# Supplementary material for: Unified momentum model for rotor aerodynamics across operating regimes
Source: Nat Commun. 2024 Aug 21;15:6658. doi: 10.1038/s41467-024-50756-5 (PMC11339364; doi:10.1038/s41467-024-50756-5)
Supplement: Supplementary file 4 — Source Data [file 41467_2024_50756_MOESM4_ESM.zip]

Archive with 20 entries (20 files):
- source_data/Figure_01.csv
- source_data/Figure_02.csv
- source_data/Figure_03.csv
- source_data/Figure_04.csv
- source_data/Figure_05.csv
- source_data/Figure_06.csv
- source_data/Figure_supp_01.csv
- source_data/Figure_supp_02.csv
- source_data/Figure_supp_03.csv
- source_data/Figure_supp_04.csv
- source_data/Figure_supp_05.csv
- source_data/Figure_supp_06.csv
- source_data/Figure_supp_07.csv
- source_data/Figure_supp_08.csv
- source_data/Figure_supp_09.csv
- source_data/Figure_supp_10.xlsx
- source_data/Figure_supp_11.xlsx
- source_data/Figure_supp_12.xlsx
- source_data/Figure_supp_13.xlsx
- source_data/Figure_supp_14.xlsx
