# Supplementary material for: Unified momentum model for rotor aerodynamics across operating regimes
Source: Nat Commun. 2024 Aug 21;15:6658. doi: 10.1038/s41467-024-50756-5 (PMC11339364; doi:10.1038/s41467-024-50756-5)
Supplement: Supplementary file 4 — Source Data [file 41467_2024_50756_MOESM4_ESM.zip › source_data/Figure_01.csv]

method	a	Ct
Classical Momentum	-1.0	-8.0
Classical Momentum	-0.997997997997998	-7.975992008024041
Classical Momentum	-0.995995995995996	-7.952016080144208
Classical Momentum	-0.993993993993994	-7.928072216360505
Classical Momentum	-0.991991991991992	-7.904160416672929
Classical Momentum	-0.98998998998999	-7.880280681081482
Classical Momentum	-0.987987987987988	-7.856433009586163
Classical Momentum	-0.985985985985986	-7.832617402186972
Classical Momentum	-0.983983983983984	-7.808833858883909
Classical Momentum	-0.9819819819819819	-7.7850823796769735
Classical Momentum	-0.97997997997998	-7.7613629645661675
Classical Momentum	-0.977977977977978	-7.73767561355149
Classical Momentum	-0.975975975975976	-7.71402032663294
Classical Momentum	-0.973973973973974	-7.690397103810517
Classical Momentum	-0.9719719719719719	-7.6668059450842225
Classical Momentum	-0.96996996996997	-7.643246850454058
Classical Momentum	-0.967967967967968	-7.619719819920021
Classical Momentum	-0.965965965965966	-7.596224853482111
Classical Momentum	-0.963963963963964	-7.57276195114033
Classical Momentum	-0.9619619619619619	-7.549331112894676
Classical Momentum	-0.95995995995996	-7.525932338745152
Classical Momentum	-0.957957957957958	-7.502565628691755
Classical Momentum	-0.955955955955956	-7.479230982734487
Classical Momentum	-0.953953953953954	-7.455928400873346
Classical Momentum	-0.9519519519519519	-7.432657883108333
Classical Momentum	-0.94994994994995	-7.40941942943945
Classical Momentum	-0.9479479479479479	-7.386213039866693
Classical Momentum	-0.9459459459459459	-7.363038714390066
Classical Momentum	-0.943943943943944	-7.339896453009566
Classical Momentum	-0.9419419419419419	-7.316786255725194
Classical Momentum	-0.93993993993994	-7.293708122536952
Classical Momentum	-0.9379379379379379	-7.270662053444835
Classical Momentum	-0.9359359359359359	-7.247648048448849
Classical Momentum	-0.933933933933934	-7.22466610754899
Classical Momentum	-0.9319319319319319	-7.20171623074526
Classical Momentum	-0.92992992992993	-7.178798418037657
Classical Momentum	-0.9279279279279279	-7.155912669426182
Classical Momentum	-0.9259259259259259	-7.1330589849108375
Classical Momentum	-0.9239239239239239	-7.110237364491618
Classical Momentum	-0.9219219219219219	-7.087447808168529
Classical Momentum	-0.91991991991992	-7.064690315941568
Classical Momentum	-0.9179179179179179	-7.041964887810733
Classical Momentum	-0.9159159159159159	-7.019271523776029
Classical Momentum	-0.9139139139139139	-6.99661022383745
Classical Momentum	-0.9119119119119119	-6.973980987995001
Classical Momentum	-0.9099099099099099	-6.951383816248682
Classical Momentum	-0.9079079079079079	-6.928818708598488
Classical Momentum	-0.9059059059059059	-6.906285665044424
Classical Momentum	-0.9039039039039038	-6.883784685586487
Classical Momentum	-0.9019019019019019	-6.861315770224679
Classical Momentum	-0.8998998998998999	-6.838878918959
Classical Momentum	-0.8978978978978979	-6.816474131789446
Classical Momentum	-0.8958958958958959	-6.794101408716024
Classical Momentum	-0.8938938938938938	-6.7717607497387275
Classical Momentum	-0.8918918918918919	-6.74945215485756
Classical Momentum	-0.8898898898898899	-6.727175624072522
Classical Momentum	-0.8878878878878879	-6.7049311573836095
Classical Momentum	-0.8858858858858859	-6.6827187547908276
Classical Momentum	-0.8838838838838838	-6.660538416294171
Classical Momentum	-0.8818818818818819	-6.6383901418936455
Classical Momentum	-0.8798798798798799	-6.616273931589247
Classical Momentum	-0.8778778778778779	-6.594189785380976
Classical Momentum	-0.8758758758758759	-6.572137703268835
Classical Momentum	-0.8738738738738738	-6.55011768525282
Classical Momentum	-0.8718718718718719	-6.5281297313329345
Classical Momentum	-0.8698698698698699	-6.506173841509177
Classical Momentum	-0.8678678678678678	-6.484250015781547
Classical Momentum	-0.8658658658658659	-6.462358254150047
Classical Momentum	-0.8638638638638638	-6.440498556614672
Classical Momentum	-0.8618618618618619	-6.418670923175427
Classical Momentum	-0.8598598598598599	-6.3968753538323115
Classical Momentum	-0.8578578578578578	-6.3751118485853215
Classical Momentum	-0.8558558558558559	-6.353380407434462
Classical Momentum	-0.8538538538538538	-6.331681030379729
Classical Momentum	-0.8518518518518519	-6.310013717421125
Classical Momentum	-0.8498498498498499	-6.2883784685586495
Classical Momentum	-0.8478478478478478	-6.2667752837923
Classical Momentum	-0.8458458458458459	-6.245204163122081
Classical Momentum	-0.8438438438438438	-6.223665106547989
Classical Momentum	-0.8418418418418419	-6.202158114070026
Classical Momentum	-0.8398398398398399	-6.180683185688191
Classical Momentum	-0.8378378378378378	-6.159240321402483
Classical Momentum	-0.8358358358358359	-6.137829521212906
Classical Momentum	-0.8338338338338338	-6.116450785119453
Classical Momentum	-0.8318318318318318	-6.095104113122131
Classical Momentum	-0.8298298298298299	-6.073789505220938
Classical Momentum	-0.8278278278278278	-6.05250696141587
Classical Momentum	-0.8258258258258259	-6.031256481706933
Classical Momentum	-0.8238238238238238	-6.010038066094122
Classical Momentum	-0.8218218218218218	-5.98885171457744
Classical Momentum	-0.8198198198198199	-5.967697427156887
Classical Momentum	-0.8178178178178178	-5.94657520383246
Classical Momentum	-0.8158158158158157	-5.925485044604163
Classical Momentum	-0.8138138138138138	-5.904426949471994
Classical Momentum	-0.8118118118118118	-5.883400918435954
Classical Momentum	-0.8098098098098099	-5.862406951496041
Classical Momentum	-0.8078078078078078	-5.841445048652256
Classical Momentum	-0.8058058058058057	-5.820515209904599
Classical Momentum	-0.8038038038038038	-5.7996174352530705
Classical Momentum	-0.8018018018018018	-5.7787517246976705
Classical Momentum	-0.7997997997997999	-5.757918078238399
Classical Momentum	-0.7977977977977978	-5.737116495875254
Classical Momentum	-0.7957957957957957	-5.7163469776082385
Classical Momentum	-0.7937937937937938	-5.695609523437351
Classical Momentum	-0.7917917917917918	-5.674904133362592
Classical Momentum	-0.7897897897897898	-5.654230807383961
Classical Momentum	-0.7877877877877878	-5.633589545501457
Classical Momentum	-0.7857857857857857	-5.612980347715082
Classical Momentum	-0.7837837837837838	-5.592403214024835
Classical Momentum	-0.7817817817817818	-5.571858144430717
Classical Momentum	-0.7797797797797797	-5.551345138932726
Classical Momentum	-0.7777777777777778	-5.530864197530864
Classical Momentum	-0.7757757757757757	-5.510415320225129
Classical Momentum	-0.7737737737737738	-5.489998507015524
Classical Momentum	-0.7717717717717718	-5.469613757902047
Classical Momentum	-0.7697697697697697	-5.449261072884696
Classical Momentum	-0.7677677677677678	-5.4289404519634745
Classical Momentum	-0.7657657657657657	-5.408651895138381
Classical Momentum	-0.7637637637637638	-5.388395402409416
Classical Momentum	-0.7617617617617618	-5.3681709737765795
Classical Momentum	-0.7597597597597597	-5.3479786092398705
Classical Momentum	-0.7577577577577578	-5.32781830879929
Classical Momentum	-0.7557557557557557	-5.307690072454837
Classical Momentum	-0.7537537537537538	-5.287593900206513
Classical Momentum	-0.7517517517517518	-5.267529792054317
Classical Momentum	-0.7497497497497497	-5.247497747998248
Classical Momentum	-0.7477477477477478	-5.227497768038308
Classical Momentum	-0.7457457457457457	-5.207529852174496
Classical Momentum	-0.7437437437437437	-5.187594000406813
Classical Momentum	-0.7417417417417418	-5.167690212735258
Classical Momentum	-0.7397397397397397	-5.147818489159831
Classical Momentum	-0.7377377377377378	-5.127978829680531
Classical Momentum	-0.7357357357357357	-5.10817123429736
Classical Momentum	-0.7337337337337337	-5.088395703010318
Classical Momentum	-0.7317317317317318	-5.068652235819403
Classical Momentum	-0.7297297297297297	-5.048940832724616
Classical Momentum	-0.7277277277277278	-5.029261493725958
Classical Momentum	-0.7257257257257257	-5.009614218823428
Classical Momentum	-0.7237237237237237	-4.989999008017026
Classical Momentum	-0.7217217217217218	-4.970415861306753
Classical Momentum	-0.7197197197197197	-4.9508647786926065
Classical Momentum	-0.7177177177177176	-4.9313457601745885
Classical Momentum	-0.7157157157157157	-4.9118588057527
Classical Momentum	-0.7137137137137137	-4.8924039154269385
Classical Momentum	-0.7117117117117118	-4.872981089197306
Classical Momentum	-0.7097097097097097	-4.853590327063801
Classical Momentum	-0.7077077077077076	-4.834231629026423
Classical Momentum	-0.7057057057057057	-4.8149049950851746
Classical Momentum	-0.7037037037037037	-4.795610425240055
Classical Momentum	-0.7017017017017018	-4.776347919491063
Classical Momentum	-0.6996996996996997	-4.757117477838199
Classical Momentum	-0.6976976976976976	-4.737919100281462
Classical Momentum	-0.6956956956956957	-4.718752786820855
Classical Momentum	-0.6936936936936937	-4.6996185374563755
Classical Momentum	-0.6916916916916918	-4.680516352188024
Classical Momentum	-0.6896896896896897	-4.661446231015801
Classical Momentum	-0.6876876876876876	-4.642408173939705
Classical Momentum	-0.6856856856856857	-4.623402180959738
Classical Momentum	-0.6836836836836837	-4.6044282520759
Classical Momentum	-0.6816816816816818	-4.5854863872881895
Classical Momentum	-0.6796796796796797	-4.566576586596607
Classical Momentum	-0.6776776776776776	-4.547698850001152
Classical Momentum	-0.6756756756756757	-4.528853177501826
Classical Momentum	-0.6736736736736737	-4.510039569098629
Classical Momentum	-0.6716716716716717	-4.491258024791559
Classical Momentum	-0.6696696696696697	-4.472508544580617
Classical Momentum	-0.6676676676676676	-4.453791128465802
Classical Momentum	-0.6656656656656657	-4.435105776447117
Classical Momentum	-0.6636636636636637	-4.416452488524561
Classical Momentum	-0.6616616616616617	-4.397831264698132
Classical Momentum	-0.6596596596596597	-4.379242104967831
Classical Momentum	-0.6576576576576576	-4.3606850093336575
Classical Momentum	-0.6556556556556556	-4.342159977795613
Classical Momentum	-0.6536536536536537	-4.323667010353697
Classical Momentum	-0.6516516516516517	-4.305206107007909
Classical Momentum	-0.6496496496496497	-4.286777267758249
Classical Momentum	-0.6476476476476476	-4.268380492604717
Classical Momentum	-0.6456456456456456	-4.250015781547313
Classical Momentum	-0.6436436436436437	-4.231683134586038
Classical Momentum	-0.6416416416416417	-4.2133825517208905
Classical Momentum	-0.6396396396396397	-4.195114032951871
Classical Momentum	-0.6376376376376376	-4.1768775782789795
Classical Momentum	-0.6356356356356356	-4.158673187702217
Classical Momentum	-0.6336336336336337	-4.140500861221582
Classical Momentum	-0.6316316316316316	-4.122360598837075
Classical Momentum	-0.6296296296296297	-4.104252400548697
Classical Momentum	-0.6276276276276276	-4.086176266356446
Classical Momentum	-0.6256256256256256	-4.068132196260325
Classical Momentum	-0.6236236236236237	-4.050120190260331
Classical Momentum	-0.6216216216216216	-4.032140248356464
Classical Momentum	-0.6196196196196196	-4.014192370548727
Classical Momentum	-0.6176176176176176	-3.9962765568371172
Classical Momentum	-0.6156156156156156	-3.978392807221636
Classical Momentum	-0.6136136136136137	-3.9605411217022835
Classical Momentum	-0.6116116116116116	-3.9427215002790574
Classical Momentum	-0.6096096096096096	-3.9249339429519616
Classical Momentum	-0.6076076076076076	-3.907178449720992
Classical Momentum	-0.6056056056056056	-3.889455020586152
Classical Momentum	-0.6036036036036037	-3.87176365554744
Classical Momentum	-0.6016016016016016	-3.854104354604855
Classical Momentum	-0.5995995995995996	-3.8364771177583994
Classical Momentum	-0.5975975975975976	-3.8188819450080707
Classical Momentum	-0.5955955955955956	-3.8013188363538717
Classical Momentum	-0.5935935935935936	-3.7837877917958003
Classical Momentum	-0.5915915915915916	-3.766288811333856
Classical Momentum	-0.5895895895895895	-3.7488218949680405
Classical Momentum	-0.5875875875875876	-3.7313870426983535
Classical Momentum	-0.5855855855855856	-3.713984254524795
Classical Momentum	-0.5835835835835836	-3.696613530447365
Classical Momentum	-0.5815815815815816	-3.6792748704660614
Classical Momentum	-0.5795795795795795	-3.6619682745808864
Classical Momentum	-0.5775775775775776	-3.6446937427918407
Classical Momentum	-0.5755755755755756	-3.627451275098923
Classical Momentum	-0.5735735735735736	-3.6102408715021332
Classical Momentum	-0.5715715715715716	-3.5930625320014706
Classical Momentum	-0.5695695695695695	-3.575916256596937
Classical Momentum	-0.5675675675675675	-3.5588020452885316
Classical Momentum	-0.5655655655655656	-3.5417198980762548
Classical Momentum	-0.5635635635635636	-3.524669814960106
Classical Momentum	-0.5615615615615616	-3.507651795940084
Classical Momentum	-0.5595595595595595	-3.490665841016191
Classical Momentum	-0.5575575575575575	-3.4737119501884264
Classical Momentum	-0.5555555555555556	-3.4567901234567904
Classical Momentum	-0.5535535535535536	-3.4399003608212824
Classical Momentum	-0.5515515515515516	-3.4230426622819015
Classical Momentum	-0.5495495495495495	-3.406217027838649
Classical Momentum	-0.5475475475475475	-3.3894234574915254
Classical Momentum	-0.5455455455455456	-3.3726619512405303
Classical Momentum	-0.5435435435435436	-3.3559325090856627
Classical Momentum	-0.5415415415415415	-3.3392351310269226
Classical Momentum	-0.5395395395395395	-3.322569817064311
Classical Momentum	-0.5375375375375375	-3.3059365671978282
Classical Momentum	-0.5355355355355356	-3.289335381427474
Classical Momentum	-0.5335335335335336	-3.272766259753247
Classical Momentum	-0.5315315315315315	-3.256229202175148
Classical Momentum	-0.5295295295295295	-3.2397242086931772
Classical Momentum	-0.5275275275275275	-3.2232512793073353
Classical Momentum	-0.5255255255255256	-3.2068104140176215
Classical Momentum	-0.5235235235235236	-3.190401612824036
Classical Momentum	-0.5215215215215215	-3.174024875726577
Classical Momentum	-0.5195195195195195	-3.1576802027252473
Classical Momentum	-0.5175175175175175	-3.1413675938200463
Classical Momentum	-0.5155155155155156	-3.1250870490109732
Classical Momentum	-0.5135135135135136	-3.1088385682980286
Classical Momentum	-0.5115115115115115	-3.0926221516812107
Classical Momentum	-0.5095095095095095	-3.0764377991605216
Classical Momentum	-0.5075075075075075	-3.060285510735961
Classical Momentum	-0.5055055055055055	-3.044165286407529
Classical Momentum	-0.5035035035035035	-3.028077126175224
Classical Momentum	-0.5015015015015015	-3.012021030039048
Classical Momentum	-0.49949949949949946	-2.9959969979989998
Classical Momentum	-0.4974974974974975	-2.98000503005508
Classical Momentum	-0.49549549549549554	-2.9640451262072887
Classical Momentum	-0.4934934934934935	-2.948117286455625
Classical Momentum	-0.4914914914914915	-2.9322215108000895
Classical Momentum	-0.48948948948948945	-2.9163577992406817
Classical Momentum	-0.4874874874874875	-2.9005261517774032
Classical Momentum	-0.48548548548548554	-2.8847265684102523
Classical Momentum	-0.48348348348348347	-2.8689590491392294
Classical Momentum	-0.4814814814814815	-2.853223593964335
Classical Momentum	-0.47947947947947944	-2.837520202885568
Classical Momentum	-0.4774774774774775	-2.82184887590293
Classical Momentum	-0.47547547547547553	-2.8062096130164202
Classical Momentum	-0.47347347347347346	-2.790602414226038
Classical Momentum	-0.4714714714714715	-2.775027279531784
Classical Momentum	-0.46946946946946944	-2.759484208933658
Classical Momentum	-0.4674674674674675	-2.7439732024316608
Classical Momentum	-0.4654654654654655	-2.728494260025792
Classical Momentum	-0.46346346346346345	-2.7130473817160503
Classical Momentum	-0.4614614614614615	-2.6976325675024375
Classical Momentum	-0.45945945945945943	-2.6822498173849523
Classical Momentum	-0.4574574574574575	-2.666899131363596
Classical Momentum	-0.4554554554554555	-2.6515805094383675
Classical Momentum	-0.45345345345345345	-2.636293951609267
Classical Momentum	-0.4514514514514515	-2.6210394578762948
Classical Momentum	-0.4494494494494494	-2.6058170282394504
Classical Momentum	-0.44744744744744747	-2.590626662698735
Classical Momentum	-0.4454454454454454	-2.5754683612541465
Classical Momentum	-0.44344344344344344	-2.560342123905688
Classical Momentum	-0.4414414414414415	-2.5452479506533563
Classical Momentum	-0.4394394394394394	-2.5301858414971528
Classical Momentum	-0.43743743743743746	-2.515155796437078
Classical Momentum	-0.4354354354354354	-2.50015781547313
Classical Momentum	-0.43343343343343343	-2.4851918986053123
Classical Momentum	-0.4314314314314315	-2.4702580458336216
Classical Momentum	-0.4294294294294294	-2.455356257158059
Classical Momentum	-0.42742742742742745	-2.4404865325786247
Classical Momentum	-0.4254254254254254	-2.425648872095318
Classical Momentum	-0.42342342342342343	-2.4108432757081406
Classical Momentum	-0.42142142142142147	-2.396069743417091
Classical Momentum	-0.4194194194194194	-2.381328275222169
Classical Momentum	-0.41741741741741745	-2.366618871123376
Classical Momentum	-0.4154154154154154	-2.3519415311207097
Classical Momentum	-0.4134134134134134	-2.337296255214173
Classical Momentum	-0.41141141141141147	-2.322683043403764
Classical Momentum	-0.4094094094094094	-2.308101895689483
Classical Momentum	-0.40740740740740744	-2.2935528120713307
Classical Momentum	-0.4054054054054054	-2.2790357925493057
Classical Momentum	-0.4034034034034034	-2.26455083712341
Classical Momentum	-0.40140140140140146	-2.250097945793642
Classical Momentum	-0.3993993993993994	-2.2356771185600013
Classical Momentum	-0.39739739739739743	-2.22128835542249
Classical Momentum	-0.39539539539539537	-2.2069316563811054
Classical Momentum	-0.3933933933933934	-2.1926070214358506
Classical Momentum	-0.39139139139139134	-2.1783144505867225
Classical Momentum	-0.3893893893893894	-2.1640539438337236
Classical Momentum	-0.3873873873873874	-2.149825501176853
Classical Momentum	-0.38538538538538536	-2.135629122616109
Classical Momentum	-0.3833833833833834	-2.121464808151495
Classical Momentum	-0.38138138138138133	-2.1073325577830078
Classical Momentum	-0.3793793793793794	-2.09323237151065
Classical Momentum	-0.3773773773773774	-2.07916424933442
Classical Momentum	-0.37537537537537535	-2.065128191254317
Classical Momentum	-0.3733733733733734	-2.051124197270344
Classical Momentum	-0.37137137137137133	-2.0371522673824973
Classical Momentum	-0.36936936936936937	-2.02321240159078
Classical Momentum	-0.3673673673673674	-2.0093045998951906
Classical Momentum	-0.36536536536536535	-1.9954288622957288
Classical Momentum	-0.3633633633633634	-1.9815851887923963
Classical Momentum	-0.3613613613613613	-1.9677735793851907
Classical Momentum	-0.35935935935935936	-1.9539940340741142
Classical Momentum	-0.3573573573573574	-1.940246552859166
Classical Momentum	-0.35535535535535534	-1.9265311357403447
Classical Momentum	-0.3533533533533534	-1.9128477827176529
Classical Momentum	-0.3513513513513513	-1.8991964937910881
Classical Momentum	-0.34934934934934936	-1.8855772689606525
Classical Momentum	-0.3473473473473474	-1.8719901082263448
Classical Momentum	-0.34534534534534533	-1.8584350115881645
Classical Momentum	-0.3433433433433434	-1.8449119790461135
Classical Momentum	-0.3413413413413413	-1.8314210106001896
Classical Momentum	-0.33933933933933935	-1.8179621062503946
Classical Momentum	-0.3373373373373374	-1.8045352659967278
Classical Momentum	-0.3353353353353353	-1.7911404898391883
Classical Momentum	-0.33333333333333337	-1.7777777777777781
Classical Momentum	-0.3313313313313313	-1.764447129812495
Classical Momentum	-0.32932932932932935	-1.751148545943341
Classical Momentum	-0.3273273273273274	-1.737882026170315
Classical Momentum	-0.3253253253253253	-1.724647570493416
Classical Momentum	-0.32332332332332336	-1.7114451789126468
Classical Momentum	-0.3213213213213213	-1.6982748514280044
Classical Momentum	-0.31931931931931934	-1.685136588039491
Classical Momentum	-0.31731731731731727	-1.6720303887471053
Classical Momentum	-0.3153153153153153	-1.658956253550848
Classical Momentum	-0.31331331331331336	-1.6459141824507195
Classical Momentum	-0.3113113113113113	-1.632904175446718
Classical Momentum	-0.30930930930930933	-1.6199262325388453
Classical Momentum	-0.30730730730730726	-1.6069803537271004
Classical Momentum	-0.3053053053053053	-1.5940665390114839
Classical Momentum	-0.30330330330330335	-1.581184788391996
Classical Momentum	-0.3013013013013013	-1.5683351018686353
Classical Momentum	-0.2992992992992993	-1.5555174794414035
Classical Momentum	-0.29729729729729726	-1.5427319211102994
Classical Momentum	-0.2952952952952953	-1.5299784268753236
Classical Momentum	-0.29329329329329334	-1.5172569967364766
Classical Momentum	-0.2912912912912913	-1.5045676306937568
Classical Momentum	-0.2892892892892893	-1.4919103287471658
Classical Momentum	-0.28728728728728725	-1.4792850908967023
Classical Momentum	-0.2852852852852853	-1.4666919171423676
Classical Momentum	-0.28328328328328334	-1.4541308074841612
Classical Momentum	-0.28128128128128127	-1.4416017619220822
Classical Momentum	-0.2792792792792793	-1.429104780456132
Classical Momentum	-0.27727727727727725	-1.4166398630863095
Classical Momentum	-0.2752752752752753	-1.4042070098126154
Classical Momentum	-0.27327327327327333	-1.3918062206350499
Classical Momentum	-0.27127127127127126	-1.3794374955536117
Classical Momentum	-0.2692692692692693	-1.3671008345683022
Classical Momentum	-0.26726726726726724	-1.3547962376791205
Classical Momentum	-0.2652652652652653	-1.3425237048860672
Classical Momentum	-0.2632632632632632	-1.330283236189142
Classical Momentum	-0.26126126126126126	-1.318074831588345
Classical Momentum	-0.2592592592592593	-1.3058984910836766
Classical Momentum	-0.25725725725725723	-1.2937542146751355
Classical Momentum	-0.2552552552552553	-1.281642002362723
Classical Momentum	-0.2532532532532532	-1.2695618541464384
Classical Momentum	-0.25125125125125125	-1.2575137700262826
Classical Momentum	-0.2492492492492493	-1.2454977500022548
Classical Momentum	-0.24724724724724723	-1.2335137940743546
Classical Momentum	-0.24524524524524527	-1.221561902242583
Classical Momentum	-0.2432432432432432	-1.2096420745069392
Classical Momentum	-0.24124124124124124	-1.197754310867424
Classical Momentum	-0.2392392392392393	-1.185898611324037
Classical Momentum	-0.23723723723723722	-1.1740749758767777
Classical Momentum	-0.23523523523523526	-1.162283404525647
Classical Momentum	-0.2332332332332332	-1.1505238972706437
Classical Momentum	-0.23123123123123124	-1.1387964541117694
Classical Momentum	-0.22922922922922928	-1.1271010750490233
Classical Momentum	-0.2272272272272272	-1.1154377600824048
Classical Momentum	-0.22522522522522526	-1.1038065092119147
Classical Momentum	-0.2232232232232232	-1.0922073224375524
Classical Momentum	-0.22122122122122123	-1.080640199759319
Classical Momentum	-0.21921921921921927	-1.0691051411772137
Classical Momentum	-0.2172172172172172	-1.0576021466912358
Classical Momentum	-0.21521521521521525	-1.0461312163013865
Classical Momentum	-0.21321321321321318	-1.0346923500076652
Classical Momentum	-0.21121121121121122	-1.0232855478100724
Classical Momentum	-0.20920920920920927	-1.0119108097086078
Classical Momentum	-0.2072072072072072	-1.000568135703271
Classical Momentum	-0.20520520520520524	-0.9892575257940625
Classical Momentum	-0.20320320320320318	-0.9779789799809818
Classical Momentum	-0.20120120120120122	-0.9667324982640298
Classical Momentum	-0.19919919919919926	-0.9555180806432061
Classical Momentum	-0.1971971971971972	-0.94433572711851
Classical Momentum	-0.19519519519519524	-0.9331854376899423
Classical Momentum	-0.19319319319319317	-0.9220672123575026
Classical Momentum	-0.1911911911911912	-0.9109810511211914
Classical Momentum	-0.18918918918918914	-0.8999269539810077
Classical Momentum	-0.1871871871871872	-0.8889049209369531
Classical Momentum	-0.18518518518518523	-0.8779149519890262
Classical Momentum	-0.18318318318318316	-0.8669570471372272
Classical Momentum	-0.1811811811811812	-0.8560312063815568
Classical Momentum	-0.17917917917917914	-0.845137429722014
Classical Momentum	-0.17717717717717718	-0.8342757171586002
Classical Momentum	-0.17517517517517522	-0.8234460686913141
Classical Momentum	-0.17317317317317316	-0.8126484843201559
Classical Momentum	-0.1711711711711712	-0.8018829640451264
Classical Momentum	-0.16916916916916913	-0.7911495078662243
Classical Momentum	-0.16716716716716717	-0.7804481157834512
Classical Momentum	-0.16516516516516522	-0.769778787796806
Classical Momentum	-0.16316316316316315	-0.7591415239062886
Classical Momentum	-0.1611611611611612	-0.7485363241118999
Classical Momentum	-0.15915915915915912	-0.7379631884136386
Classical Momentum	-0.15715715715715717	-0.7274221168115064
Classical Momentum	-0.1551551551551552	-0.7169131093055019
Classical Momentum	-0.15315315315315314	-0.7064361658956253
Classical Momentum	-0.1511511511511512	-0.6959912865818774
Classical Momentum	-0.14914914914914912	-0.6855784713642569
Classical Momentum	-0.14714714714714716	-0.6751977202427655
Classical Momentum	-0.1451451451451452	-0.6648490332174019
Classical Momentum	-0.14314314314314314	-0.654532410288166
Classical Momentum	-0.14114114114114118	-0.6442478514550588
Classical Momentum	-0.1391391391391391	-0.6339953567180793
Classical Momentum	-0.13713713713713716	-0.6237749260772285
Classical Momentum	-0.1351351351351351	-0.6135865595325052
Classical Momentum	-0.13313313313313313	-0.6034302570839107
Classical Momentum	-0.13113113113113117	-0.5933060187314444
Classical Momentum	-0.1291291291291291	-0.5832138444751056
Classical Momentum	-0.12712712712712715	-0.5731537343148957
Classical Momentum	-0.12512512512512508	-0.5631256882508131
Classical Momentum	-0.12312312312312312	-0.5531297062828594
Classical Momentum	-0.12112112112112117	-0.5431657884110339
Classical Momentum	-0.1191191191191191	-0.5332339346353359
Classical Momentum	-0.11711711711711714	-0.5233341449557668
Classical Momentum	-0.11511511511511507	-0.5134664193723251
Classical Momentum	-0.11311311311311312	-0.5036307578850122
Classical Momentum	-0.11111111111111116	-0.4938271604938274
Classical Momentum	-0.10910910910910909	-0.4840556271987702
Classical Momentum	-0.10710710710710714	-0.4743161579998419
Classical Momentum	-0.10510510510510507	-0.464608752897041
Classical Momentum	-0.10310310310310311	-0.4549334118903689
Classical Momentum	-0.10110110110110115	-0.44529013497982495
Classical Momentum	-0.09909909909909909	-0.43567892216540854
Classical Momentum	-0.09709709709709713	-0.42609977344712097
Classical Momentum	-0.09509509509509506	-0.41655268882496094
Classical Momentum	-0.0930930930930931	-0.4070376682989296
Classical Momentum	-0.09109109109109115	-0.39755471186902647
Classical Momentum	-0.08908908908908908	-0.38810381953525086
Classical Momentum	-0.08708708708708712	-0.37868499129760413
Classical Momentum	-0.08508508508508505	-0.36929822715608485
Classical Momentum	-0.0830830830830831	-0.35994352711069433
Classical Momentum	-0.08108108108108114	-0.35062089116143197
Classical Momentum	-0.07907907907907907	-0.3413303193082972
Classical Momentum	-0.07707707707707712	-0.33207181155129123
Classical Momentum	-0.07507507507507505	-0.3228453678904128
Classical Momentum	-0.07307307307307309	-0.31365098832566307
Classical Momentum	-0.07107107107107113	-0.3044886728570415
Classical Momentum	-0.06906906906906907	-0.29535842148454755
Classical Momentum	-0.06706706706706711	-0.28626023420818236
Classical Momentum	-0.06506506506506504	-0.2771941110279448
Classical Momentum	-0.06306306306306309	-0.26816005194383585
Classical Momentum	-0.06106106106106102	-0.2591580569558546
Classical Momentum	-0.05905905905905906	-0.2501881260640019
Classical Momentum	-0.0570570570570571	-0.2412502592682775
Classical Momentum	-0.055055055055055035	-0.23234445656868072
Classical Momentum	-0.05305305305305308	-0.22347071796521256
Classical Momentum	-0.05105105105105101	-0.21462904345787212
Classical Momentum	-0.049049049049049054	-0.20581943304666028
Classical Momentum	-0.0470470470470471	-0.19704188673157666
Classical Momentum	-0.04504504504504503	-0.18829640451262067
Classical Momentum	-0.04304304304304307	-0.17958298638979334
Classical Momentum	-0.041041041041041004	-0.1709016323630937
Classical Momentum	-0.03903903903903905	-0.16225234243252262
Classical Momentum	-0.03703703703703709	-0.1536351165980798
Classical Momentum	-0.03503503503503502	-0.14504995485976463
Classical Momentum	-0.033033033033033066	-0.13649685721757807
Classical Momentum	-0.031031031031030998	-0.12797582367151925
Classical Momentum	-0.02902902902902904	-0.119486854221589
Classical Momentum	-0.027027027027027084	-0.11102994886778696
Classical Momentum	-0.025025025025025016	-0.10260510761011257
Classical Momentum	-0.02302302302302306	-0.09421233044856683
Classical Momentum	-0.02102102102102099	-0.0858516173831488
Classical Momentum	-0.019019019019019034	-0.07752296841385936
Classical Momentum	-0.017017017017017078	-0.06922638354069811
Classical Momentum	-0.01501501501501501	-0.06096186276366455
Classical Momentum	-0.013013013013013053	-0.0527294060827596
Classical Momentum	-0.011011011011010985	-0.04452901349798236
Classical Momentum	-0.009009009009009028	-0.03636068500933373
Classical Momentum	-0.00700700700700696	-0.02822442061681282
Classical Momentum	-0.005005005005005003	-0.020120220320420514
Classical Momentum	-0.0030030030030030463	-0.012048084120156366
Classical Momentum	-0.0010010010010009784	-0.004008012016019934
Classical Momentum	1.0	0.0
Classical Momentum	0.0010010010010010895	0.003999995991988337
Classical Momentum	0.997997997997998	0.007991975959943748
Classical Momentum	0.0030030030030030463	0.011975939903868004
Classical Momentum	0.9959959959959961	0.015951887823759336
Classical Momentum	0.005005005005005003	0.01991981971961951
Classical Momentum	0.9939939939939939	0.023879735591447647
Classical Momentum	0.00700700700700696	0.02783163543924286
Classical Momentum	0.991991991991992	0.03177551926300692
Classical Momentum	0.009009009009008917	0.035711387062738055
Classical Momentum	0.98998998998999	0.03963923883843802
Classical Momentum	0.011011011011011096	0.04355907459010595
Classical Momentum	0.987987987987988	0.04747089431774097
Classical Momentum	0.013013013013013053	0.051374698021344825
Classical Momentum	0.9859859859859861	0.055270485700915764
Classical Momentum	0.01501501501501501	0.05915825735645553
Classical Momentum	0.9839839839839839	0.06303801298796326
Classical Momentum	0.017017017017016967	0.06690975259543809
Classical Momentum	0.9819819819819819	0.07077347617888173
Classical Momentum	0.019019019019018923	0.07462918373829248
Classical Momentum	0.97997997997998	0.07847687527367204
Classical Momentum	0.021021021021021102	0.08231655078501957
Classical Momentum	0.977977977977978	0.0861482102723342
Classical Momentum	0.02302302302302306	0.08997185373561764
Classical Momentum	0.9759759759759759	0.09378748117486904
Classical Momentum	0.025025025025025016	0.09759509259008756
Classical Momentum	0.9739739739739739	0.10139468798127486
Classical Momentum	0.027027027027026973	0.10518626734842931
Classical Momentum	0.9719719719719719	0.10896983069155254
Classical Momentum	0.02902902902902893	0.1127453780106429
Classical Momentum	0.96996996996997	0.11651290930570206
Classical Momentum	0.03103103103103111	0.12027242457672917
Classical Momentum	0.967967967967968	0.12402392382372342
Classical Momentum	0.033033033033033066	0.12776740704668646
Classical Momentum	0.9659659659659658	0.13150287424561743
Classical Momentum	0.03503503503503502	0.13523032542051555
Classical Momentum	0.9639639639639639	0.13894976057138247
Classical Momentum	0.03703703703703698	0.1426611796982165
Classical Momentum	0.9619619619619619	0.14636458280101936
Classical Momentum	0.039039039039038936	0.1500599698797893
Classical Momentum	0.95995995995996	0.15374734093452808
Classical Momentum	0.041041041041041115	0.1574266959652348
Classical Momentum	0.957957957957958	0.16109803497190864
Classical Momentum	0.04304304304304307	0.16476135795455124
Classical Momentum	0.9559559559559558	0.16841666491316185
Classical Momentum	0.04504504504504503	0.17206395584773956
Classical Momentum	0.9539539539539539	0.1757032307582861
Classical Momentum	0.047047047047046986	0.17933448964479973
Classical Momentum	0.9519519519519519	0.18295773250728214
Classical Momentum	0.04904904904904894	0.18657295934573173
Classical Momentum	0.94994994994995	0.19018017016015007
Classical Momentum	0.05105105105105112	0.19377936495053638
Classical Momentum	0.947947947947948	0.19737054371688983
Classical Momentum	0.05305305305305308	0.20095370645921207
Classical Momentum	0.9459459459459458	0.20452885317750225
Classical Momentum	0.055055055055055035	0.20809598387175957
Classical Momentum	0.9439439439439439	0.21165509854198566
Classical Momentum	0.05705705705705699	0.21520619718817893
Classical Momentum	0.9419419419419419	0.21874927981034095
Classical Momentum	0.05905905905905895	0.22228434640847014
Classical Momentum	0.93993993993994	0.22581139698256808
Classical Momentum	0.06106106106106113	0.22933043153263397
Classical Momentum	0.937937937937938	0.23284145005866705
Classical Momentum	0.06306306306306309	0.23634445256066886
Classical Momentum	0.9359359359359358	0.23983943903863864
Classical Momentum	0.06506506506506504	0.24332640949257558
Classical Momentum	0.9339339339339339	0.24680536392248126
Classical Momentum	0.067067067067067	0.2502763023283541
Classical Momentum	0.9319319319319319	0.2537392247101958
Classical Momentum	0.06906906906906896	0.25719413106800454
Classical Momentum	0.92992992992993	0.2606410214017821
Classical Momentum	0.07107107107107113	0.26407989571152757
Classical Momentum	0.927927927927928	0.2675107539972402
Classical Momentum	0.07307307307307309	0.27093359625892166
Classical Momentum	0.9259259259259258	0.274348422496571
Classical Momentum	0.07507507507507505	0.2777552327101876
Classical Momentum	0.9239239239239239	0.28115402689977287
Classical Momentum	0.077077077077077	0.28454480506532537
Classical Momentum	0.9219219219219219	0.28792756720684654
Classical Momentum	0.07907907907907896	0.2913023133243349
Classical Momentum	0.91991991991992	0.2946690434177921
Classical Momentum	0.08108108108108114	0.29802775748721716
Classical Momentum	0.917917917917918	0.30137845553260945
Classical Momentum	0.0830830830830831	0.30472113755397046
Classical Momentum	0.9159159159159158	0.3080558035512994
Classical Momentum	0.08508508508508505	0.3113824535245956
Classical Momentum	0.9139139139139139	0.31470108747386044
Classical Momentum	0.08708708708708701	0.3180117053990925
Classical Momentum	0.9119119119119119	0.3213143073002933
Classical Momentum	0.08908908908908897	0.32460889317746133
Classical Momentum	0.9099099099099099	0.3278954630305981
Classical Momentum	0.09109109109109115	0.3311740168597027
Classical Momentum	0.907907907907908	0.33444455466477463
Classical Momentum	0.0930930930930931	0.3377070764458152
Classical Momentum	0.9059059059059058	0.34096158220282374
Classical Momentum	0.09509509509509506	0.34420807193579955
Classical Momentum	0.9039039039039038	0.34744654564474403
Classical Momentum	0.09709709709709702	0.35067700332965573
Classical Momentum	0.9019019019019019	0.3538994449905361
Classical Momentum	0.0990990990990992	0.3571138706273845
Classical Momentum	0.8998998998998999	0.3603202802402
Classical Momentum	0.10110110110110115	0.3635186738289843
Classical Momentum	0.897897897897898	0.36670905139373583
Classical Momentum	0.10310310310310311	0.369891412934456
Classical Momentum	0.8958958958958958	0.37306575845114415
Classical Momentum	0.10510510510510507	0.37623208794379953
Classical Momentum	0.8938938938938938	0.3793904014124236
Classical Momentum	0.10710710710710702	0.3825406988570149
Classical Momentum	0.8918918918918919	0.3856829802775749
Classical Momentum	0.1091091091091092	0.3888172456741028
Classical Momentum	0.8898898898898899	0.39194349504659803
Classical Momentum	0.11111111111111116	0.3950617283950619
Classical Momentum	0.887887887887888	0.398171945719493
Classical Momentum	0.11311311311311312	0.4012741470198928
Classical Momentum	0.8858858858858858	0.4043683322962605
Classical Momentum	0.11511511511511507	0.4074545015485955
Classical Momentum	0.8838838838838838	0.41053265477689915
Classical Momentum	0.11711711711711703	0.4136027919811701
Classical Momentum	0.8818818818818819	0.4166649131614097
Classical Momentum	0.11911911911911921	0.4197190183176172
Classical Momentum	0.8798798798798799	0.422765107449792
Classical Momentum	0.12112112112112117	0.4258031805579355
Classical Momentum	0.877877877877878	0.42883323764204617
Classical Momentum	0.12312312312312312	0.43185527870212553
Classical Momentum	0.8758758758758758	0.4348693037381729
Classical Momentum	0.12512512512512508	0.4378753127501875
Classical Momentum	0.8738738738738738	0.44087330573817074
Classical Momentum	0.12712712712712704	0.4438632827021213
Classical Momentum	0.8718718718718719	0.4468452436420404
Classical Momentum	0.12912912912912922	0.4498191885579276
Classical Momentum	0.8698698698698699	0.452785117449782
Classical Momentum	0.13113113113113117	0.455743030317605
Classical Momentum	0.867867867867868	0.45869292716139537
Classical Momentum	0.13313313313313313	0.4616348079811543
Classical Momentum	0.8658658658658658	0.46456867277688124
Classical Momentum	0.1351351351351351	0.46749452154857546
Classical Momentum	0.8638638638638638	0.4704123542962383
Classical Momentum	0.13713713713713704	0.47332217101986845
Classical Momentum	0.8618618618618619	0.4762239717194672
Classical Momentum	0.13913913913913922	0.4791177563950339
Classical Momentum	0.8598598598598599	0.48200352504656796
Classical Momentum	0.14114114114114118	0.4848812776740706
Classical Momentum	0.8578578578578577	0.4877510142775412
Classical Momentum	0.14314314314314314	0.4906127348569791
Classical Momentum	0.8558558558558558	0.4934664394123856
Classical Momentum	0.1451451451451451	0.49631212794375945
Classical Momentum	0.8538538538538538	0.49914980045110185
Classical Momentum	0.14714714714714705	0.5019794569344116
Classical Momentum	0.8518518518518519	0.50480109739369
Classical Momentum	0.14914914914914923	0.5076147218289363
Classical Momentum	0.8498498498498499	0.5104203302401499
Classical Momentum	0.1511511511511512	0.5132179226273321
Classical Momentum	0.8478478478478477	0.5160074989904824
Classical Momentum	0.15315315315315314	0.5187890593295998
Classical Momentum	0.8458458458458458	0.521562603644686
Classical Momentum	0.1551551551551551	0.5243281319357393
Classical Momentum	0.8438438438438438	0.5270856442027614
Classical Momentum	0.15715715715715706	0.5298351404457508
Classical Momentum	0.8418418418418419	0.5325766206647087
Classical Momentum	0.15915915915915924	0.5353100848596346
Classical Momentum	0.8398398398398399	0.5380355330305279
Classical Momentum	0.1611611611611612	0.5407529651773897
Classical Momentum	0.8378378378378377	0.5434623813002195
Classical Momentum	0.16316316316316315	0.5461637813990166
Classical Momentum	0.8358358358358358	0.5488571654737823
Classical Momentum	0.1651651651651651	0.5515425335245153
Classical Momentum	0.8338338338338338	0.5542198855512169
Classical Momentum	0.16716716716716706	0.556889221553886
Classical Momentum	0.8318318318318318	0.5595505415325235
Classical Momentum	0.16916916916916924	0.562203845487129
Classical Momentum	0.8298298298298299	0.5648491334177018
Classical Momentum	0.1711711711711712	0.5674864053242432
Classical Momentum	0.8278278278278277	0.5701156612067526
Classical Momentum	0.17317317317317316	0.5727369010652293
Classical Momentum	0.8258258258258258	0.5753501248996746
Classical Momentum	0.1751751751751751	0.5779553327100873
Classical Momentum	0.8238238238238238	0.5805525244964685
Classical Momentum	0.17717717717717707	0.5831417002588171
Classical Momentum	0.8218218218218218	0.5857228599971342
Classical Momentum	0.17917917917917925	0.5882960037114193
Classical Momentum	0.8198198198198199	0.5908611314016717
Classical Momentum	0.1811811811811812	0.5934182430678928
Classical Momentum	0.8178178178178177	0.5959673387100818
Classical Momentum	0.18318318318318316	0.5985084183282381
Classical Momentum	0.8158158158158157	0.601041481922363
Classical Momentum	0.18518518518518512	0.6035665294924553
Classical Momentum	0.8138138138138138	0.606083561038516
Classical Momentum	0.18718718718718708	0.6085925765605442
Classical Momentum	0.8118118118118118	0.611093576058541
Classical Momentum	0.18918918918918926	0.6135865595325056
Classical Momentum	0.8098098098098099	0.6160715269824377
Classical Momentum	0.1911911911911912	0.6185484784083383
Classical Momentum	0.8078078078078077	0.6210174138102069
Classical Momentum	0.19319319319319317	0.6234783331880428
Classical Momentum	0.8058058058058057	0.6259312365418473
Classical Momentum	0.19519519519519513	0.6283761238716192
Classical Momentum	0.8038038038038038	0.6308129951773596
Classical Momentum	0.19719719719719708	0.6332418504590674
Classical Momentum	0.8018018018018018	0.6356626897167437
Classical Momentum	0.19919919919919926	0.638075512950388
Classical Momentum	0.7997997997997999	0.6404803201599997
Classical Momentum	0.20120120120120122	0.6428771113455799
Classical Momentum	0.7977977977977977	0.645265886507128
Classical Momentum	0.20320320320320318	0.6476466456446436
Classical Momentum	0.7957957957957957	0.6500193887581276
Classical Momentum	0.20520520520520513	0.6523841158475792
Classical Momentum	0.7937937937937938	0.6547408269129992
Classical Momentum	0.2072072072072071	0.6570895219543865
Classical Momentum	0.7917917917917918	0.6594302009717424
Classical Momentum	0.20920920920920927	0.6617628639650663
Classical Momentum	0.7897897897897899	0.6640875109343576
Classical Momentum	0.21121121121121122	0.6664041418796174
Classical Momentum	0.7877877877877877	0.6687127568008451
Classical Momentum	0.21321321321321318	0.6710133556980403
Classical Momentum	0.7857857857857857	0.673305938571204
Classical Momentum	0.21521521521521514	0.675590505420335
Classical Momentum	0.7837837837837838	0.6778670562454346
Classical Momentum	0.21721721721721732	0.6801355910465022
Classical Momentum	0.7817817817817818	0.6823961098235372
Classical Momentum	0.21921921921921927	0.6846486125765406
Classical Momentum	0.7797797797797799	0.6868930993055116
Classical Momentum	0.22122122122122123	0.6891295700104509
Classical Momentum	0.7777777777777777	0.6913580246913582
Classical Momentum	0.2232232232232232	0.693578463348233
Classical Momentum	0.7757757757757757	0.6957908859810763
Classical Momentum	0.22522522522522515	0.697995292589887
Classical Momentum	0.7737737737737738	0.7001916831746662
Classical Momentum	0.22722722722722732	0.7023800577354133
Classical Momentum	0.7717717717717718	0.704560416272128
Classical Momentum	0.22922922922922928	0.7067327587848109
Classical Momentum	0.7697697697697699	0.7088970852734615
Classical Momentum	0.23123123123123124	0.7110533957380805
Classical Momentum	0.7677677677677677	0.7132016901786674
Classical Momentum	0.2332332332332332	0.7153419685952218
Classical Momentum	0.7657657657657657	0.7174742309877447
Classical Momentum	0.23523523523523515	0.719598477356235
Classical Momentum	0.7637637637637638	0.7217147077006937
Classical Momentum	0.23723723723723733	0.7238229220211204
Classical Momentum	0.7617617617617618	0.7259231203175146
Classical Momentum	0.2392392392392393	0.7280153025898772
Classical Momentum	0.7597597597597598	0.7300994688382074
Classical Momentum	0.24124124124124124	0.732175619062506
Classical Momentum	0.7577577577577577	0.7342437532627725
Classical Momentum	0.2432432432432432	0.7363038714390064
Classical Momentum	0.7557557557557557	0.738355973591209
Classical Momentum	0.24524524524524516	0.7404000597193788
Classical Momentum	0.7537537537537538	0.7424361298235173
Classical Momentum	0.24724724724724734	0.7444641839036236
Classical Momentum	0.7517517517517518	0.7464842219596973
Classical Momentum	0.2492492492492493	0.7484962439917395
Classical Momentum	0.7497497497497498	0.7505002499997493
Classical Momentum	0.25125125125125125	0.7524962399837275
Classical Momentum	0.7477477477477477	0.7544842139436736
Classical Momentum	0.2532532532532532	0.7564641718795873
Classical Momentum	0.7457457457457457	0.7584361137914692
Classical Momentum	0.25525525525525516	0.7604000396793188
Classical Momentum	0.7437437437437437	0.7623559495431367
Classical Momentum	0.25725725725725734	0.7643038433829227
Classical Momentum	0.7417417417417418	0.766243721198676
Classical Momentum	0.2592592592592593	0.7681755829903979
Classical Momentum	0.7397397397397398	0.7700994287580872
Classical Momentum	0.26126126126126126	0.772015258501745
Classical Momentum	0.7377377377377377	0.7739230722213707
Classical Momentum	0.2632632632632632	0.7758228699169639
Classical Momentum	0.7357357357357357	0.7777146515885255
Classical Momentum	0.26526526526526517	0.7795984172360547
Classical Momentum	0.7337337337337337	0.7814741668595523
Classical Momentum	0.26726726726726735	0.7833419004590177
Classical Momentum	0.7317317317317318	0.7852016180344508
Classical Momentum	0.2692692692692693	0.7870533195858522
Classical Momentum	0.7297297297297298	0.7888970051132211
Classical Momentum	0.27127127127127126	0.7907326746165585
Classical Momentum	0.7277277277277276	0.7925603280958637
Classical Momentum	0.2732732732732732	0.7943799655511367
Classical Momentum	0.7257257257257257	0.7961915869823778
Classical Momentum	0.2752752752752752	0.7979951923895866
Classical Momentum	0.7237237237237237	0.7997907817727637
Classical Momentum	0.27727727727727736	0.8015783551319088
Classical Momentum	0.7217217217217218	0.8033579124670215
Classical Momentum	0.2792792792792793	0.8051294537781025
Classical Momentum	0.7197197197197196	0.8068929790651514
Classical Momentum	0.28128128128128127	0.8086484883281679
Classical Momentum	0.7177177177177176	0.8103959815671529
Classical Momentum	0.2832832832832832	0.8121354587821054
Classical Momentum	0.7157157157157157	0.8138669199730262
Classical Momentum	0.2852852852852852	0.8155903651399146
Classical Momentum	0.7137137137137137	0.8173057942827713
Classical Momentum	0.28728728728728736	0.8190132074015959
Classical Momentum	0.7117117117117118	0.8207126044963882
Classical Momentum	0.2892892892892893	0.8224039855671488
Classical Momentum	0.7097097097097096	0.8240873506138774
Classical Momentum	0.2912912912912913	0.8257626996365734
Classical Momentum	0.7077077077077076	0.827430032635238
Classical Momentum	0.29329329329329323	0.82908934960987
Classical Momentum	0.7057057057057057	0.8307406505604704
Classical Momentum	0.2952952952952952	0.8323839354870384
Classical Momentum	0.7037037037037037	0.8340192043895748
Classical Momentum	0.29729729729729737	0.835646457268079
Classical Momentum	0.7017017017017018	0.8372656941225509
Classical Momentum	0.2992992992992993	0.8388769149529911
Classical Momentum	0.6996996996996996	0.8404801197593992
Classical Momentum	0.3013013013013013	0.8420753085417749
Classical Momentum	0.6976976976976976	0.843662481300119
Classical Momentum	0.30330330330330324	0.8452416380344308
Classical Momentum	0.6956956956956957	0.8468127787447107
Classical Momentum	0.3053053053053052	0.8483759034309584
Classical Momentum	0.6936936936936937	0.8499310120931742
Classical Momentum	0.3073073073073074	0.8514781047313581
Classical Momentum	0.6916916916916918	0.8530171813455095
Classical Momentum	0.30930930930930933	0.8545482419356294
Classical Momentum	0.6896896896896896	0.8560712865017172
Classical Momentum	0.3113113113113113	0.8575863150437725
Classical Momentum	0.6876876876876876	0.8590933275617961
Classical Momentum	0.31331331331331325	0.8605923240557874
Classical Momentum	0.6856856856856857	0.862083304525747
Classical Momentum	0.3153153153153152	0.8635662689716742
Classical Momentum	0.6836836836836837	0.8650412173935698
Classical Momentum	0.3173173173173174	0.8665081497914332
Classical Momentum	0.6816816816816818	0.8679670661652643
Classical Momentum	0.31931931931931934	0.8694179665150636
Classical Momentum	0.6796796796796796	0.870860850840831
Classical Momentum	0.3213213213213213	0.872295719142566
Classical Momentum	0.6776776776776776	0.8737225714202692
Classical Momentum	0.32332332332332325	0.8751414076739401
Classical Momentum	0.6756756756756757	0.8765522279035792
Classical Momentum	0.3253253253253252	0.8779550321091861
Classical Momentum	0.6736736736736737	0.8793498202907611
Classical Momentum	0.3273273273273274	0.8807365924483043
Classical Momentum	0.6716716716716717	0.882115348581815
Classical Momentum	0.32932932932932935	0.883486088691294
Classical Momentum	0.6696696696696696	0.8848488127767409
Classical Momentum	0.3313313313313313	0.8862035208381555
Classical Momentum	0.6676676676676676	0.8875502128755383
Classical Momentum	0.33333333333333326	0.8888888888888888
Classical Momentum	0.6656656656656657	0.8902195488782075
Classical Momentum	0.3353353353353352	0.891542192843494
Classical Momentum	0.6636636636636637	0.8928568207847487
Classical Momentum	0.3373373373373374	0.8941634327019713
Classical Momentum	0.6616616616616617	0.8954620285951617
Classical Momentum	0.33933933933933935	0.8967526084643201
Classical Momentum	0.6596596596596596	0.8980351723094467
Classical Momentum	0.3413413413413413	0.8993097201305409
Classical Momentum	0.6576576576576576	0.9005762519276034
Classical Momentum	0.34334334334334327	0.9018347677006334
Classical Momentum	0.6556556556556556	0.9030852674496318
Classical Momentum	0.3453453453453452	0.9043277511745978
Classical Momentum	0.6536536536536537	0.9055622188755321
Classical Momentum	0.3473473473473474	0.9067886705524344
Classical Momentum	0.6516516516516517	0.9080071062053043
Classical Momentum	0.34934934934934936	0.9092175258341425
Classical Momentum	0.6496496496496496	0.9104199294389486
Classical Momentum	0.3513513513513513	0.9116143170197224
Classical Momentum	0.6476476476476476	0.9128006885764645
Classical Momentum	0.35335335335335327	0.9139790441091742
Classical Momentum	0.6456456456456456	0.9151493836178521
Classical Momentum	0.35535535535535545	0.916311707102498
Classical Momentum	0.6436436436436437	0.9174660145631116
Classical Momentum	0.3573573573573574	0.9186123059996935
Classical Momentum	0.6416416416416417	0.919750581412243
Classical Momentum	0.35935935935935936	0.9208808408007607
Classical Momentum	0.6396396396396395	0.9220030841652465
Classical Momentum	0.3613613613613613	0.9231173115056999
Classical Momentum	0.6376376376376376	0.9242235228221215
Classical Momentum	0.3633633633633633	0.9253217181145108
Classical Momentum	0.6356356356356356	0.9264118973828683
Classical Momentum	0.36536536536536546	0.9274940606271939
Classical Momentum	0.6336336336336337	0.9285682078474871
Classical Momentum	0.3673673673673674	0.9296343390437485
Classical Momentum	0.6316316316316317	0.9306924542159777
Classical Momentum	0.36936936936936937	0.931742553364175
Classical Momentum	0.6296296296296295	0.9327846364883403
Classical Momentum	0.37137137137137133	0.9338187035884733
Classical Momentum	0.6276276276276276	0.9348447546645745
Classical Momentum	0.3733733733733733	0.9358627897166435
Classical Momentum	0.6256256256256256	0.9368728087446806
Classical Momentum	0.37537537537537546	0.9378748117486857
Classical Momentum	0.6236236236236237	0.9388687987286586
Classical Momentum	0.3773773773773774	0.9398547696845996
Classical Momentum	0.6216216216216217	0.9408327246165084
Classical Momentum	0.3793793793793794	0.9418026635243852
Classical Momentum	0.6196196196196195	0.9427645864082301
Classical Momentum	0.38138138138138133	0.9437184932680428
Classical Momentum	0.6176176176176176	0.9446643841038236
Classical Momentum	0.3833833833833833	0.9456022589155721
Classical Momentum	0.6156156156156156	0.9465321177032888
Classical Momentum	0.38538538538538547	0.9474539604669736
Classical Momentum	0.6136136136136137	0.948367787206626
Classical Momentum	0.3873873873873874	0.9492735979222466
Classical Momentum	0.6116116116116117	0.950171392613835
Classical Momentum	0.3893893893893894	0.9510611712813914
Classical Momentum	0.6096096096096095	0.951942933924916
Classical Momentum	0.39139139139139134	0.9528166805444083
Classical Momentum	0.6076076076076076	0.9536824111398686
Classical Momentum	0.3933933933933933	0.9545401257112968
Classical Momentum	0.6056056056056056	0.9553898242586931
Classical Momentum	0.3953953953953955	0.9562315067820574
Classical Momentum	0.6036036036036037	0.9570651732813894
Classical Momentum	0.39739739739739743	0.9578908237566897
Classical Momentum	0.6016016016016015	0.9587084582079578
Classical Momentum	0.3993993993993994	0.9595180766351937
Classical Momentum	0.5995995995995995	0.9603196790383978
Classical Momentum	0.40140140140140135	0.9611132654175697
Classical Momentum	0.5975975975975976	0.9618988357727096
Classical Momentum	0.4034034034034033	0.9626763901038174
Classical Momentum	0.5955955955955956	0.9634459284108934
Classical Momentum	0.4054054054054055	0.9642074506939372
Classical Momentum	0.5935935935935936	0.9649609569529489
Classical Momentum	0.40740740740740744	0.9657064471879286
Classical Momentum	0.5915915915915915	0.9664439213988765
Classical Momentum	0.4094094094094094	0.967173379585792
Classical Momentum	0.5895895895895895	0.9678948217486757
Classical Momentum	0.41141141141141135	0.9686082478875271
Classical Momentum	0.5875875875875876	0.9693136580023467
Classical Momentum	0.4134134134134133	0.9700110520931341
Classical Momentum	0.5855855855855856	0.9707004301598896
Classical Momentum	0.4154154154154155	0.9713817922026131
Classical Momentum	0.5835835835835836	0.9720551382213043
Classical Momentum	0.41741741741741745	0.9727204682159637
Classical Momentum	0.5815815815815815	0.9733777821865911
Classical Momentum	0.4194194194194194	0.9740270801331862
Classical Momentum	0.5795795795795795	0.9746683620557495
Classical Momentum	0.42142142142142136	0.9753016279542805
Classical Momentum	0.5775775775775776	0.9759268778287797
Classical Momentum	0.4234234234234233	0.9765441116792467
Classical Momentum	0.5755755755755756	0.9771533295056819
Classical Momentum	0.4254254254254255	0.9777545313080849
Classical Momentum	0.5735735735735736	0.9783477170864557
Classical Momentum	0.42742742742742745	0.9789328868407947
Classical Momentum	0.5715715715715715	0.9795100405711017
Classical Momentum	0.4294294294294294	0.9800791782773765
Classical Momentum	0.5695695695695695	0.9806402999596193
Classical Momentum	0.43143143143143137	0.98119340561783
Classical Momentum	0.5675675675675675	0.9817384952520087
Classical Momentum	0.4334334334334333	0.9822755688621554
Classical Momentum	0.5655655655655656	0.98280462644827
Classical Momentum	0.4354354354354355	0.9833256680103527
Classical Momentum	0.5635635635635636	0.9838386935484033
Classical Momentum	0.43743743743743746	0.9843437030624218
Classical Momentum	0.5615615615615615	0.9848406965524084
Classical Momentum	0.4394394394394394	0.9853296740183627
Classical Momentum	0.5595595595595595	0.9858106354602851
Classical Momentum	0.4414414414414414	0.9862835808781755
Classical Momentum	0.5575575575575575	0.9867485102720338
Classical Momentum	0.44344344344344333	0.98720542364186
Classical Momentum	0.5555555555555556	0.9876543209876543
Classical Momentum	0.4454454454454455	0.9880952023094165
Classical Momentum	0.5535535535535536	0.9885280676071466
Classical Momentum	0.44744744744744747	0.9889529168808449
Classical Momentum	0.5515515515515514	0.989369750130511
Classical Momentum	0.4494494494494494	0.9897785673561449
Classical Momentum	0.5495495495495495	0.9901793685577469
Classical Momentum	0.4514514514514514	0.9905721537353168
Classical Momentum	0.5475475475475475	0.9909569228888548
Classical Momentum	0.45345345345345334	0.9913336760183606
Classical Momentum	0.5455455455455456	0.9917024131238346
Classical Momentum	0.4554554554554555	0.9920631342052764
Classical Momentum	0.5435435435435436	0.9924158392626861
Classical Momentum	0.4574574574574575	0.9927605282960639
Classical Momentum	0.5415415415415414	0.9930972013054096
Classical Momentum	0.45945945945945943	0.9934258582907232
Classical Momentum	0.5395395395395395	0.9937464992520048
Classical Momentum	0.4614614614614614	0.9940591241892544
Classical Momentum	0.5375375375375375	0.9943637331024718
Classical Momentum	0.46346346346346334	0.9946603259916573
Classical Momentum	0.5355355355355356	0.9949489028568107
Classical Momentum	0.4654654654654655	0.9952294636979322
Classical Momentum	0.5335335335335336	0.9955020085150215
Classical Momentum	0.4674674674674675	0.9957665373080788
Classical Momentum	0.5315315315315314	0.9960230500771041
Classical Momentum	0.46946946946946944	0.9962715468220974
Classical Momentum	0.5295295295295295	0.9965120275430586
Classical Momentum	0.4714714714714714	0.9967444922399877
Classical Momentum	0.5275275275275275	0.9969689409128849
Classical Momentum	0.47347347347347357	0.99718537356175
Classical Momentum	0.5255255255255256	0.9973937901865829
Classical Momentum	0.47547547547547553	0.997594190787384
Classical Momentum	0.5235235235235236	0.9977865753641529
Classical Momentum	0.4774774774774775	0.9979709439168899
Classical Momentum	0.5215215215215214	0.9981472964455947
Classical Momentum	0.47947947947947944	0.9983156329502676
Classical Momentum	0.5195195195195195	0.9984759534309084
Classical Momentum	0.4814814814814814	0.9986282578875172
Classical Momentum	0.5175175175175175	0.9987725463200938
Classical Momentum	0.4834834834834836	0.9989088187286386
Classical Momentum	0.5155155155155156	0.9990370751131512
Classical Momentum	0.48548548548548554	0.9991573154736318
Classical Momentum	0.5135135135135136	0.9992695398100804
Classical Momentum	0.4874874874874875	0.9993737481224969
Classical Momentum	0.5115115115115114	0.9994699404108813
Classical Momentum	0.48948948948948945	0.9995581166752338
Classical Momentum	0.5095095095095095	0.9996382769155542
Classical Momentum	0.4914914914914914	0.9997104211318425
Classical Momentum	0.5075075075075075	0.9997745493240989
Classical Momentum	0.4934934934934936	0.9998306614923231
Classical Momentum	0.5055055055055055	0.9998787576365153
Classical Momentum	0.49549549549549554	0.9999188377566756
Classical Momentum	0.5035035035035036	0.9999509018528038
Classical Momentum	0.4974974974974975	0.9999749499248999
Classical Momentum	0.5015015015015014	0.999990981972964
Classical Momentum	0.49949949949949946	0.999998997996996
Glauert	0.4	0.9601825112805352
Glauert	0.4122448979591837	0.9702086744625039
Glauert	0.4244897959183674	0.9807014240021226
Glauert	0.43673469387755104	0.9916607598993911
Glauert	0.4489795918367347	1.0030866821543096
Glauert	0.4612244897959184	1.0149791907668781
Glauert	0.47346938775510206	1.0273382857370965
Glauert	0.48571428571428577	1.0401639670649652
Glauert	0.4979591836734694	1.0534562347504837
Glauert	0.5102040816326531	1.067215088793652
Glauert	0.5224489795918368	1.0814405291944704
Glauert	0.5346938775510204	1.0961325559529387
Glauert	0.5469387755102041	1.1112911690690572
Glauert	0.5591836734693878	1.1269163685428256
Glauert	0.5714285714285714	1.1430081543742436
Glauert	0.5836734693877551	1.1595665265633122
Glauert	0.5959183673469388	1.1765914851100305
Glauert	0.6081632653061224	1.1940830300143987
Glauert	0.6204081632653061	1.2120411612764168
Glauert	0.6326530612244898	1.2304658788960852
Glauert	0.6448979591836734	1.2493571828734034
Glauert	0.6571428571428571	1.2687150732083716
Glauert	0.6693877551020408	1.2885395499009897
Glauert	0.6816326530612244	1.3088306129512577
Glauert	0.6938775510204082	1.329588262359176
Glauert	0.7061224489795919	1.350812498124744
Glauert	0.7183673469387755	1.372503320247962
Glauert	0.7306122448979592	1.3946607287288302
Glauert	0.7428571428571429	1.4172847235673482
Glauert	0.7551020408163265	1.4403753047635162
Glauert	0.7673469387755102	1.4639324723173341
Glauert	0.7795918367346939	1.487956226228802
Glauert	0.7918367346938775	1.5124465664979199
Glauert	0.8040816326530612	1.537403493124688
Glauert	0.8163265306122449	1.5628270061091059
Glauert	0.8285714285714285	1.5887171054511735
Glauert	0.8408163265306122	1.6150737911508917
Glauert	0.8530612244897959	1.6418970632082595
Glauert	0.8653061224489795	1.669186921623277
Glauert	0.8775510204081632	1.696943366395945
Glauert	0.889795918367347	1.7251663975262628
Glauert	0.9020408163265307	1.7538560150142306
Glauert	0.9142857142857143	1.7830122188598483
Glauert	0.926530612244898	1.8126350090631158
Glauert	0.9387755102040817	1.8427243856240336
Glauert	0.9510204081632653	1.873280348542601
Glauert	0.963265306122449	1.904302897818819
Glauert	0.9755102040816327	1.9357920334526866
Glauert	0.9877551020408163	1.967747755444204
Glauert	1.0	2.0001700637933717
LES (MIT)	-0.21116644382622995	-1.0
LES (MIT)	-0.19272216525244001	-0.9
LES (MIT)	-0.17382698786728001	-0.8
LES (MIT)	-0.1544745538577199	-0.7
LES (MIT)	-0.1345611957550299	-0.6
LES (MIT)	-0.11398106527886998	-0.5
LES (MIT)	-0.09282188843496009	-0.4
LES (MIT)	-0.07097590916940999	-0.3
LES (MIT)	-0.02468009749958	-0.1
LES (MIT)	0.052924331573292904	0.2
LES (MIT)	0.11109999999999998	0.39507160500000005
LES (MIT)	0.11236716988741713	0.4
LES (MIT)	0.18163460834847656	0.6000000000000001
LES (MIT)	0.19899999999999995	0.6416010000000001
LES (MIT)	0.27049999999999996	0.7982553750000001
LES (MIT)	0.26905737728004353	0.8
LES (MIT)	0.3298	0.8983360800000001
LES (MIT)	0.37929999999999997	0.9631712250000001
LES (MIT)	0.407109198586021	1.0
LES (MIT)	0.4205	1.0074607500000001
LES (MIT)	0.4554	1.03806206
LES (MIT)	0.4605288642709283	1.05
LES (MIT)	0.4848	1.06172416
LES (MIT)	0.51	1.08045
LES (MIT)	0.5321	1.0946520499999999
LES (MIT)	0.5244719329661576	1.1
LES (MIT)	0.5509999999999999	1.1088055
LES (MIT)	0.5682	1.11870744
LES (MIT)	0.5831999999999999	1.12919456
LES (MIT)	0.5964	1.14025072
LES (MIT)	0.6093	1.144848675
LES (MIT)	0.5946050152541125	1.15
LES (MIT)	0.6208	1.15034112
LES (MIT)	0.6309	1.1579958849999998
LES (MIT)	0.6406000000000001	1.16251524
LES (MIT)	0.6497999999999999	1.16508038
LES (MIT)	0.6579999999999999	1.1696400000000002
LES (MIT)	0.6731	1.1754997100000002
LES (MIT)	0.6651	1.1776591049999998
LES (MIT)	0.6798	1.1790724599999998
LES (MIT)	0.6856	1.1861683200000002
LES (MIT)	0.666672156810389	1.2
LES (MIT)	0.7467311160888309	1.25
LES (MIT)	0.8086129278684964	1.3
LES (MIT)	0.872519085491712	1.35
LES (MIT)	0.9624224547588806	1.4
LES (MIT)	0.973085443117617	1.41
LES (MIT)	0.9676656468566313	1.42
LES (MIT)	0.9939961811746227	1.43
LES (MIT)	1.0001461339433044	1.44
LES (MIT)	0.9972640978496224	1.45
LES (MIT)	1.0001694657232556	1.5
LES (NREL)	0.02310743	0.1
LES (NREL)	0.04742578	0.2
LES (NREL)	0.07320526	0.30000000000000004
LES (NREL)	0.10077223	0.4
LES (NREL)	0.1305929	0.5
LES (NREL)	0.16345969	0.6
LES (NREL)	0.20068811	0.7000000000000001
LES (NREL)	0.24513029	0.8
LES (NREL)	0.30533499	0.9
LES (NREL)	0.409434	0.9999999999999999
LES (NREL)	0.5307983	1.0999999999999999
LES (NREL)	0.68123754	1.1999999999999997
LES (NREL)	0.7713403	1.2999999999999998
LES (NREL)	0.77457648	1.4
LES (NREL)	0.98184085	1.5
LES (NREL)	0.99920547	1.7
Unified Momentum Model	-38.4907276309062	-6085.301207307788
Unified Momentum Model	-15.509117846153806	-1025.1253908229626
Unified Momentum Model	-9.44789235399316	-395.19816027035796
Unified Momentum Model	-6.642273961949799	-203.2233040463071
Unified Momentum Model	-5.024397079733458	-121.17538213297237
Unified Momentum Model	-3.97179418321916	-79.04951327807625
Unified Momentum Model	-3.2322721533599132	-54.75993288775189
Unified Momentum Model	-2.6842271586023445	-39.58484494201155
Unified Momentum Model	-2.2618163866524483	-29.52989132799762
Unified Momentum Model	-1.92628255067112	-22.56122504117081
Unified Momentum Model	-1.6533233006406713	-17.55720854101459
Unified Momentum Model	-1.426929696648798	-13.85950179307067
Unified Momentum Model	-1.2361163222839657	-11.061702792152428
Unified Momentum Model	-1.0731085338535706	-8.902542200068465
Unified Momentum Model	-0.9322339227759433	-7.207994742817349
Unified Momentum Model	-0.8092742579895884	-5.85884922393276
Unified Momentum Model	-0.701016346108601	-4.771250899307661
Unified Momentum Model	-0.6049756187108043	-3.8849482416099588
Unified Momentum Model	-0.5191940534519848	-3.155769149529376
Unified Momentum Model	-0.4421091529638594	-2.550789722951727
Unified Momentum Model	-0.3724654623403777	-2.0451181406300893
Unified Momentum Model	-0.30923244084534024	-1.6196397499325217
Unified Momentum Model	-0.2515659516637804	-1.2595274052192686
Unified Momentum Model	-0.19876052120830284	-0.9531300119234095
Unified Momentum Model	-0.1502273603049078	-0.691212006083394
Unified Momentum Model	-0.10546845098031472	-0.4663781893328503
Unified Momentum Model	-0.06406055037553851	-0.2726582303553646
Unified Momentum Model	-0.025641153334524255	-0.1051939775413373
Unified Momentum Model	0.02439000551504584	0.09518148613389323
Unified Momentum Model	0.03271903958519827	0.1265955412930925
Unified Momentum Model	0.04376471957891442	0.1674001291186085
Unified Momentum Model	0.05831432697867507	0.2196601723426634
Unified Momentum Model	0.0773093739991489	0.28534137005720356
Unified Momentum Model	0.10182125660815827	0.36584001142554373
Unified Momentum Model	0.13298118628232916	0.4612494176236302
Unified Momentum Model	0.1718424933616393	0.5694004482993185
Unified Momentum Model	0.21905807322456936	0.6850819571214458
Unified Momentum Model	0.2746900599242259	0.7995864769506466
Unified Momentum Model	0.3374231912484764	0.9028254120080569
Unified Momentum Model	0.4045368722646955	0.9866297189068391
Unified Momentum Model	0.4719298376728075	1.049882831925457
Unified Momentum Model	0.5360868919114286	1.0963368071465234
Unified Momentum Model	0.5948928658371899	1.1311589112516656
Unified Momentum Model	0.6475119836969656	1.1587391564978018
Unified Momentum Model	0.6939448011783564	1.1819786259150735
Unified Momentum Model	0.734571367882431	1.2028702122861772
Unified Momentum Model	0.7697856096024063	1.2243379134290218
Unified Momentum Model	0.8004312297633939	1.244900545603444
Unified Momentum Model	0.8270488265107779	1.2650557135645244
Unified Momentum Model	0.8502061835869226	1.2839955811588584
Unified Momentum Model	0.8702834560108892	1.3028056326649295
Unified Momentum Model	0.8877090248911825	1.3209662645084688
Unified Momentum Model	0.9028185314809547	1.338696310337313
Unified Momentum Model	0.9159287481854178	1.355574251375514
Unified Momentum Model	0.9272496613570723	1.3734455691593686
Unified Momentum Model	0.9371264016992814	1.388005469696294
Unified Momentum Model	0.9456228124358242	1.404756855602585
Unified Momentum Model	0.9529414657830505	1.4235004189578815
Unified Momentum Model	0.9593554009152574	1.4368109447231414
Unified Momentum Model	0.9648786500696954	1.4516083946255662
Unified Momentum Model	0.9696392506037361	1.4677266372745275
Unified Momentum Model	0.9737758149522462	1.4816217163370722
Unified Momentum Model	0.9773886640423246	1.4903865072643887
Unified Momentum Model	0.9804950750846037	1.5005420201318564
Unified Momentum Model	0.9831690886166979	1.5117779060893806
Unified Momentum Model	0.9854729004656144	1.5238551352739493
Unified Momentum Model	0.987459373462824	1.5365173168189383
Unified Momentum Model	0.9891929595281806	1.5439231421447506
Unified Momentum Model	0.9906856117512669	1.5517934899580634
Unified Momentum Model	0.9919706760228806	1.560257745783756
Unified Momentum Model	0.9930777078966891	1.5691026580974288
Unified Momentum Model	0.9940317300583731	1.5781982667792038
Unified Momentum Model	0.9948542012569184	1.58738901605694
Unified Momentum Model	0.9955634299634639	1.5965612804392506
Unified Momentum Model	0.9961750404190908	1.6056753524432807
Unified Momentum Model	0.9967024632492477	1.6147171596237684
Unified Momentum Model	0.9971507194977771	1.6311755962997827
Unified Momentum Model	0.9975357043140816	1.6509315525670396
Unified Momentum Model	0.9978692179411826	1.6700698218330163
Unified Momentum Model	0.998158072745796	1.6885527987287245
Unified Momentum Model	0.9984081913963725	1.7063358827182533
Unified Momentum Model	0.9986246950945556	1.7234311713230521
Unified Momentum Model	0.998812061417909	1.739790945249183
Unified Momentum Model	0.9989741536085984	1.7554436470878965
Unified Momentum Model	0.9991143497822388	1.770352795267293
Unified Momentum Model	0.9992355638567552	1.7845589973842333
Unified Momentum Model	0.9993403428018447	1.7980353579114108
Unified Momentum Model	0.9994308820997809	1.8108364947293583
Unified Momentum Model	0.9995091011932788	1.8229377209407889
Unified Momentum Model	0.9995766539558608	1.8343914690872072
Unified Momentum Model	0.999634983156289	1.8451851565873714
Unified Momentum Model	0.999685333730817	1.8553577159181562
Unified Momentum Model	0.9997287850839718	1.8649515154053735
Unified Momentum Model	0.9997662761666366	1.8739566349141739
Unified Momentum Model	0.9997986162794972	1.88241505166997
Unified Momentum Model	0.9998265063821148	1.8903699501607403
Unified Momentum Model	0.9998505554012829	1.8978128187356003
Unified Momentum Model	0.9998712877229226	1.9047851990170153
Unified Momentum Model	0.9998891575337853	1.9113118491960808
Unified Momentum Model	0.9999045569994256	1.9174343002190979
Unified Momentum Model	0.9999178262735059	1.923142293862095
Unified Momentum Model	0.999929257939262	1.9284749388743039
Unified Momentum Model	0.9999391050780867	1.9334541291798564
Unified Momentum Model	0.9999475861857049	1.9381008845263794
Unified Momentum Model	0.9999548896529487	1.9424520924529667
Unified Momentum Model	0.9999611786187382	1.946494039152979
Unified Momentum Model	0.9999665932474897	1.950261115187572
Unified Momentum Model	0.9999712546165138	1.9537706778948174
Unified Momentum Model	0.9999752671304094	1.9570391795092912
Unified Momentum Model	0.9999787207987187	1.9600821856532458
Unified Momentum Model	0.9999816932059195	1.9629143985223783
Unified Momentum Model	0.9999842512146593	1.9655496834585897
Unified Momentum Model	0.9999864524378156	1.9680010987941885
Unified Momentum Model	0.9999883464610502	1.9702975881885643
Unified Momentum Model	0.9999899761444931	1.9724176873520247
Unified Momentum Model	0.9999913782564672	1.9743885516156312
Unified Momentum Model	0.9999925845091336	1.9762203367670819
Unified Momentum Model	0.9999936222087812	1.9779225568287728
Unified Momentum Model	0.9999945148653189	1.9795041175466372
Unified Momentum Model	0.9999952827179732	1.9809733493523738
Unified Momentum Model	0.9999959431886098	1.9823380384850111
Unified Momentum Model	0.9999965112725581	1.98360545910705
Unified Momentum Model	0.9999969998754927	1.9847824022143628
Unified Momentum Model	0.9999974201037616	1.9858752048504278
Unified Momentum Model	0.9999977815145507	1.9868897771574856
Unified Momentum Model	0.9999980923314076	1.9878316292947904
Unified Momentum Model	0.9999983596298935	1.9887058956359684
Unified Momentum Model	0.9999985894974798	1.989517359567055
