# Supplementary material for: Unified momentum model for rotor aerodynamics across operating regimes
Source: Nat Commun. 2024 Aug 21;15:6658. doi: 10.1038/s41467-024-50756-5 (PMC11339364; doi:10.1038/s41467-024-50756-5)
Supplement: Supplementary file 4 — Source Data [file 41467_2024_50756_MOESM4_ESM.zip › source_data/Figure_02.csv]

method	Ctprime	a	Ct	Cp	u4	v4	dp
LES a priori	-0.6816985028364556	-0.2111664438262304	NaN	NaN	NaN	NaN	-0.0003020000000001355
LES a priori	-0.6326506071137041	-0.19272216525243713	NaN	NaN	NaN	NaN	-0.00042019499999979004
LES a priori	-0.5806063834791311	-0.1738269878672829	NaN	NaN	NaN	NaN	-0.0005912800000000829
LES a priori	-0.5252055540943388	-0.15447455385772146	NaN	NaN	NaN	NaN	-0.0007045550000001066
LES a priori	-0.4661174897131256	-0.13456119575503478	NaN	NaN	NaN	NaN	-0.000646320000000089
LES a priori	-0.4029158816708727	-0.1139810652788733	NaN	NaN	NaN	NaN	-0.0006671800000001005
LES a priori	-0.3349355309832909	-0.09282188843495986	NaN	NaN	NaN	NaN	-0.0006103549999998958
LES a priori	-0.2615542920601991	-0.0709759091694091	NaN	NaN	NaN	NaN	-0.0005419550000000939
LES a priori	-0.09524087969938891	-0.024680097499577558	NaN	NaN	NaN	NaN	-0.0002190200000000142
LES a priori	0.22297729227699065	0.052924331573292904	NaN	NaN	NaN	NaN	0.0008705799999999542
LES a priori	0.5076837677466063	0.11236716988741713	NaN	NaN	NaN	NaN	0.002564205000000097
LES a priori	0.8958942319653325	0.18163460834847656	NaN	NaN	NaN	NaN	0.005696979999999963
LES a priori	1.4973502953501656	0.26905737728004353	NaN	NaN	NaN	NaN	0.011817205000000053
LES a priori	2.8447923747296264	0.407109198586021	NaN	NaN	NaN	NaN	0.03067764500000003
LES a priori	3.6078865561041913	0.4605288642709283	NaN	NaN	NaN	NaN	0.04263442000000006
LES a priori	4.864524269682248	0.5244719329661576	NaN	NaN	NaN	NaN	0.05935712000000004
LES a priori	6.997470836575773	0.5946050152541125	NaN	NaN	NaN	NaN	0.07959840499999993
LES a priori	10.800355770102716	0.666672156810389	NaN	NaN	NaN	NaN	0.10164164499999995
LES a priori	19.487060788481013	0.7467311160888309	NaN	NaN	NaN	NaN	0.12593744500000004
LES a priori	35.49099336988518	0.8086129278684964	NaN	NaN	NaN	NaN	0.15061250000000004
LES a priori	83.06985031116737	0.872519085491712	NaN	NaN	NaN	NaN	0.175253125
LES a priori	991.4509266177549	0.9624224547588806	NaN	NaN	NaN	NaN	0.20002737999999998
LES a priori	1358.188315712184	0.9676656468566313	NaN	NaN	NaN	NaN	0.21001057999999995
LES a priori	1946.456240711316	0.973085443117617	NaN	NaN	NaN	NaN	0.20517860499999996
LES a priori	2609.1676549476083	1.024373329295097	NaN	NaN	NaN	NaN	0.2755848200000002
LES a priori	8555.61172440921	1.0136752242850027	NaN	NaN	NaN	NaN	0.30470450000000004
LES a priori	39671.70637837866	0.9939961811746227	NaN	NaN	NaN	NaN	0.21621031999999996
LES a priori	193716.61906143467	0.9972640978496224	NaN	NaN	NaN	NaN	0.22532004500000002
LES a priori	52230901.30142038	1.0001694657232556	NaN	NaN	NaN	NaN	0.250009245
LES a priori	67431106.31603846	1.0001461339433044	NaN	NaN	NaN	NaN	0.22000199999999992
LES_NREL	NaN	0.02310743	0.1	NaN	NaN	NaN	NaN
LES_NREL	NaN	0.04742578	0.2	NaN	NaN	NaN	NaN
LES_NREL	NaN	0.07320526	0.30000000000000004	NaN	NaN	NaN	NaN
LES_NREL	NaN	0.10077223	0.4	NaN	NaN	NaN	NaN
LES_NREL	NaN	0.1305929	0.5	NaN	NaN	NaN	NaN
LES_NREL	NaN	0.16345969	0.6	NaN	NaN	NaN	NaN
LES_NREL	NaN	0.20068811	0.7000000000000001	NaN	NaN	NaN	NaN
LES_NREL	NaN	0.24513029	0.8	NaN	NaN	NaN	NaN
LES_NREL	NaN	0.30533499	0.9	NaN	NaN	NaN	NaN
LES_NREL	NaN	0.409434	0.9999999999999999	NaN	NaN	NaN	NaN
LES_NREL	NaN	0.5307983	1.0999999999999999	NaN	NaN	NaN	NaN
LES_NREL	NaN	0.68123754	1.1999999999999997	NaN	NaN	NaN	NaN
LES_NREL	NaN	0.7713403	1.2999999999999998	NaN	NaN	NaN	NaN
LES_NREL	NaN	0.77457648	1.4	NaN	NaN	NaN	NaN
LES_NREL	NaN	0.98184085	1.5	NaN	NaN	NaN	NaN
LES_NREL	NaN	1.04286838	1.5999999999999999	NaN	NaN	NaN	NaN
LES_NREL	NaN	0.99920547	1.7	NaN	NaN	NaN	NaN
LES_NREL	NaN	1.06090455	1.7999999999999998	NaN	NaN	NaN	NaN
LES_NREL	NaN	1.09315483	1.9	NaN	NaN	NaN	NaN
LES_ct	-0.6816985028364556	-0.2111664438262304	-1.0	-1.2111664438262304	1.414	0.0	-0.0062
LES_ct	-0.6326506071137041	-0.19272216525243713	-0.9	-1.0734499487271933	1.3781	0.0	-0.0057
LES_ct	-0.5806063834791311	-0.1738269878672829	-0.8	-0.9390615902938264	1.3412	0.0	-0.0052
LES_ct	-0.5252055540943388	-0.15447455385772146	-0.7	-0.808132187700405	1.3033	0.0	-0.0047
LES_ct	-0.4661174897131256	-0.13456119575503478	-0.6000000000000001	-0.680736717453021	1.2644	0.0	-0.0042
LES_ct	-0.4029158816708727	-0.1139810652788733	-0.5	-0.5569905326394367	1.2242	0.0	-0.0036
LES_ct	-0.3349355309832909	-0.09282188843495986	-0.4	-0.437128755373984	1.1827	0.0	-0.003
LES_ct	-0.2615542920601991	-0.0709759091694091	-0.3	-0.32129277275082274	1.1397	0.0	-0.0023
LES_ct	-0.09524087969938891	-0.024680097499577558	-0.1	-0.10246800974995776	1.0486	0.0	-0.0008
LES_ct	0.22297729227699065	0.052924331573292904	0.2	0.18941513368534144	0.8954	0.0	0.002
LES_ct	0.5076837677466063	0.11236716988741713	0.4	0.3550531320450332	0.7779	0.0	0.0046
LES_ct	0.8958942319653325	0.18163460834847656	0.6000000000000001	0.49101923499091416	0.6414	0.0	0.0085
LES_ct	1.4973502953501656	0.26905737728004353	0.8	0.5847540981759652	0.4729	0.0	0.0148
LES_ct	2.8447923747296264	0.407109198586021	1.0	0.592890801413979	0.2477	0.0	0.0333
LES_ct	3.6078865561041913	0.4605288642709283	1.05	0.5664446925155253	0.1878	0.0	0.045
LES_ct	4.864524269682248	0.5244719329661576	1.1	0.5230808737372267	0.1368	0.0	0.0614
LES_ct	6.997470836575773	0.5946050152541125	1.15	0.46620423245777054	0.0959	0.0	0.0816
LES_ct	10.800355770102716	0.666672156810389	1.2	0.3999934118275332	0.0573	0.0	0.1122
LES_ct	19.487060788481013	0.7467311160888309	1.25	0.31658610488896133	0.0433	0.0	0.1536
LES_ct	35.49099336988518	0.8086129278684964	1.3	0.24880319377095472	0.035	0.0	0.1765
LES_ct	83.06985031116737	0.872519085491712	1.35	0.17209923458618878	0.0225	0.0	0.2021
LES_ct	991.4509266177549	0.9624224547588806	1.4	0.05260856333756717	0.0074	0.0	0.2448
LES_ct	1358.188315712184	0.9676656468566313	1.42	0.045914781463583625	0.0046	0.0	0.232
LES_ct	1946.456240711316	0.973085443117617	1.41	0.03794952520416	0.0189	0.0	0.2469
LES_ct	2609.1676549476083	1.024373329295097	1.55	-0.0377786604074004	-0.0342	0.0	0.3935
LES_ct	8555.61172440921	1.0136752242850027	1.6	-0.02188035885600444	-0.097	0.0	0.4908
LES_ct	39671.70637837866	0.9939961811746227	1.43	0.008585460920289539	-0.0492	0.0	0.3546
LES_ct	193716.61906143467	0.9972640978496224	1.45	0.003967058118047397	-0.0253	0.0	0.3703
LES_ct	52230901.30142038	1.0001694657232556	1.5	-0.0002541985848832711	0.0043	0.0	0.4277
LES_ct	67431106.31603846	1.0001461339433044	1.44	-0.00021043287835843114	-0.002	0.0	0.2817
LES_ctp	0.5	0.11109999999999998	0.39507160500000005	0.35117914968450004	0.781	0.0	0.0046
LES_ctp	1.0	0.19899999999999995	0.6416010000000001	0.5139224010000001	0.6096	0.0	0.0095
LES_ctp	1.5	0.27049999999999996	0.7982553750000001	0.5823272960625001	0.4746	0.0	0.0147
LES_ctp	2.0	0.3298	0.8983360800000001	0.6020648408160001	0.3697	0.0	0.0203
LES_ctp	2.5	0.37929999999999997	0.9631712250000001	0.5978403793575001	0.2928	0.0	0.0272
LES_ctp	3.0	0.4205	1.0074607500000001	0.5838235046250001	0.2395	0.0	0.0349
LES_ctp	3.5	0.4554	1.03806206	0.5653285978759999	0.2012	0.0	0.0417
LES_ctp	4.0	0.4848	1.06172416	0.547000287232	0.1744	0.0	0.0483
LES_ctp	4.5	0.51	1.08045	0.5294205	0.1552	0.0	0.0543
LES_ctp	5.0	0.5321	1.0946520499999999	0.512187694195	0.1399	0.0	0.0592
LES_ctp	5.5	0.5509999999999999	1.1088055	0.4978536695000001	0.129	0.0	0.065
LES_ctp	6.0	0.5682	1.11870744	0.48305787259200006	0.1193	0.0	0.0686
LES_ctp	6.5	0.5831999999999999	1.12919456	0.470648292608	0.1128	0.0	0.0728
LES_ctp	7.0	0.5964	1.14025072	0.46020519059200005	0.108	0.0	0.0779
LES_ctp	7.5	0.6093	1.144848675	0.44729237732249993	0.1	0.0	0.0794
LES_ctp	8.0	0.6208	1.15034112	0.43620935270399996	0.0959	0.0	0.0814
LES_ctp	8.5	0.6309	1.1579958849999998	0.42741628115349994	0.0912	0.0	0.0844
LES_ctp	9.0	0.6406000000000001	1.16251524	0.417807977256	0.0846	0.0	0.0869
LES_ctp	9.5	0.6497999999999999	1.16508038	0.408011149076	0.082	0.0	0.0885
LES_ctp	10.0	0.6579999999999999	1.1696400000000002	0.4000168800000001	0.0812	0.0	0.09
LES_ctp	10.5	0.6651	1.1776591049999998	0.39439803426449993	0.08	0.0	0.0948
LES_ctp	11.0	0.6731	1.1754997100000002	0.38427085519900006	0.0737	0.0	0.0934
LES_ctp	11.5	0.6798	1.1790724599999998	0.37753900169199994	0.0711	0.0	0.0962
LES_ctp	12.0	0.6856	1.1861683200000002	0.37293131980800004	0.0708	0.0	0.0986
classical	-1.0	NaN	NaN	NaN	NaN	NaN	-0.0
classical	-0.8686868686868687	NaN	NaN	NaN	NaN	NaN	-0.0
classical	-0.7373737373737373	NaN	NaN	NaN	NaN	NaN	-0.0
classical	-0.606060606060606	NaN	NaN	NaN	NaN	NaN	-0.0
classical	-0.4747474747474747	NaN	NaN	NaN	NaN	NaN	-0.0
classical	-0.3434343434343434	NaN	NaN	NaN	NaN	NaN	-0.0
classical	-0.21212121212121204	NaN	NaN	NaN	NaN	NaN	-0.0
classical	-0.08080808080808066	NaN	NaN	NaN	NaN	NaN	-0.0
classical	0.05050505050505061	0.012468827930177664	0.04925342504088884	0.048639292559082094	0.9750623441396509	0.0	-0.0
classical	0.18181818181818188	0.04347826086956559	0.1663516068052929	0.159118928248541	0.9130434782608695	0.0	-0.0
classical	0.31313131313131315	0.07259953161592503	0.2693153585002935	0.24976318961619723	0.8548009367681498	0.0	-0.0
classical	0.44444444444444464	0.10000000000000009	0.3600000000000001	0.324	0.7999999999999999	0.0	-0.0
classical	0.5757575757575759	0.1258278145695362	0.4399807026007635	0.3846188923397404	0.7483443708609271	0.0	-0.0
classical	0.7070707070707072	0.15021459227467815	0.5106006741697213	0.43390100208414084	0.6995708154506437	0.0	-0.0
classical	0.8383838383838387	0.17327766179540716	0.5730100548724946	0.4737202123789307	0.6534446764091857	0.0	-0.0
classical	0.96969696969697	0.19512195121951237	0.6281975014872099	0.5056223792458029	0.6097560975609755	0.0	-0.0
classical	1.1010101010101012	0.21584158415841592	0.6770159788256054	0.5308877774553261	0.5683168316831682	0.0	-0.0
classical	1.2323232323232327	0.2355212355212356	0.7202039325591449	0.5505806125355625	0.5289575289575288	0.0	-0.0
classical	1.3636363636363638	0.2542372881355932	0.7584027578282104	0.5655884973634111	0.49152542372881347	0.0	-0.0
classical	1.4949494949494953	0.2720588235294118	0.7921712802768167	0.576654093730918	0.4558823529411765	0.0	-0.0
classical	1.6262626262626263	0.28904847396768407	0.8219978146585483	0.5844006007267237	0.42190305206463186	0.0	-0.0
classical	1.7575757575757578	0.3052631578947368	0.8483102493074794	0.5893523837294068	0.3894736842105263	0.0	-0.0
classical	1.8888888888888893	0.3207547169811321	0.8714845140619438	0.5919517454005656	0.35849056603773577	0.0	-0.0
classical	2.0202020202020203	0.3355704697986577	0.8918517183910636	0.5925726182598342	0.32885906040268453	0.0	-0.0
classical	2.151515151515152	0.3497536945812808	0.9097041908320999	0.5915317891124984	0.3004926108374384	0.0	-0.0
classical	2.2828282828282833	0.36334405144694537	0.9253006069002596	0.5890981355828019	0.27331189710610926	0.0	-0.0
classical	2.4141414141414144	0.3763779527559056	0.9388703577407154	0.5855002545910603	0.24724409448818885	0.0	-0.0
classical	2.545454545454546	0.38888888888888895	0.9506172839506173	0.5809327846364882	0.2222222222222222	0.0	-0.0
classical	2.6767676767676774	0.400907715582451	0.9607228766756458	0.5755616628798119	0.19818456883509816	0.0	-0.0
classical	2.8080808080808084	0.41246290801186947	0.9693490301050464	0.5695285102694337	0.17507418397626107	0.0	-0.0
classical	2.93939393939394	0.423580786026201	0.9766404149425065	0.5629543003162046	0.15283842794759805	0.0	-0.0
classical	3.070707070707071	0.4342857142857143	0.9827265306122451	0.5559424373177844	0.13142857142857153	0.0	-0.0
classical	3.2020202020202024	0.44460028050490885	0.9877234843194609	0.5485813461297426	0.1107994389901822	0.0	-0.0
classical	3.333333333333334	0.4545454545454546	0.9917355371900827	0.5409466566491359	0.09090909090909083	0.0	-0.0
classical	3.4646464646464654	0.4641407307171854	0.9948564512260105	0.533103050995264	0.07171853856562904	0.0	-0.0
classical	3.595959595959596	0.47340425531914887	0.9971706654594843	0.5251058291515369	0.053191489361702045	0.0	-0.0
classical	3.7272727272727275	0.48235294117647065	0.9987543252595152	0.5170022389578668	0.035294117647058906	0.0	-0.0
classical	3.858585858585859	0.4910025706940875	0.9996761850635402	0.5088326083356837	0.017994858611825246	0.0	-0.0
classical	3.9898989898989905	0.49936788874841975	0.9999984017414626	0.5006313111120343	0.0012642225031604935	0.0	-0.0
classical	4.121212121212122	0.5074626865671643	0.9997772332368008	0.4924275924897674	-0.014925373134328207	0.0	-0.0
classical	4.252525252525253	0.5152998776009792	0.9990636549815803	0.4842462758539851	-0.03059975520195835	0.0	-0.0
classical	4.383838383838384	0.5228915662650603	0.9979039047757293	0.47610836902552867	-0.045783132530120556	0.0	-0.0
classical	4.515151515151516	0.5302491103202847	0.9963399652993252	0.46803158512281473	-0.060498220640569325	0.0	-0.0
classical	4.646464646464647	0.5373831775700935	0.9944099921390516	0.4600307907559164	-0.07476635514018713	0.0	-0.0
classical	4.777777777777779	0.5443037974683544	0.9921486941195322	0.45211839225700207	-0.0886075949367091	0.0	-0.0
classical	4.90909090909091	0.5510204081632653	0.9895876718034158	0.44430466897296217	-0.10204081632653073	0.0	-0.0
classical	5.040404040404041	0.5575418994413408	0.9867557192347305	0.4365980612479925	-0.1150837988826818	0.0	-0.0
classical	5.171717171717172	0.5638766519823789	0.9836790933260882	0.4290054195563115	-0.127753303964758	0.0	-0.0
classical	5.303030303030304	0.5700325732899023	0.9803817547135779	0.42153222026772724	-0.14006514657980482	0.0	-0.0
classical	5.434343434343435	0.576017130620985	0.9768855834086084	0.4141827527085749	-0.15203426124197006	0.0	-0.0
classical	5.565656565656567	0.5818373812038016	0.9732105721508145	0.40696028149073116	-0.16367476240760315	0.0	-0.0
classical	5.696969696969697	0.5875	0.969375	0.3998671875	-0.17500000000000004	0.0	-0.0
classical	5.828282828282829	0.5930113052415211	0.9653955883890741	0.392905090444063	-0.18602261048304203	0.0	-0.0
classical	5.95959595959596	0.5983772819472617	0.9612876415866759	0.3860749554445473	-0.1967545638945234	0.0	-0.0
classical	6.090909090909092	0.6036036036036037	0.9570651732813894	0.3793771858052354	-0.2072072072072073	0.0	-0.0
classical	6.222222222222223	0.6086956521739131	0.9527410207939507	0.37281170378893724	-0.21739130434782616	0.0	-0.0
classical	6.353535353535355	0.613658536585366	0.9483269482450919	0.36637802098054273	-0.2273170731707319	0.0	-0.0
classical	6.484848484848485	0.6184971098265897	0.9438337398509803	0.36007529959632767	-0.23699421965317913	0.0	-0.0
classical	6.616161616161617	0.6232159847764034	0.9392712843823248	0.353902405913797	-0.24643196955280677	0.0	-0.0
classical	6.747474747474748	0.6278195488721805	0.934648651704449	0.34785795683737003	-0.255639097744361	0.0	-0.0
classical	6.87878787878788	0.6323119777158774	0.9299741622116527	0.3419403604789364	-0.2646239554317547	0.0	-0.0
classical	7.01010101010101	0.636697247706422	0.9252554498779566	0.3361478515152943	-0.2733944954128442	0.0	-0.0
classical	7.141414141414142	0.6409791477787852	0.9204995195662696	0.33047852198390093	-0.2819582955575701	0.0	-0.0
classical	7.272727272727273	0.6451612903225807	0.9157127991675335	0.32493034809170535	-0.2903225806451615	0.0	-0.0
classical	7.404040404040405	0.6492471213463242	0.9109011870793422	0.3195012135371297	-0.29849424269264824	0.0	-0.0
classical	7.535353535353536	0.6532399299474606	0.9060700954787895	0.3141889297807361	-0.3064798598949212	0.0	-0.0
classical	7.666666666666668	0.6571428571428571	0.9012244897959185	0.3089912536443149	-0.3142857142857145	0.0	-0.0
classical	7.797979797979799	0.6609589041095891	0.8963689247513602	0.30390590256981037	-0.32191780821917804	0.0	-0.0
classical	7.929292929292931	0.6646909398814564	0.89150757728385	0.2989305678276076	-0.3293818797629129	0.0	-0.0
classical	8.060606060606062	0.6683417085427137	0.8866442766596798	0.2940629259273309	-0.33668341708542737	0.0	-0.0
classical	8.191919191919192	0.6719138359569179	0.8817825320263121	0.2893006484527089	-0.3438276719138358	0.0	-0.0
classical	8.323232323232324	0.6754098360655738	0.8769255576457939	0.28464141051453634	-0.3508196721311474	0.0	-0.0
classical	8.454545454545455	0.6788321167883211	0.8720762960200333	0.28008289799183556	-0.35766423357664223	0.0	-0.0
classical	8.585858585858587	0.6821829855537721	0.8672374390988562	0.2756228137103909	-0.3643659711075442	0.0	-0.0
classical	8.717171717171718	0.6854646544876887	0.862411447743049	0.27125888268963255	-0.37092930897537735	0.0	-0.0
classical	8.84848484848485	0.6886792452830188	0.8576005695977219	0.26698885657287574	-0.37735849056603765	0.0	-0.0
classical	8.979797979797981	0.691828793774319	0.8528068555163593	0.26281051734200644	-0.3836575875486383	0.0	-0.0
classical	9.111111111111112	0.6949152542372882	0.8480321746624532	0.2587216804054942	-0.38983050847457634	0.0	-0.0
classical	9.242424242424244	0.6979405034324944	0.8432782284035625	0.25472019713791816	-0.3958810068649885	0.0	-0.0
classical	9.373737373737375	0.7009063444108762	0.8385465631018335	0.2508039569398233	-0.40181268882175236	0.0	-0.0
classical	9.505050505050505	0.7038145100972326	0.8338385818953002	0.24697088887848834	-0.40762902019446523	0.0	-0.0
classical	9.636363636363637	0.7066666666666667	0.8291555555555556	0.243218962962963	-0.41333333333333333	0.0	-0.0
classical	9.767676767676768	0.7094644167278064	0.8244986324995194	0.23954619110037387	-0.4189288334556125	0.0	-0.0
classical	9.8989898989899	0.7122093023255813	0.8198688480259604	0.23595062777491307	-0.42441860465116266	0.0	-0.0
classical	10.030303030303031	0.7149028077753781	0.8152671328410352	0.23243037048599705	-0.42980561555075614	0.0	-0.0
classical	10.161616161616163	0.7175463623395151	0.8106943209313774	0.22898355997776412	-0.43509272467903015	0.0	-0.0
classical	10.292929292929294	0.7201413427561838	0.8061511568380174	0.22560838028823663	-0.4402826855123674	0.0	-0.0
classical	10.424242424242426	0.7226890756302522	0.801638302379775	0.2223030586431308	-0.4453781512605044	0.0	-0.0
classical	10.555555555555557	0.7251908396946565	0.7971563428704623	0.21906586521631027	-0.45038167938931317	0.0	-0.0
classical	10.686868686868689	0.7276478679504814	0.7927057928704008	0.21589511277625772	-0.45529573590096306	0.0	-0.0
classical	10.81818181818182	0.7300613496932515	0.7882871015092778	0.2127891562356333	-0.4601226993865033	0.0	-0.0
classical	10.94949494949495	0.7324324324324325	0.7839006574141705	0.20974639211892665	-0.46486486486486517	0.0	-0.0
classical	11.080808080808081	0.7347622237106497	0.7795467932737236	0.2067652579614163	-0.4695244474212994	0.0	-0.0
classical	11.212121212121213	0.7370517928286853	0.7752257900668243	0.2038442316510375	-0.47410358565737054	0.0	-0.0
classical	11.343434343434344	0.739302172481896	0.7709378809817796	0.20098183072336054	-0.478604344963792	0.0	-0.0
classical	11.474747474747476	0.741514360313316	0.7666832550497991	0.19817661161861647	-0.4830287206266317	0.0	-0.0
classical	11.606060606060607	0.7436893203883496	0.7624620605146573	0.19542716890861112	-0.4873786407766989	0.0	-0.0
classical	11.737373737373739	0.7458279845956355	0.7582744079585918	0.1927321345003866	-0.49165596919127075	0.0	-0.0
classical	11.86868686868687	0.7479312539783578	0.754120373202876	0.19009017682262178	-0.4958625079567152	0.0	-0.0
classical	12.0	0.75	0.75	0.1875	-0.5	0.0	-0.0
classical	12.0	0.75	0.75	0.1875	-0.5	0.0	-0.0
classical	21.99498746867168	0.8461241804859236	0.520792206731791	0.08013732760739864	-0.6922483609718475	0.0	-0.0
classical	31.98997493734336	0.8888579387186629	0.3951580139818905	0.04391867620578673	-0.7777158774373264	0.0	-0.0
classical	41.984962406015036	0.9130150425114454	0.31767429863707586	0.027632885362152446	-0.8260300850228908	0.0	-0.0
classical	51.97994987468672	0.9285458452722063	0.26539383399972094	0.018963492078418458	-0.8570916905444128	0.0	-0.0
classical	61.9749373433584	0.9393709162741225	0.22781279172975202	0.013812080823609029	-0.8787418325482412	0.0	-0.0
classical	71.96992481203007	0.947347585114806	0.19952055236780575	0.010505238901392787	-0.8946951702296128	0.0	-0.0
classical	81.96491228070175	0.953469387755102	0.17746205747605165	0.008257418184599956	-0.9069387755102041	0.0	-0.0
classical	91.95989974937343	0.9583159214375261	0.1597860646274858	0.006660534871120651	-0.9166318428750536	0.0	-0.0
classical	101.95488721804512	0.9622480840193017	0.14530683528193827	0.005485611436984897	-0.9244961680386035	0.0	-0.0
classical	111.9498746867168	0.9655023344284973	0.13323030656647783	0.004596134559919131	-0.9310046688569952	0.0	-0.0
classical	121.94486215538848	0.9682400700469633	0.1230049472096594	0.003906628507255755	-0.9364801400939252	0.0	-0.0
classical	131.93984962406014	0.970575221238938	0.11423584462369824	0.003361364454635372	-0.9411504424778778	0.0	-0.0
classical	141.93483709273184	0.9725905062856358	0.10663285347474552	0.0029227525270607547	-0.9451810125712692	0.0	-0.0
classical	151.9298245614035	0.9743474347434743	0.0999780446091418	0.002564693313555848	-0.9486948694869524	0.0	-0.0
classical	161.9248120300752	0.9758926953054196	0.09410457021977266	0.0022686075474406004	-0.9517853906108356	0.0	-0.0
classical	171.91979949874687	0.9772623660816048	0.08888253568875297	0.002020978558229564	-0.9545247321632071	0.0	-0.0
classical	181.91478696741854	0.9784847667834996	0.08420931182455993	0.0018117829829064115	-0.9569695335669984	0.0	-0.0
classical	191.90977443609023	0.9795824378262205	0.08000274131463755	0.001633460944864414	-0.9591648756524405	0.0	-0.0
classical	201.9047619047619	0.9805735430157262	0.07619627901324784	0.0014802237366125842	-0.9611470860314514	0.0	-0.0
classical	211.8997493734336	0.981472882615156	0.07273545322500913	0.0013475782799395762	-0.9629457652303164	0.0	-0.0
classical	221.89473684210526	0.9822926374650512	0.06957524738801865	0.0012319941289583927	-0.9645852749301039	0.0	-0.0
classical	231.88972431077696	0.9830429239269018	0.0666781345765972	0.001130666200427635	-0.9660858478538019	0.0	-0.0
classical	241.88471177944862	0.9837322134790232	0.06401258257073875	0.00104134302791718	-0.9674644269580519	0.0	-0.0
classical	251.8796992481203	0.9843676539727315	0.06155190313980904	0.0009622006485184082	-0.9687353079454666	0.0	-0.0
classical	261.874686716792	0.984955318426907	0.059273356517829036	0.0008917487745791555	-0.9699106368538142	0.0	-0.0
classical	271.8696741854637	0.9855003997383531	0.05715744741559709	0.000828760139502259	-0.9710007994767003	0.0	-0.0
classical	281.8646616541353	0.9860073645449763	0.055187366432186295	0.0007722167002083957	-0.9720147290899581	0.0	-0.0
classical	291.859649122807	0.9864800759013282	0.05334854300415174	0.0007212682521908576	-0.97296015180266	0.0	-0.0
classical	301.8546365914787	0.9869218919007506	0.051628284751174695	0.0006752002889546902	-0.973843783801496	0.0	-0.0
classical	311.8496240601504	0.987335745572272	0.05001548435007093	0.0006334088191353465	-0.9746714911445375	0.0	-0.0
classical	321.84461152882204	0.9877242100729163	0.04850037963499918	0.0005953804717830568	-0.9754484201458349	0.0	-0.0
classical	331.83959899749374	0.988089552238806	0.04707435598128726	0.0005606766578069716	-0.9761791044776056	0.0	-0.0
classical	341.83458646616543	0.9884337768501609	0.04572978252754906	0.0005289208693072467	-0.9768675537003235	0.0	-0.0
classical	351.8295739348371	0.9887586634360737	0.04445987566473166	0.000499788425937567	-0.9775173268721541	0.0	-0.0
classical	361.82456140350877	0.989065797045847	0.04325858463964155	0.0004729981439592479	-0.9781315940916873	0.0	-0.0
classical	371.81954887218046	0.9893565941101152	0.04212049520379179	0.0004483055267369008	-0.9787131882202319	0.0	-0.0
classical	381.81453634085216	0.9896323242821878	0.041040748072089926	0.00042549716722785314	-0.9792646485643809	0.0	-0.0
classical	391.8095238095238	0.9898941289701636	0.04001496960225892	0.0004043861220632526	-0.9797882579403304	0.0	-0.0
classical	401.8045112781955	0.9901430371303639	0.03903921261049091	0.0003848080691614387	-0.9802860742607282	0.0	-0.0
classical	411.7994987468672	0.9903799787829106	0.038109905635488446	0.000366618100794673	-0.9807599575658175	0.0	-0.0
classical	421.7944862155388	0.9906057966237374	0.037223809276752375	0.000349688034785023	-0.9812115932474852	0.0	-0.0
classical	431.7894736842105	0.9908212560386473	0.03637797848257832	0.0003339041503231826	-0.9816425120772939	0.0	-0.0
classical	441.7844611528822	0.9910270537702116	0.035569729862982916	0.0003191652734686441	-0.9820541075404252	0.0	-0.0
classical	451.7794486215539	0.9912238254443075	0.0347966132634421	0.0003053811519468914	-0.9824476508886246	0.0	-0.0
classical	461.77443609022555	0.9914121521275908	0.034056386965318416	0.00029247107034205356	-0.9828243042551721	0.0	-0.0
classical	471.76942355889724	0.9915925660584095	0.03334699598443327	0.00028036266588960613	-0.983185132116826	0.0	-0.0
classical	481.76441102756894	0.9917655556702094	0.03266655302548094	0.0002689909123344752	-0.9835311113404088	0.0	-0.0
classical	491.7593984962406	0.9919315700072798	0.03201332172069081	0.0002582972451378219	-0.9838631400145502	0.0	-0.0
classical	501.7543859649123	0.9920910226169002	0.031385701839413915	0.00024822880600063887	-0.9841820452338116	0.0	-0.0
classical	511.74937343358397	0.9922442949889204	0.030782216203442812	0.00023873778846117657	-0.984488589977842	0.0	-0.0
classical	521.7443609022557	0.9923917396029975	0.030201499082935495	0.00022978086940280437	-0.9847834792059965	0.0	-0.0
classical	531.7393483709274	0.9925336826347305	0.029642285881082312	0.00022131871382020723	-0.985067365269466	0.0	-0.0
classical	541.734335839599	0.9926704263644213	0.029103403943597422	0.00021331554225058983	-0.9853408527288405	0.0	-0.0
classical	551.7293233082706	0.992802251325901	0.02858376435249389	0.00020573875196891963	-0.9856045026518067	0.0	-0.0
classical	561.7243107769424	0.99292941822757	0.028082354583317565	0.0001985585844437221	-0.9858588364551354	0.0	-0.0
classical	571.719298245614	0.9930521696733301	0.027598231921686766	0.00019174783270796468	-0.9861043393466562	0.0	-0.0
classical	581.7142857142857	0.9931707317073171	0.027130517549077977	0.0001852815832619961	-0.9863414634146356	0.0	-0.0
classical	591.7092731829574	0.9932853152031235	0.026678391219820352	0.00017913698792885218	-0.9865706304062357	0.0	-0.0
classical	601.704260651629	0.9933961171154769	0.02624108646148226	0.00017329306175427277	-0.9867922342309513	0.0	-0.0
classical	611.6992481203008	0.9935033216100039	0.025817886239572457	0.0001677305036080087	-0.987006643220017	0.0	-0.0
classical	621.6942355889724	0.99360710108471	0.02540811903499557	0.00016243153661838354	-0.9872142021694092	0.0	-0.0
classical	631.6892230576441	0.9937076170950954	0.025011155289130987	0.00015737976597324303	-0.9874152341902042	0.0	-0.0
classical	641.6842105263158	0.9938050211933486	0.024626404176946195	0.00015256005196021395	-0.9876100423866911	0.0	-0.0
classical	651.6791979949875	0.9938994556907834	0.024253310673391554	0.00014795839640822063	-0.987798911381573	0.0	-0.0
classical	661.6741854636591	0.9939910543515911	0.023891352882413633	0.00014356184093738145	-0.9879821087031867	0.0	-0.0
classical	671.6691729323309	0.9940799430250156	0.023540039601589537	0.00013935837563479992	-0.9881598860500351	0.0	-0.0
classical	681.6641604010025	0.9941662402222384	0.023198908098467926	0.00013533685695282937	-0.9883324804444888	0.0	-0.0
classical	691.6591478696741	0.9942500576435324	0.022867522077459908	0.00013148693378064563	-0.9885001152870762	0.0	-0.0
classical	701.6541353383459	0.9943315006606146	0.022545469818499107	0.00012779898077229572	-0.988663001321225	0.0	-0.0
classical	711.6491228070175	0.9944106687585801	0.022232362470774522	0.00012426403812847167	-0.9888213375171694	0.0	-0.0
classical	721.6441102756893	0.9944876559413122	0.02192783248666602	0.00012087375712777553	-0.9889753118826315	0.0	-0.0
classical	731.6390977443609	0.9945625511038431	0.021631532182634267	0.00011762035078864797	-0.9891251022076686	0.0	-0.0
classical	741.6340852130326	0.9946354383747664	0.02134313241521047	0.00011449654911691693	-0.9892708767495226	0.0	-0.0
classical	751.6290726817043	0.994706397431475	0.021062321361485864	0.00011149555845825965	-0.9894127948629509	0.0	-0.0
classical	761.624060150376	0.9947755037907059	0.020788803394612712	0.00010861102453091454	-0.9895510075814122	0.0	-0.0
classical	771.6190476190476	0.9948428290766208	0.020522298045785068	0.00010583699876264444	-0.9896856581532486	0.0	-0.0
classical	781.6140350877193	0.9949084412684234	0.020262539045038264	0.00010316790759867694	-0.9898168825368582	0.0	-0.0
classical	791.609022556391	0.9949724049293113	0.020009273433975603	0.00010059852448471866	-0.9899448098586175	0.0	-0.0
classical	801.6040100250626	0.995034781418385	0.019762260744207345	0.00009812394426185954	-0.9900695628367787	0.0	-0.0
classical	811.5989974937344	0.9950956290869758	0.019521272235886598	0.00009573955973890917	-0.9901912581739384	0.0	-0.0
classical	821.593984962406	0.9951550034607118	0.019286090191289677	0.00009344104023319782	-0.9903100069214139	0.0	-0.0
classical	831.5889724310777	0.9952129574085183	0.01905650725883583	0.00009122431189292656	-0.9904259148170202	0.0	-0.0
classical	841.5839598997494	0.9952695412996313	0.018832325843411168	0.00008908553963414269	-0.9905390825992572	0.0	-0.0
classical	851.578947368421	0.9953248031496064	0.01861335753921457	0.00008702111054258662	-0.9906496062992307	0.0	-0.0
classical	861.5739348370928	0.9953787887562109	0.018399422601717376	0.00008502761860628388	-0.9907575775124033	0.0	-0.0
classical	871.5689223057644	0.9954315418260093	0.018190349455612403	0.0000831018506582389	-0.9908630836519989	0.0	-0.0
classical	881.5639097744361	0.9954831040923756	0.01798597423593629	0.00008124077342093826	-0.9909662081847517	0.0	-0.0
classical	891.5588972431078	0.9955335154256034	0.017786140359772808	0.00007944152155497766	-0.9910670308511851	0.0	-0.0
classical	901.5538847117795	0.9955828139357239	0.017590698126198488	0.0000777013866239317	-0.9911656278714298	0.0	-0.0
classical	911.5488721804511	0.9956310360685895	0.017399504342305992	0.0000760178068959554	-0.991262072137161	0.0	-0.0
classical	921.5438596491229	0.9956782166957313	0.01721242197335846	0.0000743883579104881	-0.9913564333914546	0.0	-0.0
classical	931.5388471177945	0.995724389198457	0.017029319815266918	0.00007281074374508615	-0.9914487783968979	0.0	-0.0
classical	941.5338345864661	0.9957695855466141	0.016850072187753848	0.00007128278892366965	-0.9915391710932188	0.0	-0.0
classical	951.5288220551379	0.9958138363724112	0.01667455864668764	0.00006980243091286071	-0.9916276727448323	0.0	-0.0
classical	961.5238095238095	0.9958571710396528	0.016502663714210265	0.00006836771315810172	-0.9917143420793163	0.0	-0.0
classical	971.5187969924812	0.9958996177087187	0.016334276625386543	0.00006697677861562489	-0.9917992354174364	0.0	-0.0
classical	981.5137844611529	0.9959412033975892	0.01616929109020413	0.00006562786374031205	-0.9918824067951584	0.0	-0.0
classical	991.5087719298245	0.9959819540391935	0.01600760506985335	0.00006431929289310928	-0.9919639080784011	0.0	-0.0
classical	1001.5037593984963	0.9960218945353393	0.015849120566291158	0.00006304947313482927	-0.9920437890706986	0.0	-0.0
classical	1011.4987468671679	0.9960610488074554	0.01569374342418944	0.0000618168893762002	-0.9921220976149078	0.0	-0.0
classical	1021.4937343358396	0.9960994398443686	0.015541383144415307	0.00006062009985650856	-0.9921988796887725	0.0	-0.0
classical	1031.4887218045114	0.9961370897473134	0.015391952708265044	0.00005945773192562418	-0.992274179494618	0.0	-0.0
classical	1041.483709273183	0.996174019772359	0.015245368411754874	0.00005832847810647718	-0.9923480395447155	0.0	-0.0
classical	1051.4786967418547	0.9962102503704267	0.015101549709273993	0.0000572310924167046	-0.9924205007408545	0.0	-0.0
classical	1061.4736842105262	0.9962458012250544	0.014960419066015331	0.00005616438693030829	-0.9924916024501022	0.0	-0.0
classical	1071.468671679198	0.9962806912880553	0.014821901818599957	0.000055127228561507844	-0.9925613825761276	0.0	-0.0
classical	1081.4636591478697	0.9963149388132071	0.014685926043370049	0.00005411853605453405	-0.9926298776264217	0.0	-0.0
classical	1091.4586466165413	0.9963485613880958	0.01455242243187063	0.00005313727716447325	-0.9926971227761726	0.0	-0.0
classical	1101.453634085213	0.9963815759642329	0.014421324173057738	0.00005218246601538071	-0.9927631519284591	0.0	-0.0
classical	1111.4486215538848	0.9964139988855536	0.014292566841814128	0.00005125316062304516	-0.992827997771133	0.0	-0.0
classical	1121.4436090225563	0.9964458459153951	0.014166088293391221	0.00005034846057083021	-0.9928916918307947	0.0	-0.0
classical	1131.438596491228	0.9964771322620519	0.014041828563395975	0.00004946750482778547	-0.9929542645241001	0.0	-0.0
classical	1141.4335839598998	0.9965078726029915	0.013919729773006647	0.00004860946969927209	-0.9930157452060089	0.0	-0.0
classical	1151.4285714285713	0.996538081107814	0.013799736039079441	0.00004777356690086835	-0.9930761622156227	0.0	-0.0
classical	1161.423558897243	0.9965677714600305	0.013681793388875442	0.00004695904174726425	-0.9931355429200328	0.0	-0.0
classical	1171.4185463659148	0.9965969568777293	0.013565849679114401	0.000046165171448268284	-0.99319391375543	0.0	-0.0
classical	1181.4135338345866	0.996625650133198	0.013451854519113439	0.0000453912635048098	-0.9932513002663873	0.0	-0.0
classical	1191.408521303258	0.9966538635715604	0.013339759197767436	0.000044636654198262054	-0.9933077271431062	0.0	-0.0
classical	1201.4035087719299	0.9966816091284858	0.013229516614152058	0.000043900707166947616	-0.9933632182569524	0.0	-0.0
classical	1211.3984962406016	0.9967088983470257	0.013121081211536137	0.00004318281206409667	-0.9934177966940794	0.0	-0.0
classical	1221.3934837092731	0.9967357423936253	0.013014408914615824	0.000042482383292005676	-0.9934714847872561	0.0	-0.0
classical	1231.388471177945	0.9967621520733587	0.012909457069781057	0.0000417988588074552	-0.9935243041467396	0.0	-0.0
classical	1241.3834586466166	0.99678813784443	0.012806184388254378	0.00004113169899388573	-0.993576275688841	0.0	-0.0
classical	1251.3784461152882	0.9968137098319811	0.012704550891935961	0.00004048038559607076	-0.9936274196639323	0.0	-0.0
classical	1261.37343358396	0.9968388778412467	0.012604517861803001	0.000039844420713347284	-0.9936777556824972	0.0	-0.0
classical	1271.3684210526317	0.9968636513700891	0.012506047788730034	0.000039223325847783143	-0.9937273027401755	0.0	-0.0
classical	1281.3634085213032	0.9968880396209492	0.012409104326600143	0.00003861664100388769	-0.9937760792418996	0.0	-0.0
classical	1291.358395989975	0.9969120515122435	0.012313652247573699	0.000038023923836654744	-0.99382410302446	0.0	-0.0
classical	1301.3533834586467	0.9969356956892381	0.012219657399411497	0.00003744474884504994	-0.9938713913784467	0.0	-0.0
classical	1311.3483709273182	0.9969589805344268	0.012127086664732934	0.000036878706608146325	-0.993917961068856	0.0	-0.0
classical	1321.34335839599	0.9969819141774392	0.012035907922114002	0.000036325403061379495	-0.9939638283549036	0.0	-0.0
classical	1331.3383458646617	0.9970045045045045	0.011946090008927825	0.00003578445881052701	-0.9940090090090075	0.0	-0.0
classical	1341.3333333333333	0.9970267591674926	0.011857602685836986	0.000035255508481179756	-0.9940535183349557	0.0	-0.0
classical	1351.328320802005	0.9970486855925559	0.011770416602850114	0.00003473820010161098	-0.9940973711851113	0.0	-0.0
classical	1361.3233082706768	0.9970702909883913	0.01168450326686414	0.00003423219451710336	-0.994140581976795	0.0	-0.0
classical	1371.3182957393483	0.9970915823541417	0.011599835010622105	0.000033737164833937677	-0.994183164708292	0.0	-0.0
classical	1381.31328320802	0.9971125664869559	0.011516384963007385	0.000033252795891304684	-0.9942251329739084	0.0	-0.0
classical	1391.3082706766918	0.9971332499892227	0.011434127020612186	0.00003277878375956897	-0.9942664999784714	0.0	-0.0
classical	1401.3032581453633	0.9971536392754977	0.011353035820513339	0.00003231483526337672	-0.9943072785510206	0.0	-0.0
classical	1411.298245614035	0.9971737405791352	0.011273086714203228	0.00003186066752824252	-0.9943474811583016	0.0	-0.0
classical	1421.2932330827068	0.9971935599586419	0.011194255742609632	0.00003141600754926257	-0.9943871199173102	0.0	-0.0
classical	1431.2882205513786	0.9972131033037648	0.011116519612158829	0.00003098059178075946	-0.9944262066075131	0.0	-0.0
classical	1441.28320802005	0.9972323763413263	0.011039855671830657	0.00003055416574570121	-0.9944647526826829	0.0	-0.0
classical	1451.2781954887218	0.9972513846408201	0.010964241891148616	0.000030136483663774955	-0.9945027692816114	0.0	-0.0
classical	1461.2731829573936	0.9972701336197755	0.010889656839082643	0.00002972730809719398	-0.9945402672395489	0.0	-0.0
classical	1471.2681704260651	0.9972886285489067	0.010816079663790033	0.00002932640961315162	-0.9945772570977898	0.0	-0.0
classical	1481.2631578947369	0.9973068745570517	0.010743490073187584	0.000028933566462164057	-0.9946137491141328	0.0	-0.0
classical	1491.2581453634086	0.9973248766359151	0.01067186831628731	0.00002854856427133789	-0.9946497532718102	0.0	-0.0
classical	1501.2531328320802	0.9973426396446197	0.010601195165287992	0.000028171195751885975	-0.9946852792892471	0.0	-0.0
classical	1511.248120300752	0.9973601683140805	0.010531451898357962	0.000027801260420022674	-0.9947203366281272	0.0	-0.0
classical	1521.2431077694237	0.9973774672512045	0.010462620283108107	0.000027438564330663434	-0.9947549345024057	0.0	-0.0
classical	1531.2380952380952	0.997394540942928	0.010394682560695768	0.00002708291982315306	-0.9947890818858768	0.0	-0.0
classical	1541.233082706767	0.9974113937600966	0.010327621430552473	0.000026734145278488453	-0.9948227875201662	0.0	-0.0
classical	1551.2280701754387	0.9974280299611948	0.010261420035698588	0.00002639206488741175	-0.9948560599223887	0.0	-0.0
classical	1561.2230576441102	0.9974444536959348	0.010196061948611862	0.000026056508428794684	-0.9948889073918734	0.0	-0.0
classical	1571.218045112782	0.9974606690087062	0.010131531157641935	0.00002572731105785867	-0.9949213380174502	0.0	-0.0
classical	1581.2130325814537	0.9974766798418973	0.010067812053929771	0.00002540431310367083	-0.9949533596837817	0.0	-0.0
classical	1591.2080200501252	0.9974924900390895	0.010004889418826044	0.000025087359875514743	-0.9949849800782077	0.0	-0.0
classical	1601.203007518797	0.9975081033481348	0.009942748411766766	0.000024776301477619857	-0.9950162066963033	0.0	-0.0
classical	1611.1979949874687	0.9975235234241168	0.009881374558609431	0.000024470992631924798	-0.9950470468482485	0.0	-0.0
classical	1621.1929824561403	0.9975387538322035	0.009820753740392095	0.000024171292508413453	-0.9950775076643995	0.0	-0.0
classical	1631.187969924812	0.9975537980503955	0.0097608721825051	0.000023877064562684726	-0.9951075961007774	0.0	-0.0
classical	1641.1829573934838	0.9975686594721737	0.009701716444256306	0.00002358817638039963	-0.9951373189443363	0.0	-0.0
classical	1651.1779448621553	0.9975833414090512	0.009643273408814235	0.000023304499528278563	-0.9951666828181135	0.0	-0.0
classical	1661.172932330827	0.9975978470930338	0.009585530273510962	0.000023025909411327016	-0.9951956941860464	0.0	-0.0
classical	1671.1679197994988	0.9976121796789907	0.009528474540495466	0.000022752285136014445	-0.9952243593580052	0.0	-0.0
classical	1681.1629072681706	0.9976263422469437	0.009472094007710699	0.00002248350937908074	-0.9952526844938918	0.0	-0.0
classical	1691.157894736842	0.9976403378042722	0.009416376760199595	0.00002221946826177287	-0.9952806756085734	0.0	-0.0
classical	1701.1528822055138	0.9976541692878435	0.009361311161705698	0.00002196005122918313	-0.9953083385756657	0.0	-0.0
classical	1711.1478696741856	0.9976678395660662	0.009306885846576773	0.000021705150934524878	-0.9953356791321282	0.0	-0.0
classical	1721.142857142857	0.9976813514408744	0.00925308971193937	0.000021454663128047745	-0.9953627028817641	0.0	-0.0
classical	1731.1378446115289	0.9976947076496417	0.00919991191015071	0.00002120848655044025	-0.9953894152993155	0.0	-0.0
classical	1741.1328320802006	0.9977079108670301	0.009147341841505351	0.000020966522830474876	-0.9954158217340305	0.0	-0.0
classical	1751.1278195488721	0.9977209637067754	0.009095369147194887	0.00002072867638673213	-0.9954419274135416	0.0	-0.0
classical	1761.122807017544	0.9977338687234127	0.00904398370249801	0.000020494854333176168	-0.9954677374468031	0.0	-0.0
classical	1771.1177944862156	0.9977466284139427	0.008993175610209805	0.000020264966388470455	-0.9954932568278726	0.0	-0.0
classical	1781.1127819548872	0.9977592452194424	0.008942935194284025	0.000020038924788809008	-0.9955184904388593	0.0	-0.0
classical	1791.107769423559	0.9977717215266221	0.008893252993691942	0.0000198166442041475	-0.9955434430532316	0.0	-0.0
classical	1801.1027568922307	0.9977840596693306	0.008844119756481349	0.000019598041657657126	-0.9955681193386746	0.0	-0.0
classical	1811.0977443609022	0.9977962619300106	0.008795526434033245	0.000019383036448277296	-0.9955925238600359	0.0	-0.0
classical	1821.092731829574	0.9978083305411062	0.008747464175507006	0.000019171550076226505	-0.9956166610821964	0.0	-0.0
classical	1831.0877192982457	0.9978202676864245	0.008699924322466426	0.000018963506171341408	-0.9956405353728184	0.0	-0.0
classical	1841.0827067669172	0.9978320755024532	0.008652898403678612	0.0000187588304241182	-0.9956641510048625	0.0	-0.0
classical	1851.077694235589	0.9978437560796352	0.00860637813008275	0.000018557450519351868	-0.9956875121592336	0.0	-0.0
classical	1861.0726817042607	0.9978553114636021	0.008560355389919264	0.000018359296072252095	-0.9957106229272388	0.0	-0.0
classical	1871.0676691729323	0.9978667436563693	0.008514822244012272	0.000018164298566927032	-0.9957334873127396	0.0	-0.0
classical	1881.062656641604	0.9978780546174915	0.00846977092120861	0.000017972391297163708	-0.9957561092349517	0.0	-0.0
classical	1891.0576441102758	0.9978892462651826	0.008425193813953432	0.00001778350930936261	-0.995778492530373	0.0	-0.0
classical	1901.0526315789473	0.9979003204774008	0.008381083474005995	0.000017597589347564546	-0.9958006409547753	0.0	-0.0
classical	1911.047619047619	0.9979112790928983	0.008337432608295621	0.000017414569800498186	-0.9958225581858042	0.0	-0.0
classical	1921.0426065162908	0.9979221239122397	0.008294234074897038	0.000017234390650515505	-0.9958442478244903	0.0	-0.0
classical	1931.0375939849623	0.9979328566987877	0.00825148087913794	0.000017056993424391134	-0.9958657133975417	0.0	-0.0
classical	1941.032581453634	0.9979434791796595	0.008209166169823829	0.000016882321145877322	-0.9958869583593039	0.0	-0.0
classical	1951.0275689223058	0.997953993046653	0.008167283235575678	0.000016710318289942235	-0.9959079860932635	0.0	-0.0
classical	1961.0225563909776	0.9979643999571453	0.008125825501281136	0.00001654093073863807	-0.995928799914298	0.0	-0.0
classical	1971.017543859649	0.997974701534963	0.00808478652465796	0.000016374105738541284	-0.9959494030699343	0.0	-0.0
classical	1981.0125313283208	0.997984899371228	0.008044159992911455	0.000016209791859658204	-0.9959697987424294	0.0	-0.0
classical	1991.0075187969926	0.9979949950251756	0.008003939719501143	0.00001604793895579412	-0.9959899900503435	0.0	-0.0
classical	2001.0025062656641	0.9980049900249501	0.007964119640997235	0.000015888498126280042	-0.996009980049892	0.0	-0.0
classical	2010.9974937343359	0.9980148858683755	0.007924693814035651	0.000015731421679039423	-0.9960297717367412	0.0	-0.0
classical	2020.9924812030076	0.9980246840237038	0.007885656412359828	0.00001557666309491685	-0.9960493680473892	0.0	-0.0
classical	2030.9874686716792	0.9980343859303414	0.007847001723950715	0.00001542417699323251	-0.9960687718606437	0.0	-0.0
classical	2040.982456140351	0.9980439929995539	0.007808724148240952	0.000015273919098511573	-0.9960879859990734	0.0	-0.0
classical	2050.977443609023	0.9980535066151505	0.00777081819340903	0.00001512584620833909	-0.9961070132302877	0.0	-0.0
classical	2060.972431077694	0.9980629281341483	0.007733278473752729	0.000014979916162302835	-0.9961258562682741	0.0	-0.0
classical	2070.967418546366	0.998072258887418	0.007696099707139248	0.00001483608781198248	-0.9961445177748066	0.0	-0.0
classical	2080.9624060150377	0.9980815001803102	0.007659276712526606	0.00001469432099193684	-0.9961630003605897	0.0	-0.0
classical	2090.9573934837094	0.9980906532932642	0.007622804407557106	0.000014554576491660415	-0.9961813065865138	0.0	-0.0
classical	2100.952380952381	0.9980997194823998	0.00758667780621814	0.000014416816028465863	-0.9961994389648521	0.0	-0.0
classical	2110.9473684210525	0.9981086999800916	0.007550892016572679	0.000014281002221270452	-0.9962173999602089	0.0	-0.0
classical	2120.9423558897242	0.9981175959955275	0.007515442238545726	0.000014147098565220109	-0.9962351919910583	0.0	-0.0
classical	2130.937343358396	0.9981264087152517	0.00748032376178393	0.0000140150694071739	-0.996252817430483	0.0	-0.0
classical	2140.9323308270677	0.9981351393036919	0.007445531963565639	0.00001388487992195916	-0.9962702786073392	0.0	-0.0
classical	2150.9273182957395	0.9981437889036724	0.0074110623067740085	0.000013756496089409202	-0.996287577807367	0.0	-0.0
classical	2160.9223057644112	0.998152358636913	0.007376910337921781	0.000013629884672128498	-0.996304717273845	0.0	-0.0
classical	2170.9172932330825	0.9981608496045136	0.007343071685236688	0.000013505013193988283	-0.996321699208985	0.0	-0.0
classical	2180.9122807017543	0.9981692628874257	0.007309542056795958	0.000013381849919299115	-0.9963385257748874	0.0	-0.0
classical	2190.907268170426	0.998177599546912	0.007276317238706315	0.000013260363832630512	-0.9963551990938052	0.0	-0.0
classical	2200.902255639098	0.9981858606249915	0.007243393093346207	0.000013140524619304095	-0.9963717212499745	0.0	-0.0
classical	2210.8972431077696	0.9981940471448746	0.007210765557641709	0.000013022302646463046	-0.9963880942896978	0.0	-0.0
classical	2220.8922305764413	0.998202160111385	0.007178430641399795	0.000012905668944764984	-0.9964043202227757	0.0	-0.0
classical	2230.8872180451126	0.9982102005113713	0.007146384425676539	0.000012790595190619788	-0.9964204010226987	0.0	-0.0
classical	2240.8822055137844	0.9982181693141068	0.007114623061200277	0.000012677053689010178	-0.9964363386282588	0.0	-0.0
classical	2250.877192982456	0.9982260674716793	0.007083142766822742	0.000012565017356806336	-0.9964521349433801	0.0	-0.0
classical	2260.872180451128	0.9982338959193701	0.007051939828025212	0.00001245445970663211	-0.9964677918387229	0.0	-0.0
classical	2270.8671679197996	0.9982416555760231	0.00702101059545436	0.000012345354831200132	-0.9964833111520347	0.0	-0.0
classical	2280.8621553884714	0.9982493473444047	0.00699035148349879	0.00001223767738813145	-0.996498694688785	0.0	-0.0
classical	2290.8571428571427	0.9982569721115538	0.0069599589689048	0.00001213140258524203	-0.996513944223163	0.0	-0.0
classical	2300.8521303258144	0.9982645307491225	0.006929829589427193	0.000012026506166272155	-0.9965290614982545	0.0	-0.0
classical	2310.847117794486	0.9982720241137086	0.0068999599425109475	0.00001192296439703528	-0.9965440482273913	0.0	-0.0
classical	2320.842105263158	0.9982794530471792	0.006870346684015441	0.000011820754052004954	-0.9965589060943217	0.0	-0.0
classical	2330.8370927318297	0.9982868183769859	0.006840986526962777	0.000011719852401280012	-0.9965736367539499	0.0	-0.0
classical	2340.8320802005014	0.9982941209164717	0.006811876240322734	0.000011620237197949683	-0.9965882418329872	0.0	-0.0
classical	2350.827067669173	0.9983013614651716	0.006783012647825552	0.000011521886665825131	-0.9966027229302987	0.0	-0.0
classical	2360.8220551378445	0.9983085408091025	0.0067543926268123595	0.000011424779487552251	-0.9966170816182425	0.0	-0.0
classical	2370.817042606516	0.9983156597210496	0.006726013107100214	0.000011328894793037014	-0.9966313194420768	0.0	-0.0
classical	2380.812030075188	0.9983227189608425	0.006697871069892754	0.000011234212148252949	-0.9966454379216472	0.0	-0.0
classical	2390.8070175438597	0.9983297192756256	0.006669963546704522	0.00001114071154434022	-0.9966594385512351	0.0	-0.0
classical	2400.8020050125315	0.9983366614001226	0.006642287618318397	0.000011048373387036976	-0.9966733228002469	0.0	-0.0
classical	2410.7969924812032	0.9983435460568924	0.006614840413768023	0.000010957178486413878	-0.9966870921137769	0.0	-0.0
classical	2420.7919799498745	0.9983503739565806	0.006587619109345166	0.000010867108046903426	-0.9967007479131276	0.0	-0.0
classical	2430.7869674185463	0.9983571457981636	0.006560620927631803	0.000010778143657615779	-0.9967142915963649	0.0	-0.0
classical	2440.781954887218	0.9983638622691877	0.006533843136552354	0.000010690267282922167	-0.9967277245383694	0.0	-0.0
classical	2450.77694235589	0.998370524046001	0.006507283048457397	0.000010603461253326522	-0.9967410480920328	0.0	-0.0
classical	2460.7719298245615	0.9983771317939811	0.006480938019219126	0.00001051770825656962	-0.9967542635879847	0.0	-0.0
classical	2470.7669172932333	0.9983836861677564	0.006454805447356942	0.000010432991329004285	-0.9967673723354569	0.0	-0.0
classical	2480.7619047619046	0.998390187811422	0.006428882773182268	0.000010349293847208144	-0.9967803756228786	0.0	-0.0
classical	2490.7568922305763	0.9983966373587514	0.006403167477956993	0.000010266599519814306	-0.996793274717495	0.0	-0.0
classical	2500.751879699248	0.9984030354334018	0.006377657083084748	0.00001018489237960032	-0.9968060708667652	0.0	-0.0
classical	2510.74686716792	0.9984093826491154	0.0063523491493107575	0.000010104156775770817	-0.996818765298241	0.0	-0.0
classical	2520.7418546365916	0.9984156796099157	0.006327241275943224	0.000010024377366459667	-0.9968313592197999	0.0	-0.0
classical	2530.7368421052633	0.998421926910299	0.006302331100098559	9.945539111451474e-6	-0.9968438538206447	0.0	-0.0
classical	2540.7318295739346	0.9984281251354216	0.0062776162959541255	9.867627265078282e-6	-0.9968562502708287	0.0	-0.0
classical	2550.7268170426064	0.9984342748612822	0.006253094574031152	9.790627369340307e-6	-0.9968685497225916	0.0	-0.0
classical	2560.721804511278	0.998440376654901	0.006228763680481713	9.714525247183796e-6	-0.9968807533098556	0.0	-0.0
classical	2570.71679197995	0.9984464310744934	0.00620462139640151	9.639306995982884e-6	-0.9968928621489236	0.0	-0.0
classical	2580.7117794486217	0.9984524386696403	0.006180665537153858	9.564958981186265e-6	-0.996904877339251	0.0	-0.0
classical	2590.7067669172934	0.9984583999814545	0.006156893951713268	9.491467830144037e-6	-0.9969167999628695	0.0	-0.0
classical	2600.701754385965	0.9984643155427432	0.00613330452201843	9.418820426086705e-6	-0.9969286310855363	0.0	-0.0
classical	2610.6967418546365	0.9984701858781669	0.0061098951623429895	9.347003902271813e-6	-0.9969403717563873	0.0	-0.0
classical	2620.691729323308	0.9984760115043944	0.006086663818683628	9.276005636292964e-6	-0.9969520230087905	0.0	-0.0
classical	2630.68671679198	0.9984817929302537	0.006063608468158736	9.20581324453187e-6	-0.9969635858605709	0.0	-0.0
classical	2640.6817042606517	0.9984875306568817	0.006040727118418074	9.136414576750852e-6	-0.9969750613137068	0.0	-0.0
classical	2650.6766917293235	0.9984932251778674	0.006018017807071747	9.067797710841188e-6	-0.9969864503557069	0.0	-0.0
classical	2660.671679197995	0.9984988769793943	0.005995478601130882	8.99995094770629e-6	-0.9969977539588318	0.0	-0.0
classical	2670.6666666666665	0.9985044865403788	0.005973107596453247	8.932862806261338e-6	-0.9970089730808078	0.0	-0.0
classical	2680.6616541353383	0.9985100543326052	0.005950902917211892	8.866522018586926e-6	-0.9970201086651657	0.0	-0.0
classical	2690.65664160401	0.9985155808208578	0.005928862715371159	8.800917525198143e-6	-0.9970311616416904	0.0	-0.0
classical	2700.6516290726818	0.9985210664630507	0.0059069851701703925	8.736038470427033e-6	-0.9970421329261416	0.0	-0.0
classical	2710.6466165413535	0.9985265117103543	0.0058852684876236246	8.671874197934056e-6	-0.9970530234206667	0.0	-0.0
classical	2720.6416040100253	0.9985319170073184	0.005863710900032877	8.608414246340222e-6	-0.9970638340146115	0.0	-0.0
classical	2730.6365914786966	0.9985372827919935	0.005842310665503823	8.545648344952368e-6	-0.9970745655840497	0.0	-0.0
classical	2740.6315789473683	0.9985426094960497	0.0058210660674774305	8.48356640960909e-6	-0.9970852189921405	0.0	-0.0
classical	2750.62656641604	0.9985478975448915	0.00579997541427336	8.422158538635385e-6	-0.9970957950897275	0.0	-0.0
classical	2760.621553884712	0.9985531473577715	0.005779037038641016	8.361415008894388e-6	-0.9971062947155815	0.0	-0.0
classical	2770.6165413533836	0.9985583593479015	0.005758249297314898	8.301326271926827e-6	-0.9971167186958025	0.0	-0.0
classical	2780.6115288220553	0.9985635339225605	0.005737610570591408	8.241882950212992e-6	-0.9971270678450735	0.0	-0.0
classical	2790.6065162907266	0.9985686714832007	0.005717119261905118	8.183075833507244e-6	-0.9971373429664049	0.0	-0.0
classical	2800.6015037593984	0.998573772425552	0.00569677379741544	8.124895875266694e-6	-0.997147544851084	0.0	-0.0
classical	2810.59649122807	0.9985788371397227	0.005676572625607426	8.0673341891799e-6	-0.9971576742794687	0.0	-0.0
classical	2820.591478696742	0.9985838660102998	0.005656514216893643	8.01038204576548e-6	-0.9971677320205976	0.0	-0.0
classical	2830.5864661654136	0.9985888594164456	0.005636597063231512	7.954030869069559e-6	-0.9971777188329267	0.0	-0.0
classical	2840.5814536340854	0.9985938177319936	0.00561681967774213	7.898272233430254e-6	-0.9971876354640068	0.0	-0.0
classical	2850.576441102757	0.9985987413255415	0.005597180594343219	7.843097860334249e-6	-0.9971974826511404	0.0	-0.0
classical	2860.5714285714284	0.9986036305605426	0.00557767836738394	7.78849961533771e-6	-0.9972072611211014	0.0	-0.0
classical	2870.5664160401	0.9986084857953951	0.005558311571293342	7.734469505074613e-6	-0.9972169715908237	0.0	-0.0
classical	2880.561403508772	0.9986133073835299	0.005539078800230162	7.680999674325027e-6	-0.9972266147671228	0.0	-0.0
classical	2890.5563909774437	0.9986180956734966	0.0055199786677430805	7.628082403160774e-6	-0.9972361913469338	0.0	-0.0
classical	2900.5513784461155	0.9986228510090464	0.005501009806441578	7.575710104167138e-6	-0.9972457020181345	0.0	-0.0
classical	2910.546365914787	0.9986275737292158	0.005482170867661587	7.523875319706328e-6	-0.9972551474584059	0.0	-0.0
classical	2920.5413533834585	0.9986322641684063	0.005463460521154533	7.472570719280446e-6	-0.9972645283368052	0.0	-0.0
classical	2930.5363408521303	0.9986369226564635	0.005444877454767948	7.421789096926696e-6	-0.9972738453129033	0.0	-0.0
classical	2940.531328320802	0.9986415495187545	0.005426420374141796	7.371523368693304e-6	-0.9972830990374378	0.0	-0.0
classical	2950.5263157894738	0.9986461450762434	0.005408088002408231	7.321766570169457e-6	-0.9972922901525177	0.0	-0.0
classical	2960.5213032581455	0.9986507096455661	0.005389879079893161	7.272511854064767e-6	-0.9973014192911115	0.0	-0.0
classical	2970.5162907268173	0.9986552435391024	0.005371792363833969	7.223752487866123e-6	-0.9973104870782283	0.0	-0.0
classical	2980.5112781954886	0.9986597470650476	0.005353826628091343	7.175481851525921e-6	-0.9973194941301613	0.0	-0.0
classical	2990.5062656641603	0.9986642205274823	0.005335980662873989	7.127693435218616e-6	-0.9973284410549218	0.0	-0.0
classical	3000.501253132832	0.9986686642264405	0.005318253274470144	7.080380837151964e-6	-0.9973373284528972	0.0	-0.0
classical	3010.496240601504	0.9986730784579775	0.005300643284975386	7.0335377614108505e-6	-0.9973461569159702	0.0	-0.0
classical	3020.4912280701756	0.9986774635142347	0.0052831495320363716	6.987158015871984e-6	-0.9973549270284302	0.0	-0.0
classical	3030.4862155388473	0.9986818196835046	0.0052657708685946636	6.941235510156598e-6	-0.9973636393670349	0.0	-0.0
classical	3040.4812030075186	0.9986861472502939	0.0052485061626325455	6.895764253624072e-6	-0.9973722945005431	0.0	-0.0
classical	3050.4761904761904	0.9986904464953854	0.005231354296932468	6.850738353428513e-6	-0.9973808929907351	0.0	-0.0
classical	3060.471177944862	0.9986947176958987	0.0052143141688316096	6.8061520126006736e-6	-0.9973894353917754	0.0	-0.0
classical	3070.466165413534	0.9986989611253497	0.005197384689987642	6.761999528186081e-6	-0.9973979222506837	0.0	-0.0
classical	3080.4611528822056	0.9987031770537093	0.0051805647861469266	6.7182752894211305e-6	-0.9974063541074385	0.0	-0.0
classical	3090.4561403508774	0.9987073657474601	0.005163853396916131	6.67497377594827e-6	-0.997414731494892	0.0	-0.0
classical	3100.451127819549	0.9987115274696531	0.005147249475541835	6.632089556078235e-6	-0.9974230549393052	0.0	-0.0
classical	3110.4461152882204	0.9987156624799625	0.005130751988688407	6.5896172850797315e-6	-0.9974313249599971	0.0	-0.0
classical	3120.441102756892	0.9987197710347394	0.00511435991622852	6.547551703523466e-6	-0.9974395420695268	0.0	-0.0
classical	3130.436090225564	0.9987238533870658	0.005098072251025927	6.5058876356404755e-6	-0.9974477067741369	0.0	-0.0
classical	3140.4310776942357	0.9987279097868054	0.005081887998736363	6.464619987743782e-6	-0.99745581957356	0.0	-0.0
classical	3150.4260651629074	0.998731940480655	0.0050658061776018	6.423743746664949e-6	-0.9974638809613053	0.0	-0.0
classical	3160.421052631579	0.9987359457121948	0.005049825818250579	6.3832539782289615e-6	-0.9974718914243619	0.0	-0.0
classical	3170.4160401002505	0.9987399257219373	0.005033945963506146	6.343145825771849e-6	-0.9974798514439209	0.0	-0.0
classical	3180.4110275689222	0.9987438807473752	0.005018165668192079	6.303414508676913e-6	-0.9974877614947854	0.0	-0.0
classical	3190.406015037594	0.998747811023029	0.005002483998947658	6.264055320956023e-6	-0.997495622046016	0.0	-0.0
classical	3200.4010025062657	0.998751716780493	0.004986900034043442	6.225063629855241e-6	-0.997503433560955	0.0	-0.0
classical	3210.3959899749375	0.9987555982484811	0.004971412863198668	6.18643487448778e-6	-0.9975111964969579	0.0	-0.0
classical	3220.3909774436092	0.9987594556528714	0.0049560215874059005	6.148164564503768e-6	-0.9975189113058215	0.0	-0.0
classical	3230.3859649122805	0.9987632892167498	0.004940725318755009	6.1102482787814095e-6	-0.9975265784334972	0.0	-0.0
classical	3240.3809523809523	0.9987670991604533	0.004925523180266304	6.072681664157288e-6	-0.997534198320884	0.0	-0.0
classical	3250.375939849624	0.9987708857016118	0.0049104143057187065	6.035460434168996e-6	-0.9975417714031428	0.0	-0.0
classical	3260.370927318296	0.9987746490551899	0.004895397839488993	5.998580367839322e-6	-0.9975492981103085	0.0	-0.0
classical	3270.3659147869676	0.9987783894335278	0.004880472936384435	5.962037308468766e-6	-0.9975567788671128	0.0	-0.0
classical	3280.3609022556393	0.9987821070463807	0.004865638761491082	5.9258271624768916e-6	-0.997564214092692	0.0	-0.0
classical	3290.3558897243106	0.998785802100958	0.0048508944900155625	5.889945898251213e-6	-0.9975716042018397	0.0	-0.0
classical	3300.3508771929824	0.9987894748019623	0.004836239307130241	5.8543895450213485e-6	-0.9975789496039019	0.0	-0.0
classical	3310.345864661654	0.998793125351627	0.004821672407824434	5.8191541917628655e-6	-0.9975862507032586	0.0	-0.0
classical	3320.340852130326	0.9987967539497532	0.00480719299675732	5.784235986122313e-6	-0.9975935078994564	0.0	-0.0
classical	3330.3358395989976	0.9988003607937462	0.004792800288114373	5.74963113336635e-6	-0.9976007215875047	0.0	-0.0
classical	3340.3308270676694	0.9988039460786517	0.004778493505462058	5.715335895345039e-6	-0.9976078921573587	0.0	-0.0
classical	3350.325814536341	0.9988075099971906	0.0047642718816105776	5.68134658948659e-6	-0.9976150199944339	0.0	-0.0
classical	3360.3208020050124	0.9988110527397934	0.004750134658475901	5.647659587807214e-6	-0.9976221054795167	0.0	-0.0
classical	3370.315789473684	0.9988145744946344	0.004736081086947278	5.614271315946938e-6	-0.997629148989254	0.0	-0.0
classical	3380.310776942356	0.998818075447665	0.004722110426750576	5.581178252213667e-6	-0.9976361508953977	0.0	-0.0
classical	3390.3057644110277	0.9988215557826464	0.004708221946320782	5.548376926658945e-6	-0.9976431115653376	0.0	-0.0
classical	3400.3007518796994	0.9988250156811816	0.004694414922675723	5.515863920170835e-6	-0.9976500313624387	0.0	-0.0
classical	3410.295739348371	0.9988284553227473	0.0046806886412875245	5.483635863577418e-6	-0.9976569106455146	0.0	-0.0
classical	3420.2907268170425	0.9988318748847245	0.00466704239596248	5.4516894367794635e-6	-0.9976637497694895	0.0	-0.0
classical	3430.285714285714	0.9988352745424293	0.004653475488716977	5.420021367890089e-6	-0.9976705490848913	0.0	-0.0
classical	3440.280701754386	0.9988386544691429	0.004639987229660145	5.388628432399902e-6	-0.9976773089382266	0.0	-0.0
classical	3450.2756892230577	0.9988420148361408	0.004626576936877967	5.357507452357978e-6	-0.9976840296722473	0.0	-0.0
classical	3460.2706766917295	0.9988453558127219	0.0046132439363153425	5.326655295562287e-6	-0.9976907116254223	0.0	-0.0
classical	3470.2656641604012	0.9988486775662371	0.00459998756166589	5.2960688747763535e-6	-0.9976973551325268	0.0	-0.0
classical	3480.2606516290725	0.9988519802621167	0.004586807154258908	5.265745146953349e-6	-0.997703960524299	0.0	-0.0
classical	3490.2556390977443	0.9988552640638987	0.004573702062951491	5.2356811124812915e-6	-0.9977105281277328	0.0	-0.0
classical	3500.250626566416	0.9988585291332546	0.004560671644023195	5.205873814444465e-6	-0.9977170582665029	0.0	-0.0
classical	3510.245614035088	0.9988617756300172	0.004547715261065303	5.176320337887163e-6	-0.9977235512599725	0.0	-0.0
classical	3520.2406015037595	0.9988650037122059	0.004534832284883358	5.147017809111544e-6	-0.9977300074244512	0.0	-0.0
classical	3530.2355889724313	0.9988682135360527	0.004522022093389033	5.117963394968309e-6	-0.9977364270721858	0.0	-0.0
classical	3540.2305764411026	0.9988714052560269	0.004509284071508012	5.089154302185509e-6	-0.9977428105121153	0.0	-0.0
classical	3550.2255639097743	0.9988745790248608	0.004496617611071961	5.0605877766808646e-6	-0.9977491580497829	0.0	-0.0
classical	3560.220551378446	0.998877734993573	0.004484022110729222	5.0322611029162565e-6	-0.9977554699871056	0.0	-0.0
classical	3570.215538847118	0.9988808733114931	0.00447149697584766	5.004171603248958e-6	-0.9977617466229136	0.0	-0.0
classical	3580.2105263157896	0.9988839941262849	0.004459041618419441	4.976316637296074e-6	-0.9977679882524907	0.0	-0.0
classical	3590.2055137844613	0.9988870975839698	0.004446655456970441	4.948693601316443e-6	-0.9977741951679063	0.0	-0.0
classical	3600.200501253133	0.9988901838289492	0.004434337916469	4.921299927600876e-6	-0.9977803676579072	0.0	-0.0
classical	3610.1954887218044	0.9988932530040275	0.004422088428237569	4.89413308387652e-6	-0.9977865060080933	0.0	-0.0
classical	3620.190476190476	0.9988963052504336	0.004409906429864674	4.867190572720738e-6	-0.9977926105008537	0.0	-0.0
classical	3630.185463659148	0.9988993407078426	0.004397791365119825	4.840469930988771e-6	-0.9977986814156125	0.0	-0.0
classical	3640.1804511278197	0.9989023595143972	0.004385742683868778	4.8139687292506146e-6	-0.9978047190288566	0.0	-0.0
classical	3650.1754385964914	0.9989053618067292	0.004373759841986508	4.7876845712325994e-6	-0.9978107236134077	0.0	-0.0
classical	3660.170426065163	0.9989083477199788	0.004361842301282983	4.761615093288362e-6	-0.9978166954400398	0.0	-0.0
classical	3670.1654135338345	0.9989113173878166	0.004349989529413408	4.735757963852326e-6	-0.9978226347756332	0.0	-0.0
classical	3680.160401002506	0.9989142709424618	0.0043382009998075306	4.710110882932445e-6	-0.9978285418849797	0.0	-0.0
classical	3690.155388471178	0.9989172085147032	0.004326476191584347	4.684671581586748e-6	-0.9978344170294964	0.0	-0.0
classical	3700.1503759398497	0.9989201302339177	0.004314814589482379	4.659437821432917e-6	-0.9978402604677914	0.0	-0.0
classical	3710.1453634085215	0.9989230362280896	0.0043032156837771755	4.634407394144464e-6	-0.9978460724560887	0.0	-0.0
classical	3720.140350877193	0.9989259266238294	0.004291678970212651	4.60957812097668e-6	-0.9978518532475878	0.0	-0.0
classical	3730.1353383458645	0.9989288015463917	0.004280203949925019	4.584947852287637e-6	-0.9978576030928002	0.0	-0.0
classical	3740.1303258145363	0.9989316611196941	0.004268790129370864	4.560514467072886e-6	-0.997863322239394	0.0	-0.0
classical	3750.125313283208	0.9989345054663341	0.004257437020258473	4.5362758725121955e-6	-0.9978690109326694	0.0	-0.0
classical	3760.1203007518798	0.9989373347076073	0.004246144139476271	4.512230003518268e-6	-0.9978746694151885	0.0	-0.0
classical	3770.1152882205515	0.9989401489635241	0.004234911009025448	4.4883748222987295e-6	-0.9978802979270528	0.0	-0.0
classical	3780.1102756892233	0.9989429483528274	0.004223737155951491	4.46470831792274e-6	-0.9978858967057209	0.0	-0.0
classical	3790.1052631578946	0.9989457329930086	0.004212622112277299	4.441228505896398e-6	-0.997891465985932	0.0	-0.0
classical	3800.1002506265663	0.9989485030003241	0.004201565414942335	4.41793342775382e-6	-0.9978970060006969	0.0	-0.0
classical	3810.095238095238	0.9989512584898123	0.004190566605730098	4.3948211506357165e-6	-0.9979025169795738	0.0	-0.0
classical	3820.09022556391	0.9989539995753081	0.004179625231214088	4.371889766903082e-6	-0.9979079991506813	0.0	-0.0
classical	3830.0852130325816	0.9989567263694601	0.004168740842686796	4.349137393729854e-6	-0.9979134527388674	0.0	-0.0
classical	3840.0802005012533	0.9989594389837448	0.004157912996106355	4.326562172728963e-6	-0.9979188779674539	0.0	-0.0
classical	3850.0751879699246	0.9989621375284827	0.004147141252029793	4.304162269562867e-6	-0.9979242750568995	0.0	-0.0
classical	3860.0701754385964	0.9989648221128525	0.004136425175557765	4.2819358735774686e-6	-0.997929644225732	0.0	-0.0
classical	3870.065162907268	0.9989674928449066	0.004125764336272138	4.259881197430149e-6	-0.997934985689735	0.0	-0.0
classical	3880.06015037594	0.9989701498315846	0.004115158308184204	4.2379964767395e-6	-0.9979402996632469	0.0	-0.0
classical	3890.0551378446116	0.9989727931787289	0.004104606669669564	4.2162799697194675e-6	-0.9979455863573656	0.0	-0.0
classical	3900.0501253132834	0.9989754229910972	0.004094109003422551	4.194729956848675e-6	-0.9979508459822222	0.0	-0.0
classical	3910.045112781955	0.9989780393723778	0.0040836648963911365	4.173344740514489e-6	-0.9979560787448071	0.0	-0.0
classical	3920.0401002506264	0.9989806424252023	0.00407327393972964	4.152122644689285e-6	-0.9979612848505016	0.0	-0.0
classical	3930.035087719298	0.9989832322511595	0.004062935728741712	4.1310620145964245e-6	-0.9979664645023032	0.0	-0.0
classical	3940.03007518797	0.9989858089508079	0.0040526498628313794	4.110161216393147e-6	-0.9979716179016404	0.0	-0.0
classical	3950.0250626566417	0.9989883726236898	0.004042415945447074	4.0894186368472214e-6	-0.9979767452474662	0.0	-0.0
classical	3960.0200501253134	0.9989909233683433	0.004032233584032849	4.068832683028989e-6	-0.9979818467367639	0.0	-0.0
classical	3970.015037593985	0.9989934612823151	0.004022102389978825	4.0484017820064865e-6	-0.9979869225647157	0.0	-0.0
classical	3980.0100250626565	0.9989959864621734	0.00401202197856998	4.028124380542292e-6	-0.9979919729243323	0.0	-0.0
classical	3990.0050125313282	0.9989984990035191	0.004001991968939516	4.0079989448014295e-6	-0.9979969980069393	0.0	-0.0
classical	4000.0	0.999000999000999	0.003992011984019705	3.98802396005951e-6	-0.9980019980019371	0.0	-0.0
classical	100000.0	0.999960001599936	0.00015998720076771942	6.399232061421528e-9	-0.9999200031985241	0.0	-0.0
fixed_p	-0.6816985028364556	-0.20541003975521754	-0.9905170348010834	-1.193979178297794	1.4064551331388064	0.0	NaN
fixed_p	-0.6326506071137041	-0.18785287514933507	-0.8926664973248618	-1.0603564653968234	1.3715923914677015	0.0	NaN
fixed_p	-0.5806063834791311	-0.16977391037972717	-0.7944849383835192	-0.9293677531106858	1.3356961819179518	0.0	NaN
fixed_p	-0.5252055540943388	-0.15112398883999253	-0.6959427567261384	-0.801116402126893	1.2986694143272108	0.0	NaN
fixed_p	-0.4661174897131256	-0.13187718786192565	-0.5971645427477346	-0.6759169233361584	1.260461880391352	0.0	NaN
fixed_p	-0.4029158816708727	-0.11199145908394961	-0.49821556262813643	-0.5540114504251923	1.2210713650406886	0.0	NaN
fixed_p	-0.3349355309832909	-0.09136751719499821	-0.3989360363385639	-0.435385831498432	1.1802270449944858	0.0	NaN
fixed_p	-0.2615542920601991	-0.06994841423197012	-0.29942463577060174	-0.3203689142247406	1.1379035708627543	0.0	NaN
fixed_p	-0.09524087969938891	-0.02438504424683549	-0.09994241895130845	-0.10237951925957188	1.0480183245117902	0.0	NaN
fixed_p	0.22297729227699065	0.05277839222077786	0.20006164263389803	0.18950271079063305	0.896626116141882	0.0	NaN
fixed_p	0.5076837677466063	0.11255744367714547	0.39982852964456317	0.3548248524385793	0.780622580923608	0.0	NaN
fixed_p	0.8958942319653325	0.18279573697651827	0.5982986012175059	0.48893216747593177	0.6470716515613332	0.0	NaN
fixed_p	1.4973502953501656	0.2717555805170569	0.7941046575716144	0.5783022853619417	0.4852791190680051	0.0	NaN
fixed_p	2.8447923747296264	0.41070099517366726	0.9879204844027216	0.5821805583060724	0.28049958008085574	0.0	NaN
fixed_p	3.6078865561041913	0.463742395693719	1.037527939867377	0.5563822474341107	0.22906872121152627	0.0	NaN
fixed_p	4.864524269682248	0.526834459239027	1.0890970757266236	0.5153232067773822	0.1835853622296628	0.0	NaN
fixed_p	6.997470836575773	0.5960330453146501	1.1419123709342955	0.46129486300385497	0.14590282845025626	0.0	NaN
fixed_p	10.800355770102716	0.6653153297866602	1.2097891987100322	0.4048978989979278	0.12087500749143217	0.0	NaN
fixed_p	19.487060788481013	0.7419042306596952	1.298099884740617	0.33503408843269056	0.0953943625400415	0.0	NaN
fixed_p	35.49099336988518	0.8051024876579864	1.3481268140492066	0.26274656237975474	0.06980807254128908	0.0	NaN
fixed_p	83.06985031116737	0.8700810882580425	1.4021296592094072	0.1821631594456079	0.045500876444383845	0.0	NaN
fixed_p	991.4509266177549	0.9612409678888753	1.4894196172392347	0.057728462771514624	0.013430427177347774	0.0	NaN
fixed_p	1358.188315712184	0.9671698433925136	1.4638814206273212	0.0480594562939847	0.010889127599155977	0.0	NaN
fixed_p	1946.456240711316	0.972298022967137	1.4937096072640899	0.04137870923419668	0.009507178977995292	0.0	NaN
fixed_p	2609.1676549476083	0.9738305761081172	1.7868591070916404	0.04676107340855236	0.011869543864894888	0.0	NaN
fixed_p	8555.61172440921	0.9847813531231712	1.9815413849609862	0.030156378609543594	0.007655583954080052	0.0	NaN
fixed_p	39671.70637837866	0.9934362044704661	1.7091924608647988	0.011218789833737412	0.0027445560065784223	0.0	NaN
fixed_p	193716.61906143467	0.9970024540853981	1.740598355460792	0.005217523489374256	0.0012798157888102059	0.0	NaN
fixed_p	52230901.30142038	0.9998115244521414	1.85539998566309	0.0003496975287947138	0.0000869110184012105	0.0	NaN
fixed_p	67431106.31603846	0.9998477333089822	1.5633999904954492	0.00023805374328993173	0.00005488251244379586	0.0	NaN
linear	-1.0	-0.33327016508468715	-1.7776093331049492	-2.3700334890049164	1.6582730151092924	0.0	-0.013868045519115987
linear	-0.8686868686868687	-0.2773796205476584	-1.4174352299917299	-1.8106028762377189	1.5486114627397325	0.0	-0.009617726461327773
linear	-0.7373737373737373	-0.22598292834063888	-1.1082979016417802	-1.358754306928575	1.4475887727891652	0.0	-0.006391652119282209
linear	-0.606060606060606	-0.17855917267228724	-0.8418192263575673	-0.9921337709555994	1.3541886240353265	0.0	-0.003995830377401963
linear	-0.4747474747474747	-0.13466535702666613	-0.6112209818637698	-0.6935312736086439	1.2675442515535755	0.0	-0.002276048174894354
linear	-0.3434343434343434	-0.09392109746087501	-0.41097529791899173	-0.4495745489288535	1.186910852791082	0.0	-0.0011088643926881632
linear	-0.21212121212121204	-0.055999898126460244	-0.23654395436065628	-0.2497903917072831	1.1116447833864171	0.0	-0.0003948845118573266
linear	-0.08080808080808066	-0.020618702100404267	-0.08417475030926157	-0.08591032441026414	1.0411856109357163	0.0	-0.00005363273531754152
linear	0.05050505050505061	0.012468729938156363	0.049253434815654536	0.04863930703841155	0.9750824644679105	0.0	0.000019622327996850786
linear	0.18181818181818188	0.04347760651581658	0.1663518344066748	0.1591192548071571	0.9133040454965279	0.0	0.00023804179250405474
linear	0.31313131313131315	0.07259726202172609	0.2693166766737128	0.24976502333041078	0.8555743399816017	0.0	0.0006620303018836811
linear	0.44444444444444464	0.0999940281761641	0.360004777474919	0.32400644961253827	0.8015612645744661	0.0	0.0012525545684784693
linear	0.5757575757575759	0.12581519771297453	0.43999340310431856	0.38463554610034423	0.7509732805129347	0.0	0.001977032736972723
linear	0.7070707070707072	0.15019139494765887	0.510628551166368	0.43393653676658905	0.7035538483751849	0.0	0.0028081369649352113
linear	0.8383838383838387	0.17323907663710825	0.5730635436887728	0.47378654452574076	0.6590769303644446	0.0	0.0037228309078302896
linear	0.96969696969697	0.19506157103676644	0.6282917570150776	0.5057361798222663	0.617342567494454	0.0	0.004701623136189657
linear	1.1010101010101012	0.21575184694398986	0.6771709398719413	0.5310700588977725	0.5781741454934455	0.0	0.005727922813761964
linear	1.2323232323232327	0.23539308243198961	0.7204454149891741	0.5508575480308785	0.5414150211850512	0.0	0.0067875582068043115
linear	1.3636363636363638	0.25405998770375177	0.7587634117425369	0.5659919886851713	0.5069259822175071	0.0	0.007868372421464782
linear	1.4949494949494953	0.27182003111610853	0.792691090185801	0.5772217733860346	0.47458311088324256	0.0	0.008959877606760806
linear	1.6262626262626263	0.2887333117179216	0.8227267535295011	0.5851781333439939	0.44427462949476815	0.0	0.010053087940151771
linear	1.7575757575757578	0.30485472356603616	0.8493079821275824	0.5903924320136503	0.41590021946738837	0.0	0.011140193488590203
linear	1.8888888888888893	0.3202336747972749	0.8728220407726099	0.5933150312119402	0.3893681774913055	0.0	0.012214481070552646
linear	2.0202020202020203	0.3349148967828225	0.8936125141846539	0.594328371232662	0.36459376410755095	0.0	0.013270197449121427
linear	2.151515151515152	0.3489389703302089	0.9119852414903911	0.5937580503683871	0.3414974394795387	0.0	0.01430246140819303
linear	2.2828282828282833	0.3623428082029631	0.928213261622315	0.5918818617948537	0.3200032245918399	0.0	0.015307199690231527
linear	2.4141414141414144	0.3751572334651784	0.9425495698072992	0.5889452807945988	0.30003328651754657	0.0	0.016281627323033888
linear	2.545454545454546	0.38742139682876275	0.9551882965245707	0.5851279124505351	0.2815252017348736	0.0	0.01722157516268489
linear	2.6767676767676774	0.39915644816524753	0.9663478591118307	0.5806238799766614	0.2643967114963208	0.0	0.018126538721855823
linear	2.8080808080808084	0.4103906834162203	0.9761988145885344	0.5755759159194417	0.24857907706157428	0.0	0.018995008959610673
linear	2.93939393939394	0.4211486293074681	0.9848995214304374	0.5701104379744274	0.23399356238064256	0.0	0.01982615376946653
linear	3.070707070707071	0.43145370444262043	0.992590369882564	0.564333577802661	0.22056691762463154	0.0	0.020619953026977868
linear	3.2020202020202024	0.4413279746919148	0.9993967161636628	0.558334987505403	0.20822342820455658	0.0	0.021376731824241234
linear	3.333333333333334	0.450792367534085	1.0054300785293853	0.5521898730391427	0.19688762435129228	0.0	0.022097278877446655
linear	3.4646464646464654	0.45986689035375744	1.0107890425726174	0.5459606287610961	0.1864850212846321	0.0	0.02278272418628277
linear	3.595959595959596	0.4685707267043544	1.015560381975066	0.5396985157808575	0.1769429161676662	0.0	0.02343446241643539
linear	3.7272727272727275	0.4769222973127842	1.019820145908177	0.5334451790757905	0.16819114412841418	0.0	0.024054079204397102
linear	3.858585858585859	0.4849390879429153	1.0236355340940102	0.527234651804502	0.16016403148353064	0.0	0.02464348014311507
linear	3.9898989898989905	0.4926384797967045	1.027062690023077	0.5210920877541945	0.15279584047907194	0.0	0.0252040538311007
linear	4.121212121212122	0.5000365397177007	1.030152447877977	0.5150385824593544	0.14602850338157797	0.0	0.025737778655713577
linear	4.252525252525253	0.5071488215650113	1.0329480969664924	0.5090896868521148	0.1398070701236006	0.0	0.026246418752571526
linear	4.383838383838384	0.5139901624621462	1.0354870099764628	0.5032568734912187	0.13408091995712057	0.0	0.026731684950730222
linear	4.515151515151516	0.520574682108474	1.0378014145416128	0.4975482730748881	0.12880371127757578	0.0	0.027195214234738987
linear	4.646464646464647	0.5269157869580037	1.0399190849454536	0.4919693019287728	0.12393323979674556	0.0	0.02763855583088104
linear	4.777777777777779	0.5330261794706758	1.0418639566188226	0.4865231922940897	0.11943123181370895	0.0	0.028063163201349977
linear	4.90909090909091	0.5389178724769974	1.0436566663037707	0.48121143610290695	0.11526309484784043	0.0	0.028470390614731438
linear	5.040404040404041	0.5446024485953759	1.045313919018569	0.47603339917022774	0.11139611765240459	0.0	0.028861234223515005
linear	5.171717171717172	0.5500901173282419	1.0468533140723857	0.47098965170884816	0.1078053541727285	0.0	0.029237367033807832
linear	5.303030303030304	0.5553911942720314	1.0482870688757224	0.46607766175290766	0.10446401059027188	0.0	0.029599600076352203
linear	5.434343434343435	0.5605151582163741	1.0496267300280542	0.461295037378244	0.10134944556023487	0.0	0.029948911546521982
linear	5.565656565656567	0.5654709233446473	1.0508823300089225	0.4566389285322027	0.0984413368380436	0.0	0.030286197915445106
linear	5.696969696969697	0.5702668691843633	1.0520626054386217	0.4521061572491948	0.09572144338425162	0.0	0.030612279945309063
linear	5.828282828282829	0.5749108706259175	1.0531751826791205	0.44769332148345753	0.0931733868208806	0.0	0.030927908703262272
linear	5.95959595959596	0.5794103275495367	1.0542267355300297	0.44339687738509637	0.09078245257329653	0.0	0.031233771406154878
linear	6.090909090909092	0.583772193707069	1.0552231191823203	0.4392132040468412	0.08853541025987355	0.0	0.03153049698748071
linear	6.222222222222223	0.5880030045987934	1.0561694840332028	0.43513865405612223	0.08642035239300175	0.0	0.03181866132174002
linear	6.353535353535355	0.5921089041643418	1.0570703724546149	0.43116959259592025	0.084426550159515	0.0	0.032098792073182045
linear	6.484848484848485	0.5960956701714457	1.057929801151826	0.42730242733988405	0.082544324899457	0.0	0.032371373158244135
linear	6.616161616161617	0.5999687382377709	1.05875133134887	0.4235336309719284	0.08076493385481334	0.0	0.032636848826250696
linear	6.747474747474748	0.6037332244612316	1.059538128691478	0.4198597578169527	0.0790804687806817	0.0	0.03289562737290175
linear	6.87878787878788	0.6073939466646473	1.060293014461592	0.4162774557868097	0.07748376607545894	0.0	0.033148084507197785
linear	7.01010101010101	0.6109554442830996	1.0610185094451976	0.4127834746145148	0.07596832717610474	0.0	0.03339456639581383
linear	7.141414141414142	0.6144219969384115	1.061716871581701	0.40937467116126924	0.07452824806685854	0.0	0.033635392410378155
linear	7.272727272727273	0.617797641756118	1.062390128343162	0.406048012427777	0.07315815685640642	0.0	0.033870857603246866
linear	7.404040404040405	0.6210861894872585	1.0630401046405102	0.40280057677719916	0.07185315848381602	0.0	0.03410123493664092
linear	7.535353535353536	0.6242912395012181	1.0636684469271331	0.3996295537766575	0.0706087857140879	0.0	0.03432677728875321
linear	7.666666666666668	0.6274161937174358	1.0642766440640254	0.3965322429830083	0.06942095567788446	0.0	0.034547719258866835
linear	7.797979797979799	0.6304642695436695	1.0648660454218786	0.3935060519331179	0.068285931295893	0.0	0.03476427879181361
linear	7.929292929292931	0.6334385118871623	1.0654378766210708	0.39054849354600174	0.06720028700603548	0.0	0.034976658640349705
linear	8.060606060606062	0.6363418043028184	1.0659932532483665	0.3876571831016697	0.06616087828146215	0.0	0.03518504768230757
linear	8.191919191919192	0.6391768793397167	1.066533192836905	0.38482983492718775	0.06516481448935313	0.0	0.03538962210774167
linear	8.323232323232324	0.6419463281441153	1.0670586253524523	0.3820642588929384	0.06420943469553661	0.0	0.03559054648974815
linear	8.454545454545455	0.6446526093737591	1.0675704023921522	0.3793583567998573	0.06329228606841904	0.0	0.03578797475121973
linear	8.585858585858587	0.6472980574748648	1.0680693052712447	0.3767101187206396	0.0624111045783588	0.0	0.03598205103849751
linear	8.717171717171718	0.6498848903697496	1.0685560521472741	0.3741176193436105	0.061563797726004794	0.0	0.03617291051170593
linear	8.84848484848485	0.6524152165997301	1.0690313043094686	0.3715790143565146	0.06074842906586607	0.0	0.03636068006049467
linear	8.979797979797981	0.6548922335727899	1.0694882861475543	0.3690887136524474	0.059957655190442716	0.0	0.03654498805785521
linear	9.111111111111112	0.6573154659311748	1.0699422856641512	0.3666526736433534	0.05920098158501549	0.0	0.0367268812725462
linear	9.242424242424244	0.6596879236499704	1.0703864951348139	0.36426545065635935	0.05847124323289586	0.0	0.03690602451743059
linear	9.373737373737375	0.6620113398156965	1.070821397327592	0.3619254893794366	0.05776700193901475	0.0	0.037082517368650814
linear	9.505050505050505	0.664287367009275	1.0712474404499075	0.3596312988180133	0.05708691879351638	0.0	0.037256453843888315
linear	9.636363636363637	0.6665175819500073	1.0716650412488937	0.35738144929532617	0.05642974592736642	0.0	0.037427922806763776
linear	9.767676767676768	0.6687034898262032	1.0720745877856217	0.35517456957938826	0.055794319055830356	0.0	0.037597008336054644
linear	9.8989898989899	0.6708465283360326	1.0724764419219528	0.35300934413643004	0.055179550725811904	0.0	0.03776379006320263
linear	10.030303030303031	0.6729480714602838	1.0728709415537052	0.3508845105093604	0.05458442419279719	0.0	0.03792834348121069
linear	10.161616161616163	0.6750094329869849	1.0732584026194516	0.3487988568187784	0.05400798786169761	0.0	0.03809074022769597
linear	10.292929292929294	0.6770307489754804	1.073646572852309	0.34675482949915254	0.053454107069694584	0.0	0.03825199453816738
linear	10.424242424242426	0.6790154766611778	1.074020790688773	0.3447440515552208	0.052912345797225896	0.0	0.03841030095131101
linear	10.555555555555557	0.68096363515347	1.0743887998862642	0.34276909714753967	0.05238676360757169	0.0	0.03856664354964885
linear	10.686868686868689	0.6828763283167931	1.074750845293586	0.34082893420413224	0.051876623356458526	0.0	0.03872108102554174
linear	10.81818181818182	0.6847546143226451	1.0751071572466226	0.33892257043069624	0.051381231875512454	0.0	0.038873669316535915
linear	10.94949494949495	0.6865995080232432	1.0754579526713146	0.33704905146750563	0.050899936780115715	0.0	0.03902446177741983
linear	11.080808080808081	0.688411983178732	1.0758034360867883	0.33520745913978817	0.05043212354704073	0.0	0.039173509339168515
linear	11.212121212121213	0.6901933972197698	1.0761408641425492	0.33339554523298437	0.049975535478933256	0.0	0.039320639786136924
linear	11.343434343434344	0.6919438007213293	1.0764762869640863	0.331615193575772	0.049532998108280525	0.0	0.0394663293164395
linear	11.474747474747476	0.6936644804961558	1.0768069472627066	0.32986421559506984	0.04910230074116939	0.0	0.039610414161386345
linear	11.606060606060607	0.6953562656421408	1.0771330081933703	0.32814182201614284	0.048682955574138015	0.0	0.039752936895813676
linear	11.737373737373739	0.6970199534371566	1.0774546243524126	0.3264472522556449	0.048274501292426664	0.0	0.039893938306945396
linear	11.86868686868687	0.6986563108784062	1.0777719423612007	0.32477977314287	0.04787650130979093	0.0	0.040033457495292094
linear	12.0	0.7002660761328021	1.0780851014019261	0.3231386777059652	0.04748854214523719	0.0	0.040171531968528275
linear	12.0	0.7002660761328021	1.0780851014019261	0.3231386777059652	0.04748854214523719	0.0	0.040171531968528275
linear	21.99498746867168	0.776872052676781	1.0950442249967012	0.24433497015165903	0.032327710122434974	0.0	0.048045139451124826
linear	31.98997493734336	0.8140665997543339	1.1059327597211623	0.2056298384580289	0.026652035431620907	0.0	0.053321831881830054
linear	41.984962406015036	0.8370902895149855	1.1142630070181796	0.1815242638774933	0.023495151985696863	0.0	0.05740762660907833
linear	51.97994987468672	0.8531389756546834	1.1211119002110588	0.1646476420707204	0.021415822251608367	0.0	0.060785231423117786
linear	61.9749373433584	0.8651505323581332	1.1269757443990869	0.1519720791775134	0.019910861442894723	0.0	0.0636859261332729
linear	71.96992481203007	0.8745782401291695	1.1321313838462363	0.14199391056699368	0.018754321896889768	0.0	0.06624048684892442
linear	81.96491228070175	0.882234578954672	1.136746319450707	0.13386940893183938	0.017827566333435046	0.0	0.06853081670785881
linear	91.95989974937343	0.8886138231704002	1.140935476748688	0.12708444076429315	0.01706206374859391	0.0	0.07061188044678476
linear	101.95488721804512	0.8940355833863408	1.1447961270449898	0.12130765374389882	0.016416578768263707	0.0	0.07252500177967561
linear	111.9498746867168	0.8987195027183725	1.1483526101292907	0.11630572340854943	0.01585929390477167	0.0	0.07429417814317432
linear	121.94486215538848	0.9028189597915327	1.1516661279444693	0.11192011228650131	0.015372301315904936	0.0	0.075943314197277
linear	131.93984962406014	0.9064465145656192	1.1547711606668267	0.108032866959487	0.014941524097007252	0.0	0.07748932908006315
linear	141.93483709273184	0.9096865170324464	1.1576950763181328	0.10455547455667834	0.014556568894723088	0.0	0.07894567668159633
linear	151.9298245614035	0.9126035950233777	1.1604599943960534	0.10142003162940628	0.014209569825399433	0.0	0.0803232471265989
linear	161.9248120300752	0.9152482151565124	1.1630840704932406	0.09857345089733084	0.013894447306670154	0.0	0.08163099020900746
linear	171.91979949874687	0.9176604396492977	1.1655824065695386	0.09597354290944939	0.013606416561718336	0.0	0.08287635834550837
linear	181.91478696741854	0.9198729042284909	1.1679568711537651	0.09358499207192987	0.01334080224848554	0.0	0.0840631689944456
linear	191.90977443609023	0.9219111602079378	1.1702402613338017	0.09138270428551619	0.013096239220859368	0.0	0.0852016466512831
linear	201.9047619047619	0.9237973078399309	1.172430725712152	0.08934237767044959	0.012869295740227701	0.0	0.08629396074728
linear	211.8997493734336	0.9255494352512816	1.1745362795236836	0.08744488932839678	0.012657860712580897	0.0	0.08734407918285664
linear	221.89473684210526	0.9271827522555492	1.1765639060646023	0.08567414543508482	0.012460165613547697	0.0	0.0883554608553899
linear	231.88972431077696	0.9287101539879696	1.1785197297499341	0.08401649005601246	0.012274715800186891	0.0	0.08933114070096573
linear	241.88471177944862	0.930142655216501	1.1804091539669326	0.0824602492542664	0.012100237980659175	0.0	0.09027379750256369
linear	251.8796992481203	0.9314897290015111	1.182236972042062	0.08099537533903466	0.011935639528205708	0.0	0.09118580852068478
linear	261.874686716792	0.932759573648087	1.1840074574220876	0.0796131662409056	0.011779976603090662	0.0	0.09206929392547915
linear	271.8696741854637	0.9339593252342073	1.18572443760573	0.07830604194577245	0.01163242891090804	0.0	0.0929261532484999
linear	281.8646616541353	0.9350952283624132	1.1873913552420863	0.07706736475643229	0.011492279521371072	0.0	0.09375809552634348
linear	291.859649122807	0.9361727745076762	1.1890113189982743	0.07589129357062817	0.011358898588675927	0.0	0.0945666644114489
linear	301.8546365914787	0.9371968149883508	1.1905871462000988	0.0747726648152962	0.011231730110644437	0.0	0.09535325923286747
linear	311.8496240601504	0.938171653885295	1.1921213988038437	0.07370689445599032	0.011110281076987426	0.0	0.0961191527718773
linear	321.84461152882204	0.9391011249849961	1.1936164139218028	0.07268989680728102	0.01099411251238306	0.0	0.09686550635310251
linear	331.83959899749374	0.939988655895412	1.195074329869082	0.07171801684033335	0.010882832034557408	0.0	0.09759338272681156
linear	341.83458646616543	0.9408374278200611	1.1964928197592097	0.0707875928117829	0.010775819335976024	0.0	0.09830243610337955
linear	351.8295739348371	0.9416499898062569	1.1978824850813052	0.06989645521540046	0.010673305042720523	0.0	0.09899621319878384
linear	361.82456140350877	0.9424289541151798	1.1992404892594253	0.0690415292340886	0.010574723710576264	0.0	0.09967421491462797
linear	371.81954887218046	0.943176583919709	1.2005683700349992	0.06822039602333548	0.010479816147474933	0.0	0.10033720612171008
linear	381.81453634085216	0.9438949342405825	1.2018675517768242	0.0674308580265489	0.010388346913986445	0.0	0.10098589539952219
linear	391.8095238095238	0.9445858759487747	1.2031393565634179	0.06667091355551656	0.010300101571749973	0.0	0.1016209405287844
linear	401.8045112781955	0.9452511164681092	1.204385013928629	0.06593873485513316	0.010214884313532669	0.0	0.10224295332268375
linear	411.7994987468672	0.9458922177013049	1.205605669460741	0.0652326491012543	0.010132515913714737	0.0	0.10285250389079963
linear	421.7944862155388	0.9465106116091968	1.2068023924144688	0.06455112187880802	0.010052831949103412	0.0	0.10345012441440943
linear	431.7894736842105	0.9471076137978941	1.2079761824697335	0.0638927427661347	0.009975681248785598	0.0	0.10403631249934217
linear	441.7844611528822	0.9476844354081557	1.2091279757503084	0.06325621271517118	0.009900924538879825	0.0	0.10461153416228021
linear	451.7794486215539	0.9482421935522054	1.2102586501981978	0.06264033296872748	0.009828433253784512	0.0	0.10517622649791822
linear	461.77443609022555	0.948781920503219	1.2113690303854612	0.062043995298221105	0.009758088490196791	0.0	0.1057308000673491
linear	471.76942355889724	0.9493045718099661	1.212459891833128	0.061466173379722634	0.009689780084018579	0.0	0.10627564104218049
linear	481.76441102756894	0.9498110334821332	1.2135319648970602	0.06090591515457961	0.009623405793380753	0.0	0.10681111313398121
linear	491.7593984962406	0.9503021283695793	1.214585938272266	0.06036233604436917	0.00955887057362084	0.0	0.10733755933452799
linear	501.7543859649123	0.9507786218402896	1.2156224621599783	0.059834612909414525	0.009496085932186952	0.0	0.1078553034888507
linear	511.74937343358397	0.9512412268463837	1.2166421511361458	0.05932197865637512	0.009434969353223636	0.0	0.10836465172014029
linear	521.7443609022557	0.9516906084546488	1.217645586754604	0.05882371741399706	0.009375443783092106	0.0	0.10886589372305566
linear	531.7393483709274	0.952127387907248	1.2186333199141477	0.0583391602075525	0.009317437169301095	0.0	0.10935930393987561
linear	541.734335839599	0.9525521462691364	1.2196058730148593	0.057867681072111224	0.009260882046416147	0.0	0.10984514263208593
linear	551.7293233082706	0.9529654277110087	1.220563741926051	0.0574086935529426	0.009205715163349748	0.0	0.11032365685844758
linear	561.7243107769424	0.9533677424700652	1.2215073977853834	0.056961647548248534	0.009151877147239102	0.0	0.11079508136924643
linear	571.719298245614	0.9537595695253225	1.2224372886462425	0.05652602645529987	0.009099312199698633	0.0	0.11125963942525621
linear	581.7142857142857	0.9541413590194407	1.223353840988764	0.056101344586091895	0.009047967821841606	0.0	0.11171754354895738
linear	591.7092731829574	0.9545135344549821	1.2242574611078376	0.055687144822912746	0.008997794564864842	0.0	0.11216899621467032
linear	601.704260651629	0.9548764946895241	1.2251485363900054	0.055282996487916236	0.008948745803445592	0.0	0.11261419048351769
linear	611.6992481203008	0.9552306157510493	1.22602743648987	0.054888493403971006	0.008900777529508392	0.0	0.11305331058846024
linear	621.6942355889724	0.9555762524924436	1.2268945144153813	0.05450325212679491	0.008853848164216397	0.0	0.1134865324740766
linear	631.6892230576441	0.955913740101692	1.2277501075304542	0.054126910330763126	0.008807918386319485	0.0	0.1139140242952637
linear	641.6842105263158	0.9562433954824195	1.2285945384824017	0.05375912533283374	0.008762950975191787	0.0	0.11433594687856952
linear	651.6791979949875	0.9565655185177344	1.2294281160608607	0.05339957274082212	0.00871891066708416	0.0	0.11475245414950133
linear	661.6741854636591	0.9568803932288595	1.230251135994284	0.05304794521382237	0.008675764023304052	0.0	0.11516369352879476
linear	671.6691729323309	0.9571882732684166	1.231064777149063	0.052704008828183296	0.008633455582589353	0.0	0.11556942117111504
linear	681.6641604010025	0.9574894425281015	1.2318676809712414	0.052367381849702244	0.008592006575363756	0.0	0.11597056175276374
linear	691.6591478696741	0.9577841305802883	1.2326608448328031	0.05203784926425308	0.008551360687526256	0.0	0.1163668416956403
linear	701.6541353383459	0.9580725678151485	1.2334445190714427	0.0517151614271447	0.008511490662804612	0.0	0.11675838582364653
linear	711.6491228070175	0.9583549732963603	1.2342189441823386	0.05139908088861145	0.008472370553375245	0.0	0.11714531405715581
linear	721.6441102756893	0.9586315554677864	1.2349843513365364	0.05108938163641724	0.008433975639255466	0.0	0.11752774167104132
linear	731.6390977443609	0.958902512806971	1.2357409628652443	0.05078584839525566	0.008396282353708151	0.0	0.11790577953577164
linear	741.6340852130326	0.9591680344301232	1.2364889927127822	0.05048827597797995	0.008359268214165879	0.0	0.11827953434289265
linear	751.6290726817043	0.9594283006527882	1.237228646860583	0.05019646868418529	0.008322911758170373	0.0	0.118649108816109
linear	761.624060150376	0.9596834835099938	1.2379601237243796	0.049910239742104096	0.008287192483910789	0.0	0.11901460190905781
linear	771.6190476190476	0.9599337472392889	1.2386836145267228	0.049629410790178886	0.008252090794979672	0.0	0.11937610899078052
linear	781.6140350877193	0.960179248729764	1.2393993036466107	0.04935381139501537	0.008217587948978852	0.0	0.11973372201980251
linear	791.609022556391	0.9604201379398514	1.2401073689478208	0.0490832786027286	0.00818366600968195	0.0	0.1200875297076597
linear	801.6040100250626	0.9606565582864375	1.240807982087665	0.04881765652098917	0.008150307802445937	0.0	0.12043761767263472
linear	811.5989974937344	0.9608886470075886	1.2415013088074507	0.048556795929308984	0.008117496872631975	0.0	0.12078406858440255
linear	821.593984962406	0.9611165355009809	1.2421875092058643	0.04830055391533123	0.008085217446772373	0.0	0.12112696230022606
linear	831.5889724310777	0.9613403496399312	1.242866737996767	0.04804879353511425	0.008053454396299372	0.0	0.12146637599329646
linear	841.5839598997494	0.9615602100687668	1.2435391447520658	0.04780138349553482	0.008022193203616603	0.0	0.12180238427375617
linear	851.578947368421	0.9617762324791059	1.2442048741310603	0.04755819785714892	0.007991419930344986	0.0	0.12213505930290178
linear	861.5739348370928	0.9619885278684956	1.2448640660969057	0.04731911575595372	0.007961121187571401	0.0	0.1224644709010296
linear	871.5689223057644	0.9621972027827209	1.2455168561211873	0.047084021142652206	0.007931284107968974	0.0	0.122790686649346
linear	881.5639097744361	0.96240235954299	1.2461633753774073	0.04685280253813372	0.007901896319629223	0.0	0.12311377198633247
linear	891.5588972431078	0.9626040964591015	1.2468037509239758	0.04662535280398344	0.007872945921495844	0.0	0.12343379029892543
linear	901.5538847117795	0.9628025080296031	1.24743810587744	0.046401568926943186	0.00784442146028395	0.0	0.12375080300884425
linear	911.5488721804511	0.9629976851298683	1.2480665595767635	0.04618135181634142	0.007816311908777539	0.0	0.1240648696543827
linear	921.5438596491229	0.963189715188949	1.2486892277388002	0.04596460611355653	0.0077886066454049985	0.0	0.12437604796793797
linear	931.5388471177945	0.9633786823559813	1.249306222606012	0.04575124001270385	0.007761295435010005	0.0	0.12468439394955116
linear	941.5338345864661	0.9635646676568719	1.24991765308644	0.04554116509174717	0.0077343684107302035	0.0	0.1249899619367027
linear	951.5288220551379	0.9637477491419246	1.250523624886767	0.04533429615334483	0.007707816056921551	0.0	0.12529280467059056
linear	961.5238095238095	0.9639280020250233	1.251124240638695	0.04513055107476332	0.007681629193031043	0.0	0.12559297335910152
linear	971.5187969924812	0.9641054988149347	1.251719600019018	0.04492985066625213	0.00765579895838648	0.0	0.12589051773667698
linear	981.5137844611529	0.9642803094392527	1.2523097998639594	0.044732118537332013	0.007630316797820676	0.0	0.12618548612125394
linear	991.5087719298245	0.9644525013614688	1.2528949342778384	0.044537280970464145	0.007605174448087728	0.0	0.1264779254684514
linear	1001.5037593984963	0.9646221396916123	1.2534750947366387	0.0443452668016359	0.007580363925013194	0.0	0.12676788142316606
linear	1011.4987468671679	0.9647892872908763	1.254050370186586	0.044156007307410074	0.007555877511332538	0.0	0.1270553983687181
linear	1021.4937343358396	0.9649540048706102	1.2546208471381555	0.04396943609803467	0.0075317077451819495	0.0	0.12734051947369396
linear	1031.4887218045114	0.9651163510860347	1.2551866097556759	0.04378548901622741	0.0075078474091851005	0.0	0.12762328673661133
linear	1041.483709273183	0.9652763826250086	1.2557477399428174	0.04360410404128461	0.007484289520120943	0.0	0.12790374102853047
linear	1051.4786967418547	0.9654341542921542	1.2563043174241708	0.04342522119818445	0.007461027319115011	0.0	0.12818192213371737
linear	1061.4736842105262	0.9655897190886233	1.25685641982317	0.04324878247138243	0.007438054262334639	0.0	0.12845786878847787
linear	1071.468671679198	0.9657431282877715	1.2574041227364807	0.043074731723010795	0.007415364012156645	0.0	0.12873161871824973
linear	1081.4636591478697	0.9658944315069835	1.2579474998051317	0.04290301461522277	0.00739295042877865	0.0	0.12900320867305207
linear	1091.4586466165413	0.9660436767758814	1.2584866227824794	0.04273357853643124	0.007370807562240937	0.0	0.12927267446137952
linear	1101.453634085213	0.9661909106011274	1.2590215615992797	0.042566372531218255	0.0073489296448489335	0.0	0.1295400509826182
linear	1111.4486215538848	0.9663361780280212	1.2595523844258851	0.042401347233694424	0.007327311083960712	0.0	0.12980537225807043
linear	1121.4436090225563	0.9664795226990782	1.2600791577318002	0.042238454804113444	0.0073059464551251405	0.0	0.1300686714606451
linear	1131.438596491228	0.9666209869097606	1.2606019463427365	0.042077648868555445	0.007284830495543254	0.0	0.13032998094329712
linear	1141.4335839598998	0.9667606116615242	1.2611208134952778	0.041918884461504095	0.00726395809784834	0.0	0.13058933226627187
linear	1151.4285714285713	0.9668984367123337	1.261635820889183	0.041762117971150155	0.007243324304173373	0.0	0.1308467562232094
linear	1161.423558897243	0.9670345006247856	1.2621470287376642	0.04160730708728021	0.007222924300492916	0.0	0.13110228286618222
linear	1171.4185463659148	0.9671688408119739	1.2626544958154893	0.04145441075159523	0.007202753411233536	0.0	0.13135594152970195
linear	1181.4135338345866	0.9673014935812209	1.2631582795052037	0.041303389110334925	0.00718280709412259	0.0	0.13160776085375062
linear	1191.408521303258	0.9674324941757909	1.2636584358414686	0.04115420346907797	0.007163080935281696	0.0	0.13185776880589273
linear	1201.4035087719299	0.9675618768146954	1.2641550195536224	0.041006816249601535	0.007143570644529224	0.0	0.13210599270249818
linear	1211.3984962406016	0.967689674730692	1.2646480841065466	0.040861190948689695	0.007124272050900076	0.0	0.13235245922913075
linear	1221.3934837092731	0.9678159202065729	1.2651376817399924	0.040717292098791276	0.00710518109836417	0.0	0.13259719446013385
linear	1231.388471177945	0.9679406446098344	1.2656238635063046	0.04057508523042303	0.007086293841726588	0.0	0.13284022387745692
linear	1241.3834586466166	0.9680638784258113	1.2661066793066866	0.040434536836230654	0.007067606442716782	0.0	0.133081572388751
linear	1251.3784461152882	0.9681856512893552	1.266586177926155	0.04029561433662551	0.007049115166233863	0.0	0.13332126434477426
linear	1261.37343358396	0.9683059920151333	1.267062407067087	0.040158286046908624	0.00703081637676576	0.0	0.1335593235561398
linear	1271.3684210526317	0.9684249286266174	1.2675354133815475	0.04002252114581232	0.007012706534950472	0.0	0.13379577330942247
linear	1281.3634085213032	0.9685424883838294	1.2680052425023571	0.03988828964538312	0.0069947821942897385	0.0	0.13403063638267512
linear	1291.358395989975	0.9686586978099054	1.2684719390730934	0.039755562362145044	0.006977039997990182	0.0	0.1342639350603584
linear	1301.3533834586467	0.96877358271654	1.2689355467768557	0.03962431088946955	0.006959476675948801	0.0	0.13449569114773235
linear	1311.3483709273182	0.9688871682283612	1.2693961083641592	0.03949450757110708	0.006942089041856871	0.0	0.13472592598470842
linear	1321.34335839599	0.9689994083023693	1.2698594416966957	0.03936639406542054	0.006924954169414861	0.0	0.13495527220877834
linear	1331.3383458646617	0.9691104666677622	1.270314148878884	0.03923941124420754	0.006907910244999599	0.0	0.13518254557083925
linear	1341.3333333333333	0.9692202971214139	1.2707659332664085	0.03911379785416924	0.006891032920995973	0.0	0.13540835916427837
linear	1351.328320802005	0.969328922263904	1.2712148341322884	0.03898952899694982	0.006874319319579816	0.0	0.13563273259528014
linear	1361.3233082706768	0.9694363641163719	1.2716608899416444	0.038866580407626874	0.006857766633900173	0.0	0.1358556850668854
linear	1371.3182957393483	0.9695426441394994	1.2721041383740888	0.03874492843407509	0.00684137212581562	0.0	0.13607723539013633
linear	1381.31328320802	0.9696477832517394	1.2725446163452623	0.03862455001714354	0.006825133123714379	0.0	0.13629740199484225
linear	1391.3082706766918	0.9697518018468231	1.2729823600277437	0.03850542267161799	0.00680904702042843	0.0	0.13651620293997846
linear	1401.3032581453633	0.9698547198105829	1.2734174048710885	0.03838752446791935	0.006793111271207726	0.0	0.13673365592371567
linear	1411.298245614035	0.9699565565371184	1.2738497856213433	0.03827083401451864	0.0067773233917953896	0.0	0.1369497782931251
linear	1421.2932330827068	0.9700573309443393	1.2742795363397332	0.038155330441021366	0.0067616809565657215	0.0	0.13716458705354087
linear	1431.2882205513786	0.9701570614889092	1.27470669042094	0.03804099338190813	0.006746181596724147	0.0	0.1373780988776248
linear	1441.28320802005	0.9702557661806224	1.2751312806105657	0.03792780296088309	0.0067308229985919964	0.0	0.13759033011411606
linear	1451.2781954887218	0.9703534625962346	1.2755533390221299	0.03781573977581747	0.006715602901938276	0.0	0.13780129679630299
linear	1461.2731829573936	0.9704501678927746	1.2759728971534834	0.0377047848842554	0.0067005190983861155	0.0	0.13801101465020754
linear	1471.2681704260651	0.9705458988203586	1.276389985902687	0.037594919789458836	0.006685569429867221	0.0	0.13821949910250964
linear	1481.2631578947369	0.9706406717345287	1.276804635583388	0.037486126426968115	0.006670751787137202	0.0	0.13842676528821277
linear	1491.2581453634086	0.9707345026081379	1.2772168759396971	0.0373783871516555	0.0066560641083525385	0.0	0.13863282805806826
linear	1501.2531328320802	0.9708274070427992	1.2776267361605642	0.03727168472524907	0.006641504377675939	0.0	0.13883770198575057
linear	1511.248120300752	0.97091940027992	1.278034244893707	0.03716600230430863	0.006627070623961657	0.0	0.13904140137481805
linear	1521.2431077694237	0.971010497211335	1.2784394302591982	0.03706132342863828	0.006612760919459424	0.0	0.13924394026545117
linear	1531.2380952380952	0.9711007123895621	1.278842319862424	0.03695763201010383	0.00659857337858713	0.0	0.13944533244097002
linear	1541.233082706767	0.9711900600376882	1.2792429408068617	0.036854912321856934	0.006584506156724922	0.0	0.13964559143416636
linear	1551.2280701754387	0.9712785540589085	1.27964131970627	0.036753148987930605	0.006570557449066872	0.0	0.13984473053342406
linear	1561.2230576441102	0.9713662080457278	1.2800374826966838	0.03665232697320712	0.006556725489512373	0.0	0.1400427627886649
linear	1571.218045112782	0.9714530352888413	1.2804314554479028	0.03655243157372885	0.00654300854958309	0.0	0.1402397010171015
linear	1581.2130325814537	0.971539048785707	1.2808232631746577	0.036453448407345546	0.006529404937382051	0.0	0.14043555780882233
linear	1591.2080200501252	0.9716242612488207	1.2812129306475497	0.03635536340468763	0.0065159129966003496	0.0	0.14063034553221088
linear	1601.203007518797	0.9717086851137098	1.2816004822034845	0.03625816280044017	0.006502531105539279	0.0	0.14082407633919428
linear	1611.1979949874687	0.9717923325466513	1.2819859417559685	0.03616183312492039	0.006489257676171287	0.0	0.14101676217034642
linear	1621.1929824561403	0.9718752154521316	1.2823693328049468	0.036066361195932845	0.006476091153241014	0.0	0.14120841475983026
linear	1631.187969924812	0.9719573454800522	1.2827506784465117	0.03597173411090419	0.006463030013380613	0.0	0.1413990456402005
linear	1641.1829573934838	0.9720387340326965	1.283130001382162	0.035877939239273175	0.006450072764267893	0.0	0.14158866614706772
linear	1651.1779448621553	0.9721193922714633	1.2835073239279424	0.03578496421513889	0.0064372179438024115	0.0	0.1417772874236201
linear	1661.172932330827	0.9721993311233791	1.2838826680231763	0.03569279693014494	0.006424464119312865	0.0	0.1419649204250216
linear	1671.1679197994988	0.9722785612873945	1.2842560552391218	0.03560142552660377	0.006411809886791527	0.0	0.14215157592268393
linear	1681.1629072681706	0.9723570932404773	1.284627506787179	0.035510838390836165	0.006399253870144705	0.0	0.1423372645084084
linear	1691.157894736842	0.9724349372435048	1.2849970435270592	0.03542102414673415	0.006386794720479681	0.0	0.14252199659842107
linear	1701.1528822055138	0.9725121033469692	1.2853646859745613	0.03533197164952407	0.006374431115400263	0.0	0.14270578243728838
linear	1711.1478696741856	0.9725886013964969	1.285730454309252	0.03524366997973398	0.006362161758340356	0.0	0.14288863210172573
linear	1721.142857142857	0.9726644410381935	1.2860943683818586	0.03515610843734959	0.006349985377900542	0.0	0.14307055550429518
linear	1731.1378446115289	0.9727396317238188	1.2864564477214522	0.03506927653615459	0.0063379007272237236	0.0	0.14325156239700743
linear	1741.1328320802006	0.9728141827157978	1.286816711542565	0.03498316399825412	0.006325906583372814	0.0	0.14343166237481997
linear	1751.1278195488721	0.9728881030920762	1.287175178751861	0.034897760748758874	0.006314001746735513	0.0	0.1436108648790437
linear	1761.122807017544	0.9729614017508226	1.2875318679549077	0.03481305691064571	0.0063021850404531565	0.0	0.14378917920064777
linear	1771.1177944862156	0.9730340874149863	1.2878867974625514	0.03472904279976839	0.0062904553098608856	0.0	0.14396661448349082
linear	1781.1127819548872	0.9731061686367142	1.2882399852972217	0.034645708920025296	0.006278811421936032	0.0	0.14414317972744825
linear	1791.107769423559	0.9731776538016316	1.2885914491990573	0.034563045958674404	0.00626725226478069	0.0	0.14431888379147065
linear	1801.1027568922307	0.9732485511329937	1.2889412066318298	0.03448104478178881	0.006255776747103172	0.0	0.14449373539654287
linear	1811.0977443609022	0.97331886869571	1.2892892747887783	0.03439969642985216	0.00624438379773107	0.0	0.14466774312858802
linear	1821.092731829574	0.9733886144002484	1.2896356705982277	0.03431899211348371	0.006233072365123181	0.0	0.14484091544127686
linear	1831.0877192982457	0.9734577960064217	1.2899804107290287	0.034238923209289826	0.006221841416907537	0.0	0.1450132606587676
linear	1841.0827067669172	0.9735264211270604	1.2903235115960496	0.03415948125584635	0.006210689939420596	0.0	0.14518478697837936
linear	1851.077694235589	0.9735944972315789	1.290664989365232	0.03408065794978787	0.006199616937276233	0.0	0.14535550247319617
linear	1861.0726817042607	0.9736620316494334	1.2910048599587558	0.03400244514202133	0.006188621432933434	0.0	0.14552541509459235
linear	1871.0676691729323	0.9737290315734808	1.2913431390599943	0.03392483483404732	0.006177702466277316	0.0	0.14569453267471336
linear	1881.062656641604	0.9737955040632383	1.2916798421182707	0.03384781917438517	0.006166859094224962	0.0	0.14586286292887232
linear	1891.0576441102758	0.9738614560480487	1.2920149843536333	0.03377139045510706	0.006156090390328715	0.0	0.14603041345790155
linear	1901.0526315789473	0.9739268943301544	1.2923485807613724	0.03369554110846619	0.006145395444389924	0.0	0.14619719175043813
linear	1911.047619047619	0.9739918255876826	1.2926806461165419	0.03362026370362616	0.0061347733621001195	0.0	0.14636320518514992
linear	1921.0426065162908	0.9740562563775459	1.2930111949782566	0.03354555094347891	0.0061242232646698275	0.0	0.14652846103291228
linear	1931.0375939849623	0.9741201931382597	1.2933402416939948	0.0334713956615571	0.006113744288487183	0.0	0.14669296645892627
linear	1941.032581453634	0.9741836421926804	1.2936678004037168	0.033397790819030486	0.006103335584776342	0.0	0.14685672852478462
linear	1951.0275689223058	0.9742466097506666	1.2939938850438732	0.03332472950178597	0.0060929963192581935	0.0	0.14701975419049337
linear	1961.0225563909776	0.9743091019116652	1.2943185093513894	0.033252204917591954	0.006082725671842974	0.0	0.14718205031643106
linear	1971.017543859649	0.9743711246672259	1.2946416868675221	0.03318021039334013	0.006072522836306262	0.0	0.1473436236652749
linear	1981.0125313283208	0.9744326839034461	1.2949634309415625	0.033108739372360925	0.0060623870199874065	0.0	0.14750448090386975
linear	1991.0075187969926	0.9744937854033484	1.2952837547345069	0.03303778541181495	0.006052317443494754	0.0	0.14766462860505697
linear	2001.0025062656641	0.9745544348491921	1.2956026712226967	0.03296734218015783	0.006042313340415542	0.0	0.14782407324946065
linear	2010.9974937343359	0.9746146378247231	1.295920193201195	0.03289740345466711	0.006032373957036624	0.0	0.14798282122722362
linear	2020.9924812030076	0.9746743998173608	1.296236333287304	0.03282796311904449	0.006022498552071776	0.0	0.14814087883971527
linear	2030.9874686716792	0.9747337262203275	1.2965511039238213	0.03275901516107588	0.006012686396391198	0.0	0.14829825230118376
linear	2040.982456140351	0.9747926223347196	1.2968645173823177	0.03269055367035763	0.006002936772769568	0.0	0.1484549477403839
linear	2050.977443609023	0.974851093371524	1.297176585766294	0.032622572836081845	0.005993248975629121	0.0	0.1486109712021568
linear	2060.972431077694	0.97490914445358	1.2974873210142692	0.03255506694488049	0.005983622310790344	0.0	0.14876632864897468
linear	2070.967418546366	0.97496678061749	1.2977967349028403	0.032488030378728	0.005974056095246826	0.0	0.14892102596245724
linear	2080.9624060150377	0.9750240068154787	1.2981048390496435	0.03242145761289797	0.005964549656911875	0.0	0.14907506894484204
linear	2090.9573934837094	0.9750808279172055	1.2984116449161751	0.03235534321397041	0.005955102334409879	0.0	0.14922846332042836
linear	2100.952380952381	0.9751372487115271	1.298717163810678	0.032289681837895844	0.0059457134768410224	0.0	0.14938121473698693
linear	2110.9473684210525	0.9751932739082155	1.2990214068909074	0.03222446822810724	0.005936382443576884	0.0	0.14953332876713737
linear	2120.9423558897242	0.9752489081396324	1.2993243851667693	0.03215969721367837	0.005927108604042363	0.0	0.14968481090969238
linear	2130.937343358396	0.9753041559623584	1.2996261095029977	0.03209536370753292	0.005917891337513614	0.0	0.1498356665909738
linear	2140.9323308270677	0.9753590218587824	1.2999265906217121	0.032031462704697096	0.005908730032914808	0.0	0.14998590116610083
linear	2150.9273182957395	0.9754135102386486	1.300225839104995	0.031967989280599435	0.0058996240886309715	0.0	0.1501355199202458
linear	2160.9223057644112	0.9754676254405663	1.3005238653972586	0.03190493858940807	0.005890572912309346	0.0	0.1502845280698663
linear	2170.9172932330825	0.9755213717334796	1.3008206798077167	0.031842305862415404	0.005881575920678972	0.0	0.15043293076390238
linear	2180.9122807017543	0.9755747533181013	1.3011162925127377	0.03178008640646111	0.0058726325393683235	0.0	0.15058073308495926
linear	2190.907268170426	0.9756277743283103	1.3014107135581192	0.031718275602393244	0.005863742202728107	0.0	0.15072794005045315
linear	2200.902255639098	0.9756804388325142	1.301703952861392	0.031656868903570674	0.005854904353662984	0.0	0.1508745566137383
linear	2210.8972431077696	0.9757327508349788	1.3019960202139647	0.03159586183439827	0.005846118443456854	0.0	0.15102058766520682
linear	2220.8922305764413	0.9757847142771234	1.3022869252833238	0.03153524998890209	0.005837383931616015	0.0	0.15116603803336923
linear	2230.8872180451126	0.9758363330387855	1.3025766776151426	0.03147502902933761	0.005828700285704474	0.0	0.15131091248590303
linear	2240.8822055137844	0.9758876109394535	1.3028652866353312	0.0314151946848315	0.005820066981191113	0.0	0.15145521573068974
linear	2250.877192982456	0.9759385517394706	1.3031527616520535	0.03135574275005684	0.005811483501294398	0.0	0.15159895241681945
linear	2260.872180451128	0.9759891591412079	1.3034391118577429	0.03129666908394162	0.005802949336834616	0.0	0.15174212713558471
linear	2270.8671679197996	0.9760394367902103	1.30372434633099	0.03123796960840541	0.005794463986087845	0.0	0.1518847444214392
linear	2280.8621553884714	0.9760893882763146	1.3040084740384867	0.0311796403071297	0.005786026954646649	0.0	0.15202680875295546
linear	2290.8571428571427	0.9761390171347405	1.3042915038368552	0.031121677224354757	0.00577763775528044	0.0	0.15216832455374213
linear	2300.8521303258144	0.9761883268471557	1.3045734444744652	0.031064076463706194	0.005769295907796699	0.0	0.15230929619335767
linear	2310.847117794486	0.9762373208427162	1.3048543045932177	0.031006834187049314	0.005761000938912538	0.0	0.15244972798819834
linear	2320.842105263158	0.9762860024990807	1.3051340927303237	0.030949946613371464	0.005752752382126498	0.0	0.15258962420236794
linear	2330.8370927318297	0.9763343751434029	1.3054128173199535	0.0308934100176875	0.005744549777589111	0.0	0.152728989048526
linear	2340.8320802005014	0.9763824420532993	1.3056904866949355	0.030837220729973518	0.005736392671978383	0.0	0.15286782668873608
linear	2350.827067669173	0.9764302064577941	1.3059671090884244	0.03078137513412565	0.0057282806183866185	0.0	0.15300614123526665
linear	2360.8220551378445	0.9764776715382439	1.3062426926354382	0.03072586966693944	0.005720213176192487	0.0	0.15314393675140814
linear	2370.817042606516	0.9765248404292386	1.3065172453745413	0.030670700817118996	0.005712189910957545	0.0	0.15328121725224886
linear	2380.812030075188	0.976571716219484	1.3067907752492187	0.030615865124299174	0.005704210394301965	0.0	0.15341798670544587
linear	2390.8070175438597	0.9766183019526616	1.307063290109588	0.03056135917810301	0.005696274203799198	0.0	0.15355424903198467
linear	2400.8020050125315	0.9766646006282713	1.307334797713707	0.03050717961720749	0.005688380922874076	0.0	0.1536900081069087
linear	2410.7969924812032	0.9767106152024526	1.3076053057291421	0.030453323128440582	0.005680530140691751	0.0	0.15382526776005434
linear	2420.7919799498745	0.9767563485887893	1.307874821734283	0.030399786445890947	0.005672721452052183	0.0	0.15396003177675033
linear	2430.7869674185463	0.976801803659094	1.3081433532198659	0.030346566350045633	0.005664954457294168	0.0	0.15409430389852483
linear	2440.781954887218	0.9768469832441765	1.3084109075902128	0.030293659666938415	0.005657228762201143	0.0	0.15422808782377806
linear	2450.77694235589	0.9768918901345944	1.308677492164663	0.030241063267324467	0.005649543977890598	0.0	0.15436138720845466
linear	2460.7719298245615	0.9769365270813868	1.3089431141788521	0.030188774065869204	0.005641899720738518	0.0	0.15449420566670385
linear	2470.7669172932333	0.9769808967967919	1.3092077807859959	0.03013678902035589	0.00563429561227201	0.0	0.15462654677151505
linear	2480.7619047619046	0.9770250019549491	1.309471499058147	0.03008510513091077	0.005626731279086165	0.0	0.1547584140553544
linear	2490.7568922305763	0.9770688451925849	1.309734275987464	0.030033719439246327	0.005619206352756612	0.0	0.15488981101078247
linear	2500.751879699248	0.977112429109684	1.309996118487395	0.02998262902791906	0.005611720469747707	0.0	0.15502074109105765
linear	2510.74686716792	0.9771557562701462	1.3102570333939025	0.02993183101960554	0.0056042732713369615	0.0	0.15515120771073543
linear	2520.7418546365916	0.9771988292024284	1.3105170274665927	0.02988132257639161	0.005596864403521381	0.0	0.15528121424624802
linear	2530.7368421052633	0.9772416504001729	1.3107761073899147	0.029831100899080247	0.005589493516948153	0.0	0.15541076403648602
linear	2540.7318295739346	0.9772842223228223	1.3110342797742136	0.029781163226509814	0.005582160266825009	0.0	0.1555398603833467
linear	2550.7268170426064	0.9773265473962208	1.3112915511569214	0.02973150683489254	0.005574864312847835	0.0	0.15566850655229514
linear	2560.721804511278	0.9773686280132032	1.3115479280035514	0.029682129037160918	0.005567605319127261	0.0	0.1557967057729077
linear	2570.71679197995	0.9774104665341703	1.3118034167088573	0.02963302718233448	0.00556038295410852	0.0	0.15592446123938805
linear	2580.7117794486217	0.9774520652876535	1.3120580235977675	0.029584198654892858	0.005553196890500628	0.0	0.1560517761111082
linear	2590.7067669172934	0.977493426570866	1.3123117549265095	0.029535640874169163	0.00554604680520914	0.0	0.15617865351310606
linear	2600.701754385965	0.9775345526502435	1.3125646168835607	0.029487351293750984	0.005538932379257785	0.0	0.15630509653659264
linear	2610.6967418546365	0.9775754457619725	1.3128166155906582	0.029439327400896383	0.005531853297731864	0.0	0.1564311082394419
linear	2620.691729323308	0.9776161081125088	1.3130677571037659	0.029391566715961298	0.005524809249697709	0.0	0.15655669164667918
linear	2630.68671679198	0.9776565418790841	1.3133180474139656	0.029344066791836942	0.0055177999281488515	0.0	0.15668184975094976
linear	2640.6817042606517	0.9776966517328955	1.3135789744788713	0.029297209344148176	0.005510952969200568	0.0	0.15680850219938416
linear	2650.6766917293235	0.9777366342841223	1.313827657746159	0.02925022563203777	0.0055040128471101415	0.0	0.15693283410625847
linear	2660.671679197995	0.9777763946134357	1.3140755074879442	0.029203495526561315	0.005497106552238824	0.0	0.15705674952903853
linear	2670.6666666666665	0.9778159347860322	1.3143225294445358	0.029157016705384647	0.005490233792636948	0.0	0.1571802513352666
linear	2680.6616541353383	0.9778552568402669	1.3145687292958594	0.029110786876073567	0.005483394279972695	0.0	0.15730334236235438
linear	2690.65664160401	0.9778943627880992	1.3148141126624644	0.029064803775603755	0.005476587729462891	0.0	0.15742602541801926
linear	2700.6516290726818	0.9779332546155335	1.315058685106162	0.029019065169869004	0.005469813859828983	0.0	0.15754830328068964
linear	2710.6466165413535	0.9779719342830466	1.3153024521310739	0.02897356885321321	0.005463072393231006	0.0	0.15767017869992975
linear	2720.6416040100253	0.9780104037260103	1.315545419184239	0.02892831264795791	0.005456363055218321	0.0	0.15779165439683582
linear	2730.6365914786966	0.9780486648551028	1.3157875916565251	0.028883294403949555	0.005449685574671589	0.0	0.1579127330644316
linear	2740.6315789473683	0.9780867195567129	1.3160289748833875	0.028838511998111317	0.005443039683752864	0.0	0.15803341736806373
linear	2750.62656641604	0.9781245696933367	1.3162695741456047	0.028793963334003532	0.005436425117856379	0.0	0.15815370994577665
linear	2760.621553884712	0.9781622171039653	1.3165093946700708	0.02874964634139502	0.005429841615551328	0.0	0.15827361340869714
linear	2770.6165413533836	0.9781996636044656	1.3167484416305026	0.0287055589758406	0.005423288918538559	0.0	0.15839313034139982
linear	2780.6115288220553	0.978236910987953	1.3169867201482213	0.028661699218269627	0.005416766771597848	0.0	0.15851226330226925
linear	2790.6065162907266	0.9782739610251576	1.3172242352927575	0.02861806507457739	0.005410274922543491	0.0	0.15863101482386144
linear	2800.6015037593984	0.9783108154647822	1.3174609920827212	0.028574654575233314	0.00540381312217283	0.0	0.15874938741325062
linear	2810.59649122807	0.9783474760338543	1.3176969954863076	0.028531465774885453	0.005397381124224503	0.0	0.15886738355237368
linear	2820.591478696742	0.9783839444380704	1.3179322504221345	0.028488496751983748	0.005390978685330401	0.0	0.15898500569837629
linear	2830.5864661654136	0.9784202223621346	1.3181667617597814	0.028445745608401244	0.005384605564975921	0.0	0.1591022562839349
linear	2840.5814536340854	0.978456311470089	1.3184005343205518	0.028403210469070145	0.005378261525449034	0.0	0.1592191377175972
linear	2850.576441102757	0.9784922134056402	1.318633572878053	0.028360889481619366	0.005371946331804348	0.0	0.15933565238409525
linear	2860.5714285714284	0.9785279297924768	1.3188658821588584	0.028318780816021995	0.005365659751821824	0.0	0.15945180264466313
linear	2870.5664160401	0.9785634622345832	1.3190974668431237	0.028276882664248208	0.005359401555956358	0.0	0.15956759083735356
linear	2880.561403508772	0.9785988123165459	1.3193283315652033	0.0282351932399253	0.005353171517309534	0.0	0.15968301927734033
linear	2890.5563909774437	0.9786339816038547	1.3195584809142173	0.028193710778002676	0.0053469694115817696	0.0	0.15979809025721933
linear	2900.5513784461155	0.978668971643198	1.3197879194347084	0.028152433534426487	0.005340795017037831	0.0	0.1599128060473061
linear	2910.546365914787	0.978703783962752	1.320016651627208	0.0281113597858177	0.005334648114466375	0.0	0.1600271688959251
linear	2920.5413533834585	0.9787384200724661	1.32024468194875	0.028070487829154864	0.0053285284871439085	0.0	0.16014118102970312
linear	2930.5363408521303	0.9787728814643406	1.3204720148135425	0.028029815981468056	0.0053224359207980475	0.0	0.1602548446538427
linear	2940.531328320802	0.9788071696127016	1.3206986545933803	0.027989342579530646	0.005316370203569541	0.0	0.16036816195240106
linear	2950.5263157894738	0.9788412859744686	1.3209246056183723	0.027949065979566957	0.005310331125977109	0.0	0.16048113508856734
linear	2960.5213032581455	0.9788752319894194	1.3211498721772728	0.02790898455695311	0.005304318480891672	0.0	0.1605937662049274
linear	2970.5162907268173	0.9789090090804473	1.3213744585182343	0.027869096705936933	0.0052983320634825	0.0	0.16070605742373162
linear	2980.5112781954886	0.9789426186538172	1.3215983688490986	0.02782940083934869	0.005292371671205508	0.0	0.1608180108471456
linear	2990.5062656641603	0.9789760620994131	1.3218216073380789	0.027789895388329704	0.005286437103754969	0.0	0.16092962855751658
linear	3000.501253132832	0.979009340790984	1.322044178114226	0.02775057880205936	0.005280528163039294	0.0	0.16104091261762118
linear	3010.496240601504	0.9790424560863842	1.3222660852678425	0.027711449547485684	0.005274644653145991	0.0	0.1611518650709075
linear	3020.4912280701756	0.9790754093278088	1.322487332851078	0.027672506109066703	0.005268786380313058	0.0	0.16126248794174722
linear	3030.4862155388473	0.979108201842026	1.3227079248783449	0.02763374698851107	0.005262953152890043	0.0	0.1613727832356705
linear	3040.4812030075186	0.9791408349406042	1.322927865326812	0.02759517070452608	0.005257144781320836	0.0	0.16148275293960235
linear	3050.4761904761904	0.979173309920136	1.323147158136868	0.027556775792569405	0.005251361078106894	0.0	0.1615923990220948
linear	3060.471177944862	0.979205628062457	1.3233658072125591	0.02751856080460473	0.005245601857773237	0.0	0.1617017234335579
linear	3070.466165413534	0.979237790634862	1.3235838164220746	0.027480524308863427	0.005239866936852674	0.0	0.16181072810647912
linear	3080.4611528822056	0.9792697988903163	1.323801189598158	0.027442664889608354	0.005234156133845274	0.0	0.16191941495565107
linear	3090.4561403508774	0.9793016540676631	1.3240179305386155	0.027404981146905046	0.0052284692691979395	0.0	0.16202778587838992
linear	3100.451127819549	0.9793333573918294	1.324234043006599	0.02736747169639025	0.005222806165275412	0.0	0.1621358427547393
linear	3110.4461152882204	0.9793649100740248	1.324449530731179	0.02733013516905351	0.005217166646332263	0.0	0.1622435874476975
linear	3120.441102756892	0.97939631331194	1.3246643974076833	0.027292970211015715	0.005211550538489625	0.0	0.16235102180341346
linear	3130.436090225564	0.9794275682899395	1.3248786466981417	0.027255975483314907	0.0052059576697081715	0.0	0.16245814765139854
linear	3140.4310776942357	0.9794586761792526	1.3250922822316489	0.027219149661693455	0.005200387869760497	0.0	0.16256496680472082
linear	3150.4260651629074	0.97948963813816	1.3253053076048211	0.02718249143639201	0.0051948409702088395	0.0	0.16267148106021503
linear	3160.421052631579	0.9795204553121779	1.3255177263821007	0.027145999511942565	0.005189316804378539	0.0	0.16277769219866667
linear	3170.4160401002505	0.9795511288342378	1.3257295420962607	0.02710967260697137	0.005183815207341282	0.0	0.1628836019850128
linear	3180.4110275689222	0.9795816598248647	1.3259407582486893	0.027073509453998616	0.005178336015876122	0.0	0.16298921216853002
linear	3190.406015037594	0.9796120493923512	1.3261513783097876	0.02703750879924527	0.005172879068461927	0.0	0.16309452448301584
linear	3200.4010025062657	0.9796422986329292	1.3263614057193513	0.02700166940244282	0.005167444205248931	0.0	0.16319954064698186
linear	3210.3959899749375	0.9796724086309376	1.3265708438869261	0.026965990036645664	0.0051620312680322545	0.0	0.16330426236382906
linear	3220.3909774436092	0.9797023804589887	1.3267796961921887	0.026930469488047577	0.005156640100233176	0.0	0.16340869132202973
linear	3230.3859649122805	0.9797322151781306	1.3269879659852588	0.026895106555799398	0.0051512705468798456	0.0	0.16351282919530033
linear	3240.3809523809523	0.9797619138380074	1.3271956565870555	0.026859900051831212	0.0051459224545837585	0.0	0.16361667764277632
linear	3250.375939849624	0.9797914774770161	1.3274027712896967	0.02682484880067906	0.005140595671513773	0.0	0.16372023830918433
linear	3260.370927318296	0.9798209071224622	1.3276093133567402	0.026789951639309882	0.0051352900473821	0.0	0.16382351282501242
linear	3270.3659147869676	0.9798502037907107	1.3278152860235863	0.026755207416954377	0.005130005433424781	0.0	0.16392650280666748
linear	3280.3609022556393	0.9798793684873366	1.3280206924977915	0.026720614994940155	0.005124741682375149	0.0	0.16402920985664904
linear	3290.3558897243106	0.9799084022072713	1.3282255359593556	0.026686173246526924	0.005119498648446558	0.0	0.16413163556370344
linear	3300.3508771929824	0.9799373059349475	1.3284298195610746	0.026651881056746676	0.0051142761873185115	0.0	0.16423378150298423
linear	3310.345864661654	0.9799660806444412	1.3286335464288999	0.026617737322246617	0.005109074156111736	0.0	0.16433564923621144
linear	3320.340852130326	0.9799947272996118	1.3288367196621536	0.026583740951130704	0.005103892413368599	0.0	0.16443724031182466
linear	3330.3358395989976	0.9800232468542398	1.3290393423338347	0.026549890862806496	0.005098730819035155	0.0	0.16453855626512676
linear	3340.3308270676694	0.9800516402521616	1.329241417491017	0.026516185987837428	0.0050935892344538165	0.0	0.16463959861844996
linear	3350.325814536341	0.980079908427403	1.329442948155067	0.026482625267792256	0.005088467522326643	0.0	0.1647403688812869
linear	3360.3208020050124	0.98010805230431	1.3296439373219378	0.02644920765509933	0.005083365546707547	0.0	0.1648408685504488
linear	3370.315789473684	0.9801360727976772	1.329844387962516	0.0264159321129049	0.005078283172994632	0.0	0.1649410991102005
linear	3380.310776942356	0.9801639708128755	1.3300443030228024	0.026382797614928916	0.005073220267892674	0.0	0.16504106203240576
linear	3390.3057644110277	0.9801917472459758	1.3302436854242758	0.02634980314532872	0.005068176699413023	0.0	0.1651407587766649
linear	3400.3007518796994	0.9802194029838718	1.3304425380641483	0.026316947698561747	0.0050631523368516625	0.0	0.1652401907904576
linear	3410.295739348371	0.9802469389044007	1.3306408638156464	0.026284230279251447	0.005058147050764404	0.0	0.1653393595092662
linear	3420.2907268170425	0.9802743558764626	1.3308386655282123	0.026251649902052924	0.005053160712969004	0.0	0.16543826635672418
linear	3430.285714285714	0.9803016547601362	1.3310359460278605	0.026219205591525522	0.005048193196513106	0.0	0.16553691274473714
linear	3440.280701754386	0.9803288364067945	1.3312327081173851	0.026186896382003114	0.005043244375668292	0.0	0.16563530007361765
linear	3450.2756892230577	0.9803559016592177	1.3314289545766183	0.026154721317468044	0.005038314125906541	0.0	0.1657334297322141
linear	3460.2706766917295	0.9803828513517048	1.3316246881626947	0.02612267945142736	0.005033402323896581	0.0	0.16583130309802824
linear	3470.2656641604012	0.9804096863101828	1.3318199116102893	0.026090769846790225	0.005028508847480069	0.0	0.16592892153735034
linear	3480.2606516290725	0.9804364073523147	1.332014627631883	0.02605899157574832	0.00502363357565327	0.0	0.16602628640538297
linear	3490.2556390977443	0.9804630152876059	1.332208838917995	0.026027343719657117	0.005018776388570308	0.0	0.16612339904634987
linear	3500.250626566416	0.9804895109175084	1.33240254813741	0.025995825368918986	0.005013937167508122	0.0	0.1662202607936231
linear	3510.245614035088	0.9805158950355234	1.3325957579374534	0.025964435622869608	0.005009115794862984	0.0	0.16631687296984932
linear	3520.2406015037595	0.9805421684273037	1.3327884709441327	0.02593317358966239	0.005004312154143913	0.0	0.16641323688704565
linear	3530.2355889724313	0.9805683318707519	1.332980689762504	0.02590203838616123	0.004999526129944261	0.0	0.16650935384673352
linear	3540.2305764411026	0.9805943861361197	1.3331724169767616	0.025871029137827035	0.0049947576079324525	0.0	0.1666052251400406
linear	3550.2255639097743	0.980620331986104	1.3333636551505579	0.025840144978612742	0.0049900064748517195	0.0	0.16670085204782215
linear	3560.220551378446	0.9806461701759419	1.3335544068271925	0.025809385050856212	0.00498527261849068	0.0	0.16679623584075406
linear	3570.215538847118	0.980671901453505	1.3337446745297958	0.02577874850517476	0.004980555927672579	0.0	0.16689137777946023
linear	3580.2105263157896	0.9806975265593909	1.3339344607616173	0.025748234500364328	0.004975856292256531	0.0	0.16698627911461342
linear	3590.2055137844613	0.9807230462270144	1.3341237680061795	0.025717842203296423	0.004971173603108052	0.0	0.167080941087032
linear	3600.200501253133	0.9807484611826975	1.334312598727451	0.02568757078881724	0.00496650775210151	0.0	0.16717536492779633
linear	3610.1954887218044	0.9807737721457563	1.3345009553701654	0.02565741943965265	0.004961858632100759	0.0	0.16726955185834674
linear	3620.190476190476	0.9807989798285884	1.3346888403599733	0.025627387346309757	0.004957226136942445	0.0	0.16736350309058465
linear	3630.185463659148	0.9808240849367589	1.3348762561035568	0.025597473706979106	0.004952610161431506	0.0	0.16745721982697231
linear	3640.1804511278197	0.9808490881690831	1.3350632049889992	0.02556767772744564	0.004948010601332356	0.0	0.16755070326063515
linear	3650.1754385964914	0.9808739902177113	1.3352496893857901	0.025537998620990612	0.0049434273533504654	0.0	0.1676439545754514
linear	3660.170426065163	0.9808987917682088	1.3354357116451472	0.025508435608304198	0.004938860315120395	0.0	0.16773697494615863
linear	3670.1654135338345	0.9809234934996371	1.3356212741002	0.025478987917395383	0.004934309385209853	0.0	0.1678297655384449
linear	3680.160401002506	0.9809480960846332	1.3358063790661097	0.025449654783501592	0.0049297744630882115	0.0	0.16792232750903768
linear	3690.155388471178	0.980972600189487	1.3359910288403334	0.025420435449003687	0.004925255449123183	0.0	0.16801466200580314
linear	3700.1503759398497	0.9809970064742193	1.3361752257026915	0.02539132916333684	0.004920752244578795	0.0	0.16810677016783013
linear	3710.1453634085215	0.9810213155926562	1.3363589719157436	0.025362335182911384	0.004916264751596889	0.0	0.16819865312553284
linear	3720.140350877193	0.9810455281925052	1.3365422697247054	0.025333452771021992	0.004911792873185335	0.0	0.16829031200072472
linear	3730.1353383458645	0.9810696449154275	1.3367251213578966	0.025304681197773283	0.004907336513219443	0.0	0.16838174790671773
linear	3740.1303258145363	0.981093666397111	1.3369075290267098	0.02527601973999293	0.004902895576413239	0.0	0.16847296194839884
linear	3750.125313283208	0.9811175932673422	1.3370894949258607	0.025247467681154146	0.004898469968329188	0.0	0.16856395522233258
linear	3760.1203007518798	0.9811414261500755	1.3372710212335561	0.025219024311296984	0.004894059595354753	0.0	0.16865472881682367
linear	3770.1152882205515	0.9811651656635034	1.3374521101116692	0.025190688926951067	0.0048896643646997315	0.0	0.16874528381201787
linear	3780.1102756892233	0.9811888124201245	1.3376327637058987	0.025162460831059004	0.0048852841843846345	0.0	0.16883562127997406
linear	3790.1052631578946	0.9812123670268105	1.3378129841459403	0.025134339332901344	0.004880918963230549	0.0	0.16892574228475365
linear	3800.1002506265663	0.9812358300848737	1.3379927735455672	0.025106323748020132	0.004876568610855275	0.0	0.1690156478824938
linear	3810.095238095238	0.9812592021901313	1.3381721340029034	0.02507841339814894	0.004872233037654026	0.0	0.1691053391214888
linear	3820.09022556391	0.9812824839329701	1.3383510676005466	0.025050607611139808	0.0048679121548031385	0.0	0.16919481704227404
linear	3830.0852130325816	0.9813056758984108	1.33852957640565	0.02502290572089015	0.004863605874243247	0.0	0.16928408267769196
linear	3840.0802005012533	0.9813287786661693	1.3387076624702088	0.02499530706727639	0.004859314108671034	0.0	0.16937313705297904
linear	3850.0751879699246	0.9813517928107199	1.338885327831072	0.024967810996080992	0.004855036771533072	0.0	0.16946198118583727
linear	3860.0701754385964	0.9813747189013552	1.339062574510209	0.024940416858927648	0.004850773777018183	0.0	0.16955061608650815
linear	3870.065162907268	0.9813975575022466	1.3392394045147535	0.02491312401321127	0.004846525040044119	0.0	0.16963904275784647
linear	3880.06015037594	0.9814203091725033	1.3394158198371988	0.02488593182203313	0.004842290476261011	0.0	0.1697272621953873
linear	3890.0551378446116	0.9814429744662306	1.339591822455594	0.0248588396541371	0.004838070002023998	0.0	0.1698152753874359
linear	3900.0501253132834	0.9814655539325875	1.3397674143335925	0.024831846883842667	0.004833863534405168	0.0	0.16990308331511494
linear	3910.045112781955	0.9814880481158432	1.3399425974206518	0.02480495289098316	0.004829670991168908	0.0	0.16999068695245287
linear	3920.0401002506264	0.9815104575554336	1.3401173736521197	0.024778157060841653	0.004825492290789099	0.0	0.17007808726644036
linear	3930.035087719298	0.9815327827860159	1.340291744949427	0.0247514587840909	0.004821327352407003	0.0	0.17016528521710486
linear	3940.03007518797	0.9815550243375226	1.3404657132202196	0.024724857456732332	0.004817176095846908	0.0	0.1702522817575825
linear	3950.0250626566417	0.9815771827352164	1.3406392803584248	0.024698352480034203	0.004813038441606713	0.0	0.17033907783417324
linear	3960.0200501253134	0.9815992584997417	1.340812448244485	0.024671943260475202	0.004808914310851579	0.0	0.17042567438641626
linear	3970.015037593985	0.9816212521471777	1.3409852187453835	0.024645629209683214	0.004804803625386055	0.0	0.17051207234715055
linear	3980.0100250626565	0.9816431641890891	1.3411575937148408	0.024619409744379622	0.004800706307682175	0.0	0.17059827264258154
linear	3990.0050125313282	0.9816649951325775	1.3413295749934406	0.024593284286322428	0.004796622280842593	0.0	0.17068427619234308
linear	4000.0	0.981686745480331	1.3415011644087127	0.02456725226224913	0.0047925514686103735	0.0	0.17077008390955797
linear	100000.0	0.9960304673877877	1.5757189159417277	0.006254867624510554	0.0014576986196082158	0.0	0.2878696840257731
nonlinear	-1.0	-0.33327016508468715	-1.7776093331049492	-2.3700334890049164	1.6582730151092924	0.0	-0.013868045519115987
nonlinear	-0.8686868686868687	-0.2773796205476584	-1.4174352299917299	-1.8106028762377189	1.5486114627397325	0.0	-0.009617726461327773
nonlinear	-0.7373737373737373	-0.22598292834063888	-1.1082979016417802	-1.358754306928575	1.4475887727891652	0.0	-0.006391652119282209
nonlinear	-0.606060606060606	-0.17855917267228724	-0.8418192263575673	-0.9921337709555994	1.3541886240353265	0.0	-0.003995830377401963
nonlinear	-0.4747474747474747	-0.13466535702666613	-0.6112209818637698	-0.6935312736086439	1.2675442515535755	0.0	-0.002276048174894354
nonlinear	-0.3434343434343434	-0.09392109746087501	-0.41097529791899173	-0.4495745489288535	1.186910852791082	0.0	-0.0011088643926881632
nonlinear	-0.21212121212121204	-0.055999898126460244	-0.23654395436065628	-0.2497903917072831	1.1116447833864171	0.0	-0.0003948845118573266
nonlinear	-0.08080808080808066	-0.020618702100404267	-0.08417475030926157	-0.08591032441026414	1.0411856109357163	0.0	-0.00005363273531754152
nonlinear	0.05050505050505061	0.012468729938156363	0.049253434815654536	0.04863930703841155	0.9750824644679105	0.0	0.000019622327996850786
nonlinear	0.18181818181818188	0.04347760651581658	0.1663518344066748	0.1591192548071571	0.9133040454965279	0.0	0.00023804179250405474
nonlinear	0.31313131313131315	0.07259726202172609	0.2693166766737128	0.24976502333041078	0.8555743399816017	0.0	0.0006620303018836811
nonlinear	0.44444444444444464	0.0999940281761641	0.360004777474919	0.32400644961253827	0.8015612645744661	0.0	0.0012525545684784693
nonlinear	0.5757575757575759	0.12581519771297453	0.43999340310431856	0.38463554610034423	0.7509732805129347	0.0	0.001977032736972723
nonlinear	0.7070707070707072	0.15019139494765887	0.510628551166368	0.43393653676658905	0.7035538483751849	0.0	0.0028081369649352113
nonlinear	0.8383838383838387	0.17323907663710825	0.5730635436887728	0.47378654452574076	0.6590769303644446	0.0	0.0037228309078302896
nonlinear	0.96969696969697	0.19506157103676644	0.6282917570150776	0.5057361798222663	0.617342567494454	0.0	0.004701623136189657
nonlinear	1.1010101010101012	0.21565775826779726	0.6773334342024163	0.5312612241824947	0.5824234784858396	0.0	0.008275074639420307
nonlinear	1.2323232323232327	0.23523724735181858	0.7207391139014028	0.5511944286884479	0.5474726978523201	0.0	0.010232462667634964
nonlinear	1.3636363636363638	0.2538074863518359	0.7592771828516803	0.5665669496277921	0.515432449289141	0.0	0.012473609495232288
nonlinear	1.4949494949494953	0.2714392850735653	0.79352026130757	0.5781276888868545	0.485844262971317	0.0	0.014781969531309568
nonlinear	1.6262626262626263	0.2881787102026905	0.8240102760202177	0.5865480574829484	0.45880545747311	0.0	0.01725566811453742
nonlinear	1.7575757575757578	0.3040801503565325	0.8512017379821702	0.5923681855128101	0.43405413990156855	0.0	0.019801693265769423
nonlinear	1.8888888888888893	0.3191958664178215	0.8754891734604305	0.596036648198306	0.4113347524166946	0.0	0.022342267842876806
nonlinear	2.0202020202020203	0.3335725215305376	0.8972234021397288	0.5979343295117718	0.39046537857692487	0.0	0.02484310541154502
nonlinear	2.151515151515152	0.34725348110351995	0.9167133113071083	0.5983814227817802	0.37128565360468624	0.0	0.0272829553686533
nonlinear	2.2828282828282833	0.36028043599298465	0.9342272045411277	0.5976434199725431	0.35364374109773616	0.0	0.029645305171760686
nonlinear	2.4141414141414144	0.37269249811991406	0.9500001389665975	0.5959422139608709	0.3373992063251513	0.0	0.031918922977500035
nonlinear	2.545454545454546	0.3845257477833604	0.9642399585423356	0.5934648674412476	0.3224282163523253	0.0	0.03409895598932191
nonlinear	2.6767676767676774	0.3958156720543784	0.9771237986444663	0.5903628856036798	0.30861229747136104	0.0	0.036181531850557544
nonlinear	2.8080808080808084	0.4065936297756967	0.9888126406255926	0.5867677199055414	0.2958538523643628	0.0	0.03817126301679152
nonlinear	2.93939393939394	0.4168896496164061	0.9994459100083134	0.5827872547743975	0.28405930836704707	0.0	0.04006806892810204
nonlinear	3.070707070707071	0.42668989920623696	1.0092937311953036	0.5786382907620928	0.2735120562193642	0.0	0.042048340329929546
nonlinear	3.2020202020202024	0.4360581583003921	1.0183397682807676	0.574284404400208	0.2637752112284735	0.0	0.043958829290984755
nonlinear	3.333333333333334	0.4450231765507008	1.0266642485529156	0.5697748634108589	0.25474704498593165	0.0	0.04578044197163875
nonlinear	3.4646464646464654	0.4536065427810983	1.0343556854689595	0.5651651789774117	0.24638124119015828	0.0	0.04753000321980938
nonlinear	3.595959595959596	0.4618346886246582	1.0414686590192705	0.5604823051687654	0.23858810800168165	0.0	0.049196783046932716
nonlinear	3.7272727272727275	0.469725744010254	1.048074749925875	0.5557670582385825	0.23133650257564237	0.0	0.05079598762289278
nonlinear	3.858585858585859	0.47730102494179927	1.054220519972458	0.5510399852749273	0.224566570460951	0.0	0.052325654594064755
nonlinear	3.9898989898989905	0.4845798618851682	1.0599482617762965	0.5463186794793147	0.2182292124272714	0.0	0.05378644139549901
nonlinear	4.121212121212122	0.49157664326314665	1.0653098822993174	0.5416284263235611	0.2123040762254444	0.0	0.055191767364497074
nonlinear	4.252525252525253	0.4983091891418283	1.0703336862980004	0.5369765749676598	0.20674420726967524	0.0	0.056538726434428824
nonlinear	4.383838383838384	0.5047929009560671	1.0750489978735585	0.5323718955670521	0.20151551125921224	0.0	0.05782902902535285
nonlinear	4.515151515151516	0.5110411869315119	1.0794856791128595	0.5278240363834545	0.19659309607415346	0.0	0.05906752653905394
nonlinear	4.646464646464647	0.5170651912372575	1.083676500775405	0.5233451036626482	0.19196212225154985	0.0	0.06026321813903329
nonlinear	4.777777777777779	0.5228789375523976	1.0876348726598384	0.518933505998525	0.1875882521457769	0.0	0.06141232397880421
nonlinear	4.90909090909091	0.5284935812460175	1.0913807598195564	0.5145930335595194	0.18345167256413497	0.0	0.06251782086858443
nonlinear	5.040404040404041	0.5339187009418132	1.0949359281671893	0.5103291597856452	0.17953913232844756	0.0	0.06358330218796562
nonlinear	5.171717171717172	0.5391650394399686	1.098311684521972	0.5061404218193046	0.1758280946266565	0.0	0.06461183179387193
nonlinear	5.303030303030304	0.5442408016242928	1.1015266123700536	0.502030885843284	0.1723087707589009	0.0	0.0656067774343905
nonlinear	5.434343434343435	0.5491552510217854	1.1045900138636504	0.4979986075242	0.1689636455855117	0.0	0.06656777791041323
nonlinear	5.565656565656567	0.5539167877118526	1.1075112928202742	0.4940421951466669	0.165778585691988	0.0	0.06749611589319386
nonlinear	5.696969696969697	0.5585319280091097	1.110305545891592	0.49016444866555414	0.1627463665559689	0.0	0.06839518430062953
nonlinear	5.828282828282829	0.5630081394396709	1.1129798821725192	0.486363149476785	0.15985465877671384	0.0	0.06926594870129194
nonlinear	5.95959595959596	0.5673518513535235	1.115543516273353	0.48263783705024665	0.15709466190114274	0.0	0.07011040960117815
nonlinear	6.090909090909092	0.5715690757240968	1.1180049827896017	0.4789879081216144	0.15445838894663108	0.0	0.07093051621561727
nonlinear	6.222222222222223	0.5756658654511291	1.120369959291889	0.47541121705067746	0.15193663027352716	0.0	0.07172672445631254
nonlinear	6.353535353535355	0.5796476477855561	1.1226449182594325	0.47190643209194455	0.14952215385787587	0.0	0.0725003213785305
nonlinear	6.484848484848485	0.5835195287651675	1.1248357680265895	0.4684721307295087	0.14720830249622266	0.0	0.07325250300717301
nonlinear	6.616161616161617	0.5872863159299087	1.1269479109823557	0.46510682409662135	0.1449889404449787	0.0	0.07398438139003262
nonlinear	6.747474747474748	0.5909525393167692	1.1289862945561084	0.4618089769343462	0.1428584049102593	0.0	0.0746969913978075
nonlinear	6.87878787878788	0.5945224705189084	1.1309554578635856	0.4585770250076835	0.14081146383311108	0.0	0.07539129733167871
nonlinear	7.01010101010101	0.5980001407836859	1.132859570162584	0.45540938771721295	0.13884327574311936	0.0	0.07606819826783721
nonlinear	7.141414141414142	0.6013898860622428	1.134699456706713	0.4523026797229741	0.13694713051478208	0.0	0.07672672642271011
nonlinear	7.272727272727273	0.6046947714330608	1.1364816271444367	0.4492571293804584	0.13512115983699058	0.0	0.07736946349179354
nonlinear	7.404040404040405	0.6079181986888409	1.1382093517971978	0.44627117292185214	0.13336150292719545	0.0	0.07799715117627087
nonlinear	7.535353535353536	0.6110633874377294	1.1398856534262094	0.44334326475192026	0.13166457131347412	0.0	0.07861047793440326
nonlinear	7.666666666666668	0.6141333870615373	1.141513329517944	0.4404718820851964	0.13002702546304987	0.0	0.07921008876777506
nonlinear	7.797979797979799	0.6171310876879156	1.1430949727233315	0.43765552887599374	0.12844575425815208	0.0	0.07979658858868632
nonlinear	7.929292929292931	0.6200592303565945	1.1446329891234377	0.43489273884679075	0.12691785636983147	0.0	0.08037054525066048
nonlinear	8.060606060606062	0.6229221630069275	1.146118997280774	0.43217607243130335	0.1254337643848779	0.0	0.08093012153755197
nonlinear	8.191919191919192	0.6257187963238486	1.1475766278171002	0.42951636157000306	0.12400497910786748	0.0	0.08148052604071028
nonlinear	8.323232323232324	0.6284516777135767	1.1490068724660327	0.4269115757603249	0.12262819198354166	0.0	0.08202233570380757
nonlinear	8.454545454545455	0.6311263325385204	1.1503912524384412	0.4243490403025726	0.1212884107990114	0.0	0.08255115010862282
nonlinear	8.585858585858587	0.633744486586592	1.1517336963622347	0.4218288162766724	0.11998525099803609	0.0	0.08306685706522915
nonlinear	8.717171717171718	0.6363068145878625	1.1530441280650632	0.4193542918567434	0.11872191693056154	0.0	0.08357120890704996
nonlinear	8.84848484848485	0.638815281926655	1.1543237868593557	0.4169241115221523	0.11749644448441071	0.0	0.08406621304719575
nonlinear	8.979797979797981	0.6412717255595071	1.1555740572831785	0.414537087557394	0.11630710655296789	0.0	0.08455222261836623
nonlinear	9.111111111111112	0.6436778969707201	1.1567962411990136	0.4121920694403986	0.1151522804823423	0.0	0.08502957194247551
nonlinear	9.242424242424244	0.6460354685784262	1.1579915545112354	0.4098879379827093	0.11403043544625652	0.0	0.08549857721282676
nonlinear	9.373737373737375	0.648346036747909	1.1591611430323026	0.4076236099951331	0.11294013100913704	0.0	0.08595953842886303
nonlinear	9.505050505050505	0.6506111265715581	1.1603060845246027	0.40539803570421745	0.11188000897549646	0.0	0.08641274005635974
nonlinear	9.636363636363637	0.6528319652865662	1.1614289362399572	0.40321100125373993	0.11084968299923144	0.0	0.08685898926084773
nonlinear	9.767676767676768	0.6550104322953078	1.1625274178266982	0.4010598313208847	0.10984606809710387	0.0	0.08729744250026948
nonlinear	9.8989898989899	0.6571476058909456	1.1636041299331736	0.39894446174277176	0.10886900409624828	0.0	0.08772890559980515
nonlinear	10.030303030303031	0.6592447634150622	1.1646599226387528	0.39686396747976355	0.10791740825281736	0.0	0.08815361044044626
nonlinear	10.161616161616163	0.6613031280213191	1.1656956011583015	0.39481745379162475	0.10699025677121024	0.0	0.08857177794779435
nonlinear	10.292929292929294	0.6633238715993549	1.1667119285667655	0.3928040550687086	0.10608658070872774	0.0	0.08898361873925459
nonlinear	10.424242424242426	0.6653081169195145	1.1677096324359608	0.39082293577121335	0.10520546436254843	0.0	0.08938933486167534
nonlinear	10.555555555555557	0.6672569426918082	1.1686893897495831	0.3888732805889212	0.10434603330185602	0.0	0.08978911656723337
nonlinear	10.686868686868689	0.6691713814095892	1.1696518608221111	0.3869543093474825	0.10350746713592443	0.0	0.09018315031089721
nonlinear	10.81818181818182	0.6710538034818208	1.170587856749947	0.38506042316826233	0.10268428477864255	0.0	0.09056619556472098
nonlinear	10.94949494949495	0.6729041003712923	1.1715053804893167	0.3831946063510245	0.10187942079809749	0.0	0.09094259287680277
nonlinear	11.080808080808081	0.6747228428775708	1.1724074358927021	0.3813573577363748	0.10109333953568368	0.0	0.0913138033500615
nonlinear	11.212121212121213	0.6765109125681746	1.1732945510413881	0.37954798360511194	0.10032535989543195	0.0	0.09167997851278162
nonlinear	11.343434343434344	0.6782691572465188	1.1741672283420774	0.3777658119080157	0.09957483349703196	0.0	0.09204126342211277
nonlinear	11.474747474747476	0.67999839257615	1.1750259461047587	0.3760101915182529	0.09884114273909678	0.0	0.09239779700196186
nonlinear	11.606060606060607	0.6816994034463861	1.1758711612280612	0.37428049208908254	0.09812369950631264	0.0	0.09274971258250231
nonlinear	11.737373737373739	0.6833729458251453	1.1767033075554414	0.37257610190908746	0.09742194226322459	0.0	0.09309713772137032
nonlinear	11.86868686868687	0.6850197478974543	1.1775227987589425	0.3708964280095868	0.09673533517489194	0.0	0.09344019474101811
nonlinear	12.0	0.68664051123629	1.1783300303790443	0.36924089591450426	0.09606336700601627	0.0	0.09377900116075287
nonlinear	12.0	0.68664051123629	1.1783300303790443	0.36924089591450426	0.09606336700601627	0.0	0.09377900116075287
nonlinear	21.99498746867168	0.7643962921094601	1.2209221166402529	0.28765377772600975	0.06797464344607068	0.0	0.11277268290090514
nonlinear	31.98997493734336	0.8026091922958625	1.2464295830857037	0.24603374215161844	0.056379744900619005	0.0	0.12480647463762523
nonlinear	41.984962406015036	0.8264477435787079	1.26460326164376	0.21947474953600024	0.04958690496972309	0.0	0.1335332912680662
nonlinear	51.97994987468672	0.8432063556374565	1.277887922218036	0.2003647044114444	0.044857164482569004	0.0	0.13995333491635015
nonlinear	61.9749373433584	0.855774469248582	1.2891409022587008	0.18592703084162296	0.04142560943489384	0.0	0.14543144870099312
nonlinear	71.96992481203007	0.8656741810464617	1.2985839864851203	0.17443335746456437	0.03874636570609806	0.0	0.15004699944452243
nonlinear	81.96491228070175	0.8737646939268205	1.3061397697745052	0.16488095361183683	0.036517700982572454	0.0	0.1537414484186971
nonlinear	91.95989974937343	0.8805097752807766	1.3129955219955045	0.15689012997857693	0.03468889579246587	0.0	0.15710461419613334
nonlinear	101.95488721804512	0.8862462791945901	1.319286962408564	0.1500738007840411	0.033152608960555593	0.0	0.16019863089632003
nonlinear	111.9498746867168	0.8912036066518542	1.3251120669728167	0.14416741366874913	0.031837852937398894	0.0	0.16306891185844405
nonlinear	121.94486215538848	0.8955437543898652	1.3305534691937828	0.1389846199755227	0.030696256664436775	0.0	0.1657527212995057
nonlinear	131.93984962406014	0.8994143607309961	1.3348975795105373	0.13427152639371334	0.029634862888377654	0.0	0.16789397147501464
nonlinear	141.93483709273184	0.9028801499096424	1.3387670361555701	0.13002085385734136	0.02867682067697725	0.0	0.1698008561423177
nonlinear	151.9298245614035	0.906000241380518	1.3424450353282589	0.12618950928077824	0.027820509028321314	0.0	0.17161575790907557
nonlinear	161.9248120300752	0.9088287033931738	1.345952284801138	0.12271221497623999	0.027048997235158707	0.0	0.17334831051460564
nonlinear	171.91979949874687	0.9114084503040569	1.349306129894141	0.1195371210615574	0.026349046681096767	0.0	0.1750066409089106
nonlinear	181.91478696741854	0.9137740377016149	1.3525212647311349	0.11662244758047095	0.025710138809138937	0.0	0.17659767501297305
nonlinear	191.90977443609023	0.9159536465744558	1.3556102542400914	0.1139340985351546	0.025123797539366874	0.0	0.17812736630996856
nonlinear	201.9047619047619	0.9179705210596873	1.3585839124061616	0.1114439304313688	0.02458310579224061	0.0	0.17960086572868506
nonlinear	211.8997493734336	0.9198440275200743	1.3614516356678739	0.10912847984134388	0.024082356614599655	0.0	0.1810226674787516
nonlinear	221.89473684210526	0.9215904482134295	1.3642216701441912	0.10696800969353265	0.023616795516868384	0.0	0.1823967261551442
nonlinear	231.88972431077696	0.9232235869944145	1.3669012487910968	0.10494577481503578	0.02318242329628512	0.0	0.18372652623404487
nonlinear	241.88471177944862	0.9247552388737549	1.3694965907623617	0.10304744383512097	0.022775840973154823	0.0	0.1850151027230588
nonlinear	251.8796992481203	0.926195600682741	1.3720112294171254	0.10126046464366499	0.02239405415154575	0.0	0.18626452124449852
nonlinear	261.874686716792	0.9275689993073155	1.3738600388773847	0.09951005742757939	0.022005162307113985	0.0	0.18718167207618475
nonlinear	271.8696741854637	0.928868362309179	1.3755816767057731	0.09784737744156709	0.021634928494136053	0.0	0.18803433727078236
nonlinear	281.8646616541353	0.9300981893481746	1.3772649045680319	0.09627331057651899	0.021285621502877362	0.0	0.18886838832557512
nonlinear	291.859649122807	0.9312644883243906	1.3789115074466882	0.09478018801973404	0.020955326064716874	0.0	0.1896846547158876
nonlinear	301.8546365914787	0.9323725640620182	1.3805231524455648	0.09336124105291314	0.02064236323317314	0.0	0.1904839157448006
nonlinear	311.8496240601504	0.9334271207076645	1.3821013978842707	0.09201046953111768	0.02034525427446574	0.0	0.19126690360186452
nonlinear	321.84461152882204	0.9344323464330069	1.3836477033103205	0.09072253326941677	0.020062691124260748	0.0	0.19203430690480197
nonlinear	331.83959899749374	0.9353919840675603	1.385163434766576	0.08949266126243186	0.019793511843342493	0.0	0.1927867728134802
nonlinear	341.83458646616543	0.9363093901938111	1.3866498729288868	0.08831657599451515	0.019536680355506306	0.0	0.1935249101500262
nonlinear	351.8295739348371	0.9371875849480312	1.3881082196909325	0.08719042963227631	0.01929126948022921	0.0	0.1942492920506831
nonlinear	361.82456140350877	0.9380292941901189	1.3895396042057409	0.08611075002341254	0.019056446673790313	0.0	0.19496045845617022
nonlinear	371.81954887218046	0.9388369853870587	1.390945088419232	0.08507439476878438	0.018831461983248234	0.0	0.19565891843669397
nonlinear	381.81453634085216	0.9396128982884238	1.3923256721332367	0.08407851197874852	0.018615637819308424	0.0	0.19634515235355646
nonlinear	391.8095238095238	0.940359071264349	1.3936822976357526	0.08312050659343222	0.018408360232748153	0.0	0.19701961386292122
nonlinear	401.8045112781955	0.9410773640127423	1.3950158539349358	0.08219801135786162	0.01820907144039967	0.0	0.19768273176949164
nonlinear	411.7994987468672	0.9417694772128569	1.3963271806315465	0.0813088617100726	0.01801726339488413	0.0	0.19833491173898826
nonlinear	421.7944862155388	0.9424369695977853	1.397617071522171	0.08045107397868496	0.017832472232426892	0.0	0.19897653789826852
nonlinear	431.7894736842105	0.943081272843003	1.398886277664239	0.07962282636203792	0.01765427345107108	0.0	0.19960797423580268
nonlinear	441.7844611528822	0.9437036004776314	1.4001406888898138	0.07882287960926541	0.017482489762295647	0.0	0.20023403065460638
nonlinear	451.7794486215539	0.9443016338176247	1.4015589956097128	0.07806454616367198	0.0173231666911582	0.0	0.20093894894623035
nonlinear	461.77443609022555	0.9448806459999877	1.4029368561895996	0.07732897321597892	0.017168452783775816	0.0	0.2016262775362514
nonlinear	471.76942355889724	0.9454409509196448	1.4043112483040543	0.07661788632031585	0.01701927066196985	0.0	0.20230911003120788
nonlinear	481.76441102756894	0.9459841650527249	1.4056490444738226	0.075927306780093	0.016874240606457556	0.0	0.2029759342402065
nonlinear	491.7593984962406	0.9465108743440971	1.406966207479474	0.07525739226547876	0.016733624986121156	0.0	0.20363245930111695
nonlinear	501.7543859649123	0.9470219076898545	1.4082631293669772	0.07460709406457809	0.01659718937230733	0.0	0.204278924114496
nonlinear	511.74937343358397	0.9475180259749809	1.4095407747647832	0.07397548232841064	0.01646473456685396	0.0	0.2049157630960007
nonlinear	521.7443609022557	0.9479999531527968	1.4107992938763083	0.07336162937356917	0.016336051255117664	0.0	0.20554312074686154
nonlinear	531.7393483709274	0.9484683529963184	1.4120394988541154	0.07276472101020579	0.016210965058718683	0.0	0.20616136887975944
nonlinear	541.734335839599	0.9489238506222598	1.41326192761133	0.07218397732454933	0.01608930592174828	0.0	0.20677077911675937
nonlinear	551.7293233082706	0.9493670337639715	1.4144669598664594	0.07161865782089637	0.015970910926706952	0.0	0.20737156390061898
nonlinear	561.7243107769424	0.9497984506905655	1.415655110070006	0.0710680798133324	0.0158556321836373	0.0	0.2079639791264361
nonlinear	571.719298245614	0.9502186135270161	1.4168270119255477	0.07053161304602869	0.01574333525575832	0.0	0.20854831884026376
nonlinear	581.7142857142857	0.9506280092041206	1.4179829472577548	0.07000864102072381	0.015633884550298356	0.0	0.20912475096867528
nonlinear	591.7092731829574	0.9510268035686416	1.4191401178430172	0.06949982775474725	0.015527637316689219	0.0	0.20969934155711367
nonlinear	601.704260651629	0.9514160102839684	1.4202651777923059	0.0690021487918992	0.01542350762684313	0.0	0.2102605222970579
nonlinear	611.6992481203008	0.9517957896392771	1.4213724477873748	0.0685161364740782	0.015321792007646915	0.0	0.21081335194173068
nonlinear	621.6942355889724	0.9521721273681366	1.4221289213631194	0.06801740091704454	0.015212256567296453	0.0	0.2111890549332131
nonlinear	631.6892230576441	0.9525411358910083	1.422781294036083	0.06752358409047382	0.015102517072153744	0.0	0.21151348775783538
nonlinear	641.6842105263158	0.952901498666225	1.4234280815581954	0.06704132939780148	0.014995452309805118	0.0	0.21183518333398146
nonlinear	651.6791979949875	0.9532535483138463	1.4240694194958354	0.06657019231619096	0.01489095566090073	0.0	0.21215419687748102
nonlinear	661.6741854636591	0.9535978693171221	1.4246888884369107	0.0661085999836936	0.014788480314209918	0.0	0.21246473985062442
nonlinear	671.6691729323309	0.9539342216671816	1.4253195537085417	0.0656584546145694	0.014688822565272985	0.0	0.21277849757483802
nonlinear	681.6641604010025	0.9542631614227323	1.42594490198812	0.06521821180230851	0.014591440046025604	0.0	0.21308964346475154
nonlinear	691.6591478696741	0.9545849579880954	1.4265650039376898	0.06478750958654303	0.014496246166238003	0.0	0.21339821075660123
nonlinear	701.6541353383459	0.9548998672379972	1.4271799302332602	0.06436600432878586	0.014403158890802098	0.0	0.213704232818356
nonlinear	711.6491228070175	0.9552081323793715	1.4277897514060456	0.06395336953506964	0.01431210043631282	0.0	0.21400774306116047
nonlinear	721.6441102756893	0.9555099847469769	1.428394537705353	0.06354929476984604	0.014222996991973321	0.0	0.2143087748623766
nonlinear	731.6390977443609	0.955805644538758	1.4289943589803331	0.06315348465288642	0.014135778462540301	0.0	0.2146073614987947
nonlinear	741.6340852130326	0.9560953214962692	1.4295892845784646	0.06276565793179602	0.014050378231297072	0.0	0.21490353608885682
nonlinear	751.6290726817043	0.9563792155349502	1.4301793832585574	0.062385546623479386	0.013966732941230142	0.0	0.21519733154272802
nonlinear	761.624060150376	0.9566575173285633	1.430764723116718	0.06201289521858928	0.013884782292784476	0.0	0.2154887805193822
nonlinear	771.6190476190476	0.9569304085687418	1.4313453903296904	0.06164746115851457	0.013804469320570112	0.0	0.21577792196860396
nonlinear	781.6140350877193	0.9571980628781435	1.4319214623556402	0.06128901239518297	0.013725739548088027	0.0	0.21606479172590642
nonlinear	791.609022556391	0.9574606467868095	1.4324929734212852	0.06093732457178152	0.013648539997101028	0.0	0.2163494104562523
nonlinear	801.6040100250626	0.9577183190557629	1.433059988530149	0.06059218520898386	0.013572820862499335	0.0	0.21663180953108574
nonlinear	811.5989974937344	0.9579712315629076	1.4336225717920263	0.06025339109603589	0.013498534587436752	0.0	0.2169120199326736
nonlinear	821.593984962406	0.9582195296822744	1.4341807863996985	0.05992074777642494	0.013425635734457892	0.0	0.21719007223884454
nonlinear	831.5889724310777	0.958463352638023	1.434734694611016	0.05959406906805159	0.013354080865541282	0.0	0.21746599661063515
nonlinear	841.5839598997494	0.9587028338351681	1.4352843577354713	0.05927317661518582	0.013283828430332979	0.0	0.21773982278243154
nonlinear	851.578947368421	0.9589381011688161	1.4358298361247468	0.05895789946974977	0.013214838661910045	0.0	0.21801158005438065
nonlinear	861.5739348370928	0.9591692773135416	1.4363711891668416	0.05864807369968975	0.013147073479502924	0.0	0.218281297286737
nonlinear	871.5689223057644	0.9593964799943968	1.4369084752832464	0.05834354202238408	0.013080496397611805	0.0	0.218549002895961
nonlinear	881.5639097744361	0.9596198222409149	1.4374417519287472	0.05804415346121352	0.01301507244104772	0.0	0.2188147248523003
nonlinear	891.5588972431078	0.9598394126253549	1.4379710755936281	0.05774976302359033	0.012950768065422226	0.0	0.219078490678745
nonlinear	901.5538847117795	0.9600553554879223	1.4384965016932278	0.057460231392003354	0.012887551080124944	0.0	0.21934032741134224
nonlinear	911.5488721804511	0.9602677511459636	1.439018084633472	0.057175424644115874	0.012825390579967188	0.0	0.21960026162106994
nonlinear	921.5438596491229	0.9604766960842299	1.4395358783408747	0.056895214017321415	0.012764256891422122	0.0	0.2198583195969285
nonlinear	931.5388471177945	0.9606822831512476	1.440049935505549	0.056619475612271326	0.012704121493937312	0.0	0.2201145270830714
nonlinear	941.5338345864661	0.9608846017299811	1.4405603078894924	0.0563480901750785	0.012644956969031996	0.0	0.22036890938579726
nonlinear	951.5288220551379	0.9610837379025052	1.4410670463374113	0.056080942875329345	0.012586736946080573	0.0	0.22062149137755976
nonlinear	961.5238095238095	0.9612797746052082	1.4415702007884437	0.05581792309694382	0.012529436051330174	0.0	0.22087229750146758
nonlinear	971.5187969924812	0.9614727917132897	1.442069824920519	0.05555892450869269	0.012473029959955226	0.0	0.2211213533765847
nonlinear	981.5137844611529	0.9616628661112717	1.442565981374956	0.0553038451712964	0.01241749545984078	0.0	0.22136868759870007
nonlinear	991.5087719298245	0.9618500724104828	1.4430586976127495	0.055052584821349365	0.012362809460279433	0.0	0.22161431649697827
nonlinear	1001.5037593984963	0.9620347008693635	1.4435314026472488	0.05480410150597009	0.012308597415824286	0.0	0.2218525304264724
nonlinear	1011.4987468671679	0.9622163813813149	1.4440174680606188	0.05456020529192167	0.012255547615874524	0.0	0.22209485088631836
nonlinear	1021.4937343358396	0.9623954016975064	1.4445002281698682	0.054319850828188285	0.01220328302032812	0.0	0.2223355324243502
nonlinear	1031.4887218045114	0.9625718264048259	1.4449797270334384	0.05408295206491488	0.0121517840379347	0.0	0.222574596666148
nonlinear	1041.483709273183	0.9627457179125195	1.4454560079095706	0.053849425863706585	0.012101031758741982	0.0	0.22281206485305807
nonlinear	1051.4786967418547	0.9629171365457592	1.445929113271081	0.05361919187194303	0.012051007923894333	0.0	0.22304795784878687
nonlinear	1061.4736842105262	0.9630861406343418	1.4463990848200385	0.05339217240366357	0.012001694897039472	0.0	0.2232822961460119
nonlinear	1071.468671679198	0.9632527865968162	1.4468659635024157	0.05316829232662636	0.011953075637269366	0.0	0.22351509987303178
nonlinear	1081.4636591478697	0.9634171290203126	1.4473297895226716	0.05294747895516598	0.011905133673469417	0.0	0.22374638880039321
nonlinear	1091.4586466165413	0.9635792207363327	1.4477906023582616	0.05272966194850212	0.011857853080015857	0.0	0.22397618234753622
nonlinear	1101.453634085213	0.9637391128927407	1.44824844077393	0.05251477321416775	0.011811218453732356	0.0	0.22420449958937796
nonlinear	1111.4486215538848	0.9638968550221757	1.4487033428359724	0.05230274681626581	0.011765214892008734	0.0	0.22443135926287733
nonlinear	1121.4436090225563	0.9640524951070966	1.4491553459262556	0.05209351888826124	0.011719827972048874	0.0	0.22465677977354065
nonlinear	1131.438596491228	0.9642060796416527	1.4496044867560383	0.05188702755004851	0.01167504373115429	0.0	0.22488077920185656
nonlinear	1141.4335839598998	0.9643576536905604	1.4500508013797302	0.0516832128290568	0.011630848647979638	0.0	0.22510337530968255
nonlinear	1151.4285714285713	0.9645072609451576	1.450494325208284	0.051482016585147346	0.011587229624729517	0.0	0.22532458554654256
nonlinear	1161.423558897243	0.9646549437767937	1.4509350930224825	0.051283382439102666	0.011544173970214495	0.0	0.22554442705582228
nonlinear	1171.4185463659148	0.9648007432877028	1.451373138985978	0.05108725570450002	0.011501669383735192	0.0	0.22576291668093018
nonlinear	1181.4135338345866	0.9649446993594999	1.4518084966581317	0.050893583322783306	0.011459703939734243	0.0	0.22598007097131098
nonlinear	1191.408521303258	0.9650868506994312	1.4522411990065334	0.050702313801352095	0.01141826607318345	0.0	0.22619590618838986
nonlinear	1201.4035087719299	0.9652272348844982	1.4526712784194311	0.050513397154514535	0.011377344565665169	0.0	0.2264104383114337
nonlinear	1211.3984962406016	0.9653658884035717	1.4530987667178488	0.050326784847138255	0.01133692853209462	0.0	0.2266236830432808
nonlinear	1221.3934837092731	0.9655028466976039	1.453523695167413	0.05014242974085552	0.011297007408069288	0.0	0.226835655815988
nonlinear	1231.388471177945	0.9656381441980362	1.4539460944900982	0.04996028604269722	0.011257570937797941	0.0	0.22704637179638204
nonlinear	1241.3834586466166	0.9657718143635019	1.4543659948755592	0.04978030925601088	0.01121860916257202	0.0	0.22725584589148348
nonlinear	1251.3784461152882	0.9659038897149084	1.454783425992392	0.049602456133560034	0.011180112409776065	0.0	0.2274640927538522
nonlinear	1261.37343358396	0.9660344018689858	1.4551984169990284	0.049426684632677	0.011142071282374636	0.0	0.22767112678681112
nonlinear	1271.3684210526317	0.9661633815703792	1.4556109965544954	0.04925295387237457	0.011104476648880111	0.0	0.22787696214957914
nonlinear	1281.3634085213032	0.9662908587223586	1.4560211928288878	0.04908122409230887	0.011067319633753923	0.0	0.22808161276228459
nonlinear	1291.358395989975	0.9664168624162177	1.4564290335136507	0.048911456613504	0.011030591608239956	0.0	0.22828509231089839
nonlinear	1301.3533834586467	0.9665414209594254	1.456834545831582	0.04874361380074557	0.010994284181585174	0.0	0.22848741425204064
nonlinear	1311.3483709273182	0.9666645619025933	1.4572377565466985	0.048577659026566265	0.010958389192644469	0.0	0.2286885918177035
nonlinear	1321.34335839599	0.9667863120653175	1.457638691973803	0.04841355663673667	0.01092289870184806	0.0	0.2288886380198671
nonlinear	1331.3383458646617	0.9669066975117238	1.4580373823254809	0.04825127213251162	0.01088780506168082	0.0	0.22908756713149228
nonlinear	1341.3333333333333	0.9670257436296548	1.4584338569017554	0.04809077189666989	0.01085310082114575	0.0	0.22928539304855902
nonlinear	1351.328320802005	0.967143475286649	1.4588281322600698	0.04793202258013464	0.010818778507375315	0.0	0.2294821252674467
nonlinear	1361.3233082706768	0.9672599166158647	1.4592202330179205	0.047774992104824	0.010784830993538011	0.0	0.22967777596704703
nonlinear	1371.3182957393483	0.967375091133596	1.4596101833881474	0.047619649213513554	0.010751251338983601	0.0	0.22987235712777584
nonlinear	1381.31328320802	0.9674890217594142	1.45999800718737	0.047465963442967204	0.010718032783016924	0.0	0.23006588053561347
nonlinear	1391.3082706766918	0.9676017308355123	1.4603837278441656	0.04731390509813328	0.010685168738926627	0.0	0.23025835778606496
nonlinear	1401.3032581453633	0.967713240145287	1.4607673684070694	0.04716344522736007	0.010652652788248352	0.0	0.23044980028803314
nonlinear	1411.298245614035	0.9678235709311962	1.4611489515523537	0.04701455559858135	0.01062047867527878	0.0	0.23064021926759667
nonlinear	1421.2932330827068	0.9679327439119213	1.4615284995917146	0.04686720867643294	0.010588640301773667	0.0	0.2308296257717162
nonlinear	1431.2882205513786	0.968040779298871	1.4619060344796488	0.046721377600247395	0.01055713172188873	0.0	0.23101803067183654
nonlinear	1441.28320802005	0.9681476968120508	1.4622815778208516	0.04657703616290247	0.010525947137296526	0.0	0.2312054446674326
nonlinear	1451.2781954887218	0.9682535156953325	1.4626551508772105	0.04643415879046449	0.010495080892498815	0.0	0.23139187828945312
nonlinear	1461.2731829573936	0.968358254723153	1.4630267753138861	0.04629272055768891	0.010464527482955906	0.0	0.23157734215428677
nonlinear	1471.2681704260651	0.9684619322375095	1.4633964710983214	0.04615269706888828	0.010434281514627828	0.0	0.23176184625225082
nonlinear	1481.2631578947369	0.9685645661412073	1.4637642583793171	0.046014064529147705	0.010404337732010502	0.0	0.2319454005859929
nonlinear	1491.2581453634086	0.9686661739151066	1.4641301571160468	0.04587679970872191	0.010374691007582317	0.0	0.2321280150455027
nonlinear	1501.2531328320802	0.9687667726321234	1.4644941869580745	0.04574087992019511	0.010345336335778584	0.0	0.23230969936837226
nonlinear	1511.248120300752	0.9688663789693999	1.4648563672514925	0.045606283002269585	0.010316268829270146	0.0	0.23249046314278055
nonlinear	1521.2431077694237	0.9689650092200314	1.4652167170450296	0.0454729873041484	0.01028748371539345	0.0	0.23267031581045927
nonlinear	1531.2380952380952	0.969062679307207	1.465575254827435	0.04534097165801815	0.010258976328235275	0.0	0.23284926657870428
nonlinear	1541.233082706767	0.9691594049276429	1.465931985929585	0.045210214781670685	0.010230741896521518	0.0	0.233027320159247
nonlinear	1551.2280701754387	0.9692552012694728	1.4662869302257333	0.04508069655099269	0.010202776001642917	0.0	0.23320448614413744
nonlinear	1561.2230576441102	0.9693500830707974	1.4666401177581314	0.04495239777432265	0.010175074497927275	0.0	0.2333807775205538
nonlinear	1571.218045112782	0.9694440648664036	1.4669915661646227	0.04482529913725927	0.010147633136485161	0.0	0.23355620303631291
nonlinear	1581.2130325814537	0.9695371608691266	1.4673412928192546	0.04469938175324082	0.01012044776420283	0.0	0.2337307713091581
nonlinear	1591.2080200501252	0.9696293849789682	1.4676893148374766	0.04457462715141091	0.010093514320981396	0.0	0.23390449082925788
nonlinear	1601.203007518797	0.969720750791903	1.4680356490810735	0.044451017264896246	0.010066828837053513	0.0	0.2340773699616428
nonlinear	1611.1979949874687	0.9698112716139804	1.4683803116184515	0.044328534394828256	0.01004038742162342	0.0	0.23424941676467262
nonlinear	1621.1929824561403	0.9699009605564357	1.4687233092402714	0.044207160816505206	0.01001418612385864	0.0	0.23442063612625114
nonlinear	1631.187969924812	0.9699898303887599	1.4690646544822343	0.04408687945088975	0.009988221173968201	0.0	0.23459103483934457
nonlinear	1641.1829573934838	0.9700778934284128	1.4694043773127066	0.04396767437470757	0.009962489165927948	0.0	0.23476062554462898
nonlinear	1651.1779448621553	0.9701651618733197	1.469742493388245	0.043849529378141794	0.009936986544534246	0.0	0.23492941601337064
nonlinear	1661.172932330827	0.9702516476642857	1.470079018139676	0.04373242859295996	0.00991170983073405	0.0	0.2350974139053216
nonlinear	1671.1679197994988	0.9703373624919294	1.4704139667762777	0.043616356483288946	0.009886655619543844	0.0	0.2352646267708045
nonlinear	1681.1629072681706	0.9704223178033873	1.470747354290008	0.043501297836698836	0.009861820578019726	0.0	0.2354310620527508
nonlinear	1691.157894736842	0.9705065248088023	1.4710791954594813	0.04338723775557131	0.009837201443311412	0.0	0.23559672708867885
nonlinear	1701.1528822055138	0.9705899946951413	1.4714094840870087	0.04327416073261834	0.009812794695518096	0.0	0.23576162211366436
nonlinear	1711.1478696741856	0.9706727381136171	1.4717382447416825	0.04316205293174482	0.009788597368913134	0.0	0.23592575770350352
nonlinear	1721.142857142857	0.9707547654901842	1.4720655025718652	0.043050900836523985	0.009764606572338746	0.0	0.23608914459429314
nonlinear	1731.1378446115289	0.9708360871479473	1.4723912715327376	0.04294069072710377	0.009740819304748223	0.0	0.23625178971777977
nonlinear	1741.1328320802006	0.9709167132024508	1.4727155653854023	0.042831409159318524	0.0097172326263356	0.0	0.23641369990970199
nonlinear	1751.1278195488721	0.9709966535670187	1.4730383977004147	0.04272304295758882	0.009693843656928883	0.0	0.2365748819115222
nonlinear	1761.122807017544	0.9710759181157156	1.4733597657861914	0.04261557851060991	0.009670649327629769	0.0	0.2367353369614583
nonlinear	1771.1177944862156	0.9711545164648736	1.473679673290974	0.04250900275196524	0.009647646729150416	0.0	0.2368950684066169
nonlinear	1781.1127819548872	0.9712324576941281	1.4739981593906342	0.04240330440904733	0.009624833553898713	0.0	0.23705409152140436
nonlinear	1791.107769423559	0.9713097509582511	1.4743152369165853	0.04229847131318184	0.009602207144919349	0.0	0.23721241268305387
nonlinear	1801.1027568922307	0.971386405234102	1.4746309185265079	0.042194491531981404	0.009579764897619823	0.0	0.23737003818276559
nonlinear	1811.0977443609022	0.9714624296704205	1.474945181007244	0.042091351835268576	0.009557503718997135	0.0	0.23752696222318437
nonlinear	1821.092731829574	0.9715378327460561	1.4752580524734928	0.041989041432228105	0.009535421348245067	0.0	0.23768319624519463
nonlinear	1831.0877192982457	0.9716126227307484	1.4755695656422747	0.041887549946912905	0.009513515641588055	0.0	0.2378387532060464
nonlinear	1841.0827067669172	0.9716868080176115	1.4758797236576477	0.041786865958833415	0.009491784058400284	0.0	0.2379936360938328
nonlinear	1851.077694235589	0.9717603973054049	1.4761884810282149	0.041686976206574675	0.009470223382427338	0.0	0.2381478315329674
nonlinear	1861.0726817042607	0.9718333979477309	1.4764959164221148	0.04158787290966203	0.00944883230234553	0.0	0.2383013678450927
nonlinear	1871.0676691729323	0.9719058182996061	1.476801988101886	0.041489543389237334	0.009427607754871635	0.0	0.23845423287133005
nonlinear	1881.062656641604	0.9719776659972301	1.4771067139762066	0.041391977696775134	0.009406547613347662	0.0	0.2386064344708132
nonlinear	1891.0576441102758	0.9720489488955343	1.4774100736939644	0.04129516447207246	0.009385649229794646	0.0	0.23875796763233026
nonlinear	1901.0526315789473	0.9721196743807984	1.477712081345973	0.04119909399935388	0.009364910510868192	0.0	0.2389088388900184
nonlinear	1911.047619047619	0.9721898505012911	1.4780126661152386	0.041103753205650045	0.00934432816025673	0.0	0.2390590262587719
nonlinear	1921.0426065162908	0.9722594855993643	1.4783117106800712	0.04100912729874897	0.009323898257257626	0.0	0.2392084921464467
nonlinear	1931.0375939849623	0.9723285886722444	1.4786090123812932	0.040915198174529294	0.009303615699901919	0.0	0.23935717034019727
nonlinear	1941.032581453634	0.9723971788765636	1.4789032639626367	0.04082190225402687	0.009283459418570405	0.0	0.23950462415073298
nonlinear	1951.0275689223058	0.972465918142349	1.4791240706717315	0.04072632323949749	0.009262277633849594	0.0	0.2396139705787807
nonlinear	1961.0225563909776	0.9725350191211384	1.4792486823936601	0.040627536777023125	0.009239738137132941	0.0	0.23967600658194096
nonlinear	1971.017543859649	0.9726035918117848	1.4793731987388825	0.04052951201535603	0.009217378115817753	0.0	0.2397379981903823
nonlinear	1981.0125313283208	0.972671642918147	1.4794976175574321	0.04043223919436029	0.009195195198941405	0.0	0.23979994398916987
nonlinear	1991.0075187969926	0.9727391790419814	1.479621934988273	0.04033570865527239	0.009173187033341388	0.0	0.23986184199835922
nonlinear	2001.0025062656641	0.9728062066685026	1.479746147297605	0.04023991091269059	0.009151351309469601	0.0	0.23992369030267124
nonlinear	2010.9974937343359	0.9728727321690189	1.4798702508747916	0.04014483665058162	0.00912968576035529	0.0	0.23998548704952485
nonlinear	2020.9924812030076	0.9729387618034919	1.479994242228754	0.040050476718412775	0.009108188160610639	0.0	0.2400472304471287
nonlinear	2030.9874686716792	0.9730043017230287	1.4801181179842098	0.0399568221273804	0.009086856325444126	0.0	0.24010891876261664
nonlinear	2040.982456140351	0.9730693579723041	1.4802418748782553	0.039863864046751726	0.009065688109725412	0.0	0.24017055032028953
nonlinear	2050.977443609023	0.9731340876731189	1.4803488491245191	0.03977092239377862	0.00904444503517934	0.0	0.24022643265389948
nonlinear	2060.972431077694	0.9731981930168174	1.4804724596659231	0.03967933710788362	0.009023599843212493	0.0	0.24028798245748664
nonlinear	2070.967418546366	0.9732618322277455	1.480595940911348	0.03958842267100658	0.009002912033497817	0.0	0.24034947032203327
nonlinear	2080.9624060150377	0.9733250109474256	1.4807192900377677	0.039498170851693146	0.008982379611200311	0.0	0.240410894792669
nonlinear	2090.9573934837094	0.9733877347221302	1.480842504318045	0.039408573559656795	0.008962000616770816	0.0	0.2404722544633867
nonlinear	2100.952380952381	0.9734500090049418	1.480965581118	0.03931962284267399	0.008941773125153155	0.0	0.24053354797556048
nonlinear	2110.9473684210525	0.9735118391577566	1.4810885178937416	0.03923131088356927	0.008921695245004002	0.0	0.24059477401655133
nonlinear	2120.9423558897242	0.9735732304532385	1.4812113121888348	0.03914362999727052	0.008901765117939303	0.0	0.24065593131834281
nonlinear	2130.937343358396	0.9736341880767194	1.481333961631822	0.03905657262795274	0.008881980917802316	0.0	0.24071701865621228
nonlinear	2140.9323308270677	0.9736947171280519	1.481456463933675	0.03897013134625131	0.008862340849945971	0.0	0.24077803484746665
nonlinear	2150.9273182957395	0.9737548226234138	1.4815788168853221	0.03888429884654794	0.008842843150537594	0.0	0.2408389787501844
nonlinear	2160.9223057644112	0.9738145094970656	1.481701018355407	0.038799067944333736	0.008823486085884388	0.0	0.24089984926204747
nonlinear	2170.9172932330825	0.9738737826030643	1.4818230662878584	0.03871443157363038	0.008804267951770039	0.0	0.24096064531914735
nonlinear	2180.9122807017543	0.9739326467169327	1.481944958699776	0.038630382784487646	0.008785187072818317	0.0	0.24102136589488804
nonlinear	2190.907268170426	0.9739911065372859	1.4820666936792957	0.038546914740541685	0.00876624180186742	0.0	0.24108200999889057
nonlinear	2200.902255639098	0.9740491666874188	1.4821882693834405	0.03846402071663285	0.008747430519362095	0.0	0.2411425766759283
nonlinear	2210.8972431077696	0.9741068317168511	1.4823096840362033	0.038381694096490705	0.008728751632757652	0.0	0.24120306500491606
nonlinear	2220.8922305764413	0.9741641061028357	1.4824309359265517	0.03829992837047242	0.008710203575953954	0.0	0.24126347409792462
nonlinear	2230.8872180451126	0.974220994251829	1.482552023406524	0.0382187171333594	0.008691784808720885	0.0	0.2413238030992056
nonlinear	2240.8822055137844	0.9742775005009242	1.4826729448894558	0.03813805408221225	0.008673493816160763	0.0	0.2413840511842791
nonlinear	2250.877192982456	0.9743336291192504	1.48279369884816	0.038057933014275465	0.00865532910817023	0.0	0.24144421755901824
nonlinear	2260.872180451128	0.9743893843093357	1.4829142838132603	0.03797834782493802	0.008637289218923627	0.0	0.24150430145879237
nonlinear	2270.8671679197996	0.9744447702084391	1.4830346983714962	0.03789929250574177	0.008619372706365553	0.0	0.24156430214760363
nonlinear	2280.8621553884714	0.9744997908898485	1.4831549411640623	0.03782076114243803	0.008601578151719884	0.0	0.24162421891727365
nonlinear	2290.8571428571427	0.9745544503641472	1.4832750108851565	0.03774274791309831	0.00858390415900446	0.0	0.24168405108665217
nonlinear	2300.8521303258144	0.9746087525804513	1.4833949062803455	0.037665247086262475	0.008566349354564708	0.0	0.24174379800083923
nonlinear	2310.847117794486	0.9746627014276156	1.4835146261451737	0.037588253019139525	0.008548912386618826	0.0	0.24180345903042638
nonlinear	2320.842105263158	0.9747163007352964	1.4836341693372466	0.03751176015636134	0.008531591924988213	0.0	0.24186303357538125
nonlinear	2330.8370927318297	0.9747695542545127	1.4837535371965629	0.03743576311991271	0.00851438669264996	0.0	0.24192252188338453
nonlinear	2340.8320802005014	0.9748224657217396	1.4838727261482283	0.03736025642717274	0.008497295367468074	0.0	0.24198192254716178
nonlinear	2350.827067669173	0.9748750387962783	1.4839917351747376	0.03728523477290886	0.008480316680815274	0.0	0.2420412350326422
nonlinear	2360.8220551378445	0.9749272770827865	1.484110563301818	0.03721069293217616	0.008463449383811023	0.0	0.24210045882783163
nonlinear	2370.817042606516	0.9749791841323231	1.4842292095971725	0.037136625758758486	0.008446692246930393	0.0	0.24215959344218876
nonlinear	2380.812030075188	0.97503076344337	1.4843476731692802	0.03706302818364703	0.008430044059620634	0.0	0.2422186384060115
nonlinear	2390.8070175438597	0.975082018462829	1.484465953166255	0.03698989521355562	0.008413503629923815	0.0	0.24227759326984996
nonlinear	2400.8020050125315	0.9751329525869963	1.4845840487747057	0.036917221929469626	0.008397069784116234	0.0	0.2423364576039419
nonlinear	2410.7969924812032	0.9751835691625136	1.4847019592187098	0.03684500348523169	0.008380741366343394	0.0	0.2423952309976567
nonlinear	2420.7919799498745	0.9752338714872998	1.4848196837586163	0.03677323510615278	0.008364517238278496	0.0	0.24245391305894923
nonlinear	2430.7869674185463	0.975283862811458	1.484937221690209	0.036701912087667675	0.008348396278780918	0.0	0.24251250341385358
nonlinear	2440.781954887218	0.9753335463381648	1.4850545723435682	0.036631029794009076	0.008332377383559443	0.0	0.24257100170595733
nonlinear	2450.77694235589	0.975382925224539	1.4851717350820959	0.03656058365691718	0.008316459464851923	0.0	0.24262940759591722
nonlinear	2460.7719298245615	0.9754320025824879	1.4852887093017524	0.0364905691743854	0.008300641451111415	0.0	0.24268772076099587
nonlinear	2470.7669172932333	0.9754807814795396	1.4854054944298865	0.03642098190941883	0.008284922286687611	0.0	0.2427459408945648
nonlinear	2480.7619047619046	0.9755292649396523	1.4855220899245594	0.03635181748883789	0.008269300931535878	0.0	0.24280406770567806
nonlinear	2490.7568922305763	0.9755774559440076	1.485638495273569	0.03628307160209703	0.00825377636091055	0.0	0.24286210091862848
nonlinear	2500.751879699248	0.9756253574317857	1.4857547099936919	0.03621474000013715	0.00823834756508542	0.0	0.24292004027252204
nonlinear	2510.74686716792	0.9756729723009246	1.4858707336297452	0.03614681849425623	0.008223013549067638	0.0	0.2429778855208456
nonlinear	2520.7418546365916	0.9757203034088603	1.4859865657539828	0.03607930295501638	0.008207773332323021	0.0	0.243035636431107
nonlinear	2530.7368421052633	0.9757673535732532	1.4861022059651428	0.0360121893111618	0.0081926259485087	0.0	0.24309329278439012
nonlinear	2540.7318295739346	0.9758141255726971	1.4862176538878218	0.035945473548571596	0.008177570445206664	0.0	0.24315085437502584
nonlinear	2550.7268170426064	0.9758606221474136	1.486332909171696	0.03587915170922948	0.008162605883668829	0.0	0.24320832101018713
nonlinear	2560.721804511278	0.9759068459999312	1.4864479714908405	0.03581321989021875	0.008147731338567846	0.0	0.24326569250954388
nonlinear	2570.71679197995	0.9759527997957493	1.4865628405430147	0.03574767424273743	0.008132945897743231	0.0	0.24332296870491432
nonlinear	2580.7117794486217	0.9759986217885691	1.4866607146551474	0.035681906084514325	0.008118039019621465	0.0	0.2433745095461467
nonlinear	2590.7067669172934	0.9760440424836803	1.4867752673387498	0.03561712514068201	0.00810343043890109	0.0	0.24343162008119576
nonlinear	2600.701754385965	0.9760892009121664	1.4868896252964618	0.03555271909624782	0.008088908287588986	0.0	0.24348863462443676
nonlinear	2610.6967418546365	0.9761340995976329	1.4870037883240557	0.03548868431008454	0.008074471704103218	0.0	0.24354555305660647
nonlinear	2620.691729323308	0.9761787410297741	1.4871177562376938	0.0354250171905594	0.00806011983888237	0.0	0.24360237526890616
nonlinear	2630.68671679198	0.9762231276649581	1.4872315288733413	0.035361714194670595	0.008045851854165108	0.0	0.24365910116272604
nonlinear	2640.6817042606517	0.9762672619267982	1.4873451060861926	0.035298771827202084	0.008031666923787576	0.0	0.24371573064935134
nonlinear	2650.6766917293235	0.9763111462067127	1.4874584877501598	0.03523618663989782	0.008017564232973227	0.0	0.243772263649684
nonlinear	2660.671679197995	0.9763547828644724	1.4875716737573619	0.035173955230653024	0.008003542978130742	0.0	0.24382870009398885
nonlinear	2670.6666666666665	0.9763981742287388	1.487684664017538	0.03511207424271925	0.007989602366657595	0.0	0.24388503992161453
nonlinear	2680.6616541353383	0.9764413225975886	1.4877974584575788	0.03505054036392961	0.007975741616755946	0.0	0.24394128308073576
nonlinear	2690.65664160401	0.976484230239029	1.4879100570211135	0.03498935032594178	0.007961959957227586	0.0	0.24399742952812184
nonlinear	2700.6516290726818	0.976526899391502	1.4880224596679057	0.03492850090348949	0.007948256627305209	0.0	0.24405347922887696
nonlinear	2710.6466165413535	0.9765693322643784	1.4881346663734842	0.034867988913657263	0.007934630876461509	0.0	0.24410943215622719
nonlinear	2720.6416040100253	0.9766115310384416	1.488246677128697	0.03480781121516702	0.007921081964238715	0.0	0.24416528829126422
nonlinear	2730.6365914786966	0.9766534978663619	1.4883584919392283	0.03474796470767757	0.007907609160072134	0.0	0.2442210476227475
nonlinear	2740.6315789473683	0.976695234873161	1.4884701108252225	0.03468844633110181	0.007894211743121542	0.0	0.24427671014687702
nonlinear	2750.62656641604	0.9767367441566676	1.4885815338207875	0.0346292530649332	0.007880889002106983	0.0	0.24433227586707432
nonlinear	2760.621553884712	0.9767780277879624	1.4886927609737206	0.034570381927593256	0.007867640235139098	0.0	0.24438774479379716
nonlinear	2770.6165413533836	0.9768190878118167	1.4888037923449975	0.03451182997578368	0.007854464749571768	0.0	0.24444311694432552
nonlinear	2780.6115288220553	0.9768599262471196	1.4889146280084813	0.03445359430385875	0.007841361861838281	0.0	0.2444983923425682
nonlinear	2790.6065162907266	0.9769005450872987	1.489025268050488	0.03439567204320517	0.007828330897297233	0.0	0.24455357101887856
nonlinear	2800.6015037593984	0.9769409463007314	1.4891357125695002	0.03433806036163877	0.007815371190092023	0.0	0.2446086530098694
nonlinear	2810.59649122807	0.9769811318311487	1.4892459616757077	0.03428075646280736	0.007802482082992071	0.0	0.24466363835824156
nonlinear	2820.591478696742	0.9770211035980306	1.489356015490764	0.03422375758561215	0.007789662927260864	0.0	0.2447185271125768
nonlinear	2830.5864661654136	0.9770608634969943	1.489465874147419	0.03416706100363638	0.007776913082507913	0.0	0.24477331932722404
nonlinear	2840.5814536340854	0.9771004134001741	1.4895755377891797	0.03411066402458562	0.007764231916554327	0.0	0.24482801506207194
nonlinear	2850.576441102757	0.9771397551565946	1.4896850065700245	0.034054563989740785	0.007751618805297832	0.0	0.2448826143824417
nonlinear	2860.5714285714284	0.9771788905925365	1.48979428065407	0.033998758273419936	0.007739073132575852	0.0	0.24493711735889784
nonlinear	2870.5664160401	0.977217821511895	1.4899033602153147	0.03394324428245276	0.007726594290044525	0.0	0.24499152406709968
nonlinear	2880.561403508772	0.9772565496965319	1.490012245437279	0.03388801945566172	0.007714181677044456	0.0	0.24504583458766524
nonlinear	2890.5563909774437	0.9772950769066203	1.4901209365127974	0.033833081263357975	0.007701834700478911	0.0	0.24510004900602106
nonlinear	2900.5513784461155	0.9773334048809836	1.4902294336436779	0.03377842720684231	0.0076895527746875855	0.0	0.24515416741225124
nonlinear	2910.546365914787	0.9773715353374268	1.4903377370405004	0.033724054817920235	0.0076773353213358386	0.0	0.24520818990097532
nonlinear	2920.5413533834585	0.977409469973063	1.4904458469222677	0.033669961658421045	0.007665181769293143	0.0	0.24526211657120334
nonlinear	2930.5363408521303	0.9774472104646321	1.490553763516263	0.03361614531973278	0.00765309155450942	0.0	0.2453159475262127
nonlinear	2940.531328320802	0.9774847584688156	1.4906614870576733	0.0335626034223381	0.007641064119915543	0.0	0.24536968287341682
nonlinear	2950.5263157894738	0.9775221156225428	1.4907690177894737	0.03350933361536727	0.0076290989153055076	0.0	0.24542332272424472
nonlinear	2960.5213032581455	0.9775592835432938	1.490876355962126	0.033456333576153456	0.007617195397231183	0.0	0.24547686719402279
nonlinear	2970.5162907268173	0.9775962638293958	1.4909835018333215	0.03340360100979731	0.007605353028894689	0.0	0.24553031640184764
nonlinear	2980.5112781954886	0.9776330580603134	1.4910904556678055	0.03335113364874261	0.007593571280034437	0.0	0.24558367047048305
nonlinear	2990.5062656641603	0.977669667796934	1.4911972177372055	0.03329892925235957	0.0075818496268448814	0.0	0.2456369295262421
nonlinear	3000.501253132832	0.9777060945818485	1.4913037883196938	0.03324698560653022	0.007570187551852891	0.0	0.24569009369889194
nonlinear	3010.496240601504	0.9777423399396263	1.491410167699857	0.033195300523248296	0.007558584543833704	0.0	0.24574316312151573
nonlinear	3020.4912280701756	0.9777784053770844	1.491516356168551	0.03314387184022577	0.007547040097714041	0.0	0.24579613793045102
nonlinear	3030.4862155388473	0.9778142923835537	1.491622354022548	0.03309269742049966	0.007535553714463479	0.0	0.2458490182651597
nonlinear	3040.4812030075186	0.9778500024311381	1.4917281615645235	0.03304177515205708	0.0075241249010169695	0.0	0.2459018042681462
nonlinear	3050.4761904761904	0.9778855369749708	1.491833779102743	0.03299110294745715	0.0075127531701753	0.0	0.24595449608486
nonlinear	3060.471177944862	0.9779208974534648	1.4919392069509674	0.032940678743466845	0.007501438040525832	0.0	0.24600709386358802
nonlinear	3070.466165413534	0.9779560852885596	1.4920444454281587	0.03289050050069672	0.007490179036334428	0.0	0.24605959775538572
nonlinear	3080.4611528822056	0.9779911018859626	1.492149494858463	0.03284056620325227	0.007478975687475797	0.0	0.24611200791397997
nonlinear	3090.4561403508774	0.9780259486353873	1.492254355570926	0.032790873858382585	0.0074678275293494495	0.0	0.24616432449567724
nonlinear	3100.451127819549	0.978060626910786	1.4923590278994066	0.03274142149614182	0.007456734102787098	0.0	0.2462165476592949
nonlinear	3110.4461152882204	0.9780951380705801	1.492463512182307	0.03269220716905049	0.007445694953972432	0.0	0.24626867756605597
nonlinear	3120.441102756892	0.9781294834578841	1.4925678087625722	0.03264322895177154	0.007434709634371648	0.0	0.24632071437954428
nonlinear	3130.436090225564	0.9781636644007277	1.4926719179873742	0.03259448494078182	0.007423777700638092	0.0	0.24637265826558633
nonlinear	3140.4310776942357	0.978197682212272	1.4927758402081506	0.032545973254060785	0.007412898714551257	0.0	0.24642450939221727
nonlinear	3150.4260651629074	0.9782315381910243	1.492879575780292	0.03249769203077318	0.007402072242929093	0.0	0.2464762679295706
nonlinear	3160.421052631579	0.9782652336210469	1.4929831250630796	0.03244963943096536	0.007391297857560852	0.0	0.24652793404983023
nonlinear	3170.4160401002505	0.9782987697721638	1.493086488419523	0.03240181363526357	0.007380575135128665	0.0	0.24657950792715985
nonlinear	3180.4110275689222	0.9783321479001624	1.4931896662162871	0.032354212844580336	0.007369903657139187	0.0	0.2466309897376136
nonlinear	3190.406015037594	0.9783653692469932	1.493292658823506	0.032306835279822255	0.007359283009855029	0.0	0.24668237965910383
nonlinear	3200.4010025062657	0.9783984350409652	1.4933954666146478	0.03225967918160434	0.007348712784217806	0.0	0.24673367787130296
nonlinear	3210.3959899749375	0.9784313464969379	1.4934980899664376	0.032212742809971225	0.0073381925757893185	0.0	0.24678488455560116
nonlinear	3220.3909774436092	0.97846410481651	1.4936005292587118	0.03216602444412076	0.007327721984674296	0.0	0.2468359998950349
nonlinear	3230.3859649122805	0.9784967111882057	1.493702784874318	0.032119522382133926	0.007317300615469778	0.0	0.24688702407424026
nonlinear	3240.3809523809523	0.9785291667876568	1.493804857198937	0.03207323494070656	0.007306928077180185	0.0	0.246937957279376
nonlinear	3250.375939849624	0.9785614727777817	1.4939067466210867	0.03202716045489172	0.007296603983176699	0.0	0.24698879969808363
nonlinear	3260.370927318296	0.9785936303089623	1.4940084535319433	0.031981297277840305	0.007286327951112356	0.0	0.24703955151942267
nonlinear	3270.3659147869676	0.9786256405192172	1.4941099783252112	0.03193564378054768	0.0072760996028824465	0.0	0.2470902129338208
nonlinear	3280.3609022556393	0.9786575045343721	1.4942113213970676	0.03189019835160685	0.00726591856454951	0.0	0.24714078413301138
nonlinear	3290.3558897243106	0.978689223468227	1.4943124831460834	0.031844959396965064	0.0072557844662834	0.0	0.2471912653100077
nonlinear	3300.3508771929824	0.9787207984227219	1.494413463973018	0.03179992533968033	0.007245696942318896	0.0	0.24724165665900694
nonlinear	3310.345864661654	0.9787522304880976	1.4945142642808815	0.031755094619690616	0.007235655630881646	0.0	0.24729195837540294
nonlinear	3320.340852130326	0.978783520743056	1.4946148844747034	0.03171046569357734	0.007225660174141113	0.0	0.24734217065568498
nonlinear	3330.3358395989976	0.9788146702549162	1.4947153249615197	0.03166603703433989	0.00721571021815026	0.0	0.24739229369741828
nonlinear	3340.3308270676694	0.9788456800797689	1.4948155861502532	0.031621807131170215	0.007205805412796327	0.0	0.247442327699192
nonlinear	3350.325814536341	0.9788765512626276	1.4949156684516531	0.031577774489233254	0.007195945411747266	0.0	0.24749227286057845
nonlinear	3360.3208020050124	0.9789072848375777	1.495015572278222	0.031533937629450275	0.007186129872394691	0.0	0.24754212938209028
nonlinear	3370.315789473684	0.978937881827924	1.4951152980439961	0.031490295088281335	0.007176358455805316	0.0	0.247591897465121
nonlinear	3380.310776942356	0.9789683432463328	1.4952148461647476	0.031446845417524356	0.007166630826670252	0.0	0.24764157731194658
nonlinear	3390.3057644110277	0.978998670094976	1.495314217057618	0.03140358718409972	0.007156946653260555	0.0	0.24769116912563707
nonlinear	3400.3007518796994	0.9790288633656694	1.4954134111412123	0.03136051896985275	0.007147305607361817	0.0	0.24774067311004966
nonlinear	3410.295739348371	0.9790589240400104	1.495512428835457	0.031317639371351874	0.0071377073642508865	0.0	0.24779008946977904
nonlinear	3420.2907268170425	0.9790889712201025	1.4955943726895053	0.03127441697036296	0.007127971494864993	0.0	0.24783385559220827
nonlinear	3430.285714285714	0.979118769112908	1.4956930843259197	0.031231912630036357	0.007118458674356497	0.0	0.24788311334446955
nonlinear	3440.280701754386	0.9791484372980892	1.4957916205252517	0.03118959276437505	0.00710898769658836	0.0	0.24793228397608963
nonlinear	3450.2756892230577	0.9791779767176549	1.4958899817152675	0.031147456027102022	0.007099558250342608	0.0	0.2479813676954325
nonlinear	3460.2706766917295	0.9792073883040492	1.495988168324794	0.031105501085714148	0.007090170027658601	0.0	0.24803036471142711
nonlinear	3470.2656641604012	0.9792366729802771	1.4960861807834849	0.031063726621295838	0.007080822723769942	0.0	0.24807927523351803
nonlinear	3480.2606516290725	0.9792658316600265	1.4961840195218892	0.03102213132834512	0.007071516037078728	0.0	0.24812809947162962
nonlinear	3490.2556390977443	0.9792948652477896	1.496281684971261	0.030980713914594334	0.007062249669103186	0.0	0.24817683763614692
nonlinear	3500.250626566416	0.9793237746389808	1.4963791775636706	0.030939473100843027	0.0070530233244410845	0.0	0.24822548993788046
nonlinear	3510.245614035088	0.9793525607200542	1.496476497731769	0.030898407620782702	0.007043836710721282	0.0	0.24827405658802898
nonlinear	3520.2406015037595	0.9793812243686182	1.4965736459088643	0.03085751622083393	0.007034689538581305	0.0	0.24832253779817626
nonlinear	3530.2355889724313	0.9794097664535487	1.4966706225288695	0.03081679765998206	0.007025581521602649	0.0	0.2483709337802403
nonlinear	3540.2305764411026	0.9794381878351016	1.4967674280260896	0.030776250709610518	0.007016512376295257	0.0	0.2484192447464401
nonlinear	3550.2255639097743	0.979466489365021	1.4968640628353895	0.03073587415334833	0.007007481822047388	0.0	0.24846747090930255
nonlinear	3560.220551378446	0.9794946718866482	1.4969605273920161	0.03069566678690947	0.0069984895810932994	0.0	0.24851561248161969
nonlinear	3570.215538847118	0.9795227362350281	1.4970568221315352	0.03065562741793813	0.006989535378461387	0.0	0.24856366967640198
nonlinear	3580.2105263157896	0.9795506832370131	1.4971529474899035	0.030615754865860514	0.006980618941959613	0.0	0.2486116427068923
nonlinear	3590.2055137844613	0.9795785137113674	1.4972489039032877	0.030576047961731186	0.006971740002135373	0.0	0.24865953178651706
nonlinear	3600.200501253133	0.9796062284688676	1.4973446918080948	0.030536505548088174	0.006962898292216074	0.0	0.24870733712886975
nonlinear	3610.1954887218044	0.9796338283124028	1.497440311640952	0.030497126478808752	0.006954093548112217	0.0	0.24875505894770156
nonlinear	3620.190476190476	0.9796613140370736	1.497535763838564	0.03045790961896371	0.006945325508350435	0.0	0.24880269745687245
nonlinear	3630.185463659148	0.9796886864302885	1.4976310488377735	0.030418853844679936	0.006936593914059439	0.0	0.24885025287035484
nonlinear	3640.1804511278197	0.9797159462718593	1.4977261670755222	0.0303799580430021	0.006927898508929078	0.0	0.24889772540220712
nonlinear	3650.1754385964914	0.9797430943340959	1.4978211189886963	0.030341221111752942	0.006919239039181409	0.0	0.24894511526654087
nonlinear	3660.170426065163	0.979770131381898	1.4979159050142241	0.03030264195940319	0.006910615253536486	0.0	0.24899242267752078
nonlinear	3670.1654135338345	0.9797970581728469	1.4980105255889347	0.030264219504936282	0.006902026903175868	0.0	0.2490396478493212
nonlinear	3680.160401002506	0.979823875457295	1.4981049811496427	0.030225952677721935	0.006893473741722219	0.0	0.2490867909961445
nonlinear	3690.155388471178	0.9798505839784547	1.4981992721329684	0.03018784041738353	0.006884955525205536	0.0	0.24913385233216123
nonlinear	3700.1503759398497	0.979877184472485	1.498293398975456	0.030149881673676607	0.006876472012018724	0.0	0.24918083207152913
nonlinear	3710.1453634085215	0.9799036776685782	1.4983873621133559	0.030112075406358803	0.006868022962909965	0.0	0.24922773042834342
nonlinear	3720.140350877193	0.9799300642890437	1.4984811619828042	0.03007442058507394	0.006859608140943019	0.0	0.2492745476166431
nonlinear	3730.1353383458645	0.9799563450493919	1.4985747990196283	0.030036916189226333	0.006851227311462135	0.0	0.24932128385039204
nonlinear	3740.1303258145363	0.9799825206584158	1.4986682736594088	0.029999561207864806	0.006842880242081226	0.0	0.24936793934345614
nonlinear	3750.125313283208	0.9800085918182729	1.4987615863373651	0.029962354639563035	0.006834566702628128	0.0	0.24941451430958905
nonlinear	3760.1203007518798	0.9800345592245637	1.4988547374884285	0.029925295492307293	0.0068262864651494545	0.0	0.24946100896241838
nonlinear	3770.1152882205515	0.980060423566411	1.498947727547158	0.02988838278338112	0.0068180393038614635	0.0	0.24950742351544183
nonlinear	3780.1102756892233	0.980086185526537	1.499040556947719	0.02985161553925347	0.006809824995130158	0.0	0.24955375818198994
nonlinear	3790.1052631578946	0.9801118457813401	1.4991332261238397	0.02981499279546801	0.006801643317443342	0.0	0.2496000131752342
nonlinear	3800.1002506265663	0.9801374050009695	1.499225735508823	0.029778513596535428	0.006793494051390585	0.0	0.24964618870816657
nonlinear	3810.095238095238	0.9801628638493995	1.499318085535459	0.02974217699582452	0.006785376979625527	0.0	0.2496922849935777
nonlinear	3820.09022556391	0.9801882229845025	1.4994102766361292	0.029705982055460448	0.006777291886858608	0.0	0.24973830224405988
nonlinear	3830.0852130325816	0.9802134830581207	1.4995023092426516	0.02966992784621682	0.006769238559808731	0.0	0.24978424067198501
nonlinear	3840.0802005012533	0.9802386447161379	1.4995941837862896	0.029634013447414127	0.006761216787205481	0.0	0.24983010048949586
nonlinear	3850.0751879699246	0.9802637085985484	1.499685900697741	0.029598237946819032	0.006753226359747037	0.0	0.24987588190848384
nonlinear	3860.0701754385964	0.9802886753395262	1.4997774604071774	0.029562600440546705	0.0067452670700756025	0.0	0.2499215851406033
nonlinear	3870.065162907268	0.9803135455674934	1.499868863344122	0.02952710003295954	0.0067373387127685775	0.0	0.24996721039722675
nonlinear	3880.06015037594	0.9803383199051865	1.4999601099374784	0.029491735836571994	0.006729441084300567	0.0	0.25001275788947147
nonlinear	3890.0551378446116	0.9803629989697229	1.500051200615505	0.029456506971955072	0.0067215739830293565	0.0	0.25005822782815096
nonlinear	3900.0501253132834	0.9803875833726655	1.5001421358058322	0.02942141256764337	0.0067137372091725335	0.0	0.2501036204237993
nonlinear	3910.045112781955	0.9804120737200874	1.5002329159353736	0.02938645176004037	0.006705930564776986	0.0	0.2501489358866335
nonlinear	3920.0401002506264	0.980436470612635	1.500323541430335	0.029351623693327968	0.006698153853714803	0.0	0.25019417442656133
nonlinear	3930.035087719298	0.9804607746455896	1.5004140127162633	0.02931692751937832	0.006690406881644142	0.0	0.25023933625317246
nonlinear	3940.03007518797	0.9804849864089302	1.5005043302179049	0.029282362397661462	0.006682689455998219	0.0	0.25028442157571223
nonlinear	3950.0250626566417	0.9805091064873933	1.5005944943592937	0.029247927495160874	0.006675001385958091	0.0	0.25032943060309715
nonlinear	3960.0200501253134	0.9805331354605327	1.5006845055636933	0.029213621986285927	0.006667342482439812	0.0	0.2503743635438861
nonlinear	3970.015037593985	0.9805570739027784	1.5007743642536135	0.029179445052787807	0.006659712558066082	0.0	0.25041922060628974
nonlinear	3980.0100250626565	0.9805809223834954	1.5008640708507053	0.029145395883672952	0.006652111427157657	0.0	0.25046400199813823
nonlinear	3990.0050125313282	0.9806046814670404	1.500953625775837	0.029111473675123026	0.006644538905700055	0.0	0.2505087079268983
nonlinear	4000.0	0.9806283517128181	1.5010430294491026	0.029077677630413967	0.00663699481133459	0.0	0.2505533385996617
nonlinear	100000.0	0.9959964115041289	1.6028720844271613	0.006417240237565552	0.0015133994513624033	0.0	0.30144718388888603
nonlinear_minus	-1.0	-0.3332826796912687	-1.7776427039647302	-2.370100227875728	1.6591096613760214	0.0	-0.012497191307729034
nonlinear_minus	-0.8686868686868687	-0.27738752558828556	-1.417452773590469	-1.8106364910949815	1.5492318076094624	0.0	-0.008665753066302314
nonlinear_minus	-0.7373737373737373	-0.225987592589024	-1.1083063346899276	-1.3587698151176695	1.4480293021999087	0.0	-0.005758136830016863
nonlinear_minus	-0.606060606060606	-0.17856166514523142	-0.8418227869999397	-0.9921400656038486	1.3544828114031147	0.0	-0.0035992215227528632
nonlinear_minus	-0.4747474747474747	-0.13466646259861728	-0.6112221729622705	-0.6935333008569399	1.267723216905604	0.0	-0.002049805976806535
nonlinear_minus	-0.3434343434343434	-0.09392147005518048	-0.41097557787900363	-0.44957500831017694	1.1870039840444093	0.0	-0.0009984724235435525
nonlinear_minus	-0.21212121212121204	-0.05599995533122354	-0.2365439799883885	-0.24979043230160813	1.1116802189797175	0.0	-0.0003555083502158972
nonlinear_minus	-0.08080808080808066	-0.020618687546235456	-0.08417474790857361	-0.08591032073498364	1.0411907555867812	0.0	-0.000048275476763976125
nonlinear_minus	0.05050505050505061	0.012468742176955738	0.04925343359482656	0.048639305230002865	0.9750804540292151	0.0	0.000017661535397831673
nonlinear_minus	0.18181818181818188	0.043477709519249855	0.16635179857937105	0.1591192034027324	0.9132780720355929	0.0	0.00021430429731509045
nonlinear_minus	0.31313131313131315	0.07259766318832445	0.26931644367713586	0.2497646992079858	0.8554974847836238	0.0	0.0005961652058937635
nonlinear_minus	0.44444444444444464	0.0999951145017356	0.3600039084092197	0.32400527636676746	0.8014067138683869	0.0	0.0011282571965057354
nonlinear_minus	0.5757575757575759	0.12581751595787455	0.4399910694762171	0.38463248607107087	0.7507142609353247	0.0	0.001781393610061706
nonlinear_minus	0.7070707070707072	0.1501958324910462	0.5106232183645559	0.43392973899303416	0.7031636982717205	0.0	0.0025311065502349457
nonlinear_minus	0.8383838383838387	0.17324619007839695	0.5730536824671775	0.4737743152693436	0.6585287850449728	0.0	0.0033567942554353306
nonlinear_minus	0.96969696969697	0.1950726497069032	0.6282744623029003	0.5057152981982936	0.6166100016713736	0.0	0.0042410163628318984
nonlinear_minus	1.1010101010101012	0.21576820496446877	0.6771426910057275	0.5310368280626117	0.5772309713587972	0.0	0.005168942978706782
nonlinear_minus	1.2323232323232327	0.23529648687910926	0.7206274594291997	0.5510663498768912	0.5454451181023177	0.0	0.00906870468694151
nonlinear_minus	1.3636363636363638	0.2539061059901758	0.7590764981982857	0.5663423403921002	0.5125352291065948	0.0	0.010884124207920755
nonlinear_minus	1.4949494949494953	0.27157564515444316	0.7932232528117227	0.5778031361778732	0.48239137696853523	0.0	0.012962049746669282
nonlinear_minus	1.6262626262626263	0.28836190566372494	0.8235861934040501	0.5860953091957252	0.45475883889909996	0.0	0.015195456704892063
nonlinear_minus	1.7575757575757578	0.30431800859542857	0.8506199734408653	0.5917609970518448	0.42941512032934936	0.0	0.017508212240585116
nonlinear_minus	1.8888888888888893	0.31949384462816	0.8747229630535966	0.5952543606030671	0.40613552457696783	0.0	0.019834004298280233
nonlinear_minus	2.0202020202020203	0.33393545504154243	0.8962464203044791	0.5969579641107494	0.38474439820938855	0.0	0.022136973561486563
nonlinear_minus	2.151515151515152	0.3476846199427896	0.9155027336121813	0.597196513619645	0.3650891067321311	0.0	0.02439601293037049
nonlinear_minus	2.2828282828282833	0.3607826000553015	0.9327610896222801	0.5962371184779378	0.34700929178821094	0.0	0.026588099881943807
nonlinear_minus	2.4141414141414144	0.3732661609448015	0.9482634131215287	0.5943087693412413	0.3303747961244383	0.0	0.028704857987584008
nonlinear_minus	2.545454545454546	0.38517136498696386	0.96221809200871	0.5915992360945631	0.3150616531111991	0.0	0.030740245653882316
nonlinear_minus	2.6767676767676774	0.3965315124878116	0.9748097685491497	0.5882669766384617	0.30095350086200023	0.0	0.03269057070216806
nonlinear_minus	2.8080808080808084	0.4073784662707004	0.9861987723497732	0.5844426290318749	0.2879404979757633	0.0	0.034554398055288246
nonlinear_minus	2.93939393939394	0.4177419048539761	0.9965265293399515	0.5802356387359584	0.27592625372250945	0.0	0.03633111555894139
nonlinear_minus	3.070707070707071	0.42762818277210013	1.0059927993500768	0.5758019266821855	0.2650260366968281	0.0	0.038115969295033685
nonlinear_minus	3.2020202020202024	0.437068419215846	1.0146944726484286	0.5712035635009234	0.2550873796852498	0.0	0.039882209310384976
nonlinear_minus	3.333333333333334	0.44610225947932686	1.0226756898463565	0.5664577538913176	0.24589213320765116	0.0	0.041569523378280654
nonlinear_minus	3.4646464646464654	0.45475227454108935	1.0300223552173098	0.5616173463540682	0.23738200589341313	0.0	0.04318650755345505
nonlinear_minus	3.595959595959596	0.4630425659482903	1.0367988869705964	0.5567168699754	0.22948014172817635	0.0	0.04473025021465334
nonlinear_minus	3.7272727272727275	0.470992093136716	1.0430749078617083	0.5517948737095353	0.2221463372385583	0.0	0.046212199077403454
nonlinear_minus	3.858585858585859	0.47862365834107606	1.0488920873041172	0.5468675192736132	0.2153061536012124	0.0	0.04762466740774228
nonlinear_minus	3.9898989898989905	0.48595243987774256	1.054310435926466	0.5419657071994334	0.2089378379021622	0.0	0.04898299241175689
nonlinear_minus	4.121212121212122	0.4929977134154331	1.0593630099960363	0.5370994683910998	0.20298548481775563	0.0	0.050283322330663016
nonlinear_minus	4.252525252525253	0.49977637297348587	1.0640825053734468	0.5322792102933658	0.19740724998520184	0.0	0.05152632279649068
nonlinear_minus	4.383838383838384	0.5063009229099666	1.0685114137806566	0.527523098843677	0.19218671485465783	0.0	0.05272383368658774
nonlinear_minus	4.515151515151516	0.5125865952211973	1.072672795350051	0.5228350993951641	0.18728596918890233	0.0	0.05387466142850139
nonlinear_minus	4.646464646464647	0.518647440245987	1.0765871911070781	0.5182180002377749	0.18267239309509908	0.0	0.05497842709626588
nonlinear_minus	4.777777777777779	0.524495560742979	1.0802769205983072	0.5136764713713994	0.178322944712822	0.0	0.05603820718069876
nonlinear_minus	4.90909090909091	0.5301399713167401	1.083772373993512	0.5092213187307162	0.17422989418120127	0.0	0.05706441471017216
nonlinear_minus	5.040404040404041	0.535593139366746	1.0870827512062027	0.5048486877362333	0.17036278801198057	0.0	0.05805329212786218
nonlinear_minus	5.171717171717172	0.5408653598945832	1.090221861467698	0.5005586220000291	0.16670207469527165	0.0	0.05900587514736237
nonlinear_minus	5.303030303030304	0.5459651959320311	1.0932069872236914	0.4963540202498433	0.16323615193381258	0.0	0.05992501499267919
nonlinear_minus	5.434343434343435	0.5509025792917729	1.0960445392756457	0.4922307755700296	0.15994316371157505	0.0	0.060811728107300275
nonlinear_minus	5.565656565656567	0.5556831740134942	1.0987576814338618	0.4881965255429857	0.15682352486989692	0.0	0.06167423421738781
nonlinear_minus	5.696969696969697	0.5603162614949796	1.1013483788570066	0.48424497261229227	0.15385630969522301	0.0	0.0625087344140307
nonlinear_minus	5.828282828282829	0.5648090356004226	1.1038253359660077	0.4803748124877344	0.15103041602681863	0.0	0.06331651127868271
nonlinear_minus	5.95959595959596	0.5691684796568391	1.1061951652879563	0.4765837448572643	0.1483347325030703	0.0	0.06409853293923708
nonlinear_minus	6.090909090909092	0.5734001228317178	1.108469045309051	0.4728727585736842	0.14576351335955745	0.0	0.06485739910458015
nonlinear_minus	6.222222222222223	0.5775101932064521	1.1106519625876854	0.4692391330885459	0.14330703225838218	0.0	0.06559383670593982
nonlinear_minus	6.353535353535355	0.581503622524151	1.1127532131019882	0.4656831887077935	0.14096057102786042	0.0	0.06631097240831724
nonlinear_minus	6.484848484848485	0.5853857237522018	1.1147778662623002	0.46220281819740844	0.1387165703253204	0.0	0.06700953746498692
nonlinear_minus	6.616161616161617	0.5891618501155559	1.1167285902758566	0.4587947079519964	0.13656650109988108	0.0	0.06768899958446632
nonlinear_minus	6.747474747474748	0.5928365941450136	1.1186101221923723	0.45545710717570886	0.1345046026824341	0.0	0.06835034570859364
nonlinear_minus	6.87878787878788	0.5964142853766918	1.120426799815074	0.45218825068647295	0.13252556174465263	0.0	0.0689944944409087
nonlinear_minus	7.01010101010101	0.5998990084464731	1.1221826019073542	0.44898637172724915	0.13062447136967306	0.0	0.06962230156984783
nonlinear_minus	7.141414141414142	0.6032946197549546	1.1238811839572105	0.44584971243199695	0.12879679442361597	0.0	0.07023456523066532
nonlinear_minus	7.272727272727273	0.6066047629957337	1.125525909073766	0.4427765317545164	0.12703833006035675	0.0	0.07083203036990532
nonlinear_minus	7.404040404040405	0.6098328807610786	1.1271198911666738	0.4397651209733877	0.12534519530436095	0.0	0.07141540021009384
nonlinear_minus	7.535353535353536	0.6129819808011269	1.1286674606032931	0.43681464493690875	0.12371483720259985	0.0	0.07198619395520228
nonlinear_minus	7.666666666666668	0.6160554174251184	1.1301697257459342	0.4339225435902912	0.12214274926794809	0.0	0.07254410895494834
nonlinear_minus	7.797979797979799	0.6190561137410797	1.1316291387581212	0.43108720192235367	0.12062581733768266	0.0	0.07308971926877736
nonlinear_minus	7.929292929292931	0.6219868417922837	1.1330479697562124	0.4283070414483868	0.1191611394563536	0.0	0.07362356298171485
nonlinear_minus	8.060606060606062	0.6248502316553392	1.1344283257966068	0.4255805236262185	0.11774601050589334	0.0	0.07414614537510276
nonlinear_minus	8.191919191919192	0.6276487803737718	1.1357721650913155	0.42290615088927314	0.11637790615494384	0.0	0.07465794136447698
nonlinear_minus	8.323232323232324	0.6303848602203536	1.1370813099067265	0.4202824673019982	0.11505446839035474	0.0	0.07515939775921712
nonlinear_minus	8.454545454545455	0.6330622141127226	1.1383482272911587	0.41770297809092494	0.11376763917901192	0.0	0.07564899252716231
nonlinear_minus	8.585858585858587	0.6356799617703783	1.1395931991645256	0.4151766378858369	0.11252729838202061	0.0	0.07613096810018337
nonlinear_minus	8.717171717171718	0.6382416774465337	1.1408082771451533	0.41269688869514054	0.1113254336395206	0.0	0.07660381108102685
nonlinear_minus	8.84848484848485	0.6407479841654575	1.142003247797129	0.41026696886071307	0.11016533895786641	0.0	0.07706988975960759
nonlinear_minus	8.979797979797981	0.6432035620485118	1.1431614913323191	0.40787594811068245	0.1090343779319018	0.0	0.077525076687549
nonlinear_minus	9.111111111111112	0.6456095703692384	1.1442879202597573	0.40552468768214617	0.10793341595696372	0.0	0.0779703126437208
nonlinear_minus	9.242424242424244	0.647966156783066	1.1453935504507846	0.4032172935610788	0.10686675860933681	0.0	0.07840850178356787
nonlinear_minus	9.373737373737375	0.6502755694108184	1.1464753594107124	0.40095044225443865	0.10583057924411969	0.0	0.07883913921906782
nonlinear_minus	9.505050505050505	0.6525393455247106	1.1475343528313238	0.3987230372676494	0.10482354374389073	0.0	0.07926249336679447
nonlinear_minus	9.636363636363637	0.6547589544077488	1.1485714757757157	0.39653401723424314	0.10384439385356535	0.0	0.07967881888583433
nonlinear_minus	9.767676767676768	0.656935800930577	1.149587618268696	0.39438235552147577	0.10289194249454345	0.0	0.08008835753970182
nonlinear_minus	9.8989898989899	0.6590712289723025	1.1505836199612836	0.39226705951799967	0.10196506923823004	0.0	0.08049133920556859
nonlinear_minus	10.030303030303031	0.6611665248096507	1.1515602731535566	0.3901871692437675	0.1010627154084753	0.0	0.08088798240094472
nonlinear_minus	10.161616161616163	0.6632227170136338	1.1525197168251826	0.38814245882060117	0.10018466779931613	0.0	0.08127896161760066
nonlinear_minus	10.292929292929294	0.6652414112765821	1.153459754200528	0.3861305594654293	0.09932833644193609	0.0	0.08166352268342597
nonlinear_minus	10.424242424242426	0.6672235159431232	1.1543825693755252	0.3841513726933309	0.09849368155774287	0.0	0.08204233913311818
nonlinear_minus	10.555555555555557	0.6691701158455643	1.1552887959683944	0.3822040585351414	0.09767985305781765	0.0	0.08241559105243595
nonlinear_minus	10.686868686868689	0.6710822516937992	1.1561790352481707	0.38028780491266395	0.09688604522799374	0.0	0.08278345034322646
nonlinear_minus	10.81818181818182	0.672960921948923	1.157053860920665	0.37840182793093347	0.09611149519460684	0.0	0.08314608181112325
nonlinear_minus	10.94949494949495	0.6748070863691515	1.157913810970515	0.3765453659229013	0.0953554754982832	0.0	0.0835036417732242
nonlinear_minus	11.080808080808081	0.6766216656870391	1.1587594057779653	0.3747176865099548	0.09461729964010661	0.0	0.08385628191065582
nonlinear_minus	11.212121212121213	0.6784062197933892	1.1595862728182975	0.37291573295133057	0.09389399450946612	0.0	0.08420148194284309
nonlinear_minus	11.343434343434344	0.680161098375555	1.16039842949887	0.37114055913764954	0.093186691676524	0.0	0.08454136318952382
nonlinear_minus	11.474747474747476	0.6818869347626746	1.1611976535762047	0.3693921449255164	0.09249543475447877	0.0	0.0848767628022016
nonlinear_minus	11.606060606060607	0.6835845176483752	1.161984367021326	0.3676698439761002	0.09181965554974254	0.0	0.08520780642720377
nonlinear_minus	11.737373737373739	0.6852546063093293	1.1627589720314497	0.36597303041939816	0.09115881260921291	0.0	0.08553461453895228
nonlinear_minus	11.86868686868687	0.6868979319878995	1.163521852195035	0.36430109809953504	0.09051238965354329	0.0	0.08585730268695813
nonlinear_minus	12.0	0.6885151991176677	1.1642733741684745	0.3626534601254685	0.08987989437377025	0.0	0.08617598184962358
nonlinear_minus	12.0	0.6885151991176677	1.1642733741684745	0.3626534601254685	0.08987989437377025	0.0	0.08617598184962358
nonlinear_minus	21.99498746867168	0.7661980032081754	1.2023202196113734	0.28110486812832414	0.06311501094435928	0.0	0.10315289536430443
nonlinear_minus	31.98997493734336	0.8041959105119523	1.2264713734299417	0.24014811055760513	0.052469812753636144	0.0	0.11461415599359609
nonlinear_minus	41.984962406015036	0.8278895928886325	1.2436782304214364	0.21404996655337852	0.046219025243216506	0.0	0.12290926037828886
nonlinear_minus	51.97994987468672	0.844498797549075	1.2569076215709205	0.19545064652401037	0.04194506686018927	0.0	0.1293365543386881
nonlinear_minus	61.9749373433584	0.8569655828530833	1.2679356052959059	0.1813584302833229	0.03881254294364236	0.0	0.13472437045019625
nonlinear_minus	71.96992481203007	0.8668079744386535	1.2767547911521968	0.17005355677871495	0.03630960049958197	0.0	0.13904058286246196
nonlinear_minus	81.96491228070175	0.8748085702535203	1.2846273886132167	0.16082433947197516	0.03431075049822658	0.0	0.1429055857945815
nonlinear_minus	91.95989974937343	0.8814803715679148	1.2917517294748109	0.15309793500385802	0.03266486334562527	0.0	0.14641313147983584
nonlinear_minus	101.95488721804512	0.8871619040425351	1.298134066124737	0.14647897631903709	0.031265397529221355	0.0	0.14956086608004843
nonlinear_minus	111.9498746867168	0.8921021043257913	1.30331550309705	0.14062500018374435	0.030004253036329066	0.0	0.15211324380282668
nonlinear_minus	121.94486215538848	0.8964267994199073	1.3081522750166175	0.13548951796960068	0.028909931396668503	0.0	0.15449967782485652
nonlinear_minus	131.93984962406014	0.9002540633285756	1.312702797243644	0.13093677008226617	0.027948972746482306	0.0	0.1567462461582763
nonlinear_minus	141.93483709273184	0.9036733342041678	1.3169887338409545	0.12686113362157378	0.027095062030574664	0.0	0.15886590903362247
nonlinear_minus	151.9298245614035	0.9067523061887881	1.3210499402387454	0.1231848603367023	0.02632990322923683	0.0	0.16087627803002003
nonlinear_minus	161.9248120300752	0.9095441141736473	1.3249120913958714	0.11984609686925908	0.02563892961232564	0.0	0.16278962215813908
nonlinear_minus	171.91979949874687	0.9120909492838354	1.3285964164548092	0.11679564975544038	0.025010713729807607	0.0	0.16461613689487964
nonlinear_minus	181.91478696741854	0.9144268397205627	1.3321193732809569	0.11399366464111485	0.024436073937888436	0.0	0.16636397680581022
nonlinear_minus	191.90977443609023	0.9165985077851931	1.3348877177212648	0.11133162759717137	0.023870576152548995	0.0	0.16773543147070546
nonlinear_minus	201.9047619047619	0.9186098074956552	1.3374905222948488	0.10885861108231436	0.023345588149091316	0.0	0.16902448930743874
nonlinear_minus	211.8997493734336	0.9204778842624664	1.3400046193781037	0.10656000243101528	0.022859841449179942	0.0	0.17027036778773585
nonlinear_minus	221.89473684210526	0.9222190200025091	1.342436718997066	0.10441604358820808	0.0224086323667293	0.0	0.1714762589235168
nonlinear_minus	231.88972431077696	0.9238470154251055	1.3447927585673258	0.1024099821996074	0.021988010014352622	0.0	0.17264499747084122
nonlinear_minus	241.88471177944862	0.9253736561071366	1.3470780204665886	0.10052750760585728	0.021594628466385747	0.0	0.17377911348019343
nonlinear_minus	251.8796992481203	0.9268090758354735	1.3492972273077102	0.09875631103928456	0.021225632838888304	0.0	0.17488087530023771
nonlinear_minus	261.874686716792	0.9281620429318314	1.3514546205731117	0.09708573901230935	0.020878570507649408	0.0	0.17595232528720406
nonlinear_minus	271.8696741854637	0.9294401881540985	1.353554025537479	0.09550651736518713	0.020551321148813383	0.0	0.17699530950731127
nonlinear_minus	281.8646616541353	0.9306501877582382	1.3555989053856403	0.09401052956363204	0.020242041072913275	0.0	0.17801150264681082
nonlinear_minus	291.859649122807	0.9317979119892571	1.3575923986481035	0.09259063625531352	0.019949118185270915	0.0	0.17900242645983622
nonlinear_minus	301.8546365914787	0.9328885463423723	1.3595373489175115	0.09124052778769162	0.01967113546661377	0.0	0.1799694648261323
nonlinear_minus	311.8496240601504	0.933926690532239	1.3614363603275037	0.08995460595658135	0.01940684245681426	0.0	0.18091388635443068
nonlinear_minus	321.84461152882204	0.9349164399508061	1.3632918666234322	0.08872788806596381	0.01915513262900302	0.0	0.18183687072617202
nonlinear_minus	331.83959899749374	0.9358614573330438	1.3651060315564028	0.08755591144989955	0.018915018198345627	0.0	0.18273948015315308
nonlinear_minus	341.83458646616543	0.9367650278685297	1.3668808687975147	0.08643467364545078	0.01868561757571256	0.0	0.18362270111804785
nonlinear_minus	351.8295739348371	0.9376301084632491	1.3686182283798645	0.08536057045927228	0.018466140061544498	0.0	0.18448744271776182
nonlinear_minus	361.82456140350877	0.9384593723201854	1.3703196559679303	0.08433033175025405	0.018255868146912744	0.0	0.18533449370326985
nonlinear_minus	371.81954887218046	0.9392552550480958	1.3719858916546877	0.08334093306617485	0.018054128811529964	0.0	0.18616436308370568
nonlinear_minus	381.81453634085216	0.9400259228026424	1.3733448630586778	0.08236509083567563	0.017849240236087693	0.0	0.18684182042571557
nonlinear_minus	391.8095238095238	0.9407709453055795	1.3744995147483832	0.08141030693648645	0.017645182180959992	0.0	0.18741546397859227
nonlinear_minus	401.8045112781955	0.9414880623036751	1.3756367505502012	0.08049117184096821	0.017449116727912113	0.0	0.18798058520445465
nonlinear_minus	411.7994987468672	0.9421789788170112	1.3767571122222444	0.07960550214963291	0.017260530117011487	0.0	0.1885374410570999
nonlinear_minus	421.7944862155388	0.9428452573733808	1.377861118584286	0.07875129760791055	0.017078953628875907	0.0	0.1890862783896258
nonlinear_minus	431.7894736842105	0.9434883329671174	1.3789492664680796	0.07792672180188179	0.016903958643226982	0.0	0.18962733426511874
nonlinear_minus	441.7844611528822	0.9441095261420334	1.380022031675418	0.07713008528477294	0.016735152342770447	0.0	0.19016083629439168
nonlinear_minus	451.7794486215539	0.9447100544703061	1.3810798699290963	0.07635983078053647	0.016572173965338673	0.0	0.1906870029896276
nonlinear_minus	461.77443609022555	0.945291042669668	1.3821232170493294	0.07561452010681294	0.01641469149860173	0.0	0.1912060438786647
nonlinear_minus	471.76942355889724	0.9458535314766946	1.3831524920279539	0.07489282287252304	0.01626239887241014	0.0	0.19171816057440136
nonlinear_minus	481.76441102756894	0.9463984855774409	1.3841680959831275	0.0741935061600858	0.016115013357858615	0.0	0.19222354650598145
nonlinear_minus	491.7593984962406	0.9469268006032737	1.3851704133756542	0.07351542554753186	0.015972273340729468	0.0	0.19272238739284006
nonlinear_minus	501.7543859649123	0.9474393093590582	1.3861598129591186	0.07285751710785002	0.015833936343211716	0.0	0.19321486163409116
nonlinear_minus	511.74937343358397	0.9479367873803985	1.3871366485519208	0.07221879026600003	0.015699777263395512	0.0	0.19370114064085253
nonlinear_minus	521.7443609022557	0.9484199579015518	1.3881012597726985	0.07159832141598482	0.015569586808422149	0.0	0.19418138915663863
nonlinear_minus	531.7393483709274	0.9488894963064832	1.3890539727394946	0.07099524820419609	0.015443170096652043	0.0	0.1946557655651156
nonlinear_minus	541.734335839599	0.9493460341254418	1.3899951007334737	0.07040876439835642	0.015320345407741508	0.0	0.19512442218490372
nonlinear_minus	551.7293233082706	0.9497901626309041	1.3909249448281735	0.06983811527244128	0.015200943062519784	0.0	0.19558750555130155
nonlinear_minus	561.7243107769424	0.9502224360795055	1.3918437944855608	0.06928259344734859	0.015084804417055552	0.0	0.1960451566850384
nonlinear_minus	571.719298245614	0.9506433746404264	1.3927519281203227	0.0687415351350586	0.014971780957408351	0.0	0.196497511348274
nonlinear_minus	581.7142857142857	0.9510534670454578	1.3936496136336844	0.06821431674080616	0.01486173348341558	0.0	0.19694470028815558
nonlinear_minus	591.7092731829574	0.9514531729914804	1.3945371089183207	0.06770035178361884	0.014754531371332355	0.0	0.19738684946835217
nonlinear_minus	601.704260651629	0.9518429253222391	1.3954146623358057	0.06719908810054785	0.014650051906503881	0.0	0.19782408028898535
nonlinear_minus	611.6992481203008	0.9522231320129866	1.396282513168	0.06671000530420285	0.014548179678353385	0.0	0.19825650979542098
nonlinear_minus	621.6942355889724	0.9525941779784755	1.3971408920573647	0.06623261246786546	0.014448806031301345	0.0	0.19868425088084415
nonlinear_minus	631.6892230576441	0.9529564267231854	1.3979900214001797	0.065766446011995	0.014351828564646025	0.0	0.1991074124709004
nonlinear_minus	641.6842105263158	0.9533102218501525	1.3988301156763532	0.0653110677702545	0.014257150675754537	0.0	0.19952609968529517
nonlinear_minus	651.6791979949875	0.953655888439732	1.3996613818904073	0.06486606322892786	0.014164681146742086	0.0	0.19994041403293455
nonlinear_minus	661.6741854636591	0.9539927361547461	1.4005447908513504	0.06443523371979401	0.014076147456639806	0.0	0.2003820485533733
nonlinear_minus	671.6691729323309	0.9543210307422421	1.4014835589573698	0.06401832440486688	0.013991486558104158	0.0	0.2008493548397015
nonlinear_minus	681.6641604010025	0.9546423276365096	1.4024002486027625	0.06360961099860162	0.013908349533304283	0.0	0.20130738086582306
nonlinear_minus	691.6591478696741	0.9549563996166254	1.403325183636638	0.06321081877965454	0.013827482550591704	0.0	0.2017668254883736
nonlinear_minus	701.6541353383459	0.9552640336408338	1.4042251123742426	0.06281936738787051	0.013747919320814431	0.0	0.2022160336186356
nonlinear_minus	711.6491228070175	0.9555652138102605	1.4051157697420544	0.06243601880031944	0.013670017466593142	0.0	0.20266057107914698
nonlinear_minus	721.6441102756893	0.9558601672948203	1.4059971393691277	0.06206047851571458	0.013593712521687663	0.0	0.20310046436967566
nonlinear_minus	731.6390977443609	0.956149104171046	1.4068696002495673	0.06169249228546587	0.013518953516529646	0.0	0.20353587772971782
nonlinear_minus	741.6340852130326	0.9564322313877739	1.4077330813696887	0.06133178915689067	0.013445680628709022	0.0	0.20396681637321248
nonlinear_minus	751.6290726817043	0.9567097420052588	1.4085877857936107	0.06097812865524662	0.013373843936762218	0.0	0.20439338073505867
nonlinear_minus	761.624060150376	0.9569818174022782	1.4094340931516687	0.06063129317865296	0.013303400503623304	0.0	0.20481573215683976
nonlinear_minus	771.6190476190476	0.957248637054628	1.4102719553268046	0.060291048213855614	0.013234298869112062	0.0	0.205233881050793
nonlinear_minus	781.6140350877193	0.9575103694845934	1.411101515472125	0.05995718201214083	0.013166494753476261	0.0	0.20564790404377986
nonlinear_minus	791.609022556391	0.9577671735526517	1.4119230588322331	0.059629501500670805	0.013099949521130801	0.0	0.20605792667663253
nonlinear_minus	801.6040100250626	0.9580192019712616	1.4127368095664476	0.05930781867017336	0.01303462493462084	0.0	0.206464052227926
nonlinear_minus	811.5989974937344	0.9582666038723211	1.4135427815256127	0.05899194084482946	0.012970479457397932	0.0	0.20686630955598906
nonlinear_minus	821.593984962406	0.9585095202564262	1.414341106877455	0.05868169104540277	0.012907476290259283	0.0	0.20726476822222328
nonlinear_minus	831.5889724310777	0.9587480850434026	1.4151319916368412	0.058376904571363304	0.01284558209550645	0.0	0.2076595229012885
nonlinear_minus	841.5839598997494	0.9589821861249095	1.415932237121072	0.05807844496197267	0.012785161397220463	0.0	0.2080564705729043
nonlinear_minus	851.578947368421	0.9592124291812812	1.4167088210876064	0.057784111369614304	0.012725387596674666	0.0	0.20844408365030273
nonlinear_minus	861.5739348370928	0.9594386924635876	1.4174783839463554	0.05749477665746498	0.012666627053052049	0.0	0.20882820320600426
nonlinear_minus	871.5689223057644	0.9596610906083833	1.418241015182706	0.05721029580692961	0.012608849468354999	0.0	0.20920888053860015
nonlinear_minus	881.5639097744361	0.9598797341470613	1.4189967693119514	0.05693052762925662	0.012552025031601046	0.0	0.20958615415626927
nonlinear_minus	891.5588972431078	0.9600947286549113	1.4197457420000363	0.05665533907554574	0.012496126134495177	0.0	0.209960076395225
nonlinear_minus	901.5538847117795	0.9603061781908832	1.4204878407916377	0.0563845912344004	0.012441122015843669	0.0	0.21033063337786004
nonlinear_minus	911.5488721804511	0.9605141892014148	1.4212225134516152	0.056118123268840116	0.012386972648018277	0.0	0.21069765029675422
nonlinear_minus	921.5438596491229	0.9607197455960921	1.4218853954681527	0.05585202006719026	0.01233205103849784	0.0	0.21102791987836694
nonlinear_minus	931.5388471177945	0.960925091863459	1.4223186409978312	0.05557697023788012	0.012272516596468913	0.0	0.21124374644467925
nonlinear_minus	941.5338345864661	0.9611271622956322	1.4227494341448965	0.055306307847495656	0.012213963419094264	0.0	0.2114583638794735
nonlinear_minus	951.5288220551379	0.9613260434094439	1.4231777932523215	0.05503991619688365	0.012156364411181437	0.0	0.21167178079678997
nonlinear_minus	961.5238095238095	0.961521818552106	1.4236037369842038	0.05477768290157824	0.012099693516347407	0.0	0.21188400599554444
nonlinear_minus	971.5187969924812	0.9617145675491268	1.4240273214680013	0.0545195018242611	0.0120439264875939	0.0	0.212095061587929
nonlinear_minus	981.5137844611529	0.9619043682365583	1.4244485370794406	0.05426526693455155	0.01198903855076273	0.0	0.21230494646797707
nonlinear_minus	991.5087719298245	0.9620912954392441	1.4248673933582938	0.05401487705307392	0.011935006256500735	0.0	0.212513666373552
nonlinear_minus	1001.5037593984963	0.9622754212224625	1.425283909873377	0.05376823513837493	0.011881807228055593	0.0	0.21272123063384002
nonlinear_minus	1011.4987468671679	0.9624568151430216	1.4256981063120022	0.05352524755551552	0.011829419902017314	0.0	0.2129276486560953
nonlinear_minus	1021.4937343358396	0.9626357606643772	1.4260934909155898	0.05328489850954396	0.011777469188267626	0.0	0.21312710754826003
nonlinear_minus	1031.4887218045114	0.9628118876283803	1.4265032091250285	0.053048961639417636	0.011726647798000192	0.0	0.21333130104016032
nonlinear_minus	1041.483709273183	0.9629854774897306	1.426910664529228	0.052816416912360546	0.011676577833237877	0.0	0.2135343759625703
nonlinear_minus	1051.4786967418547	0.9631565908237707	1.4273158770864407	0.052587182883224344	0.011627240631586908	0.0	0.21373634191704705
nonlinear_minus	1061.4736842105262	0.963325286197511	1.4277188667446632	0.052361180828274435	0.01157861817542442	0.0	0.21393720851487394
nonlinear_minus	1071.468671679198	0.9634916202544894	1.4281196534230456	0.05213833462919551	0.01153069306353642	0.0	0.2141369853669949
nonlinear_minus	1081.4636591478697	0.9636556477952888	1.4285182569948889	0.05191857066308241	0.011483448484246053	0.0	0.21433568207487116
nonlinear_minus	1091.4586466165413	0.9638174218539699	1.4289146972723343	0.051701817698067185	0.011436868189984344	0.0	0.2145333082221613
nonlinear_minus	1101.453634085213	0.9639769937706655	1.4293089939923835	0.05148800679423149	0.011390936473162614	0.0	0.2147298733671414
nonlinear_minus	1111.4486215538848	0.9641344132605577	1.4297011668043815	0.05127707120950439	0.01134563814330892	0.0	0.21492538703582853
nonlinear_minus	1121.4436090225563	0.9642897284794549	1.4300912352585078	0.05106894631023301	0.011300958505374829	0.0	0.21511985871575845
nonlinear_minus	1131.438596491228	0.9644429860861589	1.4304792187955913	0.050863569486175444	0.011256883339132	0.0	0.21531329785031214
nonlinear_minus	1141.4335839598998	0.96459423130181	1.4308651367378427	0.05066088006964408	0.011213398879627951	0.0	0.21550571383364558
nonlinear_minus	1151.4285714285713	0.964743507966382	1.4312490082805092	0.05046081925856547	0.011170491798590717	0.0	0.21569711600604013
nonlinear_minus	1161.423558897243	0.9648908583570439	1.4316308716853716	0.050263331054430406	0.011128149569646544	0.0	0.21588752037047143
nonlinear_minus	1171.4185463659148	0.9650363237843925	1.4320107400583442	0.05006835985267238	0.011086359564791561	0.0	0.21607693410378323
nonlinear_minus	1181.4135338345866	0.9651799444327144	1.4323886179459666	0.049875851270826006	0.011045109378528904	0.0	0.21626536138014385
nonlinear_minus	1191.408521303258	0.9653217591300985	1.4327645239967326	0.0496857532730084	0.011004387262001591	0.0	0.216452811297275
nonlinear_minus	1201.4035087719299	0.9654618055684625	1.4331384767012332	0.04949801535562466	0.010964181822847929	0.0	0.21663929288175254
nonlinear_minus	1211.3984962406016	0.9656001203459706	1.4335104943881856	0.04931258848974171	0.01092448201140225	0.0	0.21682481508669238
nonlinear_minus	1221.3934837092731	0.9657367390075328	1.4338805952209523	0.049129425066089756	0.01088527710753662	0.0	0.21700938678967757
nonlinear_minus	1231.388471177945	0.9658716960834842	1.4342487971945195	0.04894847884255176	0.010846556708125748	0.0	0.21719301679098063
nonlinear_minus	1241.3834586466166	0.9660050251265423	1.4346151181330056	0.048769704894014075	0.010808310715075112	0.0	0.21737571381198204
nonlinear_minus	1251.3784461152882	0.9661367587471315	1.4349795756874288	0.04859305956444235	0.010770529323915297	0.0	0.2175574864938306
nonlinear_minus	1261.37343358396	0.9662669286471578	1.4353421873340688	0.048418500421084754	0.010733203012894923	0.0	0.21773834339630826
nonlinear_minus	1271.3684210526317	0.9663955656523189	1.4357029703728297	0.04824598621066454	0.010696322532577346	0.0	0.21791829299683507
nonlinear_minus	1281.3634085213032	0.9665226997430154	1.436061941926287	0.048075476817494675	0.010659878895894648	0.0	0.21809734368969735
nonlinear_minus	1291.358395989975	0.9666483600839431	1.4364191189387443	0.04790693322338476	0.010623863368647636	0.0	0.21827550378538355
nonlinear_minus	1301.3533834586467	0.966772575052426	1.4367745181756748	0.04774031746926906	0.0105882674604178	0.0	0.21845278151009245
nonlinear_minus	1311.3483709273182	0.9668953722655559	1.4371281562234324	0.04757559261846477	0.010553082915878018	0.0	0.21862918500536305
nonlinear_minus	1321.34335839599	0.9670167786061978	1.4374800494890287	0.047412722721470325	0.010518301706471889	0.0	0.21880472232780673
nonlinear_minus	1331.3383458646617	0.9671368202479144	1.4378302142002946	0.04725167278224408	0.010483916022469342	0.0	0.21897940144897252
nonlinear_minus	1341.3333333333333	0.9672555226788644	1.438178666406094	0.047092408725875404	0.010449918265336823	0.0	0.21915323025529593
nonlinear_minus	1351.328320802005	0.967372910724724	1.438525421976782	0.04693489736759058	0.010416301040439306	0.0	0.2193262165481527
nonlinear_minus	1361.3233082706768	0.9674890085706778	1.43887049660473	0.04677910638302101	0.010383057150058127	0.0	0.21949836804397704
nonlinear_minus	1371.3182957393483	0.9676038397844013	1.4392139056382174	0.04662500427157318	0.010350179583654594	0.0	0.2196696923165863
nonlinear_minus	1381.31328320802	0.9677174273317933	1.4395556644830212	0.04647256034860167	0.010317661518748987	0.0	0.2198401969365305
nonlinear_minus	1391.3082706766918	0.9678297935986603	1.439895788408298	0.04632174470951473	0.010285496311169814	0.0	0.22000988940367194
nonlinear_minus	1401.3032581453633	0.9679409604110252	1.4402342924028355	0.046172528197541654	0.010253677486523172	0.0	0.22017877709736888
nonlinear_minus	1411.298245614035	0.9680509490518875	1.4405711912822192	0.04602488238465876	0.010222198736463479	0.0	0.2203468673137159
nonlinear_minus	1421.2932330827068	0.9681597802784835	1.4409064996900163	0.04587877954829139	0.010191053913243953	0.0	0.2205141672660323
nonlinear_minus	1431.2882205513786	0.968267474338879	1.441240232099169	0.04573419264892679	0.010160237024489085	0.0	0.2206806840854121
nonlinear_minus	1441.28320802005	0.9683740509879284	1.441572402813293	0.045591095308582755	0.010129742228174263	0.0	0.22084642482129718
nonlinear_minus	1451.2781954887218	0.9684795295026241	1.4419030259681602	0.04544946179010649	0.010099563827803266	0.0	0.22101139644208603
nonlinear_minus	1461.2731829573936	0.9685839286968674	1.4422321155331879	0.045309266977258435	0.010069696267767799	0.0	0.2211756058357847
nonlinear_minus	1471.2681704260651	0.9686872667959929	1.4425596981839905	0.045170486960088255	0.010040134353134722	0.0	0.2213390642593438
nonlinear_minus	1481.2631578947369	0.9687895618394364	1.4428857775635402	0.04503309733340355	0.010010872620767459	0.0	0.2215017749828621
nonlinear_minus	1491.2581453634086	0.9688908313697517	1.4432103639580998	0.0448970745812945	0.009981905855910977	0.0	0.22166374355331425
nonlinear_minus	1501.2531328320802	0.9689910924853065	1.4435334706958287	0.044762395887171534	0.009953229023871243	0.0	0.22182497654715447
nonlinear_minus	1511.248120300752	0.9690903618873886	1.4438551109463098	0.04462903896639479	0.009924837210182636	0.0	0.2219854804639131
nonlinear_minus	1521.2431077694237	0.9691886558919935	1.444175297722222	0.044496982050402055	0.009896725616945474	0.0	0.22214526172698118
nonlinear_minus	1531.2380952380952	0.9692859904411844	1.4444940438811682	0.044366203871418465	0.00986888955928021	0.0	0.2223043266844032
nonlinear_minus	1541.233082706767	0.9693823811140478	1.4448113621272933	0.04423668364770688	0.009841324461922308	0.0	0.2224626816096561
nonlinear_minus	1551.2280701754387	0.9694778431372582	1.445127265013135	0.044108401069356006	0.009814025855943856	0.0	0.22262033270247056
nonlinear_minus	1561.2230576441102	0.9695725666625967	1.4454251130913702	0.04398057627279626	0.009786708926764165	0.0	0.22277154762545537
nonlinear_minus	1571.218045112782	0.9696662145271135	1.4457382798037903	0.04385471482950807	0.009759932290328947	0.0	0.22292783096005142
nonlinear_minus	1581.2130325814537	0.9697589774255969	1.4460500671107703	0.04373003272321391	0.009733409314739953	0.0	0.2230834283182272
nonlinear_minus	1591.2080200501252	0.9698508692730774	1.4463604869925586	0.043606511400594086	0.00970713592658168	0.0	0.2232383456193132
nonlinear_minus	1601.203007518797	0.9699419036797046	1.4466695512861476	0.0434841327161976	0.009681108144035966	0.0	0.22339258871281575
nonlinear_minus	1611.1979949874687	0.9700320939592881	1.446977271687087	0.04336287892096423	0.009655322074238634	0.0	0.2235461633792725
nonlinear_minus	1621.1929824561403	0.9701214531375487	1.4472836597512584	0.043242732651137976	0.009629773910739083	0.0	0.22369907533106764
nonlinear_minus	1631.187969924812	0.9702099939600894	1.4475887268966412	0.04312367691755738	0.00960445993104426	0.0	0.22385133021329023
nonlinear_minus	1641.1829573934838	0.9702977289000994	1.447892484405085	0.043005695095308494	0.009579376494245988	0.0	0.22400293360453485
nonlinear_minus	1651.1779448621553	0.9703846701657992	1.4481949434240844	0.04288877091372601	0.009554520038727348	0.0	0.22415389101776706
nonlinear_minus	1661.172932330827	0.9704708297076404	1.4484961149685032	0.04277288844672618	0.009529887079966975	0.0	0.22430420790112202
nonlinear_minus	1671.1679197994988	0.9705562192252661	1.448796009922292	0.04265803210346111	0.00950547420837607	0.0	0.2244538896387317
nonlinear_minus	1681.1629072681706	0.9706408501742427	1.4490946390403094	0.04254418661928609	0.009481278087255733	0.0	0.22460294155156615
nonlinear_minus	1691.157894736842	0.9707247337725737	1.449392012949924	0.04243133704701429	0.009457295450790385	0.0	0.22475136889821717
nonlinear_minus	1701.1528822055138	0.9708078810070014	1.449688142152706	0.042319468748460806	0.009433523102125339	0.0	0.22489917687571398
nonlinear_minus	1711.1478696741856	0.970890302639104	1.44998303702623	0.042208567386266375	0.009409957911492677	0.0	0.22504637062033325
nonlinear_minus	1721.142857142857	0.9709720092111996	1.4502767078256298	0.04209861891597409	0.00938659681441482	0.0	0.22519295520838875
nonlinear_minus	1731.1378446115289	0.9710530110520605	1.4505691646853012	0.04198960957836718	0.009363436809955578	0.0	0.22533893565702384
nonlinear_minus	1741.1328320802006	0.9711333182824475	1.4508604176204711	0.04188152589204539	0.009340474959037712	0.0	0.22548431692498128
nonlinear_minus	1751.1278195488721	0.9712129408204682	1.4511504765289225	0.04177435464624392	0.00931770838279748	0.0	0.2256291039133913
nonlinear_minus	1761.122807017544	0.9712918883867692	1.4514393511925023	0.04166808289386971	0.009295134261014007	0.0	0.22577330146653077
nonlinear_minus	1771.1177944862156	0.9713701705095658	1.45172705127875	0.0415626979447615	0.009272749830576067	0.0	0.22591691437258513
nonlinear_minus	1781.1127819548872	0.971447796529516	1.4520135863424286	0.04145818735915626	0.009250552383997817	0.0	0.22605994736440338
nonlinear_minus	1791.107769423559	0.9715247756044442	1.4522989658271082	0.041354538941360576	0.00922853926798185	0.0	0.226202405120232
nonlinear_minus	1801.1027568922307	0.9716011167139207	1.452583199066658	0.04125174073361373	0.00920670788203595	0.0	0.2263442922644639
nonlinear_minus	1811.0977443609022	0.9716768286637012	1.4528662952867883	0.0411497810101414	0.009185055677119667	0.0	0.226485613368342
nonlinear_minus	1821.092731829574	0.9717519200900322	1.4531482636065272	0.04104864827138814	0.009163580154339107	0.0	0.226626372950712
nonlinear_minus	1831.0877192982457	0.9718263994638268	1.453429113039675	0.04094833123842438	0.009142278863685656	0.0	0.22676657547870405
nonlinear_minus	1841.0827067669172	0.9719002750947149	1.4537088524962805	0.04084881884752318	0.009121149402811921	0.0	0.22690622536844457
nonlinear_minus	1851.077694235589	0.9719735551349732	1.4539874907840855	0.040750100244898856	0.009100189415833279	0.0	0.22704532698575208
nonlinear_minus	1861.0726817042607	0.9720462475833388	1.4542650366098944	0.040652164781599734	0.009079396592185894	0.0	0.22718388464681868
nonlinear_minus	1871.0676691729323	0.9721183602887099	1.454541498581011	0.040555002008555725	0.009058768665502072	0.0	0.22732190261887947
nonlinear_minus	1881.062656641604	0.9721899009537383	1.4548168852066223	0.04045860167177018	0.009038303412531567	0.0	0.2274593851209007
nonlinear_minus	1891.0576441102758	0.9722608771383171	1.4550912048991287	0.04036295370765113	0.009017998652082894	0.0	0.22759633632420728
nonlinear_minus	1901.0526315789473	0.9723312962629678	1.4553644659754907	0.04026804823847997	0.008997852244011992	0.0	0.22773276035316037
nonlinear_minus	1911.047619047619	0.9724011656121284	1.455636676658555	0.04017387556801124	0.008977862088220098	0.0	0.2278686612857853
nonlinear_minus	1921.0426065162908	0.9724704923373482	1.4559078450783909	0.04008042617720048	0.008958026123702407	0.0	0.2280040431544077
nonlinear_minus	1931.0375939849623	0.9725392834603909	1.4561779792735228	0.03998769072005103	0.008938342327610638	0.0	0.22813890994627328
nonlinear_minus	1941.032581453634	0.97260754587625	1.4564470871922135	0.03989566001958206	0.00891880871434797	0.0	0.2282732656041702
nonlinear_minus	1951.0275689223058	0.9726752863560783	1.4567151766937343	0.039804325063911156	0.008899423334685103	0.0	0.22840711402703132
nonlinear_minus	1961.0225563909776	0.9727425115500354	1.4569822555495713	0.03971367700244575	0.00888018427491119	0.0	0.22854045907053322
nonlinear_minus	1971.017543859649	0.9728092279900558	1.4572483314446807	0.039623707142183974	0.00886108965600085	0.0	0.22867330454769344
nonlinear_minus	1981.0125313283208	0.9728754420925397	1.4575134119785735	0.03953440694411282	0.00884213763280648	0.0	0.22880565422943572
nonlinear_minus	1991.0075187969926	0.972941160160969	1.4577775046666528	0.03944576801971724	0.008823326393278106	0.0	0.2289375118451837
nonlinear_minus	2001.0025062656641	0.9730063883884513	1.4580406169412834	0.03935778212757582	0.008804654157699376	0.0	0.22906888108341594
nonlinear_minus	2010.9974937343359	0.9730711328479948	1.4583027574743295	0.039270441223429015	0.008786119197206918	0.0	0.2291997660423238
nonlinear_minus	2020.9924812030076	0.973135399466302	1.458563939302241	0.03918373758221163	0.008767719878221125	0.0	0.2293301722936958
nonlinear_minus	2030.9874686716792	0.9731991941866605	1.4588241624057348	0.0390976630924438	0.008749454408290369	0.0	0.2294601009503864
nonlinear_minus	2040.982456140351	0.9732625227847291	1.4590834338986	0.039012210069043	0.00873132112988752	0.0	0.22958955554340477
nonlinear_minus	2050.977443609023	0.9733253909375127	1.459341760817088	0.03892737095835768	0.008713318414315215	0.0	0.22971853956551164
nonlinear_minus	2060.972431077694	0.9733878042255191	1.4595991501209955	0.03884313833528591	0.008695444661061697	0.0	0.22984705647172862
nonlinear_minus	2070.967418546366	0.9734497681348602	1.4598556086946872	0.03875950490046878	0.008677698297177325	0.0	0.2299751096798464
nonlinear_minus	2080.9624060150377	0.9735112880592967	1.4601111433481184	0.03867646347755932	0.008660077776665501	0.0	0.2301027025709361
nonlinear_minus	2090.9573934837094	0.9735723693022282	1.460365760817913	0.0385940070105663	0.008642581579882467	0.0	0.23022983848984718
nonlinear_minus	2100.952380952381	0.9736330170786331	1.4606194677682733	0.038512128561262016	0.008625208212971924	0.0	0.23035652074568153
nonlinear_minus	2110.9473684210525	0.9736932365169554	1.460872270792047	0.038430821306664684	0.008607956207295828	0.0	0.2304827526122901
nonlinear_minus	2120.9423558897242	0.9737530326609445	1.4611241764116076	0.03835007853657986	0.00859082411888759	0.0	0.23060853732873846
nonlinear_minus	2130.937343358396	0.9738124104714458	1.4613751910799262	0.0382698936512135	0.008573810527924637	0.0	0.2307338780997814
nonlinear_minus	2140.9323308270677	0.9738713748281472	1.4616253211813743	0.038190260158837044	0.008556914038205148	0.0	0.23085877809631072
nonlinear_minus	2150.9273182957395	0.9739299305312783	1.4618745730327665	0.0381111716735221	0.008540133276648881	0.0	0.23098324045582097
nonlinear_minus	2160.9223057644112	0.973988082303268	1.4621229528842412	0.03803262191292756	0.008523466892798974	0.0	0.2311072682828525
nonlinear_minus	2170.9172932330825	0.9740458347903607	1.4623704669200799	0.03795460469614116	0.00850691355834883	0.0	0.23123086464941905
nonlinear_minus	2180.9122807017543	0.9741031925641888	1.4626171212597054	0.037877113941583176	0.008490471966673848	0.0	0.2313540325954654
nonlinear_minus	2190.907268170426	0.9741601601233086	1.4628629219584952	0.03780014366495637	0.008474140832373023	0.0	0.23147677512926657
nonlinear_minus	2200.902255639098	0.9742167418946969	1.463107875008603	0.037723687977248406	0.00845791889083395	0.0	0.23159909522786354
nonlinear_minus	2210.8972431077696	0.9742729422352085	1.4633519863398858	0.03764774108278855	0.008441804897796062	0.0	0.23172099583748063
nonlinear_minus	2220.8922305764413	0.9743287654312357	1.463595262021922	0.037572297285096805	0.008425797631702358	0.0	0.2318424799421791
nonlinear_minus	2230.8872180451126	0.9743842157021716	1.4638377080298248	0.03749735097591951	0.0084098958900252	0.0	0.23196355048451173
nonlinear_minus	2240.8822055137844	0.9744392972062098	1.4640793297353645	0.0374228966138972	0.008394098481885336	0.0	0.2320842101930877
nonlinear_minus	2250.877192982456	0.974494014033601	1.464320132827325	0.03734892875820922	0.008378404240333578	0.0	0.23220446189489247
nonlinear_minus	2260.872180451128	0.9745483702112474	1.4645601229361844	0.037275442052341755	0.008362812016774922	0.0	0.23232430838806514
nonlinear_minus	2270.8671679197996	0.9746023697039596	1.464799305634868	0.037202431222411014	0.008347320680587248	0.0	0.23244375244226986
nonlinear_minus	2280.8621553884714	0.9746560164156836	1.465037686439507	0.037129891075527804	0.008331929118777405	0.0	0.23256279679907318
nonlinear_minus	2290.8571428571427	0.9747093141906971	1.465275270810201	0.03705781649820206	0.008316636235612056	0.0	0.2326814441723138
nonlinear_minus	2300.8521303258144	0.9747622668147784	1.465512064151772	0.03698620245478578	0.008301440952286358	0.0	0.23279969724846053
nonlinear_minus	2310.847117794486	0.9748148780163476	1.4657480718143865	0.036915043985948644	0.008286342206579379	0.0	0.23291755868695893
nonlinear_minus	2320.842105263158	0.9748671514675789	1.4659832990943893	0.03684433620719834	0.008271338952528379	0.0	0.23303503112059254
nonlinear_minus	2330.8370927318297	0.9749190908122858	1.466217748101816	0.036774074189556485	0.008256430118118316	0.0	0.2331521160951375
nonlinear_minus	2340.8320802005014	0.9749706996892601	1.4664514151158625	0.03670425286004443	0.008241614570115232	0.0	0.2332688131752202
nonlinear_minus	2350.827067669173	0.9750219815200618	1.4666843155653482	0.03663486793842676	0.008226891447860953	0.0	0.2333851284001235
nonlinear_minus	2360.8220551378445	0.9750729397460071	1.466916456468627	0.03656591489796728	0.00821225979315566	0.0	0.23350106495290207
nonlinear_minus	2370.817042606516	0.9751235777738894	1.4671478428601903	0.03649738920711752	0.00819771863662488	0.0	0.2336166253370933
nonlinear_minus	2380.812030075188	0.9751738989604092	1.4673784797247502	0.03642928640096783	0.00818326702334344	0.0	0.23373181203156626
nonlinear_minus	2390.8070175438597	0.9752239066131179	1.4676083719978759	0.03636160207998943	0.008168904012564478	0.0	0.23384662749085572
nonlinear_minus	2400.8020050125315	0.9752736039913393	1.4678375245666802	0.03629433190880792	0.0081546286774484	0.0	0.23396107414546544
nonlinear_minus	2410.7969924812032	0.9753229943070721	1.4680659422703322	0.03622747161499849	0.008140440104792432	0.0	0.23407515440217713
nonlinear_minus	2420.7919799498745	0.9753720807258692	1.4682936299007723	0.036161016987916655	0.008126337394782504	0.0	0.23418887064434224
nonlinear_minus	2430.7869674185463	0.9754208663676992	1.4685205922032378	0.03609496387754889	0.008112319660731213	0.0	0.23430222523217484
nonlinear_minus	2440.781954887218	0.9754693543077873	1.4687468338769003	0.036029308193393506	0.008098386028835804	0.0	0.2344152205030631
nonlinear_minus	2450.77694235589	0.9755175476196924	1.468972354504764	0.03596404571715114	0.008084535571895847	0.0	0.23452785705858364
nonlinear_minus	2460.7719298245615	0.975565449343219	1.4691971524561853	0.035899172246489086	0.008070767360537037	0.0	0.23464013508428622
nonlinear_minus	2470.7669172932333	0.9756130623284593	1.469421243764699	0.03583468428492746	0.008057080707906667	0.0	0.23475206072647614
nonlinear_minus	2480.7619047619046	0.9756603894797407	1.4696446329484996	0.03577057796915599	0.008043474789334499	0.0	0.23486363623315964
nonlinear_minus	2490.7568922305763	0.9757074336605785	1.4698673244825617	0.03570684949014055	0.008029948791890043	0.0	0.23497486383091962
nonlinear_minus	2500.751879699248	0.9757541976944123	1.470089322799174	0.03564349509214408	0.008016501914161256	0.0	0.23508574572517038
nonlinear_minus	2510.74686716792	0.9758006843653232	1.4703106322885295	0.03558051107177136	0.008003133366048526	0.0	0.23519628410042775
nonlinear_minus	2520.7418546365916	0.9758468964187385	1.4705312572991687	0.0355178937770296	0.007989842368558705	0.0	0.23530648112056274
nonlinear_minus	2530.7368421052633	0.9758928365621189	1.4707512021385212	0.03545563960641344	0.007976628153603563	0.0	0.23541633892905472
nonlinear_minus	2540.7318295739346	0.9759385074656319	1.4709704710734113	0.035393745008008765	0.007963489963805742	0.0	0.23552585964925077
nonlinear_minus	2550.7268170426064	0.9759839117628095	1.4711890683306266	0.03533220647861838	0.00795042705230199	0.0	0.23563504538459396
nonlinear_minus	2560.721804511278	0.9760290520511936	1.4714069980972633	0.03527102056289896	0.007937438682558548	0.0	0.23574389821888708
nonlinear_minus	2570.71679197995	0.9760739310500253	1.4716242452007626	0.03521018315912797	0.007924523883281862	0.0	0.23585241370039942
nonlinear_minus	2580.7117794486217	0.9761185511426234	1.4718408313981475	0.035149691541233576	0.007911682162878977	0.0	0.2359605998282264
nonlinear_minus	2590.7067669172934	0.9761629148071354	1.4720567626226062	0.035089542459367594	0.007898912838349663	0.0	0.23606845925665876
nonlinear_minus	2600.701754385965	0.976207024503349	1.4722720429049707	0.035029732641242345	0.007886215212618742	0.0	0.2361759939923362
nonlinear_minus	2610.6967418546365	0.9762508826580815	1.4724866762389073	0.03497025885840942	0.007873588598066077	0.0	0.23628320602340908
nonlinear_minus	2620.691729323308	0.9762944916657468	1.4727006665813096	0.034911117925503506	0.007861032316356008	0.0	0.2363900973197965
nonlinear_minus	2630.68671679198	0.9763378538889094	1.4729140178528226	0.03485230669950704	0.007848545698277984	0.0	0.2364966698333959
[truncated: 689 more rows]
