# Supplementary material for: Unified momentum model for rotor aerodynamics across operating regimes
Source: Nat Commun. 2024 Aug 21;15:6658. doi: 10.1038/s41467-024-50756-5 (PMC11339364; doi:10.1038/s41467-024-50756-5)
Supplement: Supplementary file 4 — Source Data [file 41467_2024_50756_MOESM4_ESM.zip › source_data/Figure_04.csv]

method	Ctprime	yaw	Cp			Optimal set points	method	yaw	Ctprime
LES	0	0	0				LES	0	2.048484848
LES	0.2	0	0.172655941				LES	5	2.103463203
LES	0.4	0	0.300403883				LES	10	2.18008658
LES	0.6	0	0.394704319				LES	15	2.293506494
LES	0.8	0	0.463837897				LES	20	2.458874459
LES	1	0	0.513850998				LES	25	2.691341991
LES	1.2	0	0.549267793				LES	30	3.006060606
LES	1.4	0	0.573463741				LES	35	3.418181818
LES	1.6	0	0.589023358				LES	40	3.942857143
LES	1.8	0	0.597953235				LES	45	4.595238095
LES	2	0	0.601673743				LES	50	5.39047619
LES	2.2	0	0.601651195				classical	0	2.040816327
LES	2.4	0	0.599029709				classical	1	2.040816327
LES	2.6	0	0.59414818				classical	2	2.040816327
LES	2.8	0	0.588221843				classical	3	2.040816327
LES	3	0	0.581286069				classical	4	2.040816327
LES	3.2	0	0.57419044				classical	5	2.040816327
LES	3.4	0	0.567895209				classical	6	2.040816327
LES	3.6	0	0.559684515				classical	7	2.040816327
LES	3.8	0	0.554377325				classical	8	2.040816327
LES	4	0	0.546394716				classical	9	2.040816327
LES	0	5	0				classical	10	2.040816327
LES	0.2	5	0.170836051				classical	11	2.040816327
LES	0.4	5	0.297468879				classical	12	2.040816327
LES	0.6	5	0.391138577				classical	13	2.040816327
LES	0.8	5	0.459974723				classical	14	2.040816327
LES	1	5	0.50994073				classical	15	2.040816327
LES	1.2	5	0.545456031				classical	16	2.040816327
LES	1.4	5	0.569882017				classical	17	2.040816327
LES	1.6	5	0.585747581				classical	18	2.040816327
LES	1.8	5	0.594957844				classical	19	2.040816327
LES	2	5	0.5992035				classical	20	2.040816327
LES	2.2	5	0.5995493				classical	21	2.040816327
LES	2.4	5	0.597238746				classical	22	2.040816327
LES	2.6	5	0.592642253				classical	23	2.040816327
LES	2.8	5	0.586989565				classical	24	2.040816327
LES	3	5	0.581017093				classical	25	2.040816327
LES	3.2	5	0.573744124				classical	26	2.040816327
LES	3.4	5	0.566734555				classical	27	2.040816327
LES	3.6	5	0.559761864				classical	28	2.040816327
LES	3.8	5	0.552486684				classical	29	2.040816327
LES	4	5	0.544512508				classical	30	2.040816327
LES	0	10	0				classical	31	2.040816327
LES	0.2	10	0.165353185				classical	32	2.040816327
LES	0.4	10	0.288469084				classical	33	2.040816327
LES	0.6	10	0.380036845				classical	34	2.040816327
LES	0.8	10	0.447791544				classical	35	2.040816327
LES	1	10	0.497413719				classical	36	2.040816327
LES	1.2	10	0.533119671				classical	37	2.040816327
LES	1.4	10	0.558067126				classical	38	2.040816327
LES	1.6	10	0.574665377				classical	39	2.040816327
LES	1.8	10	0.584789629				classical	40	2.040816327
LES	2	10	0.589934234				classical	41	2.040816327
LES	2.2	10	0.591239243				classical	42	2.040816327
LES	2.4	10	0.589702667				classical	43	2.040816327
LES	2.6	10	0.585998641				classical	44	2.040816327
LES	2.8	10	0.581009486				classical	45	2.040816327
LES	3	10	0.575023039				classical	46	2.040816327
LES	3.2	10	0.568475847				classical	47	2.040816327
LES	3.4	10	0.561612982				classical	48	2.040816327
LES	3.6	10	0.555243274				classical	49	2.040816327
LES	3.8	10	0.5480486				classical	50	2.040816327
LES	4	10	0.542215954				unified	0	2.103854912
LES	0	15	0				unified	1	2.112540845
LES	0.2	15	0.156471661				unified	2	2.12123228
LES	0.4	15	0.273785348				unified	3	2.130059141
LES	0.6	15	0.361789659				unified	4	2.139151349
LES	0.8	15	0.427609806				unified	5	2.148638825
LES	1	15	0.476471033				unified	6	2.158651492
LES	1.2	15	0.512267616				unified	7	2.16931927
LES	1.4	15	0.53790652				unified	8	2.180772082
LES	1.6	15	0.555608889				unified	9	2.19313985
LES	1.8	15	0.567169053				unified	10	2.206552494
LES	2	15	0.573719096				unified	11	2.221139938
LES	2.2	15	0.576538959				unified	12	2.237032102
LES	2.4	15	0.576408144				unified	13	2.254358908
LES	2.6	15	0.574253008				unified	14	2.273250278
LES	2.8	15	0.570999365				unified	15	2.293836134
LES	3	15	0.565498705				unified	16	2.316246397
LES	3.2	15	0.559789478				unified	17	2.34061099
LES	3.4	15	0.553988109				unified	18	2.367059833
LES	3.6	15	0.546930185				unified	19	2.395722849
LES	3.8	15	0.541355901				unified	20	2.426729959
LES	4	15	0.535058932				unified	21	2.460211086
LES	0	20	0				unified	22	2.496296149
LES	0.2	20	0.144631081				unified	23	2.535115073
LES	0.4	20	0.254084178				unified	24	2.576797777
LES	0.6	20	0.33712675				unified	25	2.621474185
LES	0.8	20	0.400101916				unified	26	2.669274217
LES	1	20	0.447663162				unified	27	2.720327795
LES	1.2	20	0.483282858				unified	28	2.774764841
LES	1.4	20	0.509550216				unified	29	2.832715277
LES	1.6	20	0.528450386				unified	30	2.894309025
LES	1.8	20	0.541536503				unified	31	2.959676005
LES	2	20	0.549980457				unified	32	3.028946141
LES	2.2	20	0.554778006				unified	33	3.102249353
LES	2.4	20	0.556642218				unified	34	3.179715564
LES	2.6	20	0.556318246				unified	35	3.261474694
LES	2.8	20	0.554533924				unified	36	3.347656667
LES	3	20	0.550936941				unified	37	3.438391403
LES	3.2	20	0.546510528				unified	38	3.533808824
LES	3.4	20	0.541926836				unified	39	3.634038852
LES	3.6	20	0.535769104				unified	40	3.739211408
LES	3.8	20	0.531226239				unified	41	3.849456415
LES	4	20	0.525140328				unified	42	3.964903794
LES	0	25	0				unified	43	4.085683467
LES	0.2	25	0.130397232				unified	44	4.211925356
LES	0.4	25	0.230219455				unified	45	4.343759381
LES	0.6	25	0.306988586				unified	46	4.481315466
LES	0.8	25	0.366151245				unified	47	4.624723531
LES	1	25	0.411714099				unified	48	4.774113499
LES	1.2	25	0.446657659				unified	49	4.92961529
LES	1.4	25	0.473228734				unified	50	5.091358828
LES	1.6	25	0.49314961
LES	1.8	25	0.507753656
LES	2	25	0.518077191
LES	2.2	25	0.524929853
LES	2.4	25	0.528988963
LES	2.6	25	0.530726525
LES	2.8	25	0.53075462
LES	3	25	0.529197404
LES	3.2	25	0.526690059
LES	3.4	25	0.523238253
LES	3.6	25	0.519477726
LES	3.8	25	0.515243022
LES	4	25	0.509983612
LES	0	30	0
LES	0.2	30	0.114440558
LES	0.4	30	0.203226458
LES	0.6	30	0.272556169
LES	0.8	30	0.326928773
LES	1	30	0.369662492
LES	1.2	30	0.403236086
LES	1.4	30	0.429526464
LES	1.6	30	0.449979122
LES	1.8	30	0.46571626
LES	2	30	0.477586863
LES	2.2	30	0.486310472
LES	2.4	30	0.492439615
LES	2.6	30	0.496411823
LES	2.8	30	0.498585999
LES	3	30	0.499280304
LES	3.2	30	0.49884694
LES	3.4	30	0.497360396
LES	3.6	30	0.494985115
LES	3.8	30	0.491978921
LES	4	30	0.48901877
LES	0	35	0
LES	0.2	35	0.097500338
LES	0.4	35	0.174282353
LES	0.6	35	0.235231648
LES	0.8	35	0.28390904
LES	1	35	0.322953843
LES	1.2	35	0.354338936
LES	1.4	35	0.379603716
LES	1.6	35	0.399894377
LES	1.8	35	0.416117069
LES	2	35	0.428995589
LES	2.2	35	0.439096709
LES	2.4	35	0.446871669
LES	2.6	35	0.452719806
LES	2.8	35	0.456931793
LES	3	35	0.459730268
LES	3.2	35	0.46137428
LES	3.4	35	0.462021066
LES	3.6	35	0.461825299
LES	3.8	35	0.460905966
LES	4	35	0.459592428
LES	0	40	0
LES	0.2	40	0.080338408
LES	0.4	40	0.14463357
LES	0.6	40	0.196550972
LES	0.8	40	0.238789517
LES	1	40	0.273312298
LES	1.2	40	0.301721832
LES	1.4	40	0.325102551
LES	1.6	40	0.344419704
LES	1.8	40	0.360342636
LES	2	40	0.373464549
LES	2.2	40	0.384244732
LES	2.4	40	0.393047005
LES	2.6	40	0.400176237
LES	2.8	40	0.405884318
LES	3	40	0.41033455
LES	3.2	40	0.413750873
LES	3.4	40	0.416307466
LES	3.6	40	0.417974564
LES	3.8	40	0.418960757
LES	4	40	0.419467649
LES	0	45	0
LES	0.2	45	0.063701109
LES	0.4	45	0.115562286
LES	0.6	45	0.158172359
LES	0.8	45	0.193453993
LES	1	45	0.222927631
LES	1.2	45	0.247482934
LES	1.4	45	0.268305557
LES	1.6	45	0.285881818
LES	1.8	45	0.300658753
LES	2	45	0.313284059
LES	2.2	45	0.323997787
LES	2.4	45	0.333013003
LES	2.6	45	0.340639582
LES	2.8	45	0.347074227
LES	3	45	0.352460793
LES	3.2	45	0.356939041
LES	3.4	45	0.360690584
LES	3.6	45	0.363705686
LES	3.8	45	0.366128158
LES	4	45	0.367984716
LES	0	50	0
LES	0.2	50	0.048277539
LES	0.4	50	0.088296842
LES	0.6	50	0.121783203
LES	0.8	50	0.150008299
LES	1	50	0.173961368
LES	1.2	50	0.194406299
LES	1.4	50	0.211882732
LES	1.6	50	0.227013812
LES	1.8	50	0.240082578
LES	2	50	0.251324893
LES	2.2	50	0.2611501
LES	2.4	50	0.269635119
LES	2.6	50	0.277035506
LES	2.8	50	0.283492378
LES	3	50	0.28916103
LES	3.2	50	0.293988022
LES	3.4	50	0.298161757
LES	3.6	50	0.301800767
LES	3.8	50	0.304951945
LES	4	50	0.307555495
classical	0	0	0
classical	0.081632653	0	0.076832
classical	0.163265306	0	0.144801019
classical	0.244897959	0	0.204910105
classical	0.326530612	0	0.258038515
classical	0.408163265	0	0.304958594
classical	0.489795918	0	0.346350113
classical	0.571428571	0	0.3828125
classical	0.653061224	0	0.414875292
classical	0.734693878	0	0.443007093
classical	0.816326531	0	0.467623272
classical	0.897959184	0	0.489092593
classical	0.979591837	0	0.507742939
classical	1.06122449	0	0.523866268
classical	1.142857143	0	0.537722908
classical	1.224489796	0	0.549545288
classical	1.306122449	0	0.559541193
classical	1.387755102	0	0.567896597
classical	1.469387755	0	0.574778148
classical	1.551020408	0	0.580335335
classical	1.632653061	0	0.584702398
classical	1.714285714	0	0.588
classical	1.795918367	0	0.590336704
classical	1.87755102	0	0.591810271
classical	1.959183673	0	0.592508811
classical	2.040816327	0	0.592511796
classical	2.12244898	0	0.591890963
classical	2.204081633	0	0.590711109
classical	2.285714286	0	0.589030804
classical	2.367346939	0	0.586903016
classical	2.448979592	0	0.584375678
classical	2.530612245	0	0.581492188
classical	2.612244898	0	0.578291852
classical	2.693877551	0	0.57481029
classical	2.775510204	0	0.57107979
classical	2.857142857	0	0.56712963
classical	2.93877551	0	0.562986363
classical	3.020408163	0	0.558674079
classical	3.102040816	0	0.554214635
classical	3.183673469	0	0.549627864
classical	3.265306122	0	0.544931763
classical	3.346938776	0	0.540142661
classical	3.428571429	0	0.535275376
classical	3.510204082	0	0.530343347
classical	3.591836735	0	0.525358765
classical	3.673469388	0	0.520332682
classical	3.755102041	0	0.515275113
classical	3.836734694	0	0.510195132
classical	3.918367347	0	0.505100951
classical	4	0	0.5
classical	0	1	0
classical	0.081632653	1	0.0767969
classical	0.163265306	1	0.144734868
classical	0.244897959	1	0.204816493
classical	0.326530612	1	0.257920631
classical	0.408163265	1	0.304819275
classical	0.489795918	1	0.346191884
classical	0.571428571	1	0.382637614
classical	0.653061224	1	0.414685759
classical	0.734693878	1	0.442804708
classical	0.816326531	1	0.467409641
classical	0.897959184	1	0.488869153
classical	0.979591837	1	0.507510979
classical	1.06122449	1	0.523626943
classical	1.142857143	1	0.537477252
classical	1.224489796	1	0.549294231
classical	1.306122449	1	0.559285569
classical	1.387755102	1	0.567637156
classical	1.469387755	1	0.574515563
classical	1.551020408	1	0.580070212
classical	1.632653061	1	0.584435279
classical	1.714285714	1	0.587731375
classical	1.795918367	1	0.590067011
classical	1.87755102	1	0.591539905
classical	1.959183673	1	0.592238126
classical	2.040816327	1	0.59224111
classical	2.12244898	1	0.591620561
classical	2.204081633	1	0.590441246
classical	2.285714286	1	0.588761708
classical	2.367346939	1	0.586634892
classical	2.448979592	1	0.584108709
classical	2.530612245	1	0.581226536
classical	2.612244898	1	0.578027662
classical	2.693877551	1	0.574547691
classical	2.775510204	1	0.570818895
classical	2.857142857	1	0.566870539
classical	2.93877551	1	0.562729165
classical	3.020408163	1	0.558418852
classical	3.102040816	1	0.553961445
classical	3.183673469	1	0.54937677
classical	3.265306122	1	0.544682814
classical	3.346938776	1	0.5398959
classical	3.428571429	1	0.535030838
classical	3.510204082	1	0.530101062
classical	3.591836735	1	0.525118757
classical	3.673469388	1	0.52009497
classical	3.755102041	1	0.515039712
classical	3.836734694	1	0.509962052
classical	3.918367347	1	0.504870198
classical	4	1	0.499771578
classical	0	2	0
classical	0.081632653	2	0.076691674
classical	0.163265306	2	0.144536554
classical	0.244897959	2	0.204535856
classical	0.326530612	2	0.257567232
classical	0.408163265	2	0.304401616
classical	0.489795918	2	0.345717537
classical	0.571428571	2	0.382113329
classical	0.653061224	2	0.414117562
classical	0.734693878	2	0.442197983
classical	0.816326531	2	0.466769202
classical	0.897959184	2	0.488199311
classical	0.979591837	2	0.506815594
classical	1.06122449	2	0.522909476
classical	1.142857143	2	0.536740808
classical	1.224489796	2	0.548541595
classical	1.306122449	2	0.558519243
classical	1.387755102	2	0.566859387
classical	1.469387755	2	0.573728369
classical	1.551020408	2	0.579275407
classical	1.632653061	2	0.583634494
classical	1.714285714	2	0.586926073
classical	1.795918367	2	0.589258509
classical	1.87755102	2	0.590729385
classical	1.959183673	2	0.591426649
classical	2.040816327	2	0.591429629
classical	2.12244898	2	0.59080993
classical	2.204081633	2	0.589632231
classical	2.285714286	2	0.587954995
classical	2.367346939	2	0.585831093
classical	2.448979592	2	0.583308371
classical	2.530612245	2	0.580430147
classical	2.612244898	2	0.577235656
classical	2.693877551	2	0.573760453
classical	2.775510204	2	0.570036767
classical	2.857142857	2	0.566093821
classical	2.93877551	2	0.561958121
classical	3.020408163	2	0.557653713
classical	3.102040816	2	0.553202414
classical	3.183673469	2	0.548624021
classical	3.265306122	2	0.543936496
classical	3.346938776	2	0.539156141
classical	3.428571429	2	0.534297745
classical	3.510204082	2	0.529374725
classical	3.591836735	2	0.524399246
classical	3.673469388	2	0.519382343
classical	3.755102041	2	0.514334011
classical	3.836734694	2	0.509263308
classical	3.918367347	2	0.504178431
classical	4	2	0.499086797
classical	0	3	0
classical	0.081632653	3	0.076516546
classical	0.163265306	3	0.1442065
classical	0.244897959	3	0.204068792
classical	0.326530612	3	0.25697907
classical	0.408163265	3	0.303706506
classical	0.489795918	3	0.344928081
classical	0.571428571	3	0.381240762
classical	0.653061224	3	0.413171912
classical	0.734693878	3	0.441188211
classical	0.816326531	3	0.465703321
classical	0.897959184	3	0.487084494
classical	0.979591837	3	0.505658266
classical	1.06122449	3	0.521715397
classical	1.142857143	3	0.535515145
classical	1.224489796	3	0.547288985
classical	1.306122449	3	0.557243849
classical	1.387755102	3	0.565564948
classical	1.469387755	3	0.572418244
classical	1.551020408	3	0.577952615
classical	1.632653061	3	0.582301748
classical	1.714285714	3	0.585585811
classical	1.795918367	3	0.587912921
classical	1.87755102	3	0.589380438
classical	1.959183673	3	0.590076109
classical	2.040816327	3	0.590079082
classical	2.12244898	3	0.589460798
classical	2.204081633	3	0.588285789
classical	2.285714286	3	0.586612383
classical	2.367346939	3	0.584493331
classical	2.448979592	3	0.58197637
classical	2.530612245	3	0.579104718
classical	2.612244898	3	0.575917522
classical	2.693877551	3	0.572450255
classical	2.775510204	3	0.568735071
classical	2.857142857	3	0.564801129
classical	2.93877551	3	0.560674874
classical	3.020408163	3	0.556380295
classical	3.102040816	3	0.551939161
classical	3.183673469	3	0.547371222
classical	3.265306122	3	0.542694402
classical	3.346938776	3	0.537924963
classical	3.428571429	3	0.533077661
classical	3.510204082	3	0.528165882
classical	3.591836735	3	0.523201766
classical	3.673469388	3	0.518196319
classical	3.755102041	3	0.513159515
classical	3.836734694	3	0.508100391
classical	3.918367347	3	0.503027126
classical	4	3	0.497947118
classical	0	4	0
classical	0.081632653	4	0.07627189
classical	0.163265306	4	0.143745411
classical	0.244897959	4	0.203416297
classical	0.326530612	4	0.256157398
classical	0.408163265	4	0.302735427
classical	0.489795918	4	0.343825199
classical	0.571428571	4	0.380021773
classical	0.653061224	4	0.411850826
classical	0.734693878	4	0.439777544
classical	0.816326531	4	0.464214269
classical	0.897959184	4	0.485527077
classical	0.979591837	4	0.504041461
classical	1.06122449	4	0.520047251
classical	1.142857143	4	0.533802875
classical	1.224489796	4	0.545539069
classical	1.306122449	4	0.555462102
classical	1.387755102	4	0.563756595
classical	1.469387755	4	0.570587979
classical	1.551020408	4	0.576104654
classical	1.632653061	4	0.580439881
classical	1.714285714	4	0.583713443
classical	1.795918367	4	0.586033113
classical	1.87755102	4	0.587495937
classical	1.959183673	4	0.588189385
classical	2.040816327	4	0.588192348
classical	2.12244898	4	0.587576041
classical	2.204081633	4	0.586404789
classical	2.285714286	4	0.584736733
classical	2.367346939	4	0.582624456
classical	2.448979592	4	0.580115543
classical	2.530612245	4	0.577253073
classical	2.612244898	4	0.574076068
classical	2.693877551	4	0.570619887
classical	2.775510204	4	0.566916583
classical	2.857142857	4	0.562995219
classical	2.93877551	4	0.558882157
classical	3.020408163	4	0.55460131
classical	3.102040816	4	0.550174376
classical	3.183673469	4	0.545621043
classical	3.265306122	4	0.540959177
classical	3.346938776	4	0.536204988
classical	3.428571429	4	0.531373185
classical	3.510204082	4	0.526477111
classical	3.591836735	4	0.521528867
classical	3.673469388	4	0.516539424
classical	3.755102041	4	0.511518725
classical	3.836734694	4	0.506475777
classical	3.918367347	4	0.501418733
classical	4	4	0.496354969
classical	0	5	0
classical	0.081632653	5	0.075958227
classical	0.163265306	5	0.143154267
classical	0.244897959	5	0.20257976
classical	0.326530612	5	0.255103967
classical	0.408163265	5	0.301490446
classical	0.489795918	5	0.342411239
classical	0.571428571	5	0.378458957
classical	0.653061224	5	0.410157115
classical	0.734693878	5	0.437968986
classical	0.816326531	5	0.462305217
classical	0.897959184	5	0.483530377
classical	0.979591837	5	0.501968622
classical	1.06122449	5	0.517908589
classical	1.142857143	5	0.531607644
classical	1.224489796	5	0.543295573
classical	1.306122449	5	0.553177799
classical	1.387755102	5	0.561438181
classical	1.469387755	5	0.568241472
classical	1.551020408	5	0.57373546
classical	1.632653061	5	0.578052858
classical	1.714285714	5	0.581312958
classical	1.795918367	5	0.583623088
classical	1.87755102	5	0.585079897
classical	1.959183673	5	0.585770492
classical	2.040816327	5	0.585773444
classical	2.12244898	5	0.585159671
classical	2.204081633	5	0.583993236
classical	2.285714286	5	0.582332039
classical	2.367346939	5	0.58022845
classical	2.448979592	5	0.577729854
classical	2.530612245	5	0.574879156
classical	2.612244898	5	0.571715216
classical	2.693877551	5	0.568273249
classical	2.775510204	5	0.564585174
classical	2.857142857	5	0.560679937
classical	2.93877551	5	0.556583789
classical	3.020408163	5	0.552320547
classical	3.102040816	5	0.547911818
classical	3.183673469	5	0.543377211
classical	3.265306122	5	0.538734516
classical	3.346938776	5	0.533999878
classical	3.428571429	5	0.529187946
classical	3.510204082	5	0.524312007
classical	3.591836735	5	0.519384112
classical	3.673469388	5	0.514415188
classical	3.755102041	5	0.509415137
classical	3.836734694	5	0.504392927
classical	3.918367347	5	0.49935668
classical	4	5	0.49431374
classical	0	6	0
classical	0.081632653	6	0.075576223
classical	0.163265306	6	0.142434326
classical	0.244897959	6	0.201560962
classical	0.326530612	6	0.253821018
classical	0.408163265	6	0.299974213
classical	0.489795918	6	0.340689211
classical	0.571428571	6	0.37655564
classical	0.653061224	6	0.408094384
classical	0.734693878	6	0.435766386
classical	0.816326531	6	0.459980227
classical	0.897959184	6	0.481098643
classical	0.979591837	6	0.49944416
classical	1.06122449	6	0.515303963
classical	1.142857143	6	0.528934123
classical	1.224489796	6	0.540563273
classical	1.306122449	6	0.5503958
classical	1.387755102	6	0.55861464
classical	1.469387755	6	0.565383715
classical	1.551020408	6	0.570850073
classical	1.632653061	6	0.575145759
classical	1.714285714	6	0.578389464
classical	1.795918367	6	0.580687975
classical	1.87755102	6	0.582137458
classical	1.959183673	6	0.58282458
classical	2.040816327	6	0.582827517
classical	2.12244898	6	0.582216831
classical	2.204081633	6	0.581056262
classical	2.285714286	6	0.57940342
classical	2.367346939	6	0.577310409
classical	2.448979592	6	0.574824379
classical	2.530612245	6	0.571988018
classical	2.612244898	6	0.56883999
classical	2.693877551	6	0.565415332
classical	2.775510204	6	0.561745805
classical	2.857142857	6	0.557860208
classical	2.93877551	6	0.553784661
classical	3.020408163	6	0.549542859
classical	3.102040816	6	0.545156302
classical	3.183673469	6	0.5406445
classical	3.265306122	6	0.536025153
classical	3.346938776	6	0.531314327
classical	3.428571429	6	0.526526594
classical	3.510204082	6	0.521675177
classical	3.591836735	6	0.516772065
classical	3.673469388	6	0.51182813
classical	3.755102041	6	0.506853225
classical	3.836734694	6	0.501856273
classical	3.918367347	6	0.496845354
classical	4	6	0.491827775
classical	0	7	0
classical	0.081632653	7	0.075126692
classical	0.163265306	7	0.14158712
classical	0.244897959	7	0.200362068
classical	0.326530612	7	0.252311278
classical	0.408163265	7	0.298189952
classical	0.489795918	7	0.338662775
classical	0.571428571	7	0.37431587
classical	0.653061224	7	0.405667019
classical	0.734693878	7	0.433174427
classical	0.816326531	7	0.457244243
classical	0.897959184	7	0.478237046
classical	0.979591837	7	0.496473442
classical	1.06122449	7	0.51223891
classical	1.142857143	7	0.525787998
classical	1.224489796	7	0.537347977
classical	1.306122449	7	0.547122019
classical	1.387755102	7	0.555291973
classical	1.469387755	7	0.562020786
classical	1.551020408	7	0.56745463
classical	1.632653061	7	0.571724765
classical	1.714285714	7	0.574949176
classical	1.795918367	7	0.577234016
classical	1.87755102	7	0.578674876
classical	1.959183673	7	0.579357912
classical	2.040816327	7	0.579360831
classical	2.12244898	7	0.578753778
classical	2.204081633	7	0.577600111
classical	2.285714286	7	0.5759571
classical	2.367346939	7	0.573876539
classical	2.448979592	7	0.571405297
classical	2.530612245	7	0.568585806
classical	2.612244898	7	0.565456502
classical	2.693877551	7	0.562052215
classical	2.775510204	7	0.558404515
classical	2.857142857	7	0.554542029
classical	2.93877551	7	0.550490723
classical	3.020408163	7	0.546274152
classical	3.102040816	7	0.541913687
classical	3.183673469	7	0.53742872
classical	3.265306122	7	0.53283685
classical	3.346938776	7	0.528154044
classical	3.428571429	7	0.523394789
classical	3.510204082	7	0.518572228
classical	3.591836735	7	0.51369828
classical	3.673469388	7	0.508783752
classical	3.755102041	7	0.503838438
classical	3.836734694	7	0.498871208
classical	3.918367347	7	0.493890094
classical	4	7	0.48890236
classical	0	8	0
classical	0.081632653	8	0.074610588
classical	0.163265306	8	0.140614448
classical	0.244897959	8	0.198985624
classical	0.326530612	8	0.250577955
classical	0.408163265	8	0.296141453
classical	0.489795918	8	0.336336236
classical	0.571428571	8	0.371744401
classical	0.653061224	8	0.402880176
classical	0.734693878	8	0.430198614
classical	0.816326531	8	0.454103075
classical	0.897959184	8	0.474951662
classical	0.979591837	8	0.493062778
classical	1.06122449	8	0.508719941
classical	1.142857143	8	0.522175949
classical	1.224489796	8	0.533656514
classical	1.306122449	8	0.543363411
classical	1.387755102	8	0.551477239
classical	1.469387755	8	0.558159826
classical	1.551020408	8	0.563556341
classical	1.632653061	8	0.567797141
classical	1.714285714	8	0.570999401
classical	1.795918367	8	0.573268544
classical	1.87755102	8	0.574699507
classical	1.959183673	8	0.57537785
classical	2.040816327	8	0.575380749
classical	2.12244898	8	0.574777866
classical	2.204081633	8	0.573632125
classical	2.285714286	8	0.572000401
classical	2.367346939	8	0.569934133
classical	2.448979592	8	0.567479867
classical	2.530612245	8	0.564679746
classical	2.612244898	8	0.56157194
classical	2.693877551	8	0.558191039
classical	2.775510204	8	0.554568398
classical	2.857142857	8	0.550732447
classical	2.93877551	8	0.546708972
classical	3.020408163	8	0.542521368
classical	3.102040816	8	0.538190858
classical	3.183673469	8	0.533736703
classical	3.265306122	8	0.529176378
classical	3.346938776	8	0.524525741
classical	3.428571429	8	0.519799181
classical	3.510204082	8	0.51500975
classical	3.591836735	8	0.510169285
classical	3.673469388	8	0.505288519
classical	3.755102041	8	0.500377178
classical	3.836734694	8	0.495444072
classical	3.918367347	8	0.490497177
classical	4	8	0.485543708
classical	0	9	0
classical	0.081632653	9	0.074029006
classical	0.163265306	9	0.139518372
classical	0.244897959	9	0.197434551
classical	0.326530612	9	0.248624725
classical	0.408163265	9	0.29383306
classical	0.489795918	9	0.333714529
classical	0.571428571	9	0.368846691
classical	0.653061224	9	0.399739765
classical	0.734693878	9	0.426845258
classical	0.816326531	9	0.450563387
classical	0.897959184	9	0.471249461
classical	0.979591837	9	0.489219403
classical	1.06122449	9	0.50475452
classical	1.142857143	9	0.51810564
classical	1.224489796	9	0.529496715
classical	1.306122449	9	0.539127947
classical	1.387755102	9	0.547178529
classical	1.469387755	9	0.553809026
classical	1.551020408	9	0.559163475
classical	1.632653061	9	0.563371219
classical	1.714285714	9	0.566548517
classical	1.795918367	9	0.568799973
classical	1.87755102	9	0.570219781
classical	1.959183673	9	0.570892837
classical	2.040816327	9	0.570895713
classical	2.12244898	9	0.57029753
classical	2.204081633	9	0.56916072
classical	2.285714286	9	0.567541715
classical	2.367346939	9	0.565491553
classical	2.448979592	9	0.563056418
classical	2.530612245	9	0.560278124
classical	2.612244898	9	0.557194543
classical	2.693877551	9	0.553839996
classical	2.775510204	9	0.550245592
classical	2.857142857	9	0.546439542
classical	2.93877551	9	0.54244743
classical	3.020408163	9	0.538292468
classical	3.102040816	9	0.533995714
classical	3.183673469	9	0.529576278
classical	3.265306122	9	0.525051501
classical	3.346938776	9	0.520437115
classical	3.428571429	9	0.515747399
classical	3.510204082	9	0.510995301
classical	3.591836735	9	0.506192567
classical	3.673469388	9	0.501349846
classical	3.755102041	9	0.496476788
classical	3.836734694	9	0.491582135
classical	3.918367347	9	0.486673801
classical	4	9	0.481758943
classical	0	10	0
classical	0.081632653	10	0.073383178
classical	0.163265306	10	0.138301215
classical	0.244897959	10	0.195712134
classical	0.326530612	10	0.246455725
classical	0.408163265	10	0.291269663
classical	0.489795918	10	0.330803206
classical	0.571428571	10	0.365628876
classical	0.653061224	10	0.396252439
classical	0.734693878	10	0.423121464
classical	0.816326531	10	0.446632676
classical	0.897959184	10	0.467138285
classical	0.979591837	10	0.484951458
classical	1.06122449	10	0.500351046
classical	1.142857143	10	0.513585691
classical	1.224489796	10	0.52487739
classical	1.306122449	10	0.5344246
classical	1.387755102	10	0.542404948
classical	1.469387755	10	0.548977601
classical	1.551020408	10	0.554285338
classical	1.632653061	10	0.558456373
classical	1.714285714	10	0.561605953
classical	1.795918367	10	0.563837768
classical	1.87755102	10	0.56524519
classical	1.959183673	10	0.565912373
classical	2.040816327	10	0.565915225
classical	2.12244898	10	0.565322259
classical	2.204081633	10	0.564195367
classical	2.285714286	10	0.562590487
classical	2.367346939	10	0.560558211
classical	2.448979592	10	0.55814432
classical	2.530612245	10	0.555390263
classical	2.612244898	10	0.552333583
classical	2.693877551	10	0.549008301
classical	2.775510204	10	0.545445255
classical	2.857142857	10	0.541672409
classical	2.93877551	10	0.537715124
classical	3.020408163	10	0.53359641
classical	3.102040816	10	0.529337141
classical	3.183673469	10	0.52495626
classical	3.265306122	10	0.520470956
classical	3.346938776	10	0.515896827
classical	3.428571429	10	0.511248023
classical	3.510204082	10	0.506537382
classical	3.591836735	10	0.501776548
classical	3.673469388	10	0.496976074
classical	3.755102041	10	0.492145529
classical	3.836734694	10	0.487293577
classical	3.918367347	10	0.482428063
classical	4	10	0.477556083
classical	0	11	0
classical	0.081632653	11	0.072674469
classical	0.163265306	11	0.136965551
classical	0.244897959	11	0.193822015
classical	0.326530612	11	0.244075543
classical	0.408163265	11	0.288456683
classical	0.489795918	11	0.327608426
classical	0.571428571	11	0.362097761
classical	0.653061224	11	0.392425573
classical	0.734693878	11	0.419035107
classical	0.816326531	11	0.442319255
classical	0.897959184	11	0.462626829
classical	0.979591837	11	0.480267968
classical	1.06122449	11	0.495518832
classical	1.142857143	11	0.508625662
classical	1.224489796	11	0.51980831
classical	1.306122449	11	0.529263316
classical	1.387755102	11	0.537166593
classical	1.469387755	11	0.543675769
classical	1.551020408	11	0.548932246
classical	1.632653061	11	0.553062999
classical	1.714285714	11	0.556182161
classical	1.795918367	11	0.558392422
classical	1.87755102	11	0.559786251
classical	1.959183673	11	0.560446991
classical	2.040816327	11	0.560449815
classical	2.12244898	11	0.559862577
classical	2.204081633	11	0.558746567
classical	2.285714286	11	0.557157186
classical	2.367346939	11	0.555144537
classical	2.448979592	11	0.552753959
classical	2.530612245	11	0.550026499
classical	2.612244898	11	0.54699934
classical	2.693877551	11	0.543706173
classical	2.775510204	11	0.540177537
classical	2.857142857	11	0.536441128
classical	2.93877551	11	0.532522061
classical	3.020408163	11	0.528443124
classical	3.102040816	11	0.524224989
classical	3.183673469	11	0.519886418
classical	3.265306122	11	0.515444432
classical	3.346938776	11	0.510914477
classical	3.428571429	11	0.50631057
classical	3.510204082	11	0.501645423
classical	3.591836735	11	0.496930567
classical	3.673469388	11	0.492176455
classical	3.755102041	11	0.487392561
classical	3.836734694	11	0.482587468
classical	3.918367347	11	0.477768943
classical	4	11	0.472944015
classical	0	12	0
classical	0.081632653	12	0.071904376
classical	0.163265306	12	0.135514198
classical	0.244897959	12	0.191768185
classical	0.326530612	12	0.241489202
classical	0.408163265	12	0.285400059
classical	0.489795918	12	0.324136931
classical	0.571428571	12	0.358260801
classical	0.653061224	12	0.388267244
classical	0.734693878	12	0.414594811
classical	0.816326531	12	0.43763223
classical	0.897959184	12	0.457724614
classical	0.979591837	12	0.47517882
classical	1.06122449	12	0.490268079
classical	1.142857143	12	0.503236022
classical	1.224489796	12	0.514300173
classical	1.306122449	12	0.52365499
classical	1.387755102	12	0.53147452
classical	1.469387755	12	0.537914722
classical	1.551020408	12	0.543115499
classical	1.632653061	12	0.54720248
classical	1.714285714	12	0.55028859
classical	1.795918367	12	0.552475429
classical	1.87755102	12	0.553854489
classical	1.959183673	12	0.554508228
classical	2.040816327	12	0.554511022
classical	2.12244898	12	0.553930006
classical	2.204081633	12	0.552825822
classical	2.285714286	12	0.551253283
classical	2.367346939	12	0.549261961
classical	2.448979592	12	0.546896714
classical	2.530612245	12	0.544198156
classical	2.612244898	12	0.541203074
classical	2.693877551	12	0.537944803
classical	2.775510204	12	0.534453559
classical	2.857142857	12	0.530756742
classical	2.93877551	12	0.526879204
classical	3.020408163	12	0.522843489
classical	3.102040816	12	0.518670051
classical	3.183673469	12	0.514377453
classical	3.265306122	12	0.509982537
classical	3.346938776	12	0.505500584
classical	3.428571429	12	0.500945462
classical	3.510204082	12	0.496329749
classical	3.591836735	12	0.491664854
classical	3.673469388	12	0.486961119
classical	3.755102041	12	0.482227917
classical	3.836734694	12	0.477473741
classical	3.918367347	12	0.472706276
classical	4	12	0.467932475
classical	0	13	0
classical	0.081632653	13	0.07107452
classical	0.163265306	13	0.133950216
classical	0.244897959	13	0.189554969
classical	0.326530612	13	0.238702151
classical	0.408163265	13	0.282106228
classical	0.489795918	13	0.320396034
classical	0.571428571	13	0.354126077
classical	0.653061224	13	0.383786214
classical	0.734693878	13	0.409809931
classical	0.816326531	13	0.432581473
classical	0.897959184	13	0.452441969
classical	0.979591837	13	0.469694734
classical	1.06122449	13	0.484609846
classical	1.142857143	13	0.497428125
classical	1.224489796	13	0.508364584
classical	1.306122449	13	0.517611436
classical	1.387755102	13	0.52534072
classical	1.469387755	13	0.531706595
classical	1.551020408	13	0.536847349
classical	1.632653061	13	0.540887162
classical	1.714285714	13	0.543937655
classical	1.795918367	13	0.546099256
classical	1.87755102	13	0.5474624
classical	1.959183673	13	0.548108594
classical	2.040816327	13	0.548111355
classical	2.12244898	13	0.547537045
classical	2.204081633	13	0.546445605
classical	2.285714286	13	0.544891215
classical	2.367346939	13	0.542922874
classical	2.448979592	13	0.540584925
classical	2.530612245	13	0.537917512
classical	2.612244898	13	0.534956996
classical	2.693877551	13	0.531736329
classical	2.775510204	13	0.528285377
classical	2.857142857	13	0.524631226
classical	2.93877551	13	0.520798439
classical	3.020408163	13	0.5168093
classical	3.102040816	13	0.512684029
classical	3.183673469	13	0.508440972
classical	3.265306122	13	0.504096778
classical	3.346938776	13	0.499666552
classical	3.428571429	13	0.495164001
classical	3.510204082	13	0.490601558
classical	3.591836735	13	0.485990501
classical	3.673469388	13	0.481341052
classical	3.755102041	13	0.476662477
classical	3.836734694	13	0.471963169
classical	3.918367347	13	0.467250726
classical	4	13	0.462532019
classical	0	14	0
classical	0.081632653	14	0.070186647
classical	0.163265306	14	0.13227689
classical	0.244897959	14	0.18718702
classical	0.326530612	14	0.235720248
classical	0.408163265	14	0.278582115
classical	0.489795918	14	0.316393599
classical	0.571428571	14	0.349702282
classical	0.653061224	14	0.378991899
classical	0.734693878	14	0.404690524
classical	0.816326531	14	0.427177601
classical	0.897959184	14	0.446789997
classical	0.979591837	14	0.463827237
classical	1.06122449	14	0.478556028
classical	1.142857143	14	0.491214179
classical	1.224489796	14	0.502014018
classical	1.306122449	14	0.511145356
classical	1.387755102	14	0.518778085
classical	1.469387755	14	0.525064437
classical	1.551020408	14	0.530140972
classical	1.632653061	14	0.534130319
classical	1.714285714	14	0.537142705
classical	1.795918367	14	0.539277302
classical	1.87755102	14	0.540623418
classical	1.959183673	14	0.541261539
classical	2.040816327	14	0.541264266
classical	2.12244898	14	0.54069713
classical	2.204081633	14	0.539619325
classical	2.285714286	14	0.538084352
classical	2.367346939	14	0.536140601
classical	2.448979592	14	0.533831858
classical	2.530612245	14	0.531197766
classical	2.612244898	14	0.528274234
classical	2.693877551	14	0.525093799
classical	2.775510204	14	0.521685958
classical	2.857142857	14	0.518077454
classical	2.93877551	14	0.514292547
classical	3.020408163	14	0.510353241
classical	3.102040816	14	0.506279504
classical	3.183673469	14	0.502089452
classical	3.265306122	14	0.497799526
classical	3.346938776	14	0.493424643
classical	3.428571429	14	0.488978338
classical	3.510204082	14	0.484472891
classical	3.591836735	14	0.479919435
classical	3.673469388	14	0.475328068
classical	3.755102041	14	0.470707938
classical	3.836734694	14	0.466067335
classical	3.918367347	14	0.46141376
classical	4	14	0.456754001
classical	0	15	0
classical	0.081632653	15	0.069242617
classical	0.163265306	15	0.130497729
classical	0.244897959	15	0.184669303
classical	0.326530612	15	0.232549745
classical	0.408163265	15	0.274835109
classical	0.489795918	15	0.312138017
classical	0.571428571	15	0.344998689
classical	0.653061224	15	0.373894353
classical	0.734693878	15	0.399247324
classical	0.816326531	15	0.421431943
classical	0.897959184	15	0.440780547
classical	0.979591837	15	0.457588632
classical	1.06122449	15	0.472119316
classical	1.142857143	15	0.484607212
classical	1.224489796	15	0.49526179
classical	1.306122449	15	0.504270309
classical	1.387755102	15	0.511800376
classical	1.469387755	15	0.518002174
classical	1.551020408	15	0.523010429
classical	1.632653061	15	0.526946118
classical	1.714285714	15	0.529917986
classical	1.795918367	15	0.532023873
classical	1.87755102	15	0.533351883
classical	1.959183673	15	0.533981421
classical	2.040816327	15	0.533984112
classical	2.12244898	15	0.533424604
classical	2.204081633	15	0.532361295
classical	2.285714286	15	0.530846968
classical	2.367346939	15	0.528929361
classical	2.448979592	15	0.526651671
classical	2.530612245	15	0.524053009
classical	2.612244898	15	0.521168799
classical	2.693877551	15	0.518031142
classical	2.775510204	15	0.514669137
classical	2.857142857	15	0.511109169
classical	2.93877551	15	0.507375169
classical	3.020408163	15	0.503488848
classical	3.102040816	15	0.499469904
classical	3.183673469	15	0.495336209
classical	3.265306122	15	0.491103984
classical	3.346938776	15	0.486787944
classical	3.428571429	15	0.482401444
classical	3.510204082	15	0.477956596
classical	3.591836735	15	0.473464386
classical	3.673469388	15	0.468934773
classical	3.755102041	15	0.464376786
classical	3.836734694	15	0.4597986
classical	3.918367347	15	0.455207617
classical	4	15	0.450610533
classical	0	16	0
classical	0.081632653	16	0.068244405
classical	0.163265306	16	0.128616453
classical	0.244897959	16	0.182007082
classical	0.326530612	16	0.229197272
classical	0.408163265	16	0.270873043
classical	0.489795918	16	0.307638188
classical	0.571428571	16	0.340025135
classical	0.653061224	16	0.368504234
classical	0.734693878	16	0.393491714
classical	0.816326531	16	0.415356516
classical	0.897959184	16	0.434426187
classical	0.979591837	16	0.450991964
classical	1.06122449	16	0.465313172
classical	1.142857143	16	0.47762104
classical	1.224489796	16	0.48812202
classical	1.306122449	16	0.497000671
classical	1.387755102	16	0.504422183
classical	1.469387755	16	0.510534575
classical	1.551020408	16	0.51547063
classical	1.632653061	16	0.519349581
classical	1.714285714	16	0.522278607
classical	1.795918367	16	0.524354135
classical	1.87755102	16	0.525663
classical	1.959183673	16	0.526283463
classical	2.040816327	16	0.526286115
classical	2.12244898	16	0.525734673
classical	2.204081633	16	0.524686693
classical	2.285714286	16	0.523194197
classical	2.367346939	16	0.521304234
classical	2.448979592	16	0.51905938
classical	2.530612245	16	0.51649818
classical	2.612244898	16	0.513655549
classical	2.693877551	16	0.510563125
classical	2.775510204	16	0.507249587
classical	2.857142857	16	0.50374094
classical	2.93877551	16	0.500060771
classical	3.020408163	16	0.496230476
classical	3.102040816	16	0.492269469
classical	3.183673469	16	0.488195366
classical	3.265306122	16	0.484024153
classical	3.346938776	16	0.479770334
classical	3.428571429	16	0.475447071
classical	3.510204082	16	0.4710663
classical	3.591836735	16	0.46663885
classical	3.673469388	16	0.462174538
classical	3.755102041	16	0.457682259
classical	3.836734694	16	0.453170073
classical	3.918367347	16	0.448645274
classical	4	16	0.444114462
classical	0	17	0
classical	0.081632653	17	0.067194091
classical	0.163265306	17	0.126636986
classical	0.244897959	17	0.179205908
classical	0.326530612	17	0.225669819
classical	0.408163265	17	0.266704181
classical	0.489795918	17	0.302903492
classical	0.571428571	17	0.334791989
classical	0.653061224	17	0.362832782
classical	0.734693878	17	0.387435692
classical	0.816326531	17	0.408963984
classical	0.897959184	17	0.427740165
classical	0.979591837	17	0.444050987
classical	1.06122449	17	0.458151784
classical	1.142857143	17	0.470270228
classical	1.224489796	17	0.480609593
classical	1.306122449	17	0.489351598
classical	1.387755102	17	0.496658889
classical	1.469387755	17	0.502677209
classical	1.551020408	17	0.507537296
classical	1.632653061	17	0.511356548
classical	1.714285714	17	0.514240495
classical	1.795918367	17	0.516284079
classical	1.87755102	17	0.5175728
classical	1.959183673	17	0.518183714
classical	2.040816327	17	0.518186325
classical	2.12244898	17	0.51764337
classical	2.204081633	17	0.516611519
classical	2.285714286	17	0.515141993
classical	2.367346939	17	0.513281118
classical	2.448979592	17	0.511070813
classical	2.530612245	17	0.508549031
classical	2.612244898	17	0.50575015
classical	2.693877551	17	0.50270532
classical	2.775510204	17	0.499442779
classical	2.857142857	17	0.495988132
classical	2.93877551	17	0.492364602
classical	3.020408163	17	0.488593257
classical	3.102040816	17	0.484693211
classical	3.183673469	17	0.480681811
classical	3.265306122	17	0.476574795
classical	3.346938776	17	0.472386445
classical	3.428571429	17	0.468129718
classical	3.510204082	17	0.463816369
classical	3.591836735	17	0.45945706
classical	3.673469388	17	0.455061455
classical	3.755102041	17	0.450638315
classical	3.836734694	17	0.446195573
classical	3.918367347	17	0.441740413
classical	4	17	0.437279332
classical	0	18	0
classical	0.081632653	18	0.06609386
classical	0.163265306	18	0.124563441
classical	0.244897959	18	0.176271602
classical	0.326530612	18	0.221974717
classical	0.408163265	18	0.262337184
classical	0.489795918	18	0.297943771
classical	0.571428571	18	0.329310127
classical	0.653061224	18	0.356891782
classical	0.734693878	18	0.381091846
classical	0.816326531	18	0.402267636
classical	0.897959184	18	0.420736376
classical	0.979591837	18	0.436780126
classical	1.06122449	18	0.450650038
classical	1.142857143	18	0.462570056
classical	1.224489796	18	0.472740124
classical	1.306122449	18	0.481338988
classical	1.387755102	18	0.48852663
classical	1.469387755	18	0.494446407
classical	1.551020408	18	0.499226914
classical	1.632653061	18	0.502983631
classical	1.714285714	18	0.505820356
classical	1.795918367	18	0.507830479
classical	1.87755102	18	0.509098098
classical	1.959183673	18	0.509699009
classical	2.040816327	18	0.509701577
classical	2.12244898	18	0.509167513
classical	2.204081633	18	0.508152557
classical	2.285714286	18	0.506707093
classical	2.367346939	18	0.504876688
classical	2.448979592	18	0.502702574
classical	2.530612245	18	0.500222084
classical	2.612244898	18	0.497469031
classical	2.693877551	18	0.494474057
classical	2.775510204	18	0.491264936
classical	2.857142857	18	0.487866855
classical	2.93877551	18	0.484302657
classical	3.020408163	18	0.480593064
classical	3.102040816	18	0.476756878
classical	3.183673469	18	0.47281116
classical	3.265306122	18	0.468771392
classical	3.346938776	18	0.464651621
classical	3.428571429	18	0.460464593
classical	3.510204082	18	0.456221871
classical	3.591836735	18	0.451933941
classical	3.673469388	18	0.44761031
classical	3.755102041	18	0.443259593
classical	3.836734694	18	0.438889597
classical	3.918367347	18	0.434507385
classical	4	18	0.43011935
classical	0	19	0
classical	0.081632653	19	0.064945989
classical	0.163265306	19	0.122400112
classical	0.244897959	19	0.173210243
classical	0.326530612	19	0.218119619
classical	0.408163265	19	0.2577811
classical	0.489795918	19	0.292769297
classical	0.571428571	19	0.323590905
classical	0.653061224	19	0.350693541
classical	0.734693878	19	0.374473316
classical	0.816326531	19	0.39528134
classical	0.897959184	19	0.413429328
classical	0.979591837	19	0.429194441
classical	1.06122449	19	0.442823471
classical	1.142857143	19	0.45453647
classical	1.224489796	19	0.464529912
classical	1.306122449	19	0.472979437
classical	1.387755102	19	0.48004225
classical	1.469387755	19	0.485859215
classical	1.551020408	19	0.490556699
classical	1.632653061	19	0.494248171
classical	1.714285714	19	0.49703563
classical	1.795918367	19	0.499010843
classical	1.87755102	19	0.500256447
classical	1.959183673	19	0.500846922
classical	2.040816327	19	0.500849445
classical	2.12244898	19	0.500324656
classical	2.204081633	19	0.499327327
classical	2.285714286	19	0.497906967
classical	2.367346939	19	0.496108351
classical	2.448979592	19	0.493971996
classical	2.530612245	19	0.491534585
classical	2.612244898	19	0.488829345
classical	2.693877551	19	0.485886385
classical	2.775510204	19	0.482732999
classical	2.857142857	19	0.479393933
classical	2.93877551	19	0.475891635
classical	3.020408163	19	0.472246467
classical	3.102040816	19	0.468476905
classical	3.183673469	19	0.464599714
classical	3.265306122	19	0.460630106
classical	3.346938776	19	0.456581884
classical	3.428571429	19	0.452467574
classical	3.510204082	19	0.448298537
classical	3.591836735	19	0.444085076
classical	3.673469388	19	0.439836534
classical	3.755102041	19	0.435561378
classical	3.836734694	19	0.431267277
classical	3.918367347	19	0.426961172
classical	4	19	0.422649345
classical	0	20	0
classical	0.081632653	20	0.063752848
classical	0.163265306	20	0.120151464
classical	0.244897959	20	0.170028148
classical	0.326530612	20	0.214112481
classical	0.408163265	20	0.253045329
classical	0.489795918	20	0.287390748
classical	0.571428571	20	0.317646124
classical	0.653061224	20	0.34425085
classical	0.734693878	20	0.367593759
classical	0.816326531	20	0.388019513
classical	0.897959184	20	0.405834099
classical	0.979591837	20	0.421309587
classical	1.06122449	20	0.434688234
classical	1.142857143	20	0.44618605
classical	1.224489796	20	0.4559959
classical	1.306122449	20	0.464290196
classical	1.387755102	20	0.471223256
classical	1.469387755	20	0.476933356
classical	1.551020408	20	0.481544541
classical	1.632653061	20	0.485168196
classical	1.714285714	20	0.487904446
classical	1.795918367	20	0.489843371
classical	1.87755102	20	0.491066092
classical	1.959183673	20	0.491645719
classical	2.040816327	20	0.491648196
classical	2.12244898	20	0.491133048
classical	2.204081633	20	0.490154042
classical	2.285714286	20	0.488759775
classical	2.367346939	20	0.486994202
classical	2.448979592	20	0.484897094
classical	2.530612245	20	0.482504462
classical	2.612244898	20	0.479848921
classical	2.693877551	20	0.476960027
classical	2.775510204	20	0.473864572
classical	2.857142857	20	0.47058685
classical	2.93877551	20	0.467148893
classical	3.020408163	20	0.463570692
classical	3.102040816	20	0.459870382
classical	3.183673469	20	0.456064419
classical	3.265306122	20	0.452167738
classical	3.346938776	20	0.448193887
classical	3.428571429	20	0.444155162
classical	3.510204082	20	0.440062715
classical	3.591836735	20	0.435926662
classical	3.673469388	20	0.431756171
classical	3.755102041	20	0.427559555
classical	3.836734694	20	0.423344342
classical	3.918367347	20	0.419117346
classical	4	20	0.414884733
classical	0	21	0
classical	0.081632653	21	0.062516888
classical	0.163265306	21	0.11782212
classical	0.244897959	21	0.166731857
classical	0.326530612	21	0.209961539
classical	0.408163265	21	0.248139607
classical	0.489795918	21	0.28181918
classical	0.571428571	21	0.311488002
classical	0.653061224	21	0.33757695
classical	0.734693878	21	0.360467316
classical	0.816326531	21	0.380497081
classical	0.897959184	21	0.397966301
classical	0.979591837	21	0.41314177
classical	1.06122449	21	0.426261048
classical	1.142857143	21	0.437535959
classical	1.224489796	21	0.447155628
classical	1.306122449	21	0.455289125
classical	1.387755102	21	0.462087775
classical	1.469387755	21	0.467687176
classical	1.551020408	21	0.472208964
classical	1.632653061	21	0.475762369
classical	1.714285714	21	0.478445572
classical	1.795918367	21	0.480346908
classical	1.87755102	21	0.481545924
classical	1.959183673	21	0.482114314
classical	2.040816327	21	0.482116743
classical	2.12244898	21	0.481611582
classical	2.204081633	21	0.480651555
classical	2.285714286	21	0.479284319
classical	2.367346939	21	0.477552974
classical	2.448979592	21	0.475496523
classical	2.530612245	21	0.473150276
classical	2.612244898	21	0.470546217
classical	2.693877551	21	0.46771333
classical	2.775510204	21	0.464677885
classical	2.857142857	21	0.461463707
classical	2.93877551	21	0.458092401
classical	3.020408163	21	0.45458357
classical	3.102040816	21	0.450954997
classical	3.183673469	21	0.447222819
classical	3.265306122	21	0.443401682
classical	3.346938776	21	0.439504871
classical	3.428571429	21	0.435544444
classical	3.510204082	21	0.431531336
classical	3.591836735	21	0.427475467
classical	3.673469388	21	0.423385829
classical	3.755102041	21	0.419270571
classical	3.836734694	21	0.415137077
classical	3.918367347	21	0.410992029
classical	4	21	0.406841472
classical	0	22	0
classical	0.081632653	22	0.06124064
classical	0.163265306	22	0.115416845
classical	0.244897959	22	0.163328118
classical	0.326530612	22	0.205675289
classical	0.408163265	22	0.243073972
classical	0.489795918	22	0.276065995
classical	0.571428571	22	0.305129145
classical	0.653061224	22	0.3306855
classical	0.734693878	22	0.353108573
classical	0.816326531	22	0.372729441
classical	0.897959184	22	0.389842036
classical	0.979591837	22	0.404707706
classical	1.06122449	22	0.417559161
classical	1.142857143	22	0.428603902
classical	1.224489796	22	0.43802719
classical	1.306122449	22	0.445994646
classical	1.387755102	22	0.452654506
classical	1.469387755	22	0.458139597
classical	1.551020408	22	0.462569076
classical	1.632653061	22	0.46604994
classical	1.714285714	22	0.468678366
classical	1.795918367	22	0.470540888
classical	1.87755102	22	0.471715427
classical	1.959183673	22	0.472272213
classical	2.040816327	22	0.472274593
classical	2.12244898	22	0.471779744
classical	2.204081633	22	0.470839316
classical	2.285714286	22	0.469499991
classical	2.367346939	22	0.467803991
classical	2.448979592	22	0.465789521
classical	2.530612245	22	0.463491171
classical	2.612244898	22	0.460940273
classical	2.693877551	22	0.458165217
classical	2.775510204	22	0.45519174
classical	2.857142857	22	0.452043177
classical	2.93877551	22	0.448740695
classical	3.020408163	22	0.445303494
classical	3.102040816	22	0.441748996
classical	3.183673469	22	0.43809301
classical	3.265306122	22	0.434349878
classical	3.346938776	22	0.430532619
classical	3.428571429	22	0.426653042
classical	3.510204082	22	0.42272186
classical	3.591836735	22	0.418748789
classical	3.673469388	22	0.414742638
classical	3.755102041	22	0.410711391
classical	3.836734694	22	0.40666228
classical	3.918367347	22	0.402601851
classical	4	22	0.398536026
classical	0	23	0
classical	0.081632653	23	0.059926703
classical	0.163265306	23	0.112940542
classical	0.244897959	23	0.159823863
classical	0.326530612	23	0.201262462
classical	0.408163265	23	0.237858746
classical	0.489795918	23	0.270142915
classical	0.571428571	23	0.298582506
classical	0.653061224	23	0.323590542
classical	0.734693878	23	0.345532521
classical	0.816326531	23	0.364732417
classical	0.897959184	23	0.381477856
classical	0.979591837	23	0.396024579
classical	1.06122449	23	0.408600302
classical	1.142857143	23	0.419408074
classical	1.224489796	23	0.428629183
classical	1.306122449	23	0.436425695
classical	1.387755102	23	0.442942665
classical	1.469387755	23	0.448310072
classical	1.551020408	23	0.452644515
classical	1.632653061	23	0.456050696
classical	1.714285714	23	0.458622729
classical	1.795918367	23	0.460445289
classical	1.87755102	23	0.461594628
classical	1.959183673	23	0.462139469
classical	2.040816327	23	0.462141797
classical	2.12244898	23	0.461657566
classical	2.204081633	23	0.460737315
classical	2.285714286	23	0.459426726
classical	2.367346939	23	0.457767114
classical	2.448979592	23	0.455795864
classical	2.530612245	23	0.453546826
classical	2.612244898	23	0.451050658
classical	2.693877551	23	0.448335143
classical	2.775510204	23	0.445425462
classical	2.857142857	23	0.442344453
classical	2.93877551	23	0.439112827
classical	3.020408163	23	0.435749372
classical	3.102040816	23	0.432271137
classical	3.183673469	23	0.42869359
classical	3.265306122	23	0.425030769
classical	3.346938776	23	0.42129541
classical	3.428571429	23	0.417499071
classical	3.510204082	23	0.413652233
classical	3.591836735	23	0.409764405
classical	3.673469388	23	0.405844208
classical	3.755102041	23	0.401899453
classical	3.836734694	23	0.397937217
classical	3.918367347	23	0.393963905
classical	4	23	0.389985314
classical	0	24	0
classical	0.081632653	24	0.058577742
classical	0.163265306	24	0.110398229
classical	0.244897959	24	0.156226198
classical	0.326530612	24	0.196732007
classical	0.408163265	24	0.232504501
classical	0.489795918	24	0.264061947
classical	0.571428571	24	0.291861357
classical	0.653061224	24	0.316306458
classical	0.734693878	24	0.337754519
classical	0.816326531	24	0.356522222
classical	0.897959184	24	0.372890718
classical	0.979591837	24	0.387109991
classical	1.06122449	24	0.399402632
classical	1.142857143	24	0.409967119
classical	1.224489796	24	0.41898066
classical	1.306122449	24	0.42660167
classical	1.387755102	24	0.432971942
classical	1.469387755	24	0.438218528
classical	1.551020408	24	0.442455402
classical	1.632653061	24	0.445784909
classical	1.714285714	24	0.448299045
classical	1.795918367	24	0.450080579
classical	1.87755102	24	0.451204046
classical	1.959183673	24	0.451736622
classical	2.040816327	24	0.451738898
classical	2.12244898	24	0.451265567
classical	2.204081633	24	0.450366031
classical	2.285714286	24	0.449084944
classical	2.367346939	24	0.44746269
classical	2.448979592	24	0.445535814
classical	2.530612245	24	0.443337402
classical	2.612244898	24	0.440897423
classical	2.693877551	24	0.438243034
classical	2.775510204	24	0.435398851
classical	2.857142857	24	0.432387196
classical	2.93877551	24	0.429228314
classical	3.020408163	24	0.425940572
classical	3.102040816	24	0.422540632
classical	3.183673469	24	0.419043617
classical	3.265306122	24	0.415463246
classical	3.346938776	24	0.411811971
classical	3.428571429	24	0.408101088
classical	3.510204082	24	0.404340843
classical	3.591836735	24	0.400540532
classical	3.673469388	24	0.396708579
classical	3.755102041	24	0.392852621
classical	3.836734694	24	0.388979575
classical	3.918367347	24	0.385095704
classical	4	24	0.381206671
classical	0	25	0
classical	0.081632653	25	0.057196476
classical	0.163265306	25	0.107795034
classical	0.244897959	25	0.152542377
classical	0.326530612	25	0.192093057
classical	0.408163265	25	0.227022034
classical	0.489795918	25	0.257835354
classical	0.571428571	25	0.284979254
classical	0.653061224	25	0.308847938
classical	0.734693878	25	0.329790252
classical	0.816326531	25	0.348115412
classical	0.897959184	25	0.364097938
classical	0.979591837	25	0.37798192
classical	1.06122449	25	0.389984701
classical	1.142857143	25	0.400300077
classical	1.224489796	25	0.409101077
classical	1.306122449	25	0.416542384
classical	1.387755102	25	0.422762445
classical	1.469387755	25	0.427885316
classical	1.551020408	25	0.432022284
classical	1.632653061	25	0.435273281
classical	1.714285714	25	0.437728134
classical	1.795918367	25	0.439467659
classical	1.87755102	25	0.440564635
classical	1.959183673	25	0.441084653
classical	2.040816327	25	0.441086875
classical	2.12244898	25	0.440624705
classical	2.204081633	25	0.43974638
classical	2.285714286	25	0.438495501
classical	2.367346939	25	0.4369115
classical	2.448979592	25	0.43503006
classical	2.530612245	25	0.432883486
classical	2.612244898	25	0.430501043
classical	2.693877551	25	0.427909244
classical	2.775510204	25	0.425132127
classical	2.857142857	25	0.422191487
classical	2.93877551	25	0.419107092
classical	3.020408163	25	0.415896874
classical	3.102040816	25	0.412577105
classical	3.183673469	25	0.40916255
classical	3.265306122	25	0.405666605
classical	3.346938776	25	0.402101427
classical	3.428571429	25	0.398478046
classical	3.510204082	25	0.394806468
classical	3.591836735	25	0.391095768
classical	3.673469388	25	0.387354173
classical	3.755102041	25	0.383589139
classical	3.836734694	25	0.37980742
classical	3.918367347	25	0.37601513
classical	4	25	0.372217801
classical	0	26	0
classical	0.081632653	26	0.055785676
classical	0.163265306	26	0.105136177
classical	0.244897959	26	0.148779788
classical	0.326530612	26	0.187354917
classical	0.408163265	26	0.221422341
classical	0.489795918	26	0.251475624
classical	0.571428571	26	0.277949995
classical	0.653061224	26	0.301229938
classical	0.734693878	26	0.321655692
classical	0.816326531	26	0.339528846
classical	0.897959184	26	0.35511715
classical	0.979591837	26	0.368658671
classical	1.06122449	26	0.380365393
classical	1.142857143	26	0.390426331
classical	1.224489796	26	0.399010247
classical	1.306122449	26	0.406268008
classical	1.387755102	26	0.412334646
classical	1.469387755	26	0.417331157
classical	1.551020408	26	0.421366083
classical	1.632653061	26	0.424536892
classical	1.714285714	26	0.426931193
classical	1.795918367	26	0.428627812
classical	1.87755102	26	0.42969773
classical	1.959183673	26	0.430204921
classical	2.040816327	26	0.430207088
classical	2.12244898	26	0.429756318
classical	2.204081633	26	0.428899658
classical	2.285714286	26	0.427679632
classical	2.367346939	26	0.426134702
classical	2.448979592	26	0.424299669
classical	2.530612245	26	0.422206043
classical	2.612244898	26	0.419882364
classical	2.693877551	26	0.417354495
classical	2.775510204	26	0.414645878
classical	2.857142857	26	0.411777771
classical	2.93877551	26	0.408769455
classical	3.020408163	26	0.40563842
classical	3.102040816	26	0.402400536
classical	3.183673469	26	0.399070204
classical	3.265306122	26	0.395660489
classical	3.346938776	26	0.39218325
classical	3.428571429	26	0.388649243
classical	3.510204082	26	0.385068227
classical	3.591836735	26	0.381449055
classical	3.673469388	26	0.377799749
classical	3.755102041	26	0.374127583
classical	3.836734694	26	0.370439143
classical	3.918367347	26	0.366740394
classical	4	26	0.363036729
classical	0	27	0
classical	0.081632653	27	0.054348153
classical	0.163265306	27	0.102426957
classical	0.244897959	27	0.144945931
classical	0.326530612	27	0.18252703
classical	0.408163265	27	0.215716581
classical	0.489795918	27	0.244995431
classical	0.571428571	27	0.270787593
classical	0.653061224	27	0.293467643
classical	0.734693878	27	0.313367052
classical	0.816326531	27	0.330779639
classical	0.897959184	27	0.345966253
classical	0.979591837	27	0.359158827
classical	1.06122449	27	0.370563882
classical	1.142857143	27	0.380365563
classical	1.224489796	27	0.388728284
classical	1.306122449	27	0.395799022
classical	1.387755102	27	0.40170933
classical	1.469387755	27	0.406577088
classical	1.551020408	27	0.410508039
classical	1.632653061	27	0.41359714
classical	1.714285714	27	0.415929744
classical	1.795918367	27	0.417582643
classical	1.87755102	27	0.41862499
classical	1.959183673	27	0.419119112
classical	2.040816327	27	0.419121223
classical	2.12244898	27	0.418682069
classical	2.204081633	27	0.417847483
classical	2.285714286	27	0.416658897
classical	2.367346939	27	0.415153777
classical	2.448979592	27	0.413366031
classical	2.530612245	27	0.411326354
classical	2.612244898	27	0.409062554
classical	2.693877551	27	0.406599824
classical	2.775510204	27	0.403961005
classical	2.857142857	27	0.401166805
classical	2.93877551	27	0.398236009
classical	3.020408163	27	0.395185657
classical	3.102040816	27	0.392031209
classical	3.183673469	27	0.388786695
classical	3.265306122	27	0.385464844
classical	3.346938776	27	0.382077208
classical	3.428571429	27	0.378634268
classical	3.510204082	27	0.375145531
classical	3.591836735	27	0.37161962
classical	3.673469388	27	0.368064352
classical	3.755102041	27	0.364486812
classical	3.836734694	27	0.360893419
classical	3.918367347	27	0.357289981
classical	4	27	0.353681755
classical	0	28	0
classical	0.081632653	28	0.052886755
classical	0.163265306	28	0.099672741
classical	0.244897959	28	0.141048397
classical	0.326530612	28	0.177618957
classical	0.408163265	28	0.209916055
classical	0.489795918	28	0.23840761
classical	0.571428571	28	0.263506232
classical	0.653061224	28	0.285576425
classical	0.734693878	28	0.304940748
classical	0.816326531	28	0.321885117
classical	0.897959184	28	0.33666337
classical	0.979591837	28	0.349501202
classical	1.06122449	28	0.360599579
classical	1.142857143	28	0.370137698
classical	1.224489796	28	0.378275548
classical	1.306122449	28	0.385156157
classical	1.387755102	28	0.39090754
classical	1.469387755	28	0.395644405
classical	1.551020408	28	0.399469655
classical	1.632653061	28	0.402475692
classical	1.714285714	28	0.404745573
classical	1.795918367	28	0.406354026
classical	1.87755102	28	0.407368345
classical	1.959183673	28	0.40784918
classical	2.040816327	28	0.407851235
classical	2.12244898	28	0.407423889
classical	2.204081633	28	0.406611745
classical	2.285714286	28	0.405455119
classical	2.367346939	28	0.403990471
classical	2.448979592	28	0.402250797
classical	2.530612245	28	0.400265967
classical	2.612244898	28	0.398063039
classical	2.693877551	28	0.395666531
classical	2.775510204	28	0.393098668
classical	2.857142857	28	0.390379603
classical	2.93877551	28	0.387527615
classical	3.020408163	28	0.384559286
classical	3.102040816	28	0.38148966
classical	3.183673469	28	0.378332389
classical	3.265306122	28	0.375099861
classical	3.346938776	28	0.371803317
classical	3.428571429	28	0.368452956
classical	3.510204082	28	0.36505803
classical	3.591836735	28	0.361626929
classical	3.673469388	28	0.35816726
classical	3.755102041	28	0.354685919
classical	3.836734694	28	0.351189151
classical	3.918367347	28	0.347682608
classical	4	28	0.344171405
classical	0	29	0
classical	0.081632653	29	0.051404355
classical	0.163265306	29	0.096878944
classical	0.244897959	29	0.137094853
classical	0.326530612	29	0.172640351
classical	0.408163265	29	0.204032172
classical	0.489795918	29	0.231725117
classical	0.571428571	29	0.256120232
classical	0.653061224	29	0.277571804
classical	0.734693878	29	0.296393351
classical	0.816326531	29	0.312862775
classical	0.897959184	29	0.327226797
classical	0.979591837	29	0.339704788
classical	1.06122449	29	0.350492082
classical	1.142857143	29	0.35976285
classical	1.224489796	29	0.367672599
classical	1.306122449	29	0.374360346
classical	1.387755102	29	0.379950519
classical	1.469387755	29	0.384554612
classical	1.551020408	29	0.388272642
classical	1.632653061	29	0.39119442
classical	1.714285714	29	0.393400676
classical	1.795918367	29	0.394964045
classical	1.87755102	29	0.395949933
classical	1.959183673	29	0.396417291
classical	2.040816327	29	0.396419288
classical	2.12244898	29	0.39600392
classical	2.204081633	29	0.395214541
classical	2.285714286	29	0.394090335
classical	2.367346939	29	0.392666741
classical	2.448979592	29	0.390975828
classical	2.530612245	29	0.389046632
classical	2.612244898	29	0.386905452
classical	2.693877551	29	0.384576117
classical	2.775510204	29	0.382080231
classical	2.857142857	29	0.379437381
classical	2.93877551	29	0.376665333
classical	3.020408163	29	0.373780205
classical	3.102040816	29	0.37079662
classical	3.183673469	29	0.367727846
classical	3.265306122	29	0.364585925
classical	3.346938776	29	0.361381783
classical	3.428571429	29	0.358125331
classical	3.510204082	29	0.354825564
classical	3.591836735	29	0.351490635
classical	3.673469388	29	0.34812794
classical	3.755102041	29	0.34474418
classical	3.836734694	29	0.341345425
classical	3.918367347	29	0.33793717
classical	4	29	0.334524385
classical	0	30	0
classical	0.081632653	30	0.049903848
classical	0.163265306	30	0.094051021
classical	0.244897959	30	0.133093017
classical	0.326530612	30	0.167600932
classical	0.408163265	30	0.198076417
classical	0.489795918	30	0.224960997
classical	0.571428571	30	0.248644012
classical	0.653061224	30	0.269469407
classical	0.734693878	30	0.287741548
classical	0.816326531	30	0.303730225
classical	0.897959184	30	0.317674957
classical	0.979591837	30	0.329788713
classical	1.06122449	30	0.340261122
classical	1.142857143	30	0.349261274
classical	1.224489796	30	0.356940135
classical	1.306122449	30	0.363432665
classical	1.387755102	30	0.36885966
classical	1.469387755	30	0.373329358
classical	1.551020408	30	0.376938857
classical	1.632653061	30	0.379775348
classical	1.714285714	30	0.381917203
classical	1.795918367	30	0.383434937
classical	1.87755102	30	0.384392047
classical	1.959183673	30	0.384845762
classical	2.040816327	30	0.3848477
classical	2.12244898	30	0.384444458
classical	2.204081633	30	0.38367812
classical	2.285714286	30	0.38258673
classical	2.367346939	30	0.381204691
classical	2.448979592	30	0.379563137
classical	2.530612245	30	0.377690255
classical	2.612244898	30	0.375611576
classical	2.693877551	30	0.373350235
classical	2.775510204	30	0.370927204
classical	2.857142857	30	0.3683615
classical	2.93877551	30	0.365670369
classical	3.020408163	30	0.362869459
classical	3.102040816	30	0.359972965
classical	3.183673469	30	0.35699377
classical	3.265306122	30	0.353943563
classical	3.346938776	30	0.35083295
classical	3.428571429	30	0.347671555
classical	3.510204082	30	0.344468108
classical	3.591836735	30	0.341230527
classical	3.673469388	30	0.337965991
classical	3.755102041	30	0.334681003
classical	3.836734694	30	0.331381459
classical	3.918367347	30	0.328072691
classical	4	30	0.324759526
classical	0	31	0
classical	0.081632653	31	0.048388139
classical	0.163265306	31	0.091194449
classical	0.244897959	31	0.129050639
classical	0.326530612	31	0.16251046
classical	0.408163265	31	0.192060326
classical	0.489795918	31	0.218128352
classical	0.571428571	31	0.241092053
classical	0.653061224	31	0.261284927
classical	0.734693878	31	0.279002096
classical	0.816326531	31	0.294505156
classical	0.897959184	31	0.308026351
classical	0.979591837	31	0.31977218
classical	1.06122449	31	0.329926516
classical	1.142857143	31	0.33865331
classical	1.224489796	31	0.346098944
classical	1.306122449	31	0.352394279
classical	1.387755102	31	0.357656442
classical	1.469387755	31	0.361990384
classical	1.551020408	31	0.365490253
classical	1.632653061	31	0.368240592
classical	1.714285714	31	0.370317394
classical	1.795918367	31	0.37178903
classical	1.87755102	31	0.37271707
classical	1.959183673	31	0.373157005
classical	2.040816327	31	0.373158885
classical	2.12244898	31	0.372767889
classical	2.204081633	31	0.372024828
classical	2.285714286	31	0.370966586
classical	2.367346939	31	0.369626523
classical	2.448979592	31	0.368034827
classical	2.530612245	31	0.366218829
classical	2.612244898	31	0.364203285
classical	2.693877551	31	0.362010627
classical	2.775510204	31	0.35966119
classical	2.857142857	31	0.357173412
classical	2.93877551	31	0.354564018
classical	3.020408163	31	0.351848179
classical	3.102040816	31	0.349039659
classical	3.183673469	31	0.34615095
classical	3.265306122	31	0.343193385
classical	3.346938776	31	0.340177249
classical	3.428571429	31	0.337111874
classical	3.510204082	31	0.334005725
classical	3.591836735	31	0.330866477
classical	3.673469388	31	0.327701093
classical	3.755102041	31	0.324515879
classical	3.836734694	31	0.32131655
classical	3.918367347	31	0.318108279
classical	4	31	0.314895743
classical	0	32	0
classical	0.081632653	32	0.046860141
classical	0.163265306	32	0.088314714
classical	0.244897959	32	0.124975484
classical	0.326530612	32	0.157378711
classical	0.408163265	32	0.185995453
classical	0.489795918	32	0.211240304
classical	0.571428571	32	0.233478858
classical	0.653061224	32	0.253034082
classical	0.734693878	32	0.270191779
classical	0.816326531	32	0.285205284
classical	0.897959184	32	0.298299507
classical	0.979591837	32	0.309674427
classical	1.06122449	32	0.31950811
classical	1.142857143	32	0.327959329
classical	1.224489796	32	0.335169845
classical	1.306122449	32	0.341266387
classical	1.387755102	32	0.346362381
classical	1.469387755	32	0.350559466
classical	1.551020408	32	0.353948817
classical	1.632653061	32	0.356612306
classical	1.714285714	32	0.358623526
classical	1.795918367	32	0.360048691
classical	1.87755102	32	0.360947426
classical	1.959183673	32	0.361373468
classical	2.040816327	32	0.361375289
classical	2.12244898	32	0.36099664
classical	2.204081633	32	0.360277043
classical	2.285714286	32	0.359252218
classical	2.367346939	32	0.357954471
classical	2.448979592	32	0.356413038
classical	2.530612245	32	0.354654386
classical	2.612244898	32	0.352702488
classical	2.693877551	32	0.35057907
classical	2.775510204	32	0.348303823
classical	2.857142857	32	0.345894605
classical	2.93877551	32	0.34336761
classical	3.020408163	32	0.340737531
classical	3.102040816	32	0.338017699
classical	3.183673469	32	0.335220209
classical	3.265306122	32	0.332356038
classical	3.346938776	32	0.329435146
classical	3.428571429	32	0.326466569
classical	3.510204082	32	0.323458505
classical	3.591836735	32	0.320418389
classical	3.673469388	32	0.317352961
classical	3.755102041	32	0.31426833
classical	3.836734694	32	0.311170029
classical	3.918367347	32	0.308063068
classical	4	32	0.304951978
classical	0	33	0
classical	0.081632653	33	0.04532276
classical	0.163265306	33	0.085417297
classical	0.244897959	33	0.120875305
classical	0.326530612	33	0.152215452
classical	0.408163265	33	0.179893339
classical	0.489795918	33	0.204309961
classical	0.571428571	33	0.225818915
classical	0.653061224	33	0.244732574
classical	0.734693878	33	0.261327364
classical	0.816326531	33	0.275848307
classical	0.897959184	33	0.288512937
classical	0.979591837	33	0.29951467
classical	1.06122449	33	0.309025731
classical	1.142857143	33	0.317199684
classical	1.224489796	33	0.324173638
classical	1.306122449	33	0.330070166
classical	1.387755102	33	0.334998971
classical	1.469387755	33	0.339058359
classical	1.551020408	33	0.342336512
classical	1.632653061	33	0.344912617
classical	1.714285714	33	0.346857854
classical	1.795918367	33	0.348236262
classical	1.87755102	33	0.349105511
classical	1.959183673	33	0.349517576
classical	2.040816327	33	0.349519337
classical	2.12244898	33	0.349153111
classical	2.204081633	33	0.348457122
classical	2.285714286	33	0.347465919
classical	2.367346939	33	0.346210749
classical	2.448979592	33	0.344719887
classical	2.530612245	33	0.343018933
classical	2.612244898	33	0.341131073
classical	2.693877551	33	0.339077319
classical	2.775510204	33	0.336876719
classical	2.857142857	33	0.334546541
classical	2.93877551	33	0.332102452
classical	3.020408163	33	0.32955866
classical	3.102040816	33	0.32692806
classical	3.183673469	33	0.32422235
classical	3.265306122	33	0.321452146
classical	3.346938776	33	0.318627082
classical	3.428571429	33	0.315755898
classical	3.510204082	33	0.312846522
classical	3.591836735	33	0.309906146
classical	3.673469388	33	0.306941288
classical	3.755102041	33	0.303957857
classical	3.836734694	33	0.300961205
classical	3.918367347	33	0.297956177
classical	4	33	0.294947155
classical	0	34	0
classical	0.081632653	34	0.043778893
classical	0.163265306	34	0.082507658
classical	0.244897959	34	0.11675783
classical	0.326530612	34	0.147030412
classical	0.408163265	34	0.173765485
classical	0.489795918	34	0.197350383
classical	0.571428571	34	0.218126661
classical	0.653061224	34	0.236396048
classical	0.734693878	34	0.252425556
classical	0.816326531	34	0.26645186
classical	0.897959184	34	0.278685085
classical	0.979591837	34	0.289312057
classical	1.06122449	34	0.298499134
classical	1.142857143	34	0.306394651
classical	1.224489796	34	0.313131046
classical	1.306122449	34	0.318826715
classical	1.387755102	34	0.323587627
classical	1.469387755	34	0.327508736
classical	1.551020408	34	0.330675223
classical	1.632653061	34	0.333163576
classical	1.714285714	34	0.335042551
classical	1.795918367	34	0.336374005
classical	1.87755102	34	0.337213644
classical	1.959183673	34	0.337611672
classical	2.040816327	34	0.337613373
classical	2.12244898	34	0.337259623
classical	2.204081633	34	0.336587342
classical	2.285714286	34	0.335629903
classical	2.367346939	34	0.334417489
classical	2.448979592	34	0.332977411
classical	2.530612245	34	0.331334398
classical	2.612244898	34	0.329510846
classical	2.693877551	34	0.327527051
classical	2.775510204	34	0.325401411
classical	2.857142857	34	0.323150609
classical	2.93877551	34	0.320789774
classical	3.020408163	34	0.318332634
classical	3.102040816	34	0.315791641
classical	3.183673469	34	0.313178098
classical	3.265306122	34	0.310502258
classical	3.346938776	34	0.307773427
classical	3.428571429	34	0.305000046
classical	3.510204082	34	0.302189775
classical	3.591836735	34	0.299349559
classical	3.673469388	34	0.296485696
classical	3.755102041	34	0.293603892
classical	3.836734694	34	0.290709317
classical	3.918367347	34	0.287806651
classical	4	34	0.284900128
classical	0	35	0
classical	0.081632653	35	0.042231421
classical	0.163265306	35	0.079591223
classical	0.244897959	35	0.112630739
classical	0.326530612	35	0.141833262
classical	0.408163265	35	0.167623319
classical	0.489795918	35	0.190374551
classical	0.571428571	35	0.21041644
classical	0.653061224	35	0.228040051
classical	0.734693878	35	0.243502956
classical	0.816326531	35	0.257033467
classical	0.897959184	35	0.268834278
classical	0.979591837	35	0.279085614
classical	1.06122449	35	0.287947952
classical	1.142857143	35	0.295564382
classical	1.224489796	35	0.302062663
classical	1.306122449	35	0.307557005
classical	1.387755102	35	0.31214963
[truncated: 3,332 more rows]
