# Supplementary material for: Unified momentum model for rotor aerodynamics across operating regimes
Source: Nat Commun. 2024 Aug 21;15:6658. doi: 10.1038/s41467-024-50756-5 (PMC11339364; doi:10.1038/s41467-024-50756-5)
Supplement: Supplementary file 4 — Source Data [file 41467_2024_50756_MOESM4_ESM.zip › source_data/Figure_05.csv]

method	pitch	tsr	yaw	converged	Cp	Ct	a	aprime	u4	v4	Ctprime
classical	-15.0	3.0	0.0	true	-0.018323299689399757	0.11019804068612786	0.049533483884238894	-0.0026442877661546796	0.941645690607836	0.0	0.12021618501137789
classical	-15.0	3.0	30.0	true	-0.012855778467664163	0.1082527649916677	0.06502019900615733	0.0009905609344805942	0.9403638849474113	-0.014438897861057731	0.1642076494970315
classical	-15.0	3.2653061224489797	0.0	true	-0.01976597436510535	0.12481047276933059	0.056309364268574025	-0.0018828283771697967	0.9334237217572804	0.0	0.13773758435571218
classical	-15.0	3.2653061224489797	30.0	true	-0.013028200817219076	0.12414789811824532	0.07506939120878588	0.001614637069305824	0.9305211650652454	-0.016731756855921723	0.19234116877374
classical	-15.0	3.5306122448979593	0.0	true	-0.021273241701953213	0.1408791097479461	0.06431207389775936	-0.001152638602230006	0.9241411587767869	0.0	0.15769911864769423
classical	-15.0	3.5306122448979593	30.0	true	-0.011925163669333463	0.14236515945613587	0.08660705328195228	0.002334583819264768	0.9187728180374616	-0.01943543513827142	0.22631703527610056
classical	-15.0	3.795918367346939	0.0	true	-0.02289704932818195	0.15844976046546416	0.07291355149794498	-0.00045550502501184143	0.9137430401446608	0.0	0.18028953322556623
classical	-15.0	3.795918367346939	30.0	true	-0.009478445116513938	0.16294651169459462	0.09941013554177001	0.003094176091792847	0.9048914147775857	-0.02258344342328303	0.2670287494445322
classical	-15.0	4.061224489795919	0.0	true	-0.02337095532486859	0.17810790336600982	0.08225133992004767	0.0002456079276058204	0.9018197499099337	0.0	0.206497487671407
classical	-15.0	4.061224489795919	30.0	true	-0.0057470475564225555	0.1857849198654971	0.11342269710760297	0.0038221862659707545	0.8887242616533251	-0.026186384757103803	0.3152348077006723
classical	-15.0	4.326530612244898	0.0	true	-0.020870322397392154	0.20067051997923618	0.09277504764005275	0.0009890043445217587	0.8877311781062077	0.0	0.23789154556724879
classical	-15.0	4.326530612244898	30.0	true	-0.0009336848313615171	0.21078356707110016	0.1286285169768981	0.004528927604411754	0.8700413057950547	-0.030264861781540905	0.3720323659302667
classical	-15.0	4.591836734693878	0.0	true	-0.015003058348313048	0.2263633536961169	0.10458187575106695	0.0017771674153310637	0.8711238493914205	0.0	0.27550533472275757
classical	-15.0	4.591836734693878	30.0	true	0.004496679276448423	0.23785555260297636	0.14498732756657834	0.005231761458398493	0.8484666900703005	-0.034862128274595505	0.43910771095734746
classical	-15.0	4.857142857142858	0.0	true	-0.006606757427813127	0.2549325327165146	0.11747987068535029	0.0025948129657279327	0.851925017619658	0.0	0.31982932564012284
classical	-15.0	4.857142857142858	30.0	true	0.010002884065931984	0.26690738175409146	0.16249097548025498	0.005942443545806131	0.8234851303624998	-0.040034874662572315	0.5188392947618515
classical	-15.0	5.122448979591837	0.0	true	0.0026346614275254156	0.28576294139625086	0.13118346731895225	0.0034073942535092936	0.8302828609910882	0.0	0.37090909307211867
classical	-15.0	5.122448979591837	30.0	true	0.015239668335790246	0.29793712752651313	0.18123914589593243	0.006631880764569307	0.7943492205474232	-0.045864581983734526	0.6147407761577235
classical	-15.0	5.387755102040817	0.0	true	0.011549700983348801	0.3184118959113664	0.14554815721021658	0.004192222082544211	0.806216127432645	0.0	0.42914880367677655
classical	-15.0	5.387755102040817	30.0	true	0.020147334049715946	0.3311238390668266	0.20149034414958444	0.007317009589663825	0.7598847127046938	-0.052479144131479735	0.7324224019292096
classical	-15.0	5.653061224489797	0.0	true	0.019419458849250365	0.3526105521436334	0.16058386484343556	0.004944821529877417	0.7795337528105714	0.0	0.49555957416649665
classical	-15.0	5.653061224489797	30.0	true	0.024745489014344247	0.3667790506046279	0.2236389772526361	0.008059265544562506	0.718243332833254	-0.06006712849301869	0.8810900014417192
classical	-15.0	5.918367346938776	0.0	true	0.026184623109972095	0.3883474302744272	0.17637735308582458	0.005658582236365617	0.7497858238610976	0.0	0.571988120435853
classical	-15.0	5.918367346938776	30.0	true	NaN	0.4062402889266743	NaN	0.009339903243775533	0.6594920918530329	-0.07002314979211836	NaN
classical	-15.0	6.183673469387755	0.0	true	0.03205049815054812	0.4257254516807595	0.19303736781652925	0.0063170282307820355	0.7163428362202754	0.0	0.6610734354318011
classical	-15.0	6.183673469387755	30.0	false	NaN	0.4480775913766891	NaN	0.010205264805457656	0.5914347423126229	-0.08046930712686287	NaN
classical	-15.0	6.448979591836735	0.0	true	0.037485966519884624	0.46507137492240225	0.21075409415830704	0.006950496925599913	0.6783052395549454	0.0	0.7667133555046564
classical	-15.0	6.448979591836735	30.0	true	NaN	0.49459998935648414	NaN	0.011417939065967424	0.4914133301621808	-0.09371831478002206	NaN
classical	-15.0	6.714285714285714	0.0	true	0.0429317267707783	0.5068041391100901	0.22977316413689372	0.007605184545174788	0.6345967702222635	0.0	0.8941733800882304
classical	-15.0	6.714285714285714	30.0	false	NaN	0.543621087908617	NaN	0.012233017239235028	0.3560923916109717	-0.10770236316197399	NaN
classical	-15.0	6.979591836734694	0.0	true	0.048354152760337235	0.5509786308694938	0.250228010865278	0.008199095823865457	0.5844125359234906	0.0	1.0491900427543137
classical	-15.0	6.979591836734694	30.0	true	NaN	0.5960193461924571	NaN	0.01308827003363831	0.1696082919287029	-0.11961671285266554	NaN
classical	-15.0	7.244897959183674	0.0	true	0.053562926947480466	0.5976290637293091	0.27229670494004615	0.0086907174423279	0.527013960599455	0.0	1.2389828818981234
classical	-15.0	7.244897959183674	30.0	true	NaN	0.6525893299320187	NaN	0.013422866763188846	-0.08435399533094189	-0.12224189708547811	NaN
classical	-15.0	7.510204081632653	0.0	true	0.058478388226687425	0.6471435315264283	0.29637737659180374	0.009191778655435641	0.46142347374855663	0.0	1.4741148912025959
classical	-15.0	7.510204081632653	30.0	true	NaN	0.7126688439529412	NaN	0.013549496576031845	-0.4422065653085593	-0.09932436210705752	NaN
classical	-15.0	7.775510204081633	0.0	true	0.06304000159126658	0.70011635030762	0.3230613586655138	0.009824715730243159	0.38648903942533974	0.0	1.769969882571717
classical	-15.0	7.775510204081633	30.0	true	NaN	0.770708976290371	NaN	0.01229259026951831	NaN	NaN	NaN
classical	-15.0	8.040816326530614	0.0	true	0.06703036020159729	0.7571987182315036	0.35312490154134013	0.010615003634592867	0.30082002891703197	0.0	2.1499668072148435
classical	-15.0	8.040816326530614	30.0	true	NaN	0.8279071163221372	NaN	0.009545611397060217	NaN	NaN	NaN
classical	-15.0	8.306122448979593	0.0	true	NaN	0.8196453757386465	NaN	0.011543643069221766	0.20158788322289312	0.0	NaN
classical	-15.0	8.306122448979593	30.0	true	NaN	0.8929223273556769	NaN	0.01012587811053634	NaN	NaN	NaN
classical	-15.0	8.571428571428573	0.0	true	NaN	0.8907831533357025	NaN	0.012774088737038806	0.0802295916572261	0.0	NaN
classical	-15.0	8.571428571428573	30.0	true	NaN	0.9576936607835771	NaN	0.01168932935539539	NaN	NaN	NaN
classical	-15.0	8.836734693877553	0.0	true	NaN	0.9759181329261652	NaN	0.014562437413362963	-0.09053961035948023	0.0	NaN
classical	-15.0	8.836734693877553	30.0	false	NaN	1.0115398592497649	NaN	0.006313104977261671	-0.9675387251467233	-0.007983601917682702	NaN
classical	-15.0	9.102040816326532	0.0	true	NaN	1.0701042019978235	NaN	0.016412614840140543	-0.3217099963215788	0.0	NaN
classical	-15.0	9.102040816326532	30.0	true	NaN	NaN	NaN	NaN	NaN	NaN	NaN
classical	-15.0	9.36734693877551	0.0	true	NaN	1.1748725688180683	NaN	0.019212998320890563	-0.5996918507043332	0.0	NaN
classical	-15.0	9.36734693877551	30.0	true	NaN	1.13926074650502	NaN	0.011877205446602564	NaN	NaN	NaN
classical	-15.0	9.63265306122449	0.0	true	NaN	1.2517436188786604	NaN	0.01745476729868965	-0.8321188643415303	0.0	NaN
classical	-15.0	9.63265306122449	30.0	true	NaN	1.1875613270831682	NaN	0.01029444062488032	NaN	NaN	NaN
classical	-15.0	9.89795918367347	0.0	true	NaN	1.3113121950402353	NaN	0.012800973106119993	-0.9469607225853599	0.0	NaN
classical	-15.0	9.89795918367347	30.0	false	NaN	1.2287114403519876	NaN	0.00684738426316624	-0.9702889907598669	-0.007317409301273292	NaN
classical	-15.0	10.16326530612245	0.0	true	NaN	1.3610075994017308	NaN	0.0050685650599617835	-0.982002566616739	0.0	NaN
classical	-15.0	10.16326530612245	30.0	false	NaN	1.2920187540609391	NaN	0.011348987120586934	NaN	NaN	NaN
classical	-15.0	10.428571428571429	0.0	true	NaN	1.4189632528738128	NaN	0.0033906684776685114	-0.9894031545610319	0.0	NaN
classical	-15.0	10.428571428571429	30.0	true	NaN	1.3465433830277251	NaN	0.015756932665238747	NaN	NaN	NaN
classical	-15.0	10.693877551020408	0.0	true	NaN	1.4879030897811099	NaN	0.007451009376683702	-0.9770066877682014	0.0	NaN
classical	-15.0	10.693877551020408	30.0	true	NaN	1.387200823879532	NaN	0.014822319824881401	NaN	NaN	NaN
classical	-15.0	10.959183673469388	0.0	true	NaN	1.5976961262922322	NaN	0.021810527803474117	-0.8482618460459547	0.0	NaN
classical	-15.0	10.959183673469388	30.0	true	NaN	1.4210755859674804	NaN	0.015313303107373633	NaN	NaN	NaN
classical	-15.0	11.224489795918368	0.0	true	NaN	1.6351423138463275	NaN	0.0074667998838275525	-0.9839881498798697	0.0	NaN
classical	-15.0	11.224489795918368	30.0	true	NaN	1.4602430291272224	NaN	0.017175761946311364	NaN	NaN	NaN
classical	-15.0	11.489795918367347	0.0	true	NaN	1.7101386585298657	NaN	0.014352456279851726	-0.9350380887174913	0.0	NaN
classical	-15.0	11.489795918367347	30.0	true	NaN	1.4858615940364506	NaN	0.016390659519954786	NaN	NaN	NaN
classical	-15.0	11.755102040816327	0.0	true	NaN	1.7635941397018386	NaN	0.008880341331373432	-0.9663869298921289	0.0	NaN
classical	-15.0	11.755102040816327	30.0	true	NaN	1.5138563358403283	NaN	0.014801968396349355	NaN	NaN	NaN
classical	-15.0	12.020408163265307	0.0	true	NaN	1.8214251763315585	NaN	0.0030896052182162806	-0.9815534163023473	0.0	NaN
classical	-15.0	12.020408163265307	30.0	true	NaN	1.5460449786158676	NaN	0.015160933749347112	NaN	NaN	NaN
classical	-15.0	12.285714285714286	0.0	true	NaN	2.0023694474813643	NaN	0.024755403897381408	-0.7966676829585164	0.0	NaN
classical	-15.0	12.285714285714286	30.0	true	NaN	1.5813778532856086	NaN	0.014778253055050322	NaN	NaN	NaN
classical	-15.0	12.551020408163266	0.0	true	NaN	2.0789566180177754	NaN	0.02370614773255613	-0.8113755995352567	0.0	NaN
classical	-15.0	12.551020408163266	30.0	true	NaN	1.6250793001527284	NaN	0.017140730597388104	NaN	NaN	NaN
classical	-15.0	12.816326530612246	0.0	true	NaN	2.1584197048407807	NaN	0.022740465519945477	-0.8284334844167089	0.0	NaN
classical	-15.0	12.816326530612246	30.0	true	NaN	1.6701508625026442	NaN	0.014211196207773107	NaN	NaN	NaN
classical	-15.0	13.081632653061225	0.0	true	NaN	2.2452660734837115	NaN	0.02194062174730134	-0.8464147662166676	0.0	NaN
classical	-15.0	13.081632653061225	30.0	true	NaN	1.7202338341846488	NaN	0.016561149713810945	NaN	NaN	NaN
classical	-15.0	13.346938775510205	0.0	true	NaN	2.3338403903289207	NaN	0.0211610623422192	-0.8635961958735187	0.0	NaN
classical	-15.0	13.346938775510205	30.0	true	NaN	1.7720058574950306	NaN	0.015501472306739726	NaN	NaN	NaN
classical	-15.0	13.612244897959185	0.0	true	NaN	2.42414653644998	NaN	0.020399370269239374	-0.8795651774812675	0.0	NaN
classical	-15.0	13.612244897959185	30.0	true	NaN	1.830334672349975	NaN	0.01447321587423748	NaN	NaN	NaN
classical	-15.0	13.877551020408164	0.0	true	NaN	2.5161891231804043	NaN	0.019654012295561643	-0.8941421155259737	0.0	NaN
classical	-15.0	13.877551020408164	30.0	true	NaN	1.8916280630256015	NaN	0.01345414892583049	NaN	NaN	NaN
classical	-15.0	14.142857142857144	0.0	true	NaN	2.609972122919327	NaN	0.018923586671818354	-0.90728486617986	0.0	NaN
classical	-15.0	14.142857142857144	30.0	true	NaN	1.9552891729145587	NaN	0.012107758131703885	NaN	NaN	NaN
classical	-15.0	14.408163265306124	0.0	true	NaN	2.705501916687812	NaN	0.018207949879414626	-0.919030792450994	0.0	NaN
classical	-15.0	14.408163265306124	30.0	true	NaN	2.022743288485627	NaN	0.013097493499381427	-0.9655139772342662	-0.0084728449706586	NaN
classical	-15.0	14.673469387755103	0.0	true	NaN	2.8027870894537674	NaN	0.01750803691458038	-0.9294611917601248	0.0	NaN
classical	-15.0	14.673469387755103	30.0	true	NaN	2.092880564634184	NaN	0.013646597971809053	-0.9713765814306828	-0.007053442131005243	NaN
classical	-15.0	14.938775510204083	0.0	true	NaN	2.9018313102681237	NaN	0.016821711538260797	-0.9386794286415782	0.0	NaN
classical	-15.0	14.938775510204083	30.0	true	NaN	2.1663372043025104	NaN	0.013115471956857298	-0.9727127596725071	-0.006728735896285881	NaN
classical	-15.0	15.204081632653063	0.0	true	NaN	3.0082122672352827	NaN	0.016320316444823863	-0.9468387757708803	0.0	NaN
classical	-15.0	15.204081632653063	30.0	true	NaN	NaN	NaN	NaN	NaN	NaN	NaN
classical	-15.0	15.469387755102042	0.0	true	NaN	3.1165913882935663	NaN	0.015789224497383146	-0.953988234047852	0.0	NaN
classical	-15.0	15.469387755102042	30.0	true	NaN	2.3255008428603694	NaN	0.013981489980162923	-0.9701819047052782	-0.007343383972803442	NaN
classical	-15.0	15.73469387755102	0.0	true	NaN	3.2268010076514555	NaN	0.015212878335147376	-0.9602453254916746	0.0	NaN
classical	-15.0	15.73469387755102	30.0	true	NaN	2.408430102059161	NaN	0.014547567843223017	NaN	NaN	NaN
classical	-15.0	16.0	0.0	true	NaN	3.338824031472007	NaN	0.01458989671539852	-0.9657174731717552	0.0	NaN
classical	-15.0	16.0	30.0	true	NaN	2.496378331529567	NaN	0.015338694647083588	NaN	NaN	NaN
classical	-14.387755102040817	3.0	0.0	true	-0.015321176429835832	0.11035025054145332	0.0497503175495634	-0.0017619728293147402	0.9415501044452645	0.0	0.12041903100190283
classical	-14.387755102040817	3.0	30.0	true	-0.009722074581344485	0.10880958179275892	0.06564954506281646	0.001972967882667461	0.9399729223916559	-0.014530464499606254	0.16531933288023729
classical	-14.387755102040817	3.2653061224489797	0.0	true	-0.01604963899537189	0.1250604668376886	0.056881142698561274	-0.000990693382080945	0.9332393602135105	0.0	0.13813217578834389
classical	-14.387755102040817	3.2653061224489797	30.0	true	-0.008651313578128615	0.1251914145894643	0.07605251659009236	0.002660842963548138	0.9297854356755957	-0.016902133898777996	0.1944561190857697
classical	-14.387755102040817	3.5306122448979593	0.0	true	-0.016902805104862167	0.1411895492011561	0.06494123521872419	-0.0002525173248388112	0.92389867490289	0.0	0.15822314571935814
classical	-14.387755102040817	3.5306122448979593	30.0	true	-0.006179229707712694	0.14393913047257842	0.08786526163696622	0.0034348521706969687	0.9176384454823774	-0.01969457765895216	0.22962075417064393
classical	-14.387755102040817	3.795918367346939	0.0	true	-0.01726128924983206	0.15906784879041658	0.07357439828572906	0.0004688373548752539	0.913312005160956	0.0	0.18123127771155428
classical	-14.387755102040817	3.795918367346939	30.0	true	-0.0023751349142671642	0.16497244705094674	0.10088240233335564	0.004210413281408249	0.9033973904641953	-0.02291925497299605	0.27144757193109104
classical	-14.387755102040817	4.061224489795919	0.0	true	-0.015214596815487057	0.17956100866782956	0.08323647393866242	0.0012244784096974016	0.9008661612938265	0.0	0.20860771941712708
classical	-14.387755102040817	4.061224489795919	30.0	true	0.0026726276473145677	0.18818960520111697	0.11509781301846041	0.004945999789159965	0.8868999648589524	-0.0265886616626046	0.3207286401892173
classical	-14.387755102040817	4.326530612244898	0.0	true	-0.009664132960325984	0.20318881951458356	0.09421536288539199	0.0020320088751234287	0.886067923069165	0.0	0.24162878873510624
classical	-14.387755102040817	4.326530612244898	30.0	true	0.008641220657662178	0.21351184419968441	0.1304926268492572	0.0056718155872577305	0.8678556029778527	-0.03073610247821145	0.37875419580805736
classical	-14.387755102040817	4.591836734693878	0.0	true	-0.001074163000436681	0.22983771145765763	0.10638189338343576	0.0028790607915759867	0.868778546282376	0.0	0.28087106196433426
classical	-14.387755102040817	4.591836734693878	30.0	true	0.01503800920727677	0.2408808236345796	0.14704718202375278	0.006410863117812722	0.8458048918001201	-0.03542096514362033	0.4474963964942731
classical	-14.387755102040817	4.857142857142858	0.0	true	0.008909845894535686	0.25891749633078476	0.11942486458114021	0.0037328992485977956	0.8491493592467343	0.0	0.32631358845932457
classical	-14.387755102040817	4.857142857142858	30.0	true	0.021417963346349194	0.27023786489853563	0.1647989971708788	0.0071410867976170736	0.8201334908410277	-0.04071661709220306	0.5297093820338338
classical	-14.387755102040817	5.122448979591837	0.0	true	0.01895687660690023	0.2899346944208849	0.13314629767649033	0.004562960621924819	0.8272618331523908	0.0	0.378135554989624
classical	-14.387755102040817	5.122448979591837	30.0	true	0.027661742287188425	0.30170930465152035	0.18393916472215646	0.00786293116029476	0.7898632847079362	-0.04674277234231256	0.6297934689764976
classical	-14.387755102040817	5.387755102040817	0.0	true	0.02825963589368877	0.322572692755517	0.14753921783997895	0.0053561449394205875	0.8029912279932184	0.0	0.43707094953769243
classical	-14.387755102040817	5.387755102040817	30.0	true	0.033778504426231495	0.33552099193674095	0.20473890740046785	0.008605962450482186	0.7536132789982448	-0.053650102368669676	0.7543498037204412
classical	-14.387755102040817	5.653061224489797	0.0	true	0.036671034225586006	0.3567927108994608	0.16269194333281534	0.006118616556267633	0.7759339913707567	0.0	0.5046719297405817
classical	-14.387755102040817	5.653061224489797	30.0	false	0.03984775975457464	0.37226557078123906	0.22778321851580424	0.009530857022051748	0.7083973895337596	-0.06179662276633939	0.9173325728516837
classical	-14.387755102040817	5.918367346938776	0.0	true	0.044391187380359916	0.3926914581389728	0.17870867517476668	0.006834687399632316	0.7454807149563474	0.0	0.5832646167047864
classical	-14.387755102040817	5.918367346938776	30.0	true	NaN	0.4125750044185327	NaN	0.010805987274748482	0.6464257271073084	-0.0721188229888311	NaN
classical	-14.387755102040817	6.183673469387755	0.0	true	0.051827505090146456	0.4305195795473338	0.19573310929219723	0.007509190510854446	0.7107782447505195	0.0	0.6762343538958372
classical	-14.387755102040817	6.183673469387755	30.0	true	NaN	0.4565626779726642	NaN	0.012080732249690453	0.5676859955255613	-0.08384080981004524	NaN
classical	-14.387755102040817	6.448979591836735	0.0	true	0.05940966821879718	0.4706680195709778	0.2139447941640325	0.008200353244331222	0.6707965830588822	0.0	0.7881352410678611
classical	-14.387755102040817	6.448979591836735	30.0	true	NaN	0.5035784657762921	NaN	0.013031020488655455	0.46302589330179933	-0.09702709131641751	NaN
classical	-14.387755102040817	6.714285714285714	0.0	true	0.06721270499016778	0.5133040324315439	0.23346092039068067	0.008880472258190957	0.6247005602297724	0.0	0.9239842687495625
classical	-14.387755102040817	6.714285714285714	30.0	true	NaN	0.554073875452773	NaN	0.01410826205253099	0.3216455405478765	-0.11054244007012097	NaN
classical	-14.387755102040817	6.979591836734694	0.0	true	0.07500481780282854	0.5583575161161616	0.2543836278309955	0.009453133885873538	0.5718381829189971	0.0	1.0895824308985316
classical	-14.387755102040817	6.979591836734694	30.0	true	NaN	0.6079651783551558	NaN	0.0147109162132991	0.1375912304561403	-0.12080976113864547	NaN
classical	-14.387755102040817	7.244897959183674	0.0	true	0.0826527359127016	0.6060567489594256	0.2770059222655119	0.009983880865520286	0.5113695511402652	0.0	1.2932123675274085
classical	-14.387755102040817	7.244897959183674	30.0	false	NaN	0.66606900475285	NaN	0.015137165286148214	-0.12469727533513186	-0.12121700910767007	NaN
classical	-14.387755102040817	7.510204081632653	0.0	true	0.09012988072637927	0.6569349478086793	0.30183612746034266	0.01061134043958613	0.4422364527434145	0.0	1.546940645400026
classical	-14.387755102040817	7.510204081632653	30.0	true	NaN	0.7253374205333238	NaN	0.015276068823436783	-0.4656066327961994	-0.09673474141146184	NaN
classical	-14.387755102040817	7.775510204081633	0.0	true	0.09735106228627453	0.7116724619183963	0.3295786555179939	0.01141332574894911	0.36317325012002744	0.0	1.8686597608158757
classical	-14.387755102040817	7.775510204081633	30.0	true	NaN	0.7838718253808115	NaN	0.014252491665509527	NaN	NaN	NaN
classical	-14.387755102040817	8.040816326530614	0.0	true	0.10420813934148086	0.7713111351083665	0.3613462231000117	0.012364299415110969	0.27208374858915696	0.0	2.2888941147724298
classical	-14.387755102040817	8.040816326530614	30.0	false	NaN	0.8423051159175226	NaN	0.011838426159311095	NaN	NaN	NaN
classical	-14.387755102040817	8.306122448979593	0.0	true	NaN	0.8382578464206347	NaN	0.01353669488192235	0.1637324581637729	0.0	NaN
classical	-14.387755102040817	8.306122448979593	30.0	true	NaN	0.9068812616927687	NaN	0.012286954284698639	NaN	NaN	NaN
classical	-14.387755102040817	8.571428571428573	0.0	true	NaN	0.9173382729728687	NaN	0.015192062901123762	0.022344204601107847	0.0	NaN
classical	-14.387755102040817	8.571428571428573	30.0	true	NaN	0.9675394569606639	NaN	0.011452083333451032	NaN	NaN	NaN
classical	-14.387755102040817	8.836734693877553	0.0	true	NaN	1.008877018026362	NaN	0.017228430253192074	-0.17298993792575912	0.0	NaN
classical	-14.387755102040817	8.836734693877553	30.0	true	NaN	1.0341461724318626	NaN	0.012985930426573054	NaN	NaN	NaN
classical	-14.387755102040817	9.102040816326532	0.0	true	NaN	1.1125239170003092	NaN	0.020927466015669104	-0.4178408891135308	0.0	NaN
classical	-14.387755102040817	9.102040816326532	30.0	true	NaN	1.0883327510885363	NaN	0.01048872292944059	-0.9662170979469309	-0.008303064954375388	NaN
classical	-14.387755102040817	9.36734693877551	0.0	true	NaN	1.1969378977051366	NaN	0.020888089642526034	-0.6634548961289377	0.0	NaN
classical	-14.387755102040817	9.36734693877551	30.0	false	NaN	1.1378069521518888	NaN	0.008787274089494874	-0.9687339705591429	-0.007694311785589653	NaN
classical	-14.387755102040817	9.63265306122449	0.0	true	NaN	1.2651992947865585	NaN	0.018957495214870904	-0.852036213322028	0.0	NaN
classical	-14.387755102040817	9.63265306122449	30.0	true	NaN	1.1886964733250003	NaN	0.011086512237244852	-0.9677047679930698	-0.0079434352504356	NaN
classical	-14.387755102040817	9.89795918367347	0.0	true	NaN	1.3242076224589643	NaN	0.014588923485587567	-0.9517340405902828	0.0	NaN
classical	-14.387755102040817	9.89795918367347	30.0	true	NaN	1.2549972884601002	NaN	0.01551843603356561	NaN	NaN	NaN
classical	-14.387755102040817	10.16326530612245	0.0	true	NaN	1.3725712573981268	NaN	0.006965090442736022	-0.9841140842995147	0.0	NaN
classical	-14.387755102040817	10.16326530612245	30.0	true	NaN	1.2924511735481252	NaN	0.013253487644842923	-0.9667169321429413	-0.008182296638517123	NaN
classical	-14.387755102040817	10.428571428571429	0.0	true	NaN	1.4497854034606508	NaN	0.015404047430182675	-0.9608303635301346	0.0	NaN
classical	-14.387755102040817	10.428571428571429	30.0	true	NaN	1.3458779208010874	NaN	0.015826029751129515	NaN	NaN	NaN
classical	-14.387755102040817	10.693877551020408	0.0	true	NaN	1.4892812061263903	NaN	0.008236815925126036	-0.9830687717162524	0.0	NaN
classical	-14.387755102040817	10.693877551020408	30.0	true	NaN	1.3809986564130352	NaN	0.01642615843771843	NaN	NaN	NaN
classical	-14.387755102040817	10.959183673469388	0.0	true	NaN	1.5814407820783356	NaN	0.014283357962079598	-0.9694639621845379	0.0	NaN
classical	-14.387755102040817	10.959183673469388	30.0	true	NaN	1.4216685134108438	NaN	0.019042908026221203	NaN	NaN	NaN
classical	-14.387755102040817	11.224489795918368	0.0	true	NaN	1.6448446388698692	NaN	0.01909887931944786	-0.9045159714570116	0.0	NaN
classical	-14.387755102040817	11.224489795918368	30.0	true	NaN	1.4457062148302957	NaN	0.017281685810835775	NaN	NaN	NaN
classical	-14.387755102040817	11.489795918367347	0.0	true	NaN	1.693933038413	NaN	0.01384016884499684	-0.9569499964962316	0.0	NaN
classical	-14.387755102040817	11.489795918367347	30.0	true	NaN	1.469496748903494	NaN	0.016558712241010444	NaN	NaN	NaN
classical	-14.387755102040817	11.755102040816327	0.0	true	NaN	1.7429906730210605	NaN	0.00795202305626427	-0.9799496814123023	0.0	NaN
classical	-14.387755102040817	11.755102040816327	30.0	true	NaN	1.49418954792637	NaN	0.014913994785181203	NaN	NaN	NaN
classical	-14.387755102040817	12.020408163265307	0.0	true	NaN	1.8930683988949024	NaN	0.01764060172589533	-0.9359056151811783	0.0	NaN
classical	-14.387755102040817	12.020408163265307	30.0	true	NaN	1.521961630354139	NaN	0.013290396091228437	NaN	NaN	NaN
classical	-14.387755102040817	12.285714285714286	0.0	true	NaN	1.9773456410687666	NaN	0.02519302075828185	-0.8131817543755573	0.0	NaN
classical	-14.387755102040817	12.285714285714286	30.0	true	NaN	1.5547100676331218	NaN	0.014792806979802684	NaN	NaN	NaN
classical	-14.387755102040817	12.551020408163266	0.0	true	NaN	2.0537264273908518	NaN	0.024120962585903	-0.8236755164294658	0.0	NaN
classical	-14.387755102040817	12.551020408163266	30.0	true	NaN	1.5899995522802313	NaN	0.014454544708948244	NaN	NaN	NaN
classical	-14.387755102040817	12.816326530612246	0.0	true	NaN	2.131581827916805	NaN	0.023126469205062134	-0.8378256308230284	0.0	NaN
classical	-14.387755102040817	12.816326530612246	30.0	true	NaN	1.632240540323863	NaN	0.014163330084880216	NaN	NaN	NaN
classical	-14.387755102040817	13.081632653061225	0.0	true	NaN	2.211124292493604	NaN	0.022196314472222978	-0.8534714316364688	0.0	NaN
classical	-14.387755102040817	13.081632653061225	30.0	true	NaN	1.6780866878945142	NaN	0.013965401519681621	NaN	NaN	NaN
classical	-14.387755102040817	13.346938775510205	0.0	true	NaN	2.2991872166882583	NaN	0.021463152521198084	-0.8696524450996518	0.0	NaN
classical	-14.387755102040817	13.346938775510205	30.0	true	NaN	1.7257843074505466	NaN	0.012765123396140221	NaN	NaN	NaN
classical	-14.387755102040817	13.612244897959185	0.0	true	NaN	2.388996102775603	NaN	0.020758553532916342	-0.8849304960354079	0.0	NaN
classical	-14.387755102040817	13.612244897959185	30.0	true	NaN	1.7774401924155365	NaN	0.013590680271431134	NaN	NaN	NaN
classical	-14.387755102040817	13.877551020408164	0.0	true	NaN	2.480552677027345	NaN	0.020077566381891617	-0.8990000039305212	0.0	NaN
classical	-14.387755102040817	13.877551020408164	30.0	true	NaN	1.8353602204903658	NaN	0.014272780142110891	NaN	NaN	NaN
classical	-14.387755102040817	14.142857142857144	0.0	true	NaN	2.573863832991662	NaN	0.01941788119428629	-0.9117466417693797	0.0	NaN
classical	-14.387755102040817	14.142857142857144	30.0	true	NaN	1.894764425884192	NaN	0.012254128960506955	-0.9640791880276771	-0.008818914901487989	NaN
classical	-14.387755102040817	14.408163265306124	0.0	true	NaN	2.6689381829304812	NaN	0.01877843654604044	-0.9231663755343958	0.0	NaN
classical	-14.387755102040817	14.408163265306124	30.0	true	NaN	1.958558806324849	NaN	0.013889917713703941	-0.9700457306414881	-0.007376410058027434	NaN
classical	-14.387755102040817	14.673469387755103	0.0	true	NaN	2.7657623988175817	NaN	0.018145643915707412	-0.9333165628946819	0.0	NaN
classical	-14.387755102040817	14.673469387755103	30.0	true	NaN	2.022633724619702	NaN	0.01093931345192086	-0.9759638750574511	-0.0059368143228570895	NaN
classical	-14.387755102040817	14.938775510204083	0.0	true	NaN	2.8642946894123993	NaN	0.017493603497113295	-0.9422865108400419	0.0	NaN
classical	-14.387755102040817	14.938775510204083	30.0	true	NaN	2.091376388235422	NaN	0.011745272789279376	-0.9803992709000916	-0.004852158702323323	NaN
classical	-14.387755102040817	15.204081632653063	0.0	true	NaN	2.9644933330532064	NaN	0.016803333918466085	-0.9501797745562842	0.0	NaN
classical	-14.387755102040817	15.204081632653063	30.0	true	NaN	2.159161749942794	NaN	0.010072802275977845	-0.9757042521966703	-0.006000151530667586	NaN
classical	-14.387755102040817	15.469387755102042	0.0	true	NaN	3.067225091671795	NaN	0.01609789900549234	-0.9571080091128391	0.0	NaN
classical	-14.387755102040817	15.469387755102042	30.0	true	NaN	2.232950528729649	NaN	0.013847593419087102	NaN	NaN	NaN
classical	-14.387755102040817	15.73469387755102	0.0	true	NaN	3.1763786585656257	NaN	0.01550388959432765	-0.9631850443864849	0.0	NaN
classical	-14.387755102040817	15.73469387755102	30.0	true	NaN	2.312334991022285	NaN	0.013139358840653561	-0.9668758920438334	-0.008143876173055287	NaN
classical	-14.387755102040817	16.0	0.0	true	NaN	3.2873557404648253	NaN	0.014874758417892894	-0.9684848479827175	0.0	NaN
classical	-14.387755102040817	16.0	30.0	true	NaN	2.3921286897746716	NaN	0.013250062233121326	NaN	NaN	NaN
classical	-13.775510204081632	3.0	0.0	true	-0.012291414923514023	0.11051655870476282	0.05009136106374791	-0.0008718319003139303	0.9414382361141737	0.0	0.12065645519177337
classical	-13.775510204081632	3.0	30.0	true	-0.006381537675911141	0.10951186342975988	0.06636767965470748	0.002983246595105157	0.9394901878022814	-0.014643469520212121	0.16669261644701805
classical	-13.775510204081632	3.2653061224489797	0.0	true	-0.012419662400850249	0.12527968149224303	0.05746212082367019	-0.00009351051070610064	0.9330678972402829	0.0	0.1384992277928193
classical	-13.775510204081632	3.2653061224489797	30.0	true	-0.004073105421408651	0.12639195211119594	0.07709899487074798	0.003735513779812227	0.9289469102513136	-0.01709614293478389	0.19686863803791152
classical	-13.775510204081632	3.5306122448979593	0.0	true	-0.012464952103422734	0.14154439306254363	0.06550290851456438	0.0006558440434289886	0.9236392208919553	0.0	0.15878399292074658
classical	-13.775510204081632	3.5306122448979593	30.0	true	-0.0003725500567083905	0.14558783175763756	0.08912052572119404	0.004542293112874178	0.9164607672944979	-0.01996325688695551	0.23305493823545964
classical	-13.775510204081632	3.795918367346939	0.0	true	-0.011024371403899363	0.15997516884666654	0.07431297962907224	0.0014162738095415655	0.912717356601626	0.0	0.18253118914223965
classical	-13.775510204081632	3.795918367346939	30.0	true	0.004635569739404025	0.1669837367638729	0.10231872494065354	0.005316063105542002	0.9019287126398631	-0.02324880136017563	0.27579851696977054
classical	-13.775510204081632	4.061224489795919	0.0	true	-0.006202793570365543	0.18144098531998815	0.08439230759255291	0.0022337280047387276	0.8996528020175486	0.0	0.21129587022613072
classical	-13.775510204081632	4.061224489795919	30.0	true	0.010827182129652307	0.19052137791318408	0.1167253732716958	0.00606355455248413	0.8851272138796783	-0.026978741914514694	0.3260778933086299
classical	-13.775510204081632	4.326530612244898	0.0	true	0.0020937706025746564	0.206047057039889	0.09576387307460177	0.0031015776781786737	0.8841930427264593	0.0	0.2458494531026737
classical	-13.775510204081632	4.326530612244898	30.0	true	0.017789770730831666	0.21615138764369712	0.1323237427887546	0.006818133199091155	0.8656841529807198	-0.031203042068405826	0.38544845982720877
classical	-13.775510204081632	4.591836734693878	0.0	true	0.01248163413914842	0.2333078153701726	0.10812440957169804	0.003990739888579613	0.8664410886335072	0.0	0.2862322570583278
classical	-13.775510204081632	4.591836734693878	30.0	true	0.025041640152671626	0.2438170009374556	0.14912076538811342	0.007585943944401596	0.843066353935214	-0.03599400008194498	0.4561532331600385
classical	-13.775510204081632	4.857142857142858	0.0	true	0.023353681856199134	0.2626345057758891	0.12119741960294636	0.004865999075041472	0.846563156763174	0.0	0.3323728033343506
classical	-13.775510204081632	4.857142857142858	30.0	true	0.03234513012673401	0.2735618509500556	0.16722963333890115	0.008340364377344738	0.8164861219373813	-0.041455222968846746	0.5415858530461795
classical	-13.775510204081632	5.122448979591837	0.0	true	0.03384440715965694	0.293693086035387	0.13495215873296051	0.0057029527517874976	0.8244907099007573	0.0	0.38478527546745234
classical	-13.775510204081632	5.122448979591837	30.0	true	0.039682111688642906	0.3055724836295881	0.1868529699890022	0.009105658735619925	0.7848099035691337	-0.047725864488244486	0.6468439157583342
classical	-13.775510204081632	5.387755102040817	0.0	true	0.04363732834113185	0.3263632808639957	0.14947166118404992	0.0065061792901546815	0.7999079498212787	0.0	0.4446717404600373
classical	-13.775510204081632	5.387755102040817	30.0	false	0.04711765648010288	0.34015855284892565	0.20830005589178172	0.009939593569819717	0.7463582307525406	-0.05499218891918634	0.7799186075032422
classical	-13.775510204081632	5.653061224489797	0.0	true	0.05292675676564075	0.36075145867479935	0.1648730113656197	0.00727736460882957	0.7722291937635754	0.0	0.5140888256167853
classical	-13.775510204081632	5.653061224489797	30.0	true	0.054636084178088455	0.378535896041839	0.2328398531149546	0.011331858837080535	0.6936335232783536	-0.06434388638678358	0.972487295298545
classical	-13.775510204081632	5.918367346938776	0.0	true	0.062067654386829964	0.39705522870049004	0.18127087518914792	0.008002331656047067	0.7406475592911381	0.0	0.5959907031713658
classical	-13.775510204081632	5.918367346938776	30.0	false	NaN	0.4194410086866588	NaN	0.012354021860259223	0.6317462861906806	-0.07442193357236454	NaN
classical	-13.775510204081632	6.183673469387755	0.0	true	0.07142687201482703	0.43557378706166794	0.19875096422919167	0.008717899106813988	0.7042388797914023	0.0	0.6941776149240269
classical	-13.775510204081632	6.183673469387755	30.0	true	NaN	0.4646221640771799	NaN	0.01364457022563469	0.546161608747746	-0.08677488374810993	NaN
classical	-13.775510204081632	6.448979591836735	0.0	true	0.0812022300016559	0.4765860802486389	0.21740838766169596	0.009461806200014114	0.6621349846862196	0.0	0.8130868273073817
classical	-13.775510204081632	6.448979591836735	30.0	false	NaN	0.5126191833385761	NaN	0.014624205221375112	0.4368207735448081	-0.09990343190993241	NaN
classical	-13.775510204081632	6.714285714285714	0.0	true	0.09119735225231111	0.5200321693502188	0.23731020284000426	0.010129625210217534	0.6136999875738194	0.0	0.9575510079961731
classical	-13.775510204081632	6.714285714285714	30.0	true	NaN	0.5646507942902139	NaN	0.015673082016577154	0.2931218892944651	-0.1126743925772846	NaN
classical	-13.775510204081632	6.979591836734694	0.0	true	0.10118910987696315	0.5659405418810117	0.2586367894811653	0.010703844834150154	0.5582570442325285	0.0	1.1339411746026493
classical	-13.775510204081632	6.979591836734694	30.0	true	NaN	0.6205084412847526	NaN	0.016333850333093508	0.10197995336402187	-0.12184482951083506	NaN
classical	-13.775510204081632	7.244897959183674	0.0	true	0.11115020581418664	0.6147540088356505	0.2818119303998602	0.011324604125222402	0.49484472330920926	0.0	1.3517264203134205
classical	-13.775510204081632	7.244897959183674	30.0	true	NaN	0.6789649397569713	NaN	0.017010280844294078	-0.1541290678578977	-0.12021886648545295	NaN
classical	-13.775510204081632	7.510204081632653	0.0	true	0.12112382010693498	0.6671777469694119	0.3074806949263865	0.012117496747685075	0.4222542462697967	0.0	1.6248733452418378
classical	-13.775510204081632	7.510204081632653	30.0	true	NaN	0.7373899567485194	NaN	0.01697311264980126	-0.46021550793520866	-0.09733856999618147	NaN
classical	-13.775510204081632	7.775510204081633	0.0	true	0.13118477038026166	0.7241956628298803	0.33660798157214555	0.013082458234669815	0.3387292130471924	0.0	1.9758164100942697
classical	-13.775510204081632	7.775510204081633	30.0	true	NaN	0.7968033440921933	NaN	0.01624767112844575	NaN	NaN	NaN
classical	-13.775510204081632	8.040816326530614	0.0	true	NaN	0.7876126766951077	NaN	0.014223086532870065	0.2407359357941805	0.0	NaN
classical	-13.775510204081632	8.040816326530614	30.0	true	NaN	0.8568446820000587	NaN	0.014383899605221977	NaN	NaN	NaN
classical	-13.775510204081632	8.306122448979593	0.0	true	NaN	0.8612243491639032	NaN	0.015742129848093925	0.11891174607516074	0.0	NaN
classical	-13.775510204081632	8.306122448979593	30.0	true	NaN	0.9183104793155621	NaN	0.013575132431755586	NaN	NaN	NaN
classical	-13.775510204081632	8.571428571428573	0.0	true	NaN	0.9481665901611904	NaN	0.01775252167064768	-0.04510989925210797	0.0	NaN
classical	-13.775510204081632	8.571428571428573	30.0	false	NaN	0.9753530259743839	NaN	0.01090634958090415	-0.9699696047103863	-0.007394870742245699	NaN
classical	-13.775510204081632	8.836734693877553	0.0	false	NaN	1.0421015201719577	NaN	0.019831125564723766	-0.24966341665842554	0.0	NaN
classical	-13.775510204081632	8.836734693877553	30.0	true	NaN	1.0421981908476656	NaN	0.014249873870879807	NaN	NaN	NaN
classical	-13.775510204081632	9.102040816326532	0.0	true	NaN	1.137628325838662	NaN	0.022828082925632032	-0.48266815948123215	0.0	NaN
classical	-13.775510204081632	9.102040816326532	30.0	true	NaN	1.0962329966277224	NaN	0.013766966424735062	NaN	NaN	NaN
classical	-13.775510204081632	9.36734693877551	0.0	true	NaN	1.211050883886711	NaN	0.022288656507899636	-0.6880435547578547	0.0	NaN
classical	-13.775510204081632	9.36734693877551	30.0	true	NaN	1.1405810585262275	NaN	0.010155606550791733	-0.9754132305564153	-0.006071128706937977	NaN
classical	-13.775510204081632	9.63265306122449	0.0	true	NaN	1.2767038378704303	NaN	0.02046194921310548	-0.8512625512076125	0.0	NaN
classical	-13.775510204081632	9.63265306122449	30.0	false	NaN	1.1896808590724433	NaN	0.008377378536924768	-0.9809810828489064	-0.004709514386573024	NaN
classical	-13.775510204081632	9.89795918367347	0.0	true	NaN	1.3349862272981567	NaN	0.016548679629507818	-0.9483235938869192	0.0	NaN
classical	-13.775510204081632	9.89795918367347	30.0	false	NaN	1.250931303433382	NaN	0.014865008782895754	NaN	NaN	NaN
classical	-13.775510204081632	10.16326530612245	0.0	true	NaN	1.3812906282500312	NaN	0.00925294132649817	-0.9839077326685471	0.0	NaN
classical	-13.775510204081632	10.16326530612245	30.0	true	NaN	1.2974491580277163	NaN	0.017245677773151023	NaN	NaN	NaN
classical	-13.775510204081632	10.428571428571429	0.0	true	NaN	1.4379171505218864	NaN	0.008658653945494718	-0.9863042378718391	0.0	NaN
classical	-13.775510204081632	10.428571428571429	30.0	true	NaN	1.3383250778625866	NaN	0.01769843478893336	NaN	NaN	NaN
classical	-13.775510204081632	10.693877551020408	0.0	true	NaN	1.532168716264875	NaN	0.020406498316927885	-0.9342942748806067	0.0	NaN
classical	-13.775510204081632	10.693877551020408	30.0	true	NaN	1.3789065441295099	NaN	0.020150190478279175	NaN	NaN	NaN
classical	-13.775510204081632	10.959183673469388	0.0	true	NaN	1.58113376979021	NaN	0.015938348407866825	-0.9618095071932939	0.0	NaN
classical	-13.775510204081632	10.959183673469388	30.0	true	NaN	1.4056967439033135	NaN	0.019114865138583813	NaN	NaN	NaN
classical	-13.775510204081632	11.224489795918368	0.0	true	NaN	1.633677134659552	NaN	0.01855226158763445	-0.9498388172595071	0.0	NaN
classical	-13.775510204081632	11.224489795918368	30.0	true	NaN	1.4308751660605665	NaN	0.018391830754224573	NaN	NaN	NaN
classical	-13.775510204081632	11.489795918367347	0.0	true	NaN	1.6738863820666445	NaN	0.012602035820077701	-0.9802624697267285	0.0	NaN
classical	-13.775510204081632	11.489795918367347	30.0	true	NaN	1.4541375809595554	NaN	0.016707016840600757	NaN	NaN	NaN
classical	-13.775510204081632	11.755102040816327	0.0	true	NaN	1.800448875707601	NaN	0.02088717511822481	-0.8924710513163295	0.0	NaN
classical	-13.775510204081632	11.755102040816327	30.0	true	NaN	1.4773301173331146	NaN	0.016060127851162894	NaN	NaN	NaN
classical	-13.775510204081632	12.020408163265307	0.0	true	NaN	1.8649914159742138	NaN	0.01896486075220664	-0.918391767026185	0.0	NaN
classical	-13.775510204081632	12.020408163265307	30.0	true	NaN	1.5002873814049356	NaN	0.012536230130211712	NaN	NaN	NaN
classical	-13.775510204081632	12.285714285714286	0.0	true	NaN	1.9333385728114088	NaN	0.017056686467869377	-0.9390147744137443	0.0	NaN
classical	-13.775510204081632	12.285714285714286	30.0	true	NaN	1.5302221607582027	NaN	0.013982587614884752	NaN	NaN	NaN
classical	-13.775510204081632	12.551020408163266	0.0	true	NaN	2.018103179141712	NaN	0.024624758294966742	-0.837441432713025	0.0	NaN
classical	-13.775510204081632	12.551020408163266	30.0	true	NaN	1.5607523046821061	NaN	0.013570320417389328	NaN	NaN	NaN
classical	-13.775510204081632	12.816326530612246	0.0	true	NaN	2.095394756191528	NaN	0.02361253716396388	-0.8477812162676417	0.0	NaN
classical	-13.775510204081632	12.816326530612246	30.0	true	NaN	1.5960445083857993	NaN	0.01332251087188496	NaN	NaN	NaN
classical	-13.775510204081632	13.081632653061225	0.0	true	NaN	2.174199526823985	NaN	0.02269004219313507	-0.8609830767807237	0.0	NaN
classical	-13.775510204081632	13.081632653061225	30.0	true	NaN	1.6378820771870228	NaN	0.013092286833451802	NaN	NaN	NaN
classical	-13.775510204081632	13.346938775510205	0.0	true	NaN	2.2545088281847048	NaN	0.021836820195155263	-0.8751897539348421	0.0	NaN
classical	-13.775510204081632	13.346938775510205	30.0	true	NaN	NaN	NaN	NaN	NaN	NaN	NaN
classical	-13.775510204081632	13.612244897959185	0.0	true	NaN	2.341817136543446	NaN	0.021151915575559534	-0.8895125373532189	0.0	NaN
classical	-13.775510204081632	13.612244897959185	30.0	true	NaN	1.7312649453993456	NaN	0.014509988292053239	NaN	NaN	NaN
classical	-13.775510204081632	13.877551020408164	0.0	true	NaN	2.4325238907101356	NaN	0.020539437195792754	-0.903002972456453	0.0	NaN
classical	-13.775510204081632	13.877551020408164	30.0	true	NaN	1.7812068436655428	NaN	0.013476129922226377	NaN	NaN	NaN
classical	-13.775510204081632	14.142857142857144	0.0	true	NaN	2.525003435913423	NaN	0.019955536234873714	-0.9153314288167906	0.0	NaN
classical	-13.775510204081632	14.142857142857144	30.0	true	NaN	NaN	NaN	NaN	NaN	NaN	NaN
classical	-13.775510204081632	14.408163265306124	0.0	true	NaN	2.619219163071157	NaN	0.019371446317073434	-0.9264299212336057	0.0	NaN
classical	-13.775510204081632	14.408163265306124	30.0	true	NaN	1.8957477754084007	NaN	0.013174976926564923	-0.9734371814986931	-0.006552506709483472	NaN
classical	-13.775510204081632	14.673469387755103	0.0	true	NaN	2.7151217461648898	NaN	0.018757732733138095	-0.9363197537643316	0.0	NaN
classical	-13.775510204081632	14.673469387755103	30.0	true	NaN	1.9553016268230705	NaN	0.011323793704664985	-0.9770437946962875	-0.005673177905685386	NaN
classical	-13.775510204081632	14.938775510204083	0.0	true	NaN	2.812674697955211	NaN	0.018098976749886437	-0.9450694803896063	0.0	NaN
classical	-13.775510204081632	14.938775510204083	30.0	true	NaN	2.0202287787666644	NaN	0.011158086787943559	-0.9830229961455136	-0.004208223631137004	NaN
classical	-13.775510204081632	15.204081632653063	0.0	true	NaN	2.911867802632618	NaN	0.017395138997735593	-0.9527704324259638	0.0	NaN
classical	-13.775510204081632	15.204081632653063	30.0	true	NaN	2.081403733814152	NaN	0.010792342907110062	-0.9788487487305123	-0.00523189088858844	NaN
classical	-13.775510204081632	15.469387755102042	0.0	true	NaN	3.0127159024358825	NaN	0.016658794969986387	-0.9595223298293496	0.0	NaN
classical	-13.775510204081632	15.469387755102042	30.0	true	NaN	2.148314770029313	NaN	0.012616135299791248	-0.972901694246433	-0.006682786666552518	NaN
classical	-13.775510204081632	15.73469387755102	0.0	true	NaN	3.115231444249572	NaN	0.01589948857730399	-0.9654250566558359	0.0	NaN
classical	-13.775510204081632	15.73469387755102	30.0	true	NaN	2.2186465223148533	NaN	0.010279394180144695	-0.9722508483844736	-0.006841035976959293	NaN
classical	-13.775510204081632	16.0	0.0	true	NaN	3.220399663152537	NaN	0.015153043835512801	-0.9705762579884736	0.0	NaN
classical	-13.775510204081632	16.0	30.0	true	NaN	2.2914009888022213	NaN	0.01409880581972009	NaN	NaN	NaN
classical	-13.16326530612245	3.0	0.0	true	-0.009266671270627278	0.11068262692325864	0.05052345144598574	0.00002634752154573387	0.9413192660222204	0.0	0.12090898185545126
classical	-13.16326530612245	3.0	30.0	true	-0.002842285009277663	0.1103610454904006	0.0671724835412446	0.004027921341473725	0.938913669106583	-0.01477834860763459	0.1683336400284597
classical	-13.16326530612245	3.2653061224489797	0.0	true	-0.008833004443805813	0.12549011643551666	0.05799730299069881	0.0008093305992560903	0.9329031662972544	0.0	0.13885192982797764
classical	-13.16326530612245	3.2653061224489797	30.0	true	0.0006051403919353634	0.12769167203191487	0.07816540780994803	0.004829571491333721	0.9280450138163843	-0.017304608306886023	0.19946594359688588
classical	-13.16326530612245	3.5306122448979593	0.0	true	-0.007776111235770304	0.14202793428049487	0.06605949021759377	0.0015779407221027091	0.9233121539775014	0.0	0.15949121075100464
classical	-13.16326530612245	3.5306122448979593	30.0	true	0.005391486198643263	0.14724551620377105	0.09034584453777014	0.005644556451416786	0.9152875357348601	-0.020230560817568927	0.23648056247571378
classical	-13.16326530612245	3.795918367346939	0.0	true	-0.004024935482234473	0.1612541552067969	0.07518852202570003	0.002392286925429575	0.9119054918652894	0.0	0.18430724428489217
classical	-13.16326530612245	3.795918367346939	30.0	true	0.011491641720493264	0.16895383622317972	0.10372169806462589	0.006413783127226803	0.9004958954058773	-0.02356975864863597	0.2800500132084523
classical	-13.16326530612245	4.061224489795919	0.0	true	0.0034649528870427703	0.18368102872511702	0.08568115743723759	0.0032708373517261807	0.8982193938713339	0.0	0.2144759588007139
classical	-13.16326530612245	4.061224489795919	30.0	true	0.018681094264862957	0.19278750182444226	0.11833022197531838	0.007182212628632799	0.8833748801084269	-0.027363525473668424	0.33137588218027564
classical	-13.16326530612245	4.326530612244898	0.0	true	0.013827051637623189	0.20901842935395673	0.09731248729384766	0.004186875764438754	0.8822506576809607	0.0	0.25023094950406494
classical	-13.16326530612245	4.326530612244898	30.0	true	0.026518069288193502	0.21872317216239126	0.1341740067575516	0.007970552450689904	0.8634635498741405	-0.03167928573593105	0.3923110802572906
classical	-13.16326530612245	4.591836734693878	0.0	true	0.025212517385439875	0.23658535286916355	0.10972443081704362	0.005101572845917906	0.8642385699790349	0.0	0.2912962583377766
classical	-13.16326530612245	4.591836734693878	30.0	true	0.03462123763609395	0.24673268826013112	0.15129814289792037	0.008758192576887855	0.8401285634140286	-0.03660657198027444	0.4654697203966681
classical	-13.16326530612245	4.857142857142858	0.0	true	0.036626299188933384	0.26602613150284826	0.122831048716107	0.005986695925840871	0.8441780771150105	0.0	0.33797587080907876
classical	-13.16326530612245	4.857142857142858	30.0	true	0.04290362507667095	0.2769436575536055	0.16984120623316257	0.009547255948887483	0.8124452467662667	-0.04226951415204143	0.5548015106851484
classical	-13.16326530612245	5.122448979591837	0.0	true	0.04755582726853137	0.29712436414657234	0.13670958494040042	0.006829387298881363	0.8218575035070785	0.0	0.39112278792385663
classical	-13.16326530612245	5.122448979591837	30.0	true	0.05141921130814931	0.30959034390551293	0.19000538243915724	0.010376459059072625	0.7791287526685994	-0.04882326592667799	0.6661319758480222
classical	-13.16326530612245	5.387755102040817	0.0	true	0.05813469905898108	0.32995894965992634	0.15149298969485528	0.007646452467572938	0.7967523608903032	0.0	0.4524778005778963
classical	-13.16326530612245	5.387755102040817	30.0	false	0.06024771245244574	0.3452758038475154	0.2123068122946299	0.011431176539751252	0.7373982173368474	-0.056631863931027586	0.8117891174536276
classical	-13.16326530612245	5.653061224489797	0.0	true	0.06868789688074797	0.36471070276087264	0.16729435976465046	0.00842672026716765	0.7680985932982771	0.0	0.5246345595900856
classical	-13.16326530612245	5.653061224489797	30.0	true	0.06918864630569486	0.3843681456264262	0.23741169732675615	0.012779814611654314	0.6823519010894648	-0.06625312845812127	1.0153011346315637
classical	-13.16326530612245	5.918367346938776	0.0	true	0.07952594278978452	0.40159687647685616	0.18411733325581459	0.009174688478190557	0.7350665599748705	0.0	0.6107741250663414
classical	-13.16326530612245	5.918367346938776	30.0	true	NaN	0.42707767153515225	NaN	0.014137867042226011	0.6130775375840442	-0.07727384908119887	NaN
classical	-13.16326530612245	6.183673469387755	0.0	true	0.09088818347270565	0.4409019403498143	0.20198763576327816	0.009951997645962836	0.6968315499726773	0.0	0.7146695263468067
classical	-13.16326530612245	6.183673469387755	30.0	true	NaN	0.47286804028751156	NaN	0.015194080761380619	0.5247726255458415	-0.08957618084044142	NaN
classical	-13.16326530612245	6.448979591836735	0.0	true	0.10270404718995602	0.4826899038635845	0.22096901067162034	0.010711069405602918	0.6527138109870152	0.0	0.8405234752787174
classical	-13.16326530612245	6.448979591836735	30.0	true	NaN	0.5226507536904867	NaN	0.016407855519843646	0.41015882375229246	-0.1026560796402747	NaN
classical	-13.16326530612245	6.714285714285714	0.0	true	0.11468676909587575	0.5268419025881107	0.24115393829742554	0.011353154211899604	0.602168984573888	0.0	0.993231099232442
classical	-13.16326530612245	6.714285714285714	30.0	true	NaN	0.5759641190953816	NaN	0.01721639171936322	0.2641585205504062	-0.11463683452750655	NaN
classical	-13.16326530612245	6.979591836734694	0.0	true	0.12675042409219214	0.5736418251718173	0.2628650692901857	0.011978796268631573	0.5443797550809422	0.0	1.1800730835018705
classical	-13.16326530612245	6.979591836734694	30.0	false	NaN	0.6322840231859587	NaN	0.017916705893717823	0.07398734693937886	-0.12244242518944967	NaN
classical	-13.16326530612245	7.244897959183674	0.0	true	0.13904516647189444	0.6237849641789803	0.2866860561016093	0.012744696123225319	0.4781895725142936	0.0	1.4120257298206873
classical	-13.16326530612245	7.244897959183674	30.0	true	NaN	0.6903350612571421	NaN	0.018547356391823745	-0.1621051314949537	-0.11991880564549234	NaN
classical	-13.16326530612245	7.510204081632653	0.0	true	0.15182650948995646	0.6782861886317083	0.31349730376348117	0.013707499985192051	0.4019832839687144	0.0	1.7062021291393101
classical	-13.16326530612245	7.510204081632653	30.0	true	NaN	0.7491827114399924	NaN	0.01862002356045073	-0.4331786644104468	-0.10029288636750602	NaN
classical	-13.16326530612245	7.775510204081633	0.0	true	0.16520128326599	0.7386004547540589	0.3446627692660293	0.014837475532824195	0.3131211624987904	0.0	2.09235478680161
classical	-13.16326530612245	7.775510204081633	30.0	false	NaN	0.8095136610197304	NaN	0.018215135266113316	NaN	NaN	NaN
classical	-13.16326530612245	8.040816326530614	0.0	true	NaN	0.807588612357122	NaN	0.016250570544850716	0.20561065746738827	0.0	NaN
classical	-13.16326530612245	8.040816326530614	30.0	true	NaN	0.8697736475646285	NaN	0.016692651358914026	NaN	NaN	NaN
classical	-13.16326530612245	8.306122448979593	0.0	true	NaN	0.8890716456178207	NaN	0.01813183845087815	0.06623533632292089	0.0	NaN
classical	-13.16326530612245	8.306122448979593	30.0	true	NaN	0.9288571128302355	NaN	0.015024967491234161	NaN	NaN	NaN
classical	-13.16326530612245	8.571428571428573	0.0	true	NaN	0.9801723516800671	NaN	0.02033766190538918	-0.11172073899680868	0.0	NaN
classical	-13.16326530612245	8.571428571428573	30.0	true	NaN	0.9892915528841548	NaN	0.015226632513425533	NaN	NaN	NaN
classical	-13.16326530612245	8.836734693877553	0.0	true	NaN	1.076426766542968	NaN	0.023959772604639072	-0.3180316531499685	0.0	NaN
classical	-13.16326530612245	8.836734693877553	30.0	true	NaN	1.04667696794705	NaN	0.015003682927447413	NaN	NaN	NaN
classical	-13.16326530612245	9.102040816326532	0.0	true	NaN	1.1533481464336246	NaN	0.024225337513339256	-0.5133008666579697	0.0	NaN
classical	-13.16326530612245	9.102040816326532	30.0	false	NaN	1.0960873687206867	NaN	0.013183249822987565	-0.9711349835424977	-0.007112105467490804	NaN
classical	-13.16326530612245	9.36734693877551	0.0	true	NaN	1.2221158660658258	NaN	0.02351658823179725	-0.6901048788948163	0.0	NaN
classical	-13.16326530612245	9.36734693877551	30.0	true	NaN	1.1492847673608695	NaN	0.014125604855652951	-0.9706660177682793	-0.007225935243734844	NaN
classical	-13.16326530612245	9.63265306122449	0.0	true	NaN	1.2857260594441917	NaN	0.021848007007103883	-0.8378063006218682	0.0	NaN
classical	-13.16326530612245	9.63265306122449	30.0	true	NaN	1.1992382965018764	NaN	0.013869526346287896	-0.9733166107161502	-0.006581846913003711	NaN
classical	-13.16326530612245	9.89795918367347	0.0	true	NaN	1.3423645737756191	NaN	0.018466358370814374	-0.938331087762422	0.0	NaN
classical	-13.16326530612245	9.89795918367347	30.0	true	NaN	1.2453712402486101	NaN	0.015525631925658121	-0.9742110660682574	-0.0063640998437680014	NaN
classical	-13.16326530612245	10.16326530612245	0.0	true	NaN	1.388206674123519	NaN	0.011855758925179568	-0.9818778892133156	0.0	NaN
classical	-13.16326530612245	10.16326530612245	30.0	true	NaN	1.2916469924094698	NaN	0.01754142466208714	NaN	NaN	NaN
classical	-13.16326530612245	10.428571428571429	0.0	true	NaN	1.4433946865626548	NaN	0.010785377491016171	-0.987767175767378	0.0	NaN
classical	-13.16326530612245	10.428571428571429	30.0	true	NaN	1.325798117183042	NaN	0.017628436197012928	NaN	NaN	NaN
classical	-13.16326530612245	10.693877551020408	0.0	true	NaN	1.5336076783687353	NaN	0.02198635642911051	-0.9247364109525156	0.0	NaN
classical	-13.16326530612245	10.693877551020408	30.0	true	NaN	1.3593065979235828	NaN	0.01813130153652645	NaN	NaN	NaN
classical	-13.16326530612245	10.959183673469388	0.0	true	NaN	1.5483103494530708	NaN	0.0019852443989434912	-0.9970287901761171	0.0	NaN
classical	-13.16326530612245	10.959183673469388	30.0	true	NaN	1.3864127594598519	NaN	0.016774854723890956	NaN	NaN	NaN
classical	-13.16326530612245	11.224489795918368	0.0	true	NaN	1.6088276142403266	NaN	0.00946749282357893	-0.9864850530450303	0.0	NaN
classical	-13.16326530612245	11.224489795918368	30.0	true	NaN	1.4139233151425852	NaN	0.018498731298137484	NaN	NaN	NaN
classical	-13.16326530612245	11.489795918367347	0.0	true	NaN	1.713350378896727	NaN	0.023971256902454358	-0.8553339343696233	0.0	NaN
classical	-13.16326530612245	11.489795918367347	30.0	true	NaN	1.438292380030519	NaN	0.017846392699687734	NaN	NaN	NaN
classical	-13.16326530612245	11.755102040816327	0.0	true	NaN	1.7660978170135446	NaN	0.02205231001159782	-0.8711972612340833	0.0	NaN
classical	-13.16326530612245	11.755102040816327	30.0	true	NaN	1.4609549181321524	NaN	0.016235550458775245	NaN	NaN	NaN
classical	-13.16326530612245	12.020408163265307	0.0	true	NaN	1.8293270147051044	NaN	0.020270840221088066	-0.8960369155945545	0.0	NaN
classical	-13.16326530612245	12.020408163265307	30.0	true	NaN	1.4835988760934151	NaN	0.015658019206858123	NaN	NaN	NaN
classical	-13.16326530612245	12.285714285714286	0.0	true	NaN	1.8943112865629295	NaN	0.018470713829569146	-0.9197890471925335	0.0	NaN
classical	-13.16326530612245	12.285714285714286	30.0	true	NaN	1.5076369831045981	NaN	0.014161690927092383	NaN	NaN	NaN
classical	-13.16326530612245	12.551020408163266	0.0	true	NaN	1.9631158640459572	NaN	0.016689399250504326	-0.9391959299272626	0.0	NaN
classical	-13.16326530612245	12.551020408163266	30.0	true	NaN	1.536341230345992	NaN	0.014639726326964224	NaN	NaN	NaN
classical	-13.16326530612245	12.816326530612246	0.0	true	NaN	2.0385769814399284	NaN	0.014975424307350877	-0.95386828813748	0.0	NaN
classical	-13.16326530612245	12.816326530612246	30.0	true	NaN	1.5655903794256163	NaN	0.013374265736206979	NaN	NaN	NaN
classical	-13.16326530612245	13.081632653061225	0.0	true	NaN	2.125666370801654	NaN	0.023283309523774977	-0.86802948835729	0.0	NaN
classical	-13.16326530612245	13.081632653061225	30.0	true	NaN	1.5999543667003067	NaN	0.013169815136307567	NaN	NaN	NaN
classical	-13.16326530612245	13.346938775510205	0.0	true	NaN	2.204975518339702	NaN	0.022445651604923383	-0.8800331320953563	0.0	NaN
classical	-13.16326530612245	13.346938775510205	30.0	true	NaN	1.640672469719724	NaN	0.012070625145162096	NaN	NaN	NaN
classical	-13.16326530612245	13.612244897959185	0.0	true	NaN	2.285834464931584	NaN	0.02168965368762131	-0.8927845483248891	0.0	NaN
classical	-13.16326530612245	13.612244897959185	30.0	true	NaN	1.684404335880057	NaN	0.010992506278020217	NaN	NaN	NaN
classical	-13.16326530612245	13.877551020408164	0.0	true	NaN	2.371046041757409	NaN	0.021043026383569897	-0.9054034320432397	0.0	NaN
classical	-13.16326530612245	13.877551020408164	30.0	true	NaN	1.7314409748222186	NaN	0.011763448137205762	NaN	NaN	NaN
classical	-13.16326530612245	14.142857142857144	0.0	true	NaN	2.462102931834298	NaN	0.020482848321936118	-0.9173186220421149	0.0	NaN
classical	-13.16326530612245	14.142857142857144	30.0	true	NaN	1.7807779316931407	NaN	0.011669149465510283	-0.9696327521181696	-0.007476540752467002	NaN
classical	-13.16326530612245	14.408163265306124	0.0	true	NaN	2.5548318696897923	NaN	0.019891615625160355	-0.9281560164727881	0.0	NaN
classical	-13.16326530612245	14.408163265306124	30.0	true	NaN	1.8338658716608047	NaN	0.010563393574889779	-0.9755587315769095	-0.006035645155506721	NaN
classical	-13.16326530612245	14.673469387755103	0.0	true	NaN	2.649206521406114	NaN	0.019258151833447264	-0.9378722271720608	0.0	NaN
classical	-13.16326530612245	14.673469387755103	30.0	true	NaN	1.8887648124274756	NaN	0.011715877661937664	-0.9769630625518763	-0.005692896801156543	NaN
classical	-13.16326530612245	14.938775510204083	0.0	true	NaN	2.7452316688676777	NaN	0.018589916280547097	-0.9464994356618959	0.0	NaN
classical	-13.16326530612245	14.938775510204083	30.0	true	NaN	NaN	NaN	NaN	NaN	NaN	NaN
classical	-13.16326530612245	15.204081632653063	0.0	true	NaN	2.842923696249403	NaN	0.01789878857954377	-0.9541082220851897	0.0	NaN
classical	-13.16326530612245	15.204081632653063	30.0	true	NaN	2.0046960480985927	NaN	0.012321889784228504	-0.975662507943641	-0.006010333824142016	NaN
classical	-13.16326530612245	15.469387755102042	0.0	true	NaN	2.9422910982088073	NaN	0.01719104158928704	-0.9607863208392171	0.0	NaN
classical	-13.16326530612245	15.469387755102042	30.0	true	NaN	2.0665739329607753	NaN	0.01140672909855012	-0.9756837367740578	-0.006005155724325006	NaN
classical	-13.16326530612245	15.73469387755102	0.0	true	NaN	3.0433379294360203	NaN	0.016470112078008466	-0.9666265954426014	0.0	NaN
classical	-13.16326530612245	15.73469387755102	30.0	true	NaN	2.132330885224446	NaN	0.012924892191146975	-0.974729848633915	-0.006237715272761368	NaN
classical	-13.16326530612245	16.0	0.0	true	NaN	3.1460656230696653	NaN	0.015737964818843868	-0.9717203335807275	0.0	NaN
classical	-13.16326530612245	16.0	30.0	true	NaN	2.1953388562534055	NaN	0.011429298703613791	NaN	NaN	NaN
classical	-12.551020408163264	3.0	0.0	true	-0.006296052370677509	0.11082712699871404	0.05099287203902073	0.0009307837939609793	0.9412076143454137	0.0	0.12114600256070285
classical	-12.551020408163264	3.0	30.0	true	0.0008412008772145478	0.11133006310975076	0.06803691735770959	0.005099350860994097	0.9382603038256445	-0.014931100795422378	0.1701946443204138
classical	-12.551020408163264	3.2653061224489797	0.0	true	-0.005210409508144984	0.12572895158852354	0.0584698030600001	0.0017195163124081056	0.9327282712485538	0.0	0.13922645982301118
classical	-12.551020408163264	3.2653061224489797	30.0	true	0.005285857445100987	0.12902857878370227	0.07921261320231962	0.005929532499602043	0.927123634052534	-0.017517356887523865	0.2021219962155348
classical	-12.551020408163264	3.5306122448979593	0.0	true	-0.002592378433302911	0.14275506602282273	0.06668280763383456	0.002521862604899032	0.9228487735300054	0.0	0.16049359165850322
classical	-12.551020408163264	3.5306122448979593	30.0	true	0.011053499350367601	0.14887534437615682	0.091535260234443	0.006735119665885078	0.9141425216208594	-0.02049108861683532	0.2398280453064372
classical	-12.551020408163264	3.795918367346939	0.0	true	0.0036289338168780092	0.1628730776477958	0.07620307809679054	0.003395847935731043	0.9108900809275624	0.0	0.18653070621243237
classical	-12.551020408163264	3.795918367346939	30.0	true	0.01814731212244096	0.17087240845404617	0.10510659122632302	0.0075109081148166425	0.8990903602407112	-0.023884084079280006	0.28422708508275
classical	-12.551020408163264	4.061224489795919	0.0	true	0.01340750976214081	0.18613239873660853	0.08702459542844179	0.004328227843037298	0.8966583619402239	0.0	0.2179446549436785
classical	-12.551020408163264	4.061224489795919	30.0	true	0.02623764327034325	0.19501379409819936	0.11995887621212964	0.008307503351408152	0.8815909088395742	-0.02775443517031236	0.33678011661425816
classical	-12.551020408163264	4.326530612244898	0.0	true	0.025000748678522255	0.21188090770210521	0.09875954001875338	0.005275521033537399	0.880384085920155	0.0	0.25444996046392643
classical	-12.551020408163264	4.326530612244898	30.0	true	0.034883342871373214	0.22126894064665498	0.13611030672461574	0.009123387064982443	0.8611137553511542	-0.032181843433621043	0.3995915480054748
classical	-12.551020408163264	4.591836734693878	0.0	true	0.03703093460803013	0.23962838077070273	0.11119744614638241	0.006206362470224304	0.8621874789122921	0.0	0.2960228712700925
classical	-12.551020408163264	4.591836734693878	30.0	true	0.04386570962701444	0.24967860330754194	0.15362566752088896	0.009934196777314783	0.8369263587640978	-0.03727173677138958	0.47566001783989703
classical	-12.551020408163264	4.857142857142858	0.0	true	0.048856854646620526	0.2691286050304455	0.12441364860377616	0.007093948801595353	0.8419301067864282	0.0	0.3432701222075197
classical	-12.551020408163264	4.857142857142858	30.0	true	0.05318972334173175	0.2804244662670817	0.17263845002922543	0.010769557352658892	0.8080017654309332	-0.04316008341197374	0.5694045541487397
classical	-12.551020408163264	5.122448979591837	0.0	true	0.06046544537070536	0.30037284613470006	0.13855309106578778	0.007948254729638124	0.8191964179772842	0.0	0.39754603787917864
classical	-12.551020408163264	5.122448979591837	30.0	false	0.06294024547356543	0.31382141588522877	0.19338652116230787	0.011698222782510394	0.7728086787321305	-0.05003436956191341	0.6877392069002257
classical	-12.551020408163264	5.387755102040817	0.0	true	0.07215445959258604	0.3335337966454279	0.15375340169424687	0.008780150651644605	0.7932783244099347	0.0	0.4611033831752481
classical	-12.551020408163264	5.387755102040817	30.0	true	0.07308868925785603	0.3508987304564539	0.21684585480321578	0.013160192361678695	0.7258683947813807	-0.058710821326073984	0.8533138671335179
classical	-12.551020408163264	5.653061224489797	0.0	true	0.08420192617413319	0.36878766891458364	0.16997214196150848	0.009573992901935802	0.763407454664391	0.0	0.536671305794467
classical	-12.551020408163264	5.653061224489797	30.0	false	0.0834991761662153	0.39066057580944735	0.2422445401663533	0.014307943587442085	0.6702731435891232	-0.06826159170768666	1.0617957294576343
classical	-12.551020408163264	5.918367346938776	0.0	true	0.0968192634825986	0.4063408686881288	0.18712877305288048	0.010367130260823643	0.728857863087489	0.0	0.6273323971891837
classical	-12.551020408163264	5.918367346938776	30.0	true	NaN	0.43445882690393195	NaN	0.01564504268129397	0.5966423790239084	-0.07971114474830614	NaN
classical	-12.551020408163264	6.183673469387755	0.0	true	0.11007695383994089	0.44638955789287005	0.20527001973752088	0.011192641474323136	0.6889184514621389	0.0	0.7367591922950455
classical	-12.551020408163264	6.183673469387755	30.0	false	NaN	0.48154894613595634	NaN	0.016749925846567076	0.5047835126612176	-0.09209133550903045	NaN
classical	-12.551020408163264	6.448979591836735	0.0	true	0.1237179643946757	0.48880758349786857	0.2244500427174601	0.011927796016333635	0.6430951152289208	0.0	0.8688599496477819
classical	-12.551020408163264	6.448979591836735	30.0	true	NaN	0.5328374343390986	NaN	0.01791243005895809	0.38688509225253304	-0.10491587188686455	NaN
classical	-12.551020408163264	6.714285714285714	0.0	true	0.13754757158120973	0.5336531823080356	0.24487474606016238	0.012577860664338561	0.5907683414226016	0.0	1.0290163512090724
classical	-12.551020408163264	6.714285714285714	30.0	true	NaN	0.5871004488089481	NaN	0.018728682175137536	0.2388209284329312	-0.11618466420418402	NaN
classical	-12.551020408163264	6.979591836734694	0.0	true	0.1517779949715661	0.5815667721202296	0.26705869943568716	0.013311757225738196	0.5308696537189115	0.0	1.2257878262631687
classical	-12.551020408163264	6.979591836734694	30.0	true	NaN	0.6438245869074289	NaN	0.019617375485220235	0.056537650489564294	-0.12271825620992632	NaN
classical	-12.551020408163264	7.244897959183674	0.0	true	0.16682473392965735	0.6336096027802027	0.2918209513176157	0.014253055077547276	0.46186071246185934	0.0	1.4724775977647897
classical	-12.551020408163264	7.244897959183674	30.0	true	NaN	0.7014016539802124	NaN	0.020022840046292092	-0.1557772450061708	-0.1201567134737179	NaN
classical	-12.551020408163264	7.510204081632653	0.0	true	0.18295516362357137	0.6910760686945235	0.3203101029429743	0.015380628336006822	0.38156159896424524	0.0	1.7905489020522778
classical	-12.551020408163264	7.510204081632653	30.0	true	NaN	0.7607295289045463	NaN	0.02020218660902055	-0.39575233323600223	-0.1040709886434046	NaN
classical	-12.551020408163264	7.775510204081633	0.0	true	0.20003225018796653	0.7561275329140191	0.35449106020026566	0.01672169567088736	0.2858010805507567	0.0	2.221802206429396
classical	-12.551020408163264	7.775510204081633	30.0	true	NaN	0.8215880120815499	NaN	0.020108035323124718	NaN	NaN	NaN
classical	-12.551020408163264	8.040816326530614	0.0	true	NaN	0.8322859865938098	NaN	0.01846132996880092	0.16547472145361275	0.0	NaN
classical	-12.551020408163264	8.040816326530614	30.0	true	NaN	0.8809470378229108	NaN	0.018823107782683448	NaN	NaN	NaN
classical	-12.551020408163264	8.306122448979593	0.0	true	NaN	0.9191580914159846	NaN	0.0205848304606032	0.01210580073777225	0.0	NaN
classical	-12.551020408163264	8.306122448979593	30.0	false	NaN	0.9364575360613607	NaN	0.015731013438283235	NaN	NaN	NaN
classical	-12.551020408163264	8.571428571428573	0.0	false	NaN	1.0094760748319935	NaN	0.022984730042201463	-0.1657478569642914	0.0	NaN
classical	-12.551020408163264	8.571428571428573	30.0	true	NaN	0.9976552527753484	NaN	0.017653883966586785	NaN	NaN	NaN
classical	-12.551020408163264	8.836734693877553	0.0	true	NaN	1.094214168248546	NaN	0.025484471497394547	-0.3517179336270857	0.0	NaN
classical	-12.551020408163264	8.836734693877553	30.0	true	NaN	1.0477130038172815	NaN	0.0145303979806546	-0.9750718452952747	-0.006154362064059036	NaN
classical	-12.551020408163264	9.102040816326532	0.0	true	NaN	1.1648493851496156	NaN	0.025354844090745867	-0.5225168783733398	0.0	NaN
classical	-12.551020408163264	9.102040816326532	30.0	true	NaN	NaN	NaN	NaN	NaN	NaN	NaN
classical	-12.551020408163264	9.36734693877551	0.0	true	NaN	1.2304445749044532	NaN	0.024572783984053582	-0.6799968951140967	0.0	NaN
classical	-12.551020408163264	9.36734693877551	30.0	false	NaN	1.143663678715508	NaN	0.012472918252886997	-0.9831251709349597	-0.004183112284264146	NaN
classical	-12.551020408163264	9.63265306122449	0.0	true	NaN	1.2915018603578865	NaN	0.02304768810261491	-0.8183574193077863	0.0	NaN
classical	-12.551020408163264	9.63265306122449	30.0	false	NaN	1.1934447722525243	NaN	0.01510916642660884	-0.9780677049146551	-0.005422945575371458	NaN
classical	-12.551020408163264	9.89795918367347	0.0	true	NaN	1.3469246544508595	NaN	0.0202085477767913	-0.924162600269581	0.0	NaN
classical	-12.551020408163264	9.89795918367347	30.0	true	NaN	1.240367065583285	NaN	0.018119165339634143	NaN	NaN	NaN
classical	-12.551020408163264	10.16326530612245	0.0	true	NaN	1.3947474990636115	NaN	0.01460085991912183	-0.9782820021213916	0.0	NaN
classical	-12.551020408163264	10.16326530612245	30.0	true	NaN	1.277961400003092	NaN	0.01914011912056523	NaN	NaN	NaN
classical	-12.551020408163264	10.428571428571429	0.0	true	NaN	1.4367530935947457	NaN	0.005605908424719047	-0.9934366724375981	0.0	NaN
classical	-12.551020408163264	10.428571428571429	30.0	true	NaN	1.3130908293931818	NaN	0.020398755142199715	NaN	NaN	NaN
classical	-12.551020408163264	10.693877551020408	0.0	true	NaN	1.5206592688998173	NaN	0.015576165605058225	-0.9813469123469544	0.0	NaN
classical	-12.551020408163264	10.693877551020408	30.0	true	NaN	1.3416416791230181	NaN	0.01935100346721235	NaN	NaN	NaN
classical	-12.551020408163264	10.959183673469388	0.0	true	NaN	1.5666126547403894	NaN	0.01664505918601996	-0.9809624120195941	0.0	NaN
classical	-12.551020408163264	10.959183673469388	30.0	true	NaN	1.368944776153048	NaN	0.01881512788527279	NaN	NaN	NaN
classical	-12.551020408163264	11.224489795918368	0.0	true	NaN	1.638096240119514	NaN	0.02029943292732521	-0.9476016065023184	0.0	NaN
classical	-12.551020408163264	11.224489795918368	30.0	true	NaN	1.3946622216193194	NaN	0.01727377897045189	NaN	NaN	NaN
classical	-12.551020408163264	11.489795918367347	0.0	true	NaN	1.6742521054027721	NaN	0.017060523159226293	-0.967098782558061	0.0	NaN
classical	-12.551020408163264	11.489795918367347	30.0	true	NaN	1.4201815062689067	NaN	0.017972088174310435	NaN	NaN	NaN
classical	-12.551020408163264	11.755102040816327	0.0	true	NaN	1.7308033882974931	NaN	0.023214407990860438	-0.8594902582627523	0.0	NaN
classical	-12.551020408163264	11.755102040816327	30.0	true	NaN	1.4431086527212187	NaN	0.01634895064792334	NaN	NaN	NaN
classical	-12.551020408163264	12.020408163265307	0.0	true	NaN	1.7854987872791228	NaN	0.021471715667003184	-0.8740998725543375	0.0	NaN
classical	-12.551020408163264	12.020408163265307	30.0	true	NaN	1.466001446140339	NaN	0.01586270287499104	NaN	NaN	NaN
classical	-12.551020408163264	12.285714285714286	0.0	true	NaN	1.8494430287735746	NaN	0.019846175771578635	-0.8963868887320969	0.0	NaN
classical	-12.551020408163264	12.285714285714286	30.0	true	NaN	1.4881086680562348	NaN	0.015353390003573277	NaN	NaN	NaN
classical	-12.551020408163264	12.551020408163266	0.0	true	NaN	1.9144211952971957	NaN	0.018204120285635377	-0.9184340256134262	0.0	NaN
classical	-12.551020408163264	12.551020408163266	30.0	true	NaN	1.5121535145186225	NaN	0.014862452268631188	NaN	NaN	NaN
classical	-12.551020408163264	12.816326530612246	0.0	true	NaN	1.9825683143499355	NaN	0.016573340876147664	-0.9371448123260979	0.0	NaN
classical	-12.551020408163264	12.816326530612246	30.0	true	NaN	1.5385912741095005	NaN	0.013543103411053239	NaN	NaN	NaN
classical	-12.551020408163264	13.081632653061225	0.0	true	NaN	2.0580228256373836	NaN	0.015016788933060101	-0.9517778207787927	0.0	NaN
classical	-12.551020408163264	13.081632653061225	30.0	true	NaN	1.5673436890966526	NaN	0.012325486475863179	NaN	NaN	NaN
classical	-12.551020408163264	13.346938775510205	0.0	true	NaN	2.1445381788592806	NaN	0.02318862661225864	-0.883964863925429	0.0	NaN
classical	-12.551020408163264	13.346938775510205	30.0	true	NaN	1.6000219881166442	NaN	0.0119856271404056	NaN	NaN	NaN
classical	-12.551020408163264	13.612244897959185	0.0	true	NaN	2.223764584580921	NaN	0.022420039167556468	-0.8946404859487712	0.0	NaN
classical	-12.551020408163264	13.612244897959185	30.0	true	NaN	1.6405356613330673	NaN	0.012020634229514665	NaN	NaN	NaN
classical	-12.551020408163264	13.877551020408164	0.0	true	NaN	2.304468620044064	NaN	0.021679997515165708	-0.9060102453264636	0.0	NaN
classical	-12.551020408163264	13.877551020408164	30.0	true	NaN	1.6832956948147983	NaN	0.010991613293801796	NaN	NaN	NaN
classical	-12.551020408163264	14.142857142857144	0.0	true	NaN	2.3865973201086668	NaN	0.020933316901659067	-0.9171825165109392	0.0	NaN
classical	-12.551020408163264	14.142857142857144	30.0	true	NaN	1.7283705583117837	NaN	0.00996758264642825	-0.9700375990008063	-0.007378382065593801	NaN
classical	-12.551020408163264	14.408163265306124	0.0	true	NaN	2.47656490401529	NaN	0.02028952637364131	-0.9277923136682051	0.0	NaN
classical	-12.551020408163264	14.408163265306124	30.0	true	NaN	1.7765121292408779	NaN	0.009880288445877686	-0.9758762220623816	-0.005958199901658257	NaN
classical	-12.551020408163264	14.673469387755103	0.0	true	NaN	2.568742851475755	NaN	0.019641623612950604	-0.9374462508501307	0.0	NaN
classical	-12.551020408163264	14.673469387755103	30.0	true	NaN	1.8265166713886631	NaN	0.008980883305794293	-0.9792887384450046	-0.0051241958443508885	NaN
classical	-12.551020408163264	14.938775510204083	0.0	true	NaN	2.6625958377796133	NaN	0.0189855648441885	-0.9460912587590146	0.0	NaN
classical	-12.551020408163264	14.938775510204083	30.0	true	NaN	1.8835947339037489	NaN	0.010583101243319711	-0.9850233058213399	-0.00371613587360217	NaN
classical	-12.551020408163264	15.204081632653063	0.0	true	NaN	2.7581297426138605	NaN	0.018324091613744025	-0.9537578507974562	0.0	NaN
classical	-12.551020408163264	15.204081632653063	30.0	true	NaN	1.9339023505682196	NaN	0.011272125197117396	-0.9812496443899358	-0.004643641923076725	NaN
classical	-12.551020408163264	15.469387755102042	0.0	true	NaN	2.8553479940336524	NaN	0.0176584224974161	-0.9605113514248554	0.0	NaN
classical	-12.551020408163264	15.469387755102042	30.0	true	NaN	1.99090319106487	NaN	0.010538551282652839	-0.9818257256754594	-0.0045022805502321255	NaN
classical	-12.551020408163264	15.73469387755102	0.0	true	NaN	2.9542528744252676	NaN	0.016989168687217896	-0.9664321708191036	0.0	NaN
classical	-12.551020408163264	15.73469387755102	30.0	true	NaN	2.0481648080177903	NaN	0.012137142639368628	-0.9757154241934486	-0.005997426373873986	NaN
classical	-12.551020408163264	16.0	0.0	true	NaN	3.0548430842028287	NaN	0.016315463604840513	-0.9716048135959842	0.0	NaN
classical	-12.551020408163264	16.0	30.0	true	NaN	2.1032086411319963	NaN	0.010378694974515412	NaN	NaN	NaN
classical	-11.938775510204081	3.0	0.0	true	-0.0033845789693561588	0.11095030673160305	0.05144840671273334	0.0018405673432113272	0.9411067183127775	0.0	0.12136021400907397
classical	-11.938775510204081	3.0	30.0	true	0.004586325637548617	0.11237140630242382	0.06892256139611122	0.006190347680109701	0.9375612140709632	-0.01509441892600767	0.17218734984050632
classical	-11.938775510204081	3.2653061224489797	0.0	true	-0.0014294411380377063	0.1260531083352782	0.058923730269369576	0.0026407472665274535	0.9325098320369123	0.0	0.139694332922387
classical	-11.938775510204081	3.2653061224489797	30.0	true	0.009905329469002373	0.13035838085469797	0.0802224909408341	0.007024062582070442	0.9262141475787167	-0.017727141061621265	0.2047463829124781
classical	-11.938775510204081	3.5306122448979593	0.0	true	0.0032020524867935945	0.143786504895299	0.06742023380977417	0.0034922001411144465	0.9222102955904792	0.0	0.16187553378102124
classical	-11.938775510204081	3.5306122448979593	30.0	true	0.016596562790716064	0.15047259150394557	0.09270672361460551	0.007815357666457887	0.9130217494735482	-0.020745768494081957	0.24310872735153413
classical	-11.938775510204081	3.795918367346939	0.0	true	0.01176114465282186	0.1647692230492631	0.07731687913777972	0.004424102883404456	0.909709143363952	0.0	0.18911959855206156
classical	-11.938775510204081	3.795918367346939	30.0	true	0.024596162832478438	0.1727588700596881	0.10650850413785962	0.008611017369746937	0.8976769124529791	-0.02419965924574094	0.2884342058727413
classical	-11.938775510204081	4.061224489795919	0.0	true	0.02313991903247209	0.1885972822859033	0.08832775034548096	0.0053953158971731955	0.8950934148417156	0.0	0.22142778680289296
classical	-11.938775510204081	4.061224489795919	30.0	true	0.033505459065592984	0.19721928939789707	0.12166143307853891	0.00943773456862274	0.879724703862921	-0.02816247801271384	0.3424449334026048
classical	-11.938775510204081	4.326530612244898	0.0	true	0.03547016884188796	0.21457068153861128	0.10008413301753824	0.006362318979545972	0.8786338022408302	0.0	0.2584137421873374
classical	-11.938775510204081	4.326530612244898	30.0	true	0.04295261644324315	0.2238249180390553	0.13816851793661258	0.010275154785393821	0.8585919401595153	-0.03271959865760364	0.4074263379047791
classical	-11.938775510204081	4.591836734693878	0.0	true	0.04794401140245738	0.24242593001944673	0.11260898301717487	0.007299580396409652	0.8602658480361619	0.0	0.30046060806062125
classical	-11.938775510204081	4.591836734693878	30.0	true	0.05284358327447339	0.2526840798511454	0.15610090647523395	0.011120047526243198	0.8334619133805178	-0.03798839066761244	0.486726493856944
classical	-11.938775510204081	4.857142857142858	0.0	true	0.06034323200798385	0.27205437144884276	0.12606404800506285	0.008192329674527998	0.8396970526466176	0.0	0.34854205397082744
classical	-11.938775510204081	4.857142857142858	30.0	true	0.06325940545526129	0.28403269730767766	0.17559422706781558	0.012023308943584443	0.803198339152169	-0.04411708004897982	0.5852743604093115
classical	-11.938775510204081	5.122448979591837	0.0	true	0.07291257409345399	0.30358360779387245	0.1406246702282785	0.009064250915942526	0.8163149883374675	0.0	0.4045223715973745
classical	-11.938775510204081	5.122448979591837	30.0	false	0.07426874391801866	0.3184496103884372	0.19704968211553708	0.013179130015644384	0.7654168332374135	-0.05143788368061591	0.7132131442401914
classical	-11.938775510204081	5.387755102040817	0.0	true	0.08590623470048735	0.33718266986226486	0.15625617650174944	0.009910182957289551	0.789387950841176	0.0	0.47080243065192684
classical	-11.938775510204081	5.387755102040817	30.0	true	0.08571193794942411	0.3561985957918175	0.22092080459352126	0.014588399633536442	0.7168569040226425	-0.06031215168009034	0.8861676082321079
classical	-11.938775510204081	5.653061224489797	0.0	true	0.099516784133457	0.3729928823785561	0.1727734981370022	0.010728436997844015	0.7582741851110194	0.0	0.5499160868899813
classical	-11.938775510204081	5.653061224489797	30.0	true	0.09751638064056582	0.39756557813238147	0.2475661385814026	0.016006318843750547	0.6563526803887327	-0.07053059766045584	1.116238759691755
classical	-11.938775510204081	5.918367346938776	0.0	true	0.1138597354294468	0.4112201866392031	0.1901450026830015	0.011583168022990453	0.7223200998506778	0.0	0.6448973107226619
classical	-11.938775510204081	5.918367346938776	30.0	true	NaN	0.4422276620498	NaN	0.01714659660649509	0.5809046857107499	-0.08198160893728959	NaN
classical	-11.938775510204081	6.183673469387755	0.0	true	0.12882062484127638	0.4518782366500237	0.2084272410120489	0.01241465163542295	0.6810012696628912	0.0	0.7590683864291927
classical	-11.938775510204081	6.183673469387755	30.0	true	NaN	0.4911673586131106	NaN	0.018453833905216894	0.48483353404810736	-0.09450403282272181	NaN
classical	-11.938775510204081	6.448979591836735	0.0	true	0.14412036305934028	0.49483790918956905	0.22772960294709313	0.013120537647907542	0.6338824075093216	0.0	0.8963132005290035
classical	-11.938775510204081	6.448979591836735	30.0	true	NaN	0.5432003915830931	NaN	0.019375743175869806	0.3662254627219539	-0.10681155672194372	NaN
classical	-11.938775510204081	6.714285714285714	0.0	true	0.15994901090724628	0.540595870197255	0.24847354838526714	0.013835295926549477	0.5800620292239431	0.0	1.0630923672846238
classical	-11.938775510204081	6.714285714285714	30.0	false	NaN	0.597765485210933	NaN	0.02021123751185523	0.22189121206861714	-0.11713169890542284	NaN
classical	-11.938775510204081	6.979591836734694	0.0	true	0.17683273591136855	0.59021310277647	0.2714121854211577	0.014734113143874046	0.5180936781968517	0.0	1.2697670209009577
classical	-11.938775510204081	6.979591836734694	30.0	true	NaN	0.6543477972395997	NaN	0.021017761358884172	0.051750558433920506	-0.122781045903342	NaN
classical	-11.938775510204081	7.244897959183674	0.0	true	0.19521257150028337	0.6449603166040593	0.2975697458114366	0.015850732454209933	0.446030980639331	0.0	1.532384926125839
classical	-11.938775510204081	7.244897959183674	30.0	true	NaN	0.712179896125312	NaN	0.021431524599122558	-0.1408039911201469	-0.12069697690918407	NaN
classical	-11.938775510204081	7.510204081632653	0.0	true	0.2151626555230335	0.7065510409269535	0.3284851905173636	0.01715128601319747	0.36072122384737026	0.0	1.879235114287705
classical	-11.938775510204081	7.510204081632653	30.0	false	NaN	0.7717469899322025	NaN	0.021711192946797863	-0.35623003115744967	-0.10768914941322517	NaN
classical	-11.938775510204081	7.775510204081633	0.0	true	NaN	0.7778947599585733	NaN	0.018769225081402538	0.2557739248993609	0.0	NaN
classical	-11.938775510204081	7.775510204081633	30.0	true	NaN	0.8317841283168645	NaN	0.021638120666232566	NaN	NaN	NaN
classical	-11.938775510204081	8.040816326530614	0.0	true	NaN	0.8600205728598675	NaN	0.02077435841698967	0.12341383697600937	0.0	NaN
classical	-11.938775510204081	8.040816326530614	30.0	true	NaN	0.8900250545516069	NaN	0.020695431728392357	NaN	NaN	NaN
classical	-11.938775510204081	8.306122448979593	0.0	true	NaN	0.9474825999238646	NaN	0.02309050947234591	-0.03404148701528831	0.0	NaN
classical	-11.938775510204081	8.306122448979593	30.0	true	NaN	0.9449471460301	NaN	0.018366533866086034	NaN	NaN	NaN
classical	-11.938775510204081	8.571428571428573	0.0	true	NaN	1.034430859358983	NaN	0.02629705628030827	-0.20448005823875204	0.0	NaN
classical	-11.938775510204081	8.571428571428573	30.0	true	NaN	0.9991699444577432	NaN	0.017180981806976574	-0.9676634093827928	-0.007953440767708984	NaN
classical	-11.938775510204081	8.836734693877553	0.0	true	NaN	1.1066210293035614	NaN	0.02662553705450426	-0.36532838571686854	0.0	NaN
classical	-11.938775510204081	8.836734693877553	30.0	false	NaN	1.0480647297521002	NaN	0.015877043694926676	-0.9753978936330312	-0.006074868637030305	NaN
classical	-11.938775510204081	9.102040816326532	0.0	true	NaN	1.1731972120867882	NaN	0.026288066218262976	-0.5188162863240504	0.0	NaN
classical	-11.938775510204081	9.102040816326532	30.0	true	NaN	1.0949747675938708	NaN	0.014975231950658415	-0.9811846464302206	-0.0046595862012027	NaN
classical	-11.938775510204081	9.36734693877551	0.0	true	NaN	1.2357272040125005	NaN	0.025456226237182706	-0.6634623002128535	0.0	NaN
classical	-11.938775510204081	9.36734693877551	30.0	true	NaN	1.142539141438628	NaN	0.015709429677105848	-0.9792272763555261	-0.005139242655166389	NaN
classical	-11.938775510204081	9.63265306122449	0.0	true	NaN	1.2945947465548602	NaN	0.024061728691716595	-0.7962461839405243	0.0	NaN
classical	-11.938775510204081	9.63265306122449	30.0	true	NaN	1.1864643322646446	NaN	0.01808723756194014	-0.969025428676064	-0.007623714822396243	NaN
classical	-11.938775510204081	9.89795918367347	0.0	true	NaN	1.3501327410160298	NaN	0.021722732215867204	-0.9067811785101743	0.0	NaN
classical	-11.938775510204081	9.89795918367347	30.0	true	NaN	1.2219237017815807	NaN	0.017247572940039667	-0.9741362996458885	-0.006382308714026599	NaN
classical	-11.938775510204081	10.16326530612245	0.0	true	NaN	1.401358456496198	NaN	0.017248701079193695	-0.9723838227564388	0.0	NaN
classical	-11.938775510204081	10.16326530612245	30.0	true	NaN	1.2603617792949824	NaN	0.018463050715995376	NaN	NaN	NaN
classical	-11.938775510204081	10.428571428571429	0.0	true	NaN	1.4436411694782847	NaN	0.009374793717618733	-0.9924150271414031	0.0	NaN
classical	-11.938775510204081	10.428571428571429	30.0	true	NaN	1.2930023479859376	NaN	0.020218837870448616	NaN	NaN	NaN
classical	-11.938775510204081	10.693877551020408	0.0	true	NaN	1.5121384034600227	NaN	0.017466805164925676	-0.9795620069280354	0.0	NaN
classical	-11.938775510204081	10.693877551020408	30.0	true	NaN	1.321330930403425	NaN	0.019590120258614636	NaN	NaN	NaN
classical	-11.938775510204081	10.959183673469388	0.0	true	NaN	1.539480014470145	NaN	0.009406015303070267	-0.9936200957900362	0.0	NaN
classical	-11.938775510204081	10.959183673469388	30.0	true	NaN	1.3481970670918957	NaN	0.0182819814387333	NaN	NaN	NaN
classical	-11.938775510204081	11.224489795918368	0.0	true	NaN	1.6010167181588288	NaN	0.012598328046278084	-0.9909217139560305	0.0	NaN
classical	-11.938775510204081	11.224489795918368	30.0	true	NaN	1.3746913488648702	NaN	0.018183112295253653	NaN	NaN	NaN
classical	-11.938775510204081	11.489795918367347	0.0	true	NaN	1.6505557968016784	NaN	0.019282825163552342	-0.9495781134287267	0.0	NaN
classical	-11.938775510204081	11.489795918367347	30.0	true	NaN	1.4011726001937053	NaN	0.019086139962046677	NaN	NaN	NaN
classical	-11.938775510204081	11.755102040816327	0.0	true	NaN	1.6845316747758408	NaN	0.01629164205094549	-0.9682978078014763	0.0	NaN
classical	-11.938775510204081	11.755102040816327	30.0	true	NaN	1.4244204937090394	NaN	0.017535682110092727	NaN	NaN	NaN
classical	-11.938775510204081	12.020408163265307	0.0	true	NaN	1.7433696535696805	NaN	0.022671866149931226	-0.8628881131168461	0.0	NaN
classical	-11.938775510204081	12.020408163265307	30.0	true	NaN	1.4474856427024994	NaN	0.01701389577325806	NaN	NaN	NaN
classical	-11.938775510204081	12.285714285714286	0.0	true	NaN	1.7844678603359507	NaN	0.010365870131671959	-0.9865141764269574	0.0	NaN
classical	-11.938775510204081	12.285714285714286	30.0	true	NaN	1.4690384333697142	NaN	0.015566930983305204	NaN	NaN	NaN
classical	-11.938775510204081	12.551020408163266	0.0	true	NaN	1.8616606761631385	NaN	0.019651083613982472	-0.8943766832313801	0.0	NaN
classical	-11.938775510204081	12.551020408163266	30.0	true	NaN	1.490588261158642	NaN	0.015106763497837317	NaN	NaN	NaN
classical	-11.938775510204081	12.816326530612246	0.0	true	NaN	1.9262425288178497	NaN	0.018199009505395117	-0.9149096535307136	0.0	NaN
classical	-11.938775510204081	12.816326530612246	30.0	true	NaN	1.5128007749474701	NaN	0.013751728092641191	NaN	NaN	NaN
classical	-11.938775510204081	13.081632653061225	0.0	true	NaN	1.9926048098708886	NaN	0.016736860480837102	-0.9331764147110679	0.0	NaN
classical	-11.938775510204081	13.081632653061225	30.0	true	NaN	1.5389746315302897	NaN	0.013411678366093256	NaN	NaN	NaN
classical	-11.938775510204081	13.346938775510205	0.0	true	NaN	2.0675362909410326	NaN	0.01531630120983713	-0.9480870661646688	0.0	NaN
classical	-11.938775510204081	13.346938775510205	30.0	true	NaN	1.5683022747632978	NaN	0.014042687371086566	NaN	NaN	NaN
classical	-11.938775510204081	13.612244897959185	0.0	true	NaN	2.152784933424763	NaN	0.023205015815744197	-0.895572713661144	0.0	NaN
classical	-11.938775510204081	13.612244897959185	30.0	true	NaN	1.598867054499572	NaN	0.013001034690225682	NaN	NaN	NaN
classical	-11.938775510204081	13.877551020408164	0.0	true	NaN	2.2311370866621947	NaN	0.02234148175929522	-0.9048342787082437	0.0	NaN
classical	-11.938775510204081	13.877551020408164	30.0	true	NaN	1.6365664049021917	NaN	0.01199663826631035	NaN	NaN	NaN
classical	-11.938775510204081	14.142857142857144	0.0	true	NaN	2.3109220471737584	NaN	0.021505974765074876	-0.9149351901152822	0.0	NaN
classical	-11.938775510204081	14.142857142857144	30.0	true	NaN	1.6782404679921172	NaN	0.011013571155209168	-0.9680880815268393	-0.007850683300709585	NaN
classical	-11.938775510204081	14.408163265306124	0.0	true	NaN	2.3921493922084984	NaN	0.020698728430378763	-0.9249856954331821	0.0	NaN
classical	-11.938775510204081	14.408163265306124	30.0	true	NaN	1.7220812420818312	NaN	0.010040846149122772	-0.9743381765651273	-0.006333139710968828	NaN
classical	-11.938775510204081	14.673469387755103	0.0	true	NaN	2.4769172275902043	NaN	0.019954435598724545	-0.9345272240061359	0.0	NaN
classical	-11.938775510204081	14.673469387755103	30.0	true	NaN	1.7684050612526279	NaN	0.009067476600392725	-0.9796348571049528	-0.005039443343119044	NaN
classical	-11.938775510204081	14.938775510204083	0.0	true	NaN	2.5679984046863686	NaN	0.019311920465155917	-0.9433242708757075	0.0	NaN
classical	-11.938775510204081	14.938775510204083	30.0	true	NaN	1.8183540401571388	NaN	0.008083523648521641	-0.9841174271556146	-0.003939111196075607	NaN
classical	-11.938775510204081	15.204081632653063	0.0	true	NaN	2.660757617935995	NaN	0.01868082088010915	-0.9512221611037608	0.0	NaN
classical	-11.938775510204081	15.204081632653063	30.0	true	NaN	1.8672077208609066	NaN	0.008263992956322483	-0.9858247298338497	-0.003518700255999314	NaN
classical	-11.938775510204081	15.469387755102042	0.0	true	NaN	2.7551958826946947	NaN	0.018058912562500733	-0.9582381278686234	0.0	NaN
classical	-11.938775510204081	15.469387755102042	30.0	true	NaN	NaN	NaN	NaN	NaN	NaN	NaN
classical	-11.938775510204081	15.73469387755102	0.0	true	NaN	2.8513069706612177	NaN	0.017441240278463173	-0.9644260471132949	0.0	NaN
classical	-11.938775510204081	15.73469387755102	30.0	true	NaN	1.9650065184020589	NaN	0.008533642421552806	-0.9744178247876683	-0.006313737842006988	NaN
classical	-11.938775510204081	16.0	0.0	true	NaN	2.9490814021154885	NaN	0.016822340088266902	-0.9698561819209233	0.0	NaN
classical	-11.938775510204081	16.0	30.0	true	NaN	2.0231207018213175	NaN	0.010796428633379953	-0.9728358662600268	-0.006698797164762105	NaN
classical	-11.326530612244898	3.0	0.0	true	-0.000479167756972247	0.11107948000759696	0.05185378985151526	0.00275695537870705	0.9410054330143501	0.0	0.12157527430313739
classical	-11.326530612244898	3.0	30.0	true	0.008316302982087392	0.11343517639354525	0.06979220472540985	0.00728854869407836	0.9368502448321325	-0.015260380700314246	0.17421546928897502
classical	-11.326530612244898	3.2653061224489797	0.0	true	0.0026976112898412226	0.12655270134662283	0.05941826359998019	0.0035801408129969904	0.9321950897069738	0.0	0.14036866288343403
classical	-11.326530612244898	3.2653061224489797	30.0	true	0.014435400568497141	0.13166086611594133	0.08120048827719431	0.00810747359835888	0.9253283660154006	-0.017931249039289006	0.2073048716907646
classical	-11.326530612244898	3.5306122448979593	0.0	true	0.00951241172792067	0.14509231078225174	0.0682724429222338	0.004487724037626807	0.9214105636488708	0.0	0.1636077948939415
classical	-11.326530612244898	3.5306122448979593	30.0	true	0.022010547796394712	0.15204373674759994	0.0938869701788671	0.008896924902711404	0.9119088074265383	-0.020998344048162868	0.24637048176652038
classical	-11.326530612244898	3.795918367346939	0.0	true	0.020038703130956178	0.16680644479927453	0.07845860311115357	0.00546883253444422	0.9084456161423072	0.0	0.19189309474326838
classical	-11.326530612244898	3.795918367346939	30.0	true	0.030848937633215397	0.17464025539817205	0.1079756937983345	0.009720707147659925	0.8962101930292705	-0.024526577203041407	0.29280683132978613
classical	-11.326530612244898	4.061224489795919	0.0	true	0.03235747862194382	0.19094569748307264	0.08952865391283055	0.006463926539259192	0.893607383797582	0.0	0.22474060275166496
classical	-11.326530612244898	4.061224489795919	30.0	true	0.04051593505205074	0.1994240056889352	0.1234630186667795	0.010574501985129567	0.8777471879352408	-0.028593870291852636	0.34846046619142784
classical	-11.326530612244898	4.326530612244898	0.0	true	0.04519795313805515	0.2170724952258412	0.10133435749024433	0.007443808089769298	0.8769924579344887	0.0	0.26213753080472874
classical	-11.326530612244898	4.326530612244898	30.0	true	0.050768190160622596	0.2264102450944384	0.14034444859621592	0.011431159887102235	0.8559007249993257	-0.03329165845513688	0.4158118884152555
classical	-11.326530612244898	4.591836734693878	0.0	true	0.058156829432722726	0.24505106872521082	0.11405789176587888	0.008382794380746508	0.8583937438590757	0.0	0.30479279562547307
classical	-11.326530612244898	4.591836734693878	30.0	true	0.061609969864204486	0.25576660652565586	0.1586909319214499	0.012323257040784148	0.8297874215058382	-0.03874510760440013	0.4985114881938826
classical	-11.326530612244898	4.857142857142858	0.0	true	0.07137870077589693	0.2749240099615249	0.12791543802297167	0.00928761667631572	0.8373318881221113	0.0	0.3541398544911718
classical	-11.326530612244898	4.857142857142858	30.0	false	0.07313997218272171	0.28780952255437126	0.17865873966559015	0.013331036410362707	0.7980885431576645	-0.04512860425053876	0.6022527113642793
classical	-11.326530612244898	5.122448979591837	0.0	true	0.0850704502331251	0.3068319084961418	0.14293609781835562	0.010179039969708065	0.813129002547296	0.0	0.41226189022439264
classical	-11.326530612244898	5.122448979591837	30.0	true	0.08537904310777658	0.32345906886999765	0.20099008849628336	0.01484508658215549	0.7567665422787341	-0.05306260264583593	0.7433046000524441
classical	-11.326530612244898	5.387755102040817	0.0	true	0.09944330865961398	0.3409126552210246	0.15886558555024347	0.011039849167287445	0.7851778975044716	0.0	0.4813460950773175
classical	-11.326530612244898	5.387755102040817	30.0	false	0.09821446736031444	0.3619682343186573	0.2251394179207202	0.016092282920724173	0.7076380406615751	-0.06192898439120451	0.9201455087246722
classical	-11.326530612244898	5.653061224489797	0.0	true	0.11457551881859236	0.3772830894003334	0.1755418711268764	0.011902009268579998	0.7529413282191104	0.0	0.5637579941865762
classical	-11.326530612244898	5.653061224489797	30.0	true	0.11140134812114176	0.40446559791741515	0.25258078136364337	0.017470310622067102	0.6444175858029629	-0.07243708929870085	1.1636658744255093
classical	-11.326530612244898	5.918367346938776	0.0	true	0.1305109980155026	0.41610821057645747	0.19300655523497265	0.012801578969304526	0.7158713463352029	0.0	0.662354212678347
classical	-11.326530612244898	5.918367346938776	30.0	false	NaN	0.4506284231558301	NaN	0.018673130690768952	0.5663913593027	-0.0840205533037196	NaN
classical	-11.326530612244898	6.183673469387755	0.0	true	0.14700563409421594	0.457240142858339	0.21133062273910275	0.013599765997739334	0.6736180745501074	0.0	0.7800630990141018
classical	-11.326530612244898	6.183673469387755	30.0	true	NaN	0.5007325895249779	NaN	0.01990307683600851	0.46858764645071366	-0.09639479478902767	NaN
classical	-11.326530612244898	6.448979591836735	0.0	true	0.16412997624114284	0.5009239709712741	0.23081310301340735	0.014321725557543913	0.6255313001583487	0.0	0.921467829761686
classical	-11.326530612244898	6.448979591836735	30.0	true	NaN	0.5532730795541301	NaN	0.02080177432010598	0.35126725057440905	-0.10811769537234703	NaN
classical	-11.326530612244898	6.714285714285714	0.0	true	0.18246022162164854	0.5481552230469412	0.25212852233335303	0.015166944898556693	0.5703089317489284	0.0	1.0945389396021687
classical	-11.326530612244898	6.714285714285714	30.0	true	NaN	0.6083030533122153	NaN	0.021779731416351786	0.21277562571431613	-0.11761271531887975	NaN
classical	-11.326530612244898	6.979591836734694	0.0	true	0.20260786936219097	0.6002401784871999	0.27622258266017774	0.016252651757506766	0.5061490752168366	0.0	1.31155921524452
classical	-11.326530612244898	6.979591836734694	30.0	true	NaN	0.6645214935924846	NaN	0.02234219860788041	0.05563462955262586	-0.1227305250633086	NaN
classical	-11.326530612244898	7.244897959183674	0.0	true	0.22485953606211992	0.6586807319211075	0.3043780417876193	0.01753466028963031	0.43046944769621887	0.0	1.59256963711043
classical	-11.326530612244898	7.244897959183674	30.0	true	NaN	0.7224551859154018	NaN	0.022768913746725367	-0.12078761873843555	-0.12133369030362769	NaN
classical	-11.326530612244898	7.510204081632653	0.0	true	0.2488897064861465	0.7257512064133689	0.3386593460890035	0.019059529046274698	0.3386266110199879	0.0	1.976274439893491
classical	-11.326530612244898	7.510204081632653	30.0	true	NaN	0.7817124027056039	NaN	0.023132165871948884	-0.31717529233083197	-0.11088730237583738	NaN
classical	-11.326530612244898	7.775510204081633	0.0	true	NaN	0.8030591389300057	NaN	0.02093805027449208	0.22421583616273189	0.0	NaN
classical	-11.326530612244898	7.775510204081633	30.0	true	NaN	0.84014156340933	NaN	0.022958658858708247	-0.5319720812068206	-0.08865139098476904	NaN
classical	-11.326530612244898	8.040816326530614	0.0	true	NaN	0.8869680639211	NaN	0.023068202433936615	0.08636671522161943	0.0	NaN
classical	-11.326530612244898	8.040816326530614	30.0	false	NaN	0.8967458015729413	NaN	0.022274322472352847	NaN	NaN	NaN
classical	-11.326530612244898	8.306122448979593	0.0	false	NaN	0.9714594767285826	NaN	0.025690947218761116	-0.06545760090335985	0.0	NaN
classical	-11.326530612244898	8.306122448979593	30.0	true	NaN	0.9496743691471464	NaN	0.020504159877447456	NaN	NaN	NaN
classical	-11.326530612244898	8.571428571428573	0.0	true	NaN	1.0480547739079593	NaN	0.027547265066215562	-0.21929568528834834	0.0	NaN
classical	-11.326530612244898	8.571428571428573	30.0	true	NaN	0.9967073568639304	NaN	0.017029956184868106	-0.9768663577630197	-0.005716514883849371	NaN
classical	-11.326530612244898	8.836734693877553	0.0	true	NaN	1.1153368671340043	NaN	0.027525750424028363	-0.36526080724413945	0.0	NaN
classical	-11.326530612244898	8.836734693877553	30.0	true	NaN	1.0432609600853966	NaN	0.01594246532393288	-0.9824977469569908	-0.004337272153056348	NaN
classical	-11.326530612244898	9.102040816326532	0.0	true	NaN	1.1785054955715668	NaN	0.027047753278916384	-0.5063372245975588	0.0	NaN
classical	-11.326530612244898	9.102040816326532	30.0	false	NaN	1.0884803634868425	NaN	0.016107384068306942	-0.9832395873334471	-0.004154989237546919	NaN
classical	-11.326530612244898	9.36734693877551	0.0	true	NaN	1.238482533719689	NaN	0.026183208256970066	-0.6420304962513794	0.0	NaN
classical	-11.326530612244898	9.36734693877551	30.0	false	NaN	1.1290622373159864	NaN	0.01599674946528546	-0.9818856376128504	-0.004487574331198795	NaN
classical	-11.326530612244898	9.63265306122449	0.0	true	NaN	1.2961439763054312	NaN	0.024905233726100658	-0.770133413360216	0.0	NaN
classical	-11.326530612244898	9.63265306122449	30.0	true	NaN	1.168473056808487	NaN	0.017150334659332973	-0.9772173998626498	-0.005630769175709408	NaN
classical	-11.326530612244898	9.89795918367347	0.0	true	NaN	1.3514996804558763	NaN	0.02298096950804833	-0.8827792205606255	0.0	NaN
classical	-11.326530612244898	9.89795918367347	30.0	true	NaN	1.2040417777037569	NaN	0.017649471871960004	-0.9749692614806748	-0.006179367395977772	NaN
classical	-11.326530612244898	10.16326530612245	0.0	true	NaN	1.401500160717407	NaN	0.019582109097546922	-0.9604897589047865	0.0	NaN
classical	-11.326530612244898	10.16326530612245	30.0	true	NaN	1.240187290027804	NaN	0.019769016497114593	NaN	NaN	NaN
classical	-11.326530612244898	10.428571428571429	0.0	true	NaN	1.4399676631141904	NaN	0.013187396992791508	-0.9898032069358875	0.0	NaN
classical	-11.326530612244898	10.428571428571429	30.0	true	NaN	1.269545170437632	NaN	0.018562745218039495	NaN	NaN	NaN
classical	-11.326530612244898	10.693877551020408	0.0	true	NaN	1.4854265658611863	NaN	0.012641718676297205	-0.9911595600333389	0.0	NaN
classical	-11.326530612244898	10.693877551020408	30.0	true	NaN	1.29813056597981	NaN	0.017438817145185616	NaN	NaN	NaN
classical	-11.326530612244898	10.959183673469388	0.0	true	NaN	1.546723714451693	NaN	0.020438136301835576	-0.9715423063726607	0.0	NaN
classical	-11.326530612244898	10.959183673469388	30.0	true	NaN	1.3260403176373632	NaN	0.01780862693364744	NaN	NaN	NaN
classical	-11.326530612244898	11.224489795918368	0.0	true	NaN	1.590942658789301	NaN	0.02399716887561726	-0.91732456053339	0.0	NaN
classical	-11.326530612244898	11.224489795918368	30.0	true	NaN	1.35186169467414	NaN	0.016516438692707427	NaN	NaN	NaN
classical	-11.326530612244898	11.489795918367347	0.0	true	NaN	1.624699224180122	NaN	0.02129978444490234	-0.9263923440578228	0.0	NaN
classical	-11.326530612244898	11.489795918367347	30.0	true	NaN	1.377524353568681	NaN	0.016558303852936194	NaN	NaN	NaN
classical	-11.326530612244898	11.755102040816327	0.0	true	NaN	1.657308615911574	NaN	0.018620669911837244	-0.9492430215594216	0.0	NaN
classical	-11.326530612244898	11.755102040816327	30.0	true	NaN	1.4023711575486022	NaN	0.01675824036880598	NaN	NaN	NaN
classical	-11.326530612244898	12.020408163265307	0.0	true	NaN	1.69130734523513	NaN	0.015880026233395444	-0.9678136964505968	0.0	NaN
classical	-11.326530612244898	12.020408163265307	30.0	true	NaN	1.4265255980722826	NaN	0.017170868967146095	NaN	NaN	NaN
classical	-11.326530612244898	12.285714285714286	0.0	true	NaN	1.7505677206128871	NaN	0.02236546811213672	-0.8653060171947913	0.0	NaN
classical	-11.326530612244898	12.285714285714286	30.0	true	NaN	1.4474232750737663	NaN	0.014528241157751	NaN	NaN	NaN
classical	-11.326530612244898	12.551020408163266	0.0	true	NaN	1.804516680686366	NaN	0.02097742069984298	-0.8736954573681884	0.0	NaN
classical	-11.326530612244898	12.551020408163266	30.0	true	NaN	1.469920733453602	NaN	0.015322980388323958	NaN	NaN	NaN
classical	-11.326530612244898	12.816326530612246	0.0	true	NaN	1.867257169323381	NaN	0.01971351604728408	-0.8904788006719525	0.0	NaN
classical	-11.326530612244898	12.816326530612246	30.0	true	NaN	1.4902231766895704	NaN	0.013958022233839061	NaN	NaN	NaN
classical	-11.326530612244898	13.081632653061225	0.0	true	NaN	1.9310159758535583	NaN	0.018395888842713422	-0.9093982415757154	0.0	NaN
classical	-11.326530612244898	13.081632653061225	30.0	true	NaN	1.5117255961356844	NaN	0.013634114323575407	NaN	NaN	NaN
classical	-11.326530612244898	13.346938775510205	0.0	true	NaN	1.9957220776802214	NaN	0.01697437544373496	-0.92723292377522	0.0	NaN
classical	-11.326530612244898	13.346938775510205	30.0	true	NaN	1.5360687028849775	NaN	0.012364893866262045	NaN	NaN	NaN
classical	-11.326530612244898	13.612244897959185	0.0	true	NaN	2.067957121911698	NaN	0.015527755035510607	-0.9425381653050972	0.0	NaN
classical	-11.326530612244898	13.612244897959185	30.0	true	NaN	1.5642149061802844	NaN	0.013080245057289707	NaN	NaN	NaN
classical	-11.326530612244898	13.877551020408164	0.0	true	NaN	2.1429826213017726	NaN	0.014021986620740003	-0.9547792654788432	0.0	NaN
classical	-11.326530612244898	13.877551020408164	30.0	true	NaN	1.593999273492679	NaN	0.012953243304982388	NaN	NaN	NaN
classical	-11.326530612244898	14.142857142857144	0.0	true	NaN	2.2283399811843236	NaN	0.022125398503675137	-0.9113517610982739	0.0	NaN
classical	-11.326530612244898	14.142857142857144	30.0	true	NaN	1.6280906730776539	NaN	0.010960765937166923	-0.9665398909973923	-0.00822507988884465	NaN
classical	-11.326530612244898	14.408163265306124	0.0	true	NaN	2.3067949598027226	NaN	0.021251611334652313	-0.9202290329193156	0.0	NaN
classical	-11.326530612244898	14.408163265306124	30.0	true	NaN	1.6689351113539672	NaN	0.011060561719056568	-0.9707408065363581	-0.007207785815643116	NaN
classical	-11.326530612244898	14.673469387755103	0.0	true	NaN	2.3867059350717748	NaN	0.020436661415180826	-0.9293337369267266	0.0	NaN
classical	-11.326530612244898	14.673469387755103	30.0	true	NaN	1.7114499687322575	NaN	0.010135525870520865	-0.9765945348147678	-0.005782889321239932	NaN
classical	-11.326530612244898	14.938775510204083	0.0	true	NaN	2.4680692371859894	NaN	0.019669516952905898	-0.9381044187001825	0.0	NaN
classical	-11.326530612244898	14.938775510204083	30.0	true	NaN	1.7542501519697702	NaN	0.009300457400520877	-0.9800037784874324	-0.004949074268794148	NaN
classical	-11.326530612244898	15.204081632653063	0.0	true	NaN	2.554550355519246	NaN	0.019001806968273322	-0.9462868590725153	0.0	NaN
classical	-11.326530612244898	15.204081632653063	30.0	true	NaN	1.8038537014650882	NaN	0.008269271119035157	-0.9857985965293226	-0.0035251408851027896	NaN
classical	-11.326530612244898	15.469387755102042	0.0	true	NaN	2.645684508494007	NaN	0.018406876200285364	-0.9537225550014576	0.0	NaN
classical	-11.326530612244898	15.469387755102042	30.0	true	NaN	1.845269391049345	NaN	0.007900854476881916	-0.9822820198061385	-0.004390254195697743	NaN
classical	-11.326530612244898	15.73469387755102	0.0	true	NaN	2.7384581893696764	NaN	0.01782304235145127	-0.9603611672004428	0.0	NaN
classical	-11.326530612244898	15.73469387755102	30.0	true	NaN	1.889666814961377	NaN	0.0074653521341152655	-0.9776512489778756	-0.005524754421498153	NaN
classical	-11.326530612244898	16.0	0.0	true	NaN	2.832861035896067	NaN	0.017243518721043335	-0.9662384708986952	0.0	NaN
classical	-11.326530612244898	16.0	30.0	true	NaN	1.9411753623421202	NaN	0.00683913359383856	-0.9774599190214948	-0.005571513338313202	NaN
classical	-10.714285714285715	3.0	0.0	true	0.0024974666657784513	0.11125209949291882	0.05222127706366149	0.003681882426681721	0.94088376918724	0.0	0.1218336342469706
classical	-10.714285714285715	3.0	30.0	true	0.011983924195644854	0.11448666645500798	0.07062435139677684	0.008382795520708149	0.9361514281831167	-0.015423376394167396	0.1762104491677023
classical	-10.714285714285715	3.2653061224489797	0.0	true	0.007311439573660087	0.12729820528330663	0.06000223883454873	0.0045435423444272205	0.9317417093773817	0.0	0.14134040858830682
classical	-10.714285714285715	3.2653061224489797	30.0	true	0.01887551677738794	0.1329376370142514	0.08216874984270314	0.009180514351986666	0.9244599767757979	-0.018131149783978076	0.20981552656766908
classical	-10.714285714285715	3.5306122448979593	0.0	true	0.016200646082661717	0.14662225739242946	0.06920635611759901	0.005505973176217464	0.9204795521097745	0.0	0.16562623184999176
classical	-10.714285714285715	3.5306122448979593	30.0	true	0.027294789031334126	0.15360728822921874	0.0951125648211566	0.009984113741518114	0.910774235194798	-0.02125549509821888	0.24969973077377008
classical	-10.714285714285715	3.795918367346939	0.0	true	0.02807690181093347	0.16882302820496553	0.07954935842044597	0.0065202407651009245	0.9071986820777833	0.0	0.19463377107856417
classical	-10.714285714285715	3.795918367346939	30.0	true	0.03690360637035299	0.1765250648515681	0.10953172832047967	0.010836357997812325	0.8946673762398014	-0.02486985110595529	0.29741396738328624
classical	-10.714285714285715	4.061224489795919	0.0	true	0.041002687452986755	0.19315270578233576	0.0906376142132414	0.007530852368023453	0.8922112339191401	0.0	0.22785778701378545
classical	-10.714285714285715	4.061224489795919	30.0	true	0.04730388029350056	0.20164208955713797	0.12536057691580732	0.01171043112369398	0.8756602308929552	-0.029047717754566327	0.3548271459728603
classical	-10.714285714285715	4.326530612244898	0.0	true	0.05428054483833868	0.2194170680444819	0.10258674995706424	0.008517480530079925	0.8754184838689654	0.0	0.26571459586774354
classical	-10.714285714285715	4.326530612244898	30.0	true	0.05837024758584167	0.22903660397735923	0.14260660352809829	0.012597403317617491	0.8530802685829929	-0.033889176326561236	0.4246273652291962
classical	-10.714285714285715	4.591836734693878	0.0	true	0.06792783575310729	0.24760780617986328	0.11566392665116346	0.009460902180582384	0.8564602854341784	0.0	0.30927613306255314
classical	-10.714285714285715	4.591836734693878	30.0	true	0.07019353727843	0.2589424790494593	0.16134371280480486	0.013559916141607165	0.8259750893506473	-0.03952652769891097	0.5107906224018307
classical	-10.714285714285715	4.857142857142858	0.0	true	0.08210726902914542	0.27779968967902374	0.13000986026076425	0.010383890077978403	0.8347514371363065	0.0	0.3602636510188316
classical	-10.714285714285715	4.857142857142858	30.0	false	0.0828886685276494	0.29194244678867376	0.18186421126946792	0.01479227619885343	0.792380335473646	-0.04625065727065255	0.6213378380995283
classical	-10.714285714285715	5.122448979591837	0.0	true	0.09701144952559135	0.31013457608392675	0.1453604114765027	0.011292976042104228	0.8097005688409904	0.0	0.4206208130461837
classical	-10.714285714285715	5.122448979591837	30.0	true	0.0963679534773844	0.3282922257132685	0.204506801602516	0.01625569609866153	0.7499987499385862	-0.05432042046459011	0.7670611346380503
classical	-10.714285714285715	5.387755102040817	0.0	true	0.1127151808083186	0.3446762403065949	0.16142010469376167	0.012175431984158892	0.7808493983919116	0.0	0.4922383707594346
classical	-10.714285714285715	5.387755102040817	30.0	true	0.1106320038566949	0.36833428016024916	0.22966770616893464	0.01772539863361177	0.69768792888218	-0.06364986825856439	0.9572430218324706
classical	-10.714285714285715	5.653061224489797	0.0	true	0.1292990921007845	0.38159025680764214	0.17813664598491072	0.013097736415281266	0.7477251088829662	0.0	0.5773788791723014
classical	-10.714285714285715	5.653061224489797	30.0	true	0.12536390120628632	0.4119127591801631	0.25772595580009316	0.018938770984458116	0.6333222994955863	-0.07417726448853636	1.208389452639539
classical	-10.714285714285715	5.918367346938776	0.0	true	0.14669246491727245	0.4208911548674681	0.1955912842099627	0.013997533056643445	0.7099553681425914	0.0	0.6784846838954969
classical	-10.714285714285715	5.918367346938776	30.0	true	0.14021181809350985	0.4597302227873913	0.28977467609062646	0.0203096953450947	0.5527737619807268	-0.08588584735163045	1.5525360242438082
classical	-10.714285714285715	6.183673469387755	0.0	true	0.1648404239086443	0.4625856140223121	0.21397289253138296	0.014766247451510997	0.6671369636687643	0.0	0.7986459267239202
classical	-10.714285714285715	6.183673469387755	30.0	true	NaN	0.5101985827041337	NaN	0.021300600648050293	0.45633528450647315	-0.09777759193244913	NaN
classical	-10.714285714285715	6.448979591836735	0.0	true	0.18427882063830134	0.5075026890075554	0.2338526061814579	0.015569578750039859	0.6181921270868325	0.0	0.9437887294644577
classical	-10.714285714285715	6.448979591836735	30.0	false	NaN	0.5630403774065033	NaN	0.02220587881998876	0.3429642701906772	-0.10881902989230949	NaN
classical	-10.714285714285715	6.714285714285714	0.0	true	0.20574291785529994	0.5569497581315059	0.25610134099858456	0.016599247472043815	0.5614748926099766	0.0	1.1233612771244417
classical	-10.714285714285715	6.714285714285714	30.0	true	NaN	0.6179723738258622	NaN	0.023068241512646175	0.21230092735662373	-0.11763721046089548	NaN
classical	-10.714285714285715	6.979591836734694	0.0	true	0.22976722013519663	0.6124073101561367	0.2818635797263308	0.017864362424634246	0.49472058366716243	0.0	1.3521708922832387
classical	-10.714285714285715	6.979591836734694	30.0	true	NaN	0.6742001265920611	NaN	0.02358201880413202	0.06608348473012576	-0.12257649282173935	NaN
classical	-10.714285714285715	7.244897959183674	0.0	true	0.2562830914599265	0.6756637214828645	0.3127514502871128	0.019327912579090473	0.4144045438486237	0.0	1.6560904267401717
classical	-10.714285714285715	7.244897959183674	30.0	false	NaN	0.7318883219982322	NaN	0.02403348171203803	-0.09696183108795785	-0.1219642010212713	NaN
classical	-10.714285714285715	7.510204081632653	0.0	true	NaN	0.7483503961784956	NaN	0.02109212322896473	0.31549194775265554	0.0	NaN
classical	-10.714285714285715	7.510204081632653	30.0	true	NaN	0.7897798956476695	NaN	0.024262721564476387	-0.27717498009726993	-0.11378034700504391	NaN
classical	-10.714285714285715	7.775510204081633	0.0	true	NaN	0.8284323052364297	NaN	0.023111802985748747	0.19557050647768537	0.0	NaN
classical	-10.714285714285715	7.775510204081633	30.0	true	NaN	0.8462203548854389	NaN	0.024084603756875936	-0.473314686996579	-0.0958435344911608	NaN
classical	-10.714285714285715	8.040816326530614	0.0	false	NaN	0.9096753048232141	NaN	0.02527014501201697	0.0607558267924313	0.0	NaN
classical	-10.714285714285715	8.040816326530614	30.0	true	NaN	0.9004003880583934	NaN	0.02365214717047428	NaN	NaN	NaN
classical	-10.714285714285715	8.306122448979593	0.0	true	NaN	0.9894043384954905	NaN	0.028182842562947376	-0.08319355705023891	0.0	NaN
classical	-10.714285714285715	8.306122448979593	30.0	true	NaN	0.9499352732677893	NaN	0.022221001307187845	NaN	NaN	NaN
classical	-10.714285714285715	8.571428571428573	0.0	true	NaN	1.0574014875649762	NaN	0.028478636582712304	-0.22049435886639945	0.0	NaN
classical	-10.714285714285715	8.571428571428573	30.0	false	NaN	0.9938402690112573	NaN	0.019238236450498308	-0.9672980170453828	-0.008041818277510025	NaN
classical	-10.714285714285715	8.836734693877553	0.0	true	NaN	1.120930460361563	NaN	0.02824176770737129	-0.35512909475967214	0.0	NaN
classical	-10.714285714285715	8.836734693877553	30.0	true	NaN	1.0354070630392909	NaN	0.01722106722205069	-0.9803265713091036	-0.004869976698168551	NaN
classical	-10.714285714285715	9.102040816326532	0.0	true	NaN	1.1813229110009824	NaN	0.027654726697590844	-0.48693251765310325	0.0	NaN
classical	-10.714285714285715	9.102040816326532	30.0	true	NaN	1.079749582298845	NaN	0.019789674516858462	-0.967266285169359	-0.008049491696833158	NaN
classical	-10.714285714285715	9.36734693877551	0.0	true	NaN	1.239209498347961	NaN	0.026768323188486046	-0.6154070612840945	0.0	NaN
classical	-10.714285714285715	9.36734693877551	30.0	true	NaN	1.1152633596225867	NaN	0.018178606112579068	-0.9777475514793632	-0.005501215697011665	NaN
classical	-10.714285714285715	9.63265306122449	0.0	true	NaN	1.2944956273352686	NaN	0.02557720478632358	-0.7381537332214347	0.0	NaN
classical	-10.714285714285715	9.63265306122449	30.0	true	NaN	1.1486800792082577	NaN	0.01686081726404276	-0.978853091659806	-0.005230828118502639	NaN
classical	-10.714285714285715	9.89795918367347	0.0	true	NaN	1.34601237725028	NaN	0.02395032783774222	-0.8495709538083196	0.0	NaN
classical	-10.714285714285715	9.89795918367347	30.0	true	NaN	1.1824703735204196	NaN	0.017717855421930027	-0.9803214171223097	-0.004871239891412514	NaN
classical	-10.714285714285715	10.16326530612245	0.0	true	NaN	1.3913404236484872	NaN	0.021423873611391208	-0.9373741653276629	0.0	NaN
classical	-10.714285714285715	10.16326530612245	30.0	true	NaN	1.216035313980787	NaN	0.018188389636697465	NaN	NaN	NaN
classical	-10.714285714285715	10.428571428571429	0.0	true	NaN	1.4278108750458927	NaN	0.016774137300615014	-0.9827910973425366	0.0	NaN
classical	-10.714285714285715	10.428571428571429	30.0	true	NaN	1.2456556081498877	NaN	0.017917097758423397	NaN	NaN	NaN
classical	-10.714285714285715	10.693877551020408	0.0	true	NaN	1.469961616987871	NaN	0.01668342128543474	-0.986393684173008	0.0	NaN
classical	-10.714285714285715	10.693877551020408	30.0	true	NaN	1.2747371595257655	NaN	0.01778299469987052	NaN	NaN	NaN
classical	-10.714285714285715	10.959183673469388	0.0	true	NaN	1.51059364871451	NaN	0.015557837356790867	-0.9906709472758917	0.0	NaN
classical	-10.714285714285715	10.959183673469388	30.0	true	NaN	1.3031572492217658	NaN	0.017805974712525388	NaN	NaN	NaN
classical	-10.714285714285715	11.224489795918368	0.0	true	NaN	1.5549218428703502	NaN	0.019136196812637837	-0.9730567051907526	0.0	NaN
classical	-10.714285714285715	11.224489795918368	30.0	true	NaN	1.3275487302867879	NaN	0.015071058091308006	NaN	NaN	NaN
classical	-10.714285714285715	11.489795918367347	0.0	true	NaN	1.5971279080024896	NaN	0.023145015084866515	-0.9144333747000309	0.0	NaN
classical	-10.714285714285715	11.489795918367347	30.0	true	NaN	1.3541670035308981	NaN	0.016013813495444305	NaN	NaN	NaN
classical	-10.714285714285715	11.755102040816327	0.0	true	NaN	1.6292783544469143	NaN	0.02072948114587812	-0.9236081884943075	0.0	NaN
classical	-10.714285714285715	11.755102040816327	30.0	true	NaN	1.378142484790264	NaN	0.015248380879511272	NaN	NaN	NaN
classical	-10.714285714285715	12.020408163265307	0.0	true	NaN	1.6606412055382909	NaN	0.018318406858486087	-0.9462710222926569	0.0	NaN
classical	-10.714285714285715	12.020408163265307	30.0	true	NaN	1.4039652450472786	NaN	0.01729805134968035	NaN	NaN	NaN
classical	-10.714285714285715	12.285714285714286	0.0	true	NaN	1.6949177200539554	NaN	0.0158570474848288	-0.9654687654643132	0.0	NaN
classical	-10.714285714285715	12.285714285714286	30.0	true	NaN	1.4249265166180198	NaN	0.014409916832652449	NaN	NaN	NaN
classical	-10.714285714285715	12.551020408163266	0.0	true	NaN	1.743087811391519	NaN	0.013387970348112451	-0.9777552259113372	0.0	NaN
classical	-10.714285714285715	12.551020408163266	30.0	true	NaN	1.4476294835831545	NaN	0.015496299600483312	NaN	NaN	NaN
classical	-10.714285714285715	12.816326530612246	0.0	true	NaN	1.805803417400734	NaN	0.021009262006176418	-0.8718571296387677	0.0	NaN
classical	-10.714285714285715	12.816326530612246	30.0	true	NaN	1.4687213831368013	NaN	0.015149775616197752	NaN	NaN	NaN
classical	-10.714285714285715	13.081632653061225	0.0	true	NaN	1.867294001785185	NaN	0.019748202773482836	-0.88525005330591	0.0	NaN
classical	-10.714285714285715	13.081632653061225	30.0	true	NaN	1.4885280728360553	NaN	0.01385750269939782	NaN	NaN	NaN
classical	-10.714285714285715	13.346938775510205	0.0	true	NaN	1.9297401889277246	NaN	0.01842257795877935	-0.9021333517684477	0.0	NaN
classical	-10.714285714285715	13.346938775510205	30.0	true	NaN	1.5078538818399578	NaN	0.012370316809469196	NaN	NaN	NaN
classical	-10.714285714285715	13.612244897959185	0.0	true	NaN	1.9931445115670692	NaN	0.01702934683702028	-0.919256324740909	0.0	NaN
classical	-10.714285714285715	13.612244897959185	30.0	true	NaN	1.5315092651701627	NaN	0.012351744394355161	NaN	NaN	NaN
classical	-10.714285714285715	13.877551020408164	0.0	true	NaN	2.060884968847004	NaN	0.015612706053927328	-0.9348247525022192	0.0	NaN
classical	-10.714285714285715	13.877551020408164	30.0	true	NaN	1.5575217666071062	NaN	0.012160787023269488	NaN	NaN	NaN
classical	-10.714285714285715	14.142857142857144	0.0	true	NaN	2.1344354616902215	NaN	0.014194853509437015	-0.9479653187624192	0.0	NaN
classical	-10.714285714285715	14.142857142857144	30.0	true	NaN	1.5858898282755853	NaN	0.012030116750136384	NaN	NaN	NaN
classical	-10.714285714285715	14.408163265306124	0.0	true	NaN	2.2093047913176225	NaN	0.012738709289058674	-0.9585139892773861	0.0	NaN
classical	-10.714285714285715	14.408163265306124	30.0	true	NaN	1.6178121232185938	NaN	0.012015026092645029	-0.965018924945543	-0.008592309312118452	NaN
classical	-10.714285714285715	14.673469387755103	0.0	true	NaN	2.2943887090996085	NaN	0.02107314600552617	-0.9231239235195534	0.0	NaN
classical	-10.714285714285715	14.673469387755103	30.0	true	NaN	1.6560313004359586	NaN	0.011122730458571059	-0.9716609875303128	-0.006984365663953032	NaN
classical	-10.714285714285715	14.938775510204083	0.0	true	NaN	2.372630031109968	NaN	0.02025786731063193	-0.9312733655369165	0.0	NaN
classical	-10.714285714285715	14.938775510204083	30.0	true	NaN	1.6967004459725572	NaN	0.010242839183772138	-0.9773540238678461	-0.005597389003664984	NaN
classical	-10.714285714285715	15.204081632653063	0.0	true	NaN	2.4522920527547254	NaN	0.019500362544535337	-0.9394001678326409	0.0	NaN
classical	-10.714285714285715	15.204081632653063	30.0	true	NaN	1.7353949032192095	NaN	0.009529803263810775	-0.978991745637137	-0.005196895246792073	NaN
classical	-10.714285714285715	15.469387755102042	0.0	true	NaN	2.533360096586924	NaN	0.018784725805355656	-0.9471138440578744	0.0	NaN
classical	-10.714285714285715	15.469387755102042	30.0	true	NaN	1.7850018084068855	NaN	0.008453281850602018	-0.9863646243421534	-0.0033856034807951776	NaN
classical	-10.714285714285715	15.73469387755102	0.0	true	NaN	2.619884478939235	NaN	0.01816392476803415	-0.9542488178114755	0.0	NaN
classical	-10.714285714285715	15.73469387755102	30.0	true	NaN	1.8197475387137396	NaN	0.008293886659154965	-0.9782788601764613	-0.0053713089664803315	NaN
classical	-10.714285714285715	16.0	0.0	true	NaN	2.710499031422964	NaN	0.017599021608245786	-0.960700098669551	0.0	NaN
classical	-10.714285714285715	16.0	30.0	true	NaN	1.862160225760709	NaN	0.007824668991638412	-0.9737199845938027	-0.006483673950329974	NaN
classical	-10.10204081632653	3.0	0.0	true	0.005654022359125134	0.11152068920089768	0.05259310127208958	0.004619214013299021	0.9407112221882273	0.0	0.12220010300125396
classical	-10.10204081632653	3.0	30.0	true	0.0155736183992723	0.11551236045579466	0.07142373365349165	0.009467518342014428	0.9354727600440884	-0.015581549864300943	0.17814935966729203
classical	-10.10204081632653	3.2653061224489797	0.0	true	0.01235135877904312	0.12827046508804194	0.060682637101905544	0.005530146729904712	0.9311577927909716	0.0	0.14259260939943275
classical	-10.10204081632653	3.2653061224489797	30.0	true	0.023242418785775442	0.13420648464069534	0.08316079970181817	0.010250754239521353	0.9235893393379324	-0.018331369724598832	0.212335071905855
classical	-10.10204081632653	3.5306122448979593	0.0	true	0.023019518278421355	0.14827322309498767	0.07016471747512815	0.00654013850940515	0.9194792167051439	0.0	0.16779714538003274
classical	-10.10204081632653	3.5306122448979593	30.0	true	0.03245218185812767	0.15518323088708896	0.09641948183591767	0.011082728434884384	0.9095874063480656	-0.021524130026606494	0.25318675926140544
classical	-10.10204081632653	3.795918367346939	0.0	true	0.03570368478133594	0.17074458329887277	0.08055177506343564	0.007573064927631353	0.9060149813034801	0.0	0.19723878273453166
classical	-10.10204081632653	3.795918367346939	30.0	true	0.04276492698571603	0.1784145264401099	0.11116841147817885	0.011959570352047129	0.8930501375088499	-0.02522901753129613	0.3022517774218654
classical	-10.10204081632653	4.061224489795919	0.0	true	0.04906832459609216	0.19521844395136387	0.0917102023038977	0.008594103222180505	0.89089048312646	0.0	0.2308108647162573
classical	-10.10204081632653	4.061224489795919	30.0	true	0.053886823001685444	0.2038767018873552	0.1273256018406467	0.01284953772005455	0.8734892381856524	-0.02951896004200752	0.3614619853885031
classical	-10.10204081632653	4.326530612244898	0.0	true	0.06290908476136721	0.2216756499306076	0.10393861367445512	0.00958429236678569	0.8738397697372766	0.0	0.2693084698067044
classical	-10.10204081632653	4.326530612244898	30.0	true	0.06579652810793996	0.23171469907400433	0.14490869882429736	0.013782093472306715	0.8501926849574131	-0.03449878054491692	0.43368164103512863
classical	-10.10204081632653	4.591836734693878	0.0	true	0.07739835197142292	0.2501519436916529	0.11750940704709467	0.010537159065620434	0.8543828229029127	0.0	0.31410380919972797
classical	-10.10204081632653	4.591836734693878	30.0	false	0.07864416739703046	0.262278037517115	0.16400991433155068	0.014852828793336707	0.8220561721788613	-0.04032588697412884	0.523468640719257
classical	-10.10204081632653	4.857142857142858	0.0	true	0.09261307005040324	0.2807073640257299	0.13224062601281447	0.011482562612303172	0.8319832986312516	0.0	0.36685203733959876
classical	-10.10204081632653	4.857142857142858	30.0	true	0.09253305236993038	0.2964339300667351	0.18519510721385424	0.016409117195372486	0.7860582976523889	-0.04748360922750992	0.6426224789126137
classical	-10.10204081632653	5.122448979591837	0.0	true	0.10869671004559568	0.3134473147447245	0.1477361498216906	0.012405912375666574	0.8061853320717167	0.0	0.4292243204211509
classical	-10.10204081632653	5.122448979591837	30.0	false	0.1073930366975661	0.3336431505948388	0.20809851964393392	0.017736847294385297	0.7432658814265206	-0.0555601511685843	0.7908834689914446
classical	-10.10204081632653	5.387755102040817	0.0	true	0.1256705654943068	0.34842884137303676	0.16378290191767406	0.013327695385644999	0.776644970509055	0.0	0.5028692466946798
classical	-10.10204081632653	5.387755102040817	30.0	true	0.12314746280241448	0.3749123146618743	0.2339806602963146	0.01916229282438047	0.6892671053175885	-0.06508665724009054	0.9889884853527411
classical	-10.10204081632653	5.653061224489797	0.0	true	0.14364024505068354	0.38582955568396055	0.1804451620531549	0.014294716744422531	0.7429713310411837	0.0	0.5898632166377109
classical	-10.10204081632653	5.653061224489797	30.0	false	0.13954238621035017	0.4199686322263911	0.2629783511109856	0.020438171259659417	0.6233844103497348	-0.07570963548158328	1.2489762275615508
classical	-10.10204081632653	5.918367346938776	0.0	true	0.16255973743316407	0.42561112062217843	0.1978678171989584	0.015157555972467374	0.7048808867756854	0.0	0.6924099284905503
classical	-10.10204081632653	5.918367346938776	30.0	true	0.15574148303191376	0.46858207671749663	0.295647989369923	0.021713578904132117	0.5428625190359175	-0.08721438963198802	1.5974021212938292
classical	-10.10204081632653	6.183673469387755	0.0	true	0.1828125284423045	0.4683071309859027	0.21648479066635817	0.015952319911995277	0.6616088997012662	0.0	0.814610707392267
classical	-10.10204081632653	6.183673469387755	30.0	true	0.1707918060569649	0.5193656421709633	0.33122199155632726	0.022657104578641247	0.44897688096592697	-0.09859023085414757	2.0531207814344388
classical	-10.10204081632653	6.448979591836735	0.0	true	0.2051873645117813	0.5151467145818538	0.23707814943798575	0.016907643636183106	0.6117164413886358	0.0	0.9636522868174595
classical	-10.10204081632653	6.448979591836735	30.0	true	NaN	0.5726175138087053	NaN	0.02365344027604431	0.34016807061395615	-0.10905141651592869	NaN
classical	-10.10204081632653	6.714285714285714	0.0	true	0.23046707092895924	0.5676808814142624	0.26071488871206283	0.018135402990196253	0.5531435023559743	0.0	1.1508440706636207
classical	-10.10204081632653	6.714285714285714	30.0	true	NaN	0.6271369981334093	NaN	0.024259072932153552	0.21790798654136642	-0.11734437600110283	NaN
classical	-10.10204081632653	6.979591836734694	0.0	true	0.2588225716606398	0.627454605628643	0.2887291006010924	0.01956675910208532	0.48305379675711113	0.0	1.3942749868501292
classical	-10.10204081632653	6.979591836734694	30.0	true	NaN	0.6830931976967441	NaN	0.024747253168195874	0.08129115053403761	-0.12230509528377798	NaN
classical	-10.10204081632653	7.244897959183674	0.0	true	0.28907380133679755	0.6958089113575568	0.32270227202189283	0.02123641527719107	0.3976005538053474	0.0	1.7240961862943065
classical	-10.10204081632653	7.244897959183674	30.0	true	NaN	0.7399499235824173	NaN	0.02519883757860765	-0.07029199446239985	-0.12250598573010285	NaN
classical	-10.10204081632653	7.510204081632653	0.0	true	NaN	0.7718338276321012	NaN	0.02315448444199621	0.2938400297322059	0.0	NaN
classical	-10.10204081632653	7.510204081632653	30.0	true	NaN	0.7955991274718341	NaN	0.025225084188458688	-0.23571906422951502	-0.11636019544554586	NaN
classical	-10.10204081632653	7.775510204081633	0.0	true	NaN	0.8506401473485161	NaN	0.025215717985507265	0.17443508137193864	0.0	NaN
classical	-10.10204081632653	7.775510204081633	30.0	false	NaN	0.8491590591502977	NaN	0.025041158270592875	-0.4141090128873931	-0.10225382399759768	NaN
classical	-10.10204081632653	8.040816326530614	0.0	true	NaN	0.9306144066806892	NaN	0.028466085846609406	0.04310784493692498	0.0	NaN
classical	-10.10204081632653	8.040816326530614	30.0	true	NaN	0.8996041358537175	NaN	0.02460686341306319	NaN	NaN	NaN
classical	-10.10204081632653	8.306122448979593	0.0	true	NaN	0.9996663419273752	NaN	0.029218181758123095	-0.08519898854231613	0.0	NaN
classical	-10.10204081632653	8.306122448979593	30.0	true	NaN	0.9455337992339987	NaN	0.023496652947368166	NaN	NaN	NaN
classical	-10.10204081632653	8.571428571428573	0.0	true	NaN	1.0634797291069922	NaN	0.029194777612691285	-0.21207348263565515	0.0	NaN
classical	-10.10204081632653	8.571428571428573	30.0	true	NaN	0.9868490261292143	NaN	0.021464994424619768	NaN	NaN	NaN
classical	-10.10204081632653	8.836734693877553	0.0	true	NaN	1.1238995938616227	NaN	0.028800539795290778	-0.33771653780764566	0.0	NaN
classical	-10.10204081632653	8.836734693877553	30.0	false	NaN	1.0227133386983016	NaN	0.017938040704160482	-0.9808608792453056	-0.004738991945765444	NaN
classical	-10.10204081632653	9.102040816326532	0.0	true	NaN	1.1813264677431419	NaN	0.028123217489581756	-0.4618071981999812	0.0	NaN
classical	-10.10204081632653	9.102040816326532	30.0	false	NaN	1.055865346002646	NaN	0.014685522923959858	-0.9918272034522024	-0.0020348498115280137	NaN
classical	-10.10204081632653	9.36734693877551	0.0	true	NaN	1.235602838316953	NaN	0.02721017016819391	-0.5831848389594445	0.0	NaN
classical	-10.10204081632653	9.36734693877551	30.0	true	NaN	1.0953050728181084	NaN	0.017762183200130597	-0.9807081782555442	-0.004776433637835359	NaN
classical	-10.10204081632653	9.63265306122449	0.0	true	NaN	1.2861423981527325	NaN	0.02606777665364926	-0.6996343680852344	0.0	NaN
classical	-10.10204081632653	9.63265306122449	30.0	true	NaN	1.1281780182325054	NaN	0.0176028741614204	-0.9795327216347225	-0.005064455905860748	NaN
classical	-10.10204081632653	9.89795918367347	0.0	true	NaN	1.332219344799467	NaN	0.024636452900102617	-0.8078137677722814	0.0	NaN
classical	-10.10204081632653	9.89795918367347	30.0	true	NaN	1.1570829999216032	NaN	0.015356580189154157	-0.9873669050769007	-0.003138324344854396	NaN
classical	-10.10204081632653	10.16326530612245	0.0	true	NaN	1.37333260412138	NaN	0.022701306968460358	-0.9005419541817489	0.0	NaN
classical	-10.10204081632653	10.16326530612245	30.0	true	NaN	1.1923424617719127	NaN	0.018393298017114486	-0.9644817824926025	-0.008721861404987851	NaN
classical	-10.10204081632653	10.428571428571429	0.0	true	NaN	1.4092552193294268	NaN	0.01959474471622521	-0.9646993250457345	0.0	NaN
classical	-10.10204081632653	10.428571428571429	30.0	true	NaN	1.2219609111010654	NaN	0.01782386360715649	NaN	NaN	NaN
classical	-10.10204081632653	10.693877551020408	0.0	true	NaN	1.4382184083911087	NaN	0.013893067289900285	-0.9908314693477243	0.0	NaN
classical	-10.10204081632653	10.693877551020408	30.0	true	NaN	1.2505950621068267	NaN	0.01804841773317926	NaN	NaN	NaN
classical	-10.10204081632653	10.959183673469388	0.0	true	NaN	1.4584883748742374	NaN	0.004468490305797488	-0.9973615776919715	0.0	NaN
classical	-10.10204081632653	10.959183673469388	30.0	true	NaN	1.2785374736255442	NaN	0.017935308780524944	NaN	NaN	NaN
classical	-10.10204081632653	11.224489795918368	0.0	true	NaN	1.5289814061481237	NaN	0.021940586306129675	-0.9583118860546455	0.0	NaN
classical	-10.10204081632653	11.224489795918368	30.0	true	NaN	1.3051800744547135	NaN	0.01736361467632994	NaN	NaN	NaN
classical	-10.10204081632653	11.489795918367347	0.0	true	NaN	1.559110190958666	NaN	0.01836003610774273	-0.9737143248890623	0.0	NaN
classical	-10.10204081632653	11.489795918367347	30.0	true	NaN	1.3284631730646912	NaN	0.014204128983400134	NaN	NaN	NaN
classical	-10.10204081632653	11.755102040816327	0.0	true	NaN	1.5998770416549328	NaN	0.02266039836825227	-0.9119927686115158	0.0	NaN
classical	-10.10204081632653	11.755102040816327	30.0	true	NaN	1.3545302328727302	NaN	0.01582542857061715	NaN	NaN	NaN
classical	-10.10204081632653	12.020408163265307	0.0	true	NaN	1.6310331424836664	NaN	0.020529559867683053	-0.9183909556676647	0.0	NaN
classical	-10.10204081632653	12.020408163265307	30.0	true	NaN	1.3769753733757244	NaN	0.013861387433988792	NaN	NaN	NaN
classical	-10.10204081632653	12.285714285714286	0.0	true	NaN	1.6616009518365804	NaN	0.018369038088254543	-0.9402876886073124	0.0	NaN
classical	-10.10204081632653	12.285714285714286	30.0	true	NaN	1.4019468340221692	NaN	0.015964377928621234	NaN	NaN	NaN
classical	-10.10204081632653	12.551020408163266	0.0	true	NaN	1.6958244390544657	NaN	0.01606018758563241	-0.9607866007936318	0.0	NaN
classical	-10.10204081632653	12.551020408163266	30.0	true	NaN	1.4238333927050904	NaN	0.01565633481791201	NaN	NaN	NaN
classical	-10.10204081632653	12.816326530612246	0.0	true	NaN	1.743587518102522	NaN	0.0136463656338671	-0.9746070762864842	0.0	NaN
classical	-10.10204081632653	12.816326530612246	30.0	true	NaN	1.4449956502269645	NaN	0.015352732371237068	NaN	NaN	NaN
classical	-10.10204081632653	13.081632653061225	0.0	true	NaN	1.804024727933859	NaN	0.020854269361784413	-0.8706744768883175	0.0	NaN
classical	-10.10204081632653	13.081632653061225	30.0	true	NaN	1.4648584006380339	NaN	0.014057724594941774	NaN	NaN	NaN
classical	-10.10204081632653	13.346938775510205	0.0	true	NaN	1.8625883347114858	NaN	0.01957641797711784	-0.8796712249512092	0.0	NaN
classical	-10.10204081632653	13.346938775510205	30.0	true	NaN	1.484133166489158	NaN	0.012766610146925634	NaN	NaN	NaN
classical	-10.10204081632653	13.612244897959185	0.0	true	NaN	1.9236355996493841	NaN	0.01831651668581458	-0.8937895233608409	0.0	NaN
classical	-10.10204081632653	13.612244897959185	30.0	true	NaN	1.502890368173829	NaN	0.011473482355724427	NaN	NaN	NaN
classical	-10.10204081632653	13.877551020408164	0.0	true	NaN	1.9856662068552804	NaN	0.017033173169248062	-0.909575477359838	0.0	NaN
classical	-10.10204081632653	13.877551020408164	30.0	true	NaN	1.5248202080549507	NaN	0.012402480911897622	NaN	NaN	NaN
classical	-10.10204081632653	14.142857142857144	0.0	true	NaN	2.0486743944454893	NaN	0.0157125364600236	-0.9249364713064402	0.0	NaN
classical	-10.10204081632653	14.142857142857144	30.0	true	NaN	1.5491898859101518	NaN	0.012224251241227875	NaN	NaN	NaN
classical	-10.10204081632653	14.408163265306124	0.0	true	NaN	2.1198438717815873	NaN	0.01442688459097825	-0.9388098466432895	0.0	NaN
classical	-10.10204081632653	14.408163265306124	30.0	true	NaN	1.5752534208505955	NaN	0.01117616548561814	NaN	NaN	NaN
classical	-10.10204081632653	14.673469387755103	0.0	true	NaN	2.1930296557297986	NaN	0.013103502097773658	-0.9505117853671232	0.0	NaN
classical	-10.10204081632653	14.673469387755103	30.0	true	NaN	1.6036029538946188	NaN	0.009981104723856	-0.9689124128629535	-0.007651092025009478	NaN
classical	-10.10204081632653	14.938775510204083	0.0	true	NaN	2.267492806977371	NaN	0.011742716362541865	-0.9600392608074025	0.0	NaN
classical	-10.10204081632653	14.938775510204083	30.0	true	NaN	1.6386952070238423	NaN	0.010019826953173465	-0.9734797405121499	-0.006542149351549794	NaN
classical	-10.10204081632653	15.204081632653063	0.0	true	NaN	2.3518619113119974	NaN	0.02020999092296924	-0.9318348370470599	0.0	NaN
classical	-10.10204081632653	15.204081632653063	30.0	true	NaN	1.678045268641485	NaN	0.010349218470494088	-0.9769833610449304	-0.005687939030170173	NaN
classical	-10.10204081632653	15.469387755102042	0.0	true	NaN	2.429516057634378	NaN	0.01942776676391713	-0.9392015758689359	0.0	NaN
classical	-10.10204081632653	15.469387755102042	30.0	true	NaN	1.714677740862495	NaN	0.009650220964224134	-0.9786003639399931	-0.005292665962065431	NaN
classical	-10.10204081632653	15.73469387755102	0.0	true	NaN	2.508527665578516	NaN	0.018696276171889355	-0.9464762018971765	0.0	NaN
classical	-10.10204081632653	15.73469387755102	30.0	true	NaN	1.7620969190129694	NaN	0.00861032186421572	-0.9860755831003979	-0.003456868051652526	NaN
classical	-10.10204081632653	16.0	0.0	true	NaN	2.5888800458578753	NaN	0.017999973785285128	-0.9533515076182174	0.0	NaN
classical	-10.10204081632653	16.0	30.0	true	NaN	1.7972250036542243	NaN	0.008234782176829988	-0.9832323684816195	-0.004156763696250945	NaN
classical	-9.489795918367346	3.0	0.0	true	0.009145435387201039	0.11196208742662297	0.053018914902899825	0.005575991351429847	0.9404436003878348	0.0	0.1227686279575696
classical	-9.489795918367346	3.0	30.0	true	0.019093387830551027	0.11651645523525794	0.07221256342871576	0.010542539543541193	0.9348090738674841	-0.015735956304261337	0.18004866340911332
classical	-9.489795918367346	3.2653061224489797	0.0	true	0.017712205962472447	0.12943103078879623	0.061438127004168494	0.0065380101189084425	0.9304650859684482	0.0	0.1440790916903186
classical	-9.489795918367346	3.2653061224489797	30.0	true	0.027538678425537026	0.13548289072512615	0.08421185884213198	0.011331292943629013	0.922694467681827	-0.01853695586501456	0.2149272466170684
classical	-9.489795918367346	3.5306122448979593	0.0	true	0.029653226877017193	0.14990795519228173	0.07107973365316236	0.007580383001370892	0.9184917706827699	0.0	0.169942306895009
classical	-9.489795918367346	3.5306122448979593	30.0	true	0.03747642076055783	0.1567740925560232	0.09780885395621776	0.012190125864454504	0.90834206072311	-0.021805614237658418	0.25685060557023726
classical	-9.489795918367346	3.795918367346939	0.0	true	0.042879266021838794	0.17255540317199491	0.0814848684569669	0.008624892768728652	0.9048990231758709	0.0	0.19969767566067753
classical	-9.489795918367346	3.795918367346939	30.0	true	0.048451204953647097	0.18031109155612113	0.11286300310423523	0.01308393209336627	0.8913750847262905	-0.025600304930770125	0.3072716581678766
classical	-9.489795918367346	4.061224489795919	0.0	true	0.05668554823416868	0.19719619232257093	0.09282551718990661	0.009654324831480572	0.8895961475942933	0.0	0.23370888545949992
classical	-9.489795918367346	4.061224489795919	30.0	true	0.06028815850546899	0.206130911794103	0.1293160335902025	0.01399747112167862	0.871281245533474	-0.029996977433781005	0.368226382991121
classical	-9.489795918367346	4.326530612244898	0.0	true	0.07126083110177601	0.22392138966138986	0.10549626942699536	0.010647986779639664	0.8721737971210434	0.0	0.27310755673543313
classical	-9.489795918367346	4.326530612244898	30.0	true	0.07308893374103628	0.23447903353886584	0.14720062226886876	0.015002748719591386	0.8472834291559356	-0.03511077686349494	0.4428336652198449
classical	-9.489795918367346	4.591836734693878	0.0	true	0.0866232811210477	0.252696476683109	0.11952273434753977	0.011615817150200393	0.8521680410826303	0.0	0.3192625196814407
classical	-9.489795918367346	4.591836734693878	30.0	false	0.08705237911011689	0.26596673076227123	0.16672306214430266	0.0162920724768618	0.8177893011541139	-0.04119171784048965	0.5373367999700713
classical	-9.489795918367346	4.857142857142858	0.0	true	0.1028861800648384	0.28362148445714286	0.13445567084280463	0.012581782531794613	0.8291319192027733	0.0	0.3736593932966837
classical	-9.489795918367346	4.857142857142858	30.0	true	0.10217441566482553	0.3008925441217911	0.18815150394438912	0.017806951323460357	0.781077710862883	-0.04844772684769849	0.6595007554237281
classical	-9.489795918367346	5.122448979591837	0.0	true	0.12007351419950561	0.3167175652671137	0.14991794887232063	0.013522328168067012	0.8027792165339346	0.0	0.4375927604606995
classical	-9.489795918367346	5.122448979591837	30.0	true	0.11854090279160404	0.3396394549372734	0.21190275355372123	0.01932950195715618	0.7361595169153786	-0.05685683834911647	0.8162231379513396
classical	-9.489795918367346	5.387755102040817	0.0	true	0.13831297845805482	0.35214290164526985	0.16585748564741087	0.014502176865501403	0.7728065308704242	0.0	0.5126187548914927
classical	-9.489795918367346	5.387755102040817	30.0	true	0.13590455713739255	0.382047658210794	0.23835319497494808	0.020607424800001006	0.6815638275092063	-0.06638529445801132	1.0183138377418992
classical	-9.489795918367346	5.653061224489797	0.0	true	0.15772430236456117	0.390017109720164	0.18242744525700796	0.015471015036492638	0.738918693459995	0.0	0.6005601239941156
classical	-9.489795918367346	5.653061224489797	30.0	true	0.15381776230429467	0.4284442505016621	0.26828217527318676	0.022021810920850954	0.6145962938369024	-0.07704405164392242	1.2852908049181333
classical	-9.489795918367346	5.918367346938776	0.0	true	0.17853003649725796	0.43058876803011475	0.1999377255517406	0.016307060791195697	0.7006477402654905	0.0	0.7040899832384506
classical	-9.489795918367346	5.918367346938776	30.0	true	0.1712029254397179	0.4772015355540312	0.30096613842859565	0.023055720260071397	0.5363128624162525	-0.08807890669939583	1.6273723159035325
classical	-9.489795918367346	6.183673469387755	0.0	true	0.20147600261463666	0.47489756499018787	0.21905718989511963	0.017198424430540885	0.6568293383093451	0.0	0.8284997223451673
classical	-9.489795918367346	6.183673469387755	30.0	false	0.1874728633077174	0.5282479675356726	0.33662220844877716	0.023973117902641783	0.4458928159552962	-0.0989268490563353	2.069103075306626
classical	-9.489795918367346	6.448979591836735	0.0	true	0.22751999431464398	0.5245210994959733	0.24077785341591404	0.018357725159349556	0.605610636859302	0.0	0.9825280278714492
classical	-9.489795918367346	6.448979591836735	30.0	true	NaN	0.5813469119960982	NaN	0.02483111922348603	0.34268273431696744	-0.1088425145013273	NaN
classical	-9.489795918367346	6.714285714285714	0.0	true	0.25713072515184016	0.5810029285837713	0.2662967074840543	0.019766650086056433	0.5445358024304423	0.0	1.1795497310009928
classical	-9.489795918367346	6.714285714285714	30.0	true	NaN	0.6355793209049876	NaN	0.025359521406047133	0.2276528132128033	-0.1168172343091651	NaN
classical	-9.489795918367346	6.979591836734694	0.0	true	0.2893938122677073	0.6453338739564108	0.29685134672366614	0.0213667932122941	0.47063552811046583	0.0	1.4398250600396794
classical	-9.489795918367346	6.979591836734694	30.0	false	NaN	0.6908172998748318	NaN	0.025831783567059067	0.0997530962925736	-0.12189928374314726	NaN
classical	-9.489795918367346	7.244897959183674	0.0	true	0.3214131754381383	0.7172891489580294	0.33334734495506235	0.02319417132492769	0.3810199241548493	0.0	1.792820117997795
classical	-9.489795918367346	7.244897959183674	30.0	true	NaN	0.7455931925758847	NaN	0.02609804198544368	-0.040676728603989055	-0.12290547425748312	NaN
classical	-9.489795918367346	7.510204081632653	0.0	true	NaN	0.7932196150696063	NaN	0.025141906123969115	0.276429510806547	0.0	NaN
classical	-9.489795918367346	7.510204081632653	30.0	true	NaN	0.7983070018850077	NaN	0.02603960585110084	-0.19214979896603107	-0.11862823090252395	NaN
classical	-9.489795918367346	7.775510204081633	0.0	false	NaN	0.8689389884545266	NaN	0.02731691536943775	0.16154414849362841	0.0	NaN
classical	-9.489795918367346	7.775510204081633	30.0	true	NaN	0.848460520646052	NaN	0.02591391065270798	-0.35378834941043763	-0.10790009899080061	NaN
classical	-9.489795918367346	8.040816326530614	0.0	true	NaN	0.9422467030937827	NaN	0.029752983638570374	0.03952542674893268	0.0	NaN
classical	-9.489795918367346	8.040816326530614	30.0	true	NaN	0.894522873826989	NaN	0.025320255561203188	-0.5238889280002035	-0.08968063670252704	NaN
classical	-9.489795918367346	8.306122448979593	0.0	true	NaN	1.006374565331564	NaN	0.029978118978100213	-0.07878316116399862	0.0	NaN
classical	-9.489795918367346	8.306122448979593	30.0	false	NaN	0.9367524789888528	NaN	0.02440419460404658	NaN	NaN	NaN
classical	-9.489795918367346	8.571428571428573	0.0	true	NaN	1.0665200700497848	NaN	0.02974304444512594	-0.19683665573486261	0.0	NaN
classical	-9.489795918367346	8.571428571428573	30.0	true	NaN	0.9749834391930998	NaN	0.022922548889858146	NaN	NaN	NaN
classical	-9.489795918367346	8.836734693877553	0.0	true	NaN	1.1231782484008448	NaN	0.02921383379984446	-0.3143533962605596	0.0	NaN
classical	-9.489795918367346	8.836734693877553	30.0	true	NaN	1.0090775795374007	NaN	0.02029039311953694	NaN	NaN	NaN
classical	-9.489795918367346	9.102040816326532	0.0	true	NaN	1.1762513054574613	NaN	0.02845243163697456	-0.4305308133650547	0.0	NaN
classical	-9.489795918367346	9.102040816326532	30.0	true	NaN	1.0416089212679664	NaN	0.018192638855811204	-0.9801789745646114	-0.004906147227685213	NaN
classical	-9.489795918367346	9.36734693877551	0.0	true	NaN	1.2254807211371435	NaN	0.02750339908933488	-0.5439988973523978	0.0	NaN
classical	-9.489795918367346	9.36734693877551	30.0	true	NaN	1.0746451328505366	NaN	0.017942142096855185	-0.9797140223462167	-0.005020054302276319	NaN
classical	-9.489795918367346	9.63265306122449	0.0	true	NaN	1.2707735072159416	NaN	0.026385471795091604	-0.6534905532160331	0.0	NaN
classical	-9.489795918367346	9.63265306122449	30.0	true	NaN	1.1040972210180426	NaN	0.016389148763534006	-0.9874581600662238	-0.0031157977648249694	NaN
classical	-9.489795918367346	9.89795918367347	0.0	true	NaN	1.3122669215567404	NaN	0.025082611113848	-0.7569356712695958	0.0	NaN
classical	-9.489795918367346	9.89795918367347	30.0	true	NaN	1.1353396066151298	NaN	0.016549066914250156	-0.9813282947262354	-0.004624347246210382	NaN
classical	-9.489795918367346	10.16326530612245	0.0	true	NaN	1.3505909305293433	NaN	0.023511289326149296	-0.8510112125604712	0.0	NaN
classical	-9.489795918367346	10.16326530612245	30.0	true	NaN	1.1637837167496006	NaN	0.015167440178280412	-0.9875126519157744	-0.003102345288281947	NaN
classical	-9.489795918367346	10.428571428571429	0.0	true	NaN	1.3859702630449198	NaN	0.02138681163928016	-0.9286937946539154	0.0	NaN
classical	-9.489795918367346	10.428571428571429	30.0	true	NaN	1.1956002546475182	NaN	0.017218179637527965	-0.9817361186860921	-0.004524274158397636	NaN
classical	-9.489795918367346	10.693877551020408	0.0	true	NaN	1.4173552519004498	NaN	0.017858662911405334	-0.977065290641751	0.0	NaN
classical	-9.489795918367346	10.693877551020408	30.0	true	NaN	1.2257326895541016	NaN	0.01830934051113014	NaN	NaN	NaN
classical	-9.489795918367346	10.959183673469388	0.0	true	NaN	1.4423534880132507	NaN	0.011480839050806888	-0.9939819842864215	0.0	NaN
classical	-9.489795918367346	10.959183673469388	30.0	true	NaN	1.252418304594587	NaN	0.01743024413191591	NaN	NaN	NaN
classical	-9.489795918367346	11.224489795918368	0.0	true	NaN	1.4782969397888768	NaN	0.011517871756512598	-0.9958215750218453	0.0	NaN
classical	-9.489795918367346	11.224489795918368	30.0	true	NaN	1.2777522408123005	NaN	0.01570364548785768	NaN	NaN	NaN
classical	-9.489795918367346	11.489795918367347	0.0	true	NaN	1.5314268158864046	NaN	0.021295569107398455	-0.9566551429720115	0.0	NaN
classical	-9.489795918367346	11.489795918367347	30.0	true	NaN	1.3044190800583693	NaN	0.016126937130382987	NaN	NaN	NaN
classical	-9.489795918367346	11.755102040816327	0.0	true	NaN	1.560748188741164	NaN	0.018086300561167737	-0.9729491095723941	0.0	NaN
classical	-9.489795918367346	11.755102040816327	30.0	true	NaN	1.3285935333649035	NaN	0.015065669910376576	NaN	NaN	NaN
classical	-9.489795918367346	12.020408163265307	0.0	true	NaN	1.6002749267324186	NaN	0.022504434172092802	-0.9105359681472449	0.0	NaN
classical	-9.489795918367346	12.020408163265307	30.0	true	NaN	1.3510839382805546	NaN	0.013060489993522948	NaN	NaN	NaN
classical	-9.489795918367346	12.285714285714286	0.0	true	NaN	1.6305314194465816	NaN	0.020467975257661593	-0.9113013118811872	0.0	NaN
classical	-9.489795918367346	12.285714285714286	30.0	true	NaN	1.3754061321834694	NaN	0.01472790313685968	NaN	NaN	NaN
classical	-9.489795918367346	12.551020408163266	0.0	true	NaN	1.6601704312120302	NaN	0.018361977807518595	-0.9309186745887527	0.0	NaN
classical	-9.489795918367346	12.551020408163266	30.0	true	NaN	1.3965254881298341	NaN	0.012637967954141769	NaN	NaN	NaN
classical	-9.489795918367346	12.816326530612246	0.0	true	NaN	1.6935878728490865	NaN	0.01612988865849267	-0.9529407771476265	0.0	NaN
classical	-9.489795918367346	12.816326530612246	30.0	true	NaN	1.4183286326902058	NaN	0.013512971179404146	NaN	NaN	NaN
classical	-9.489795918367346	13.081632653061225	0.0	true	NaN	1.7406649271056025	NaN	0.013831674285898087	-0.9691975004356046	0.0	NaN
classical	-9.489795918367346	13.081632653061225	30.0	true	NaN	1.4397974511518699	NaN	0.014267216917533992	NaN	NaN	NaN
classical	-9.489795918367346	13.346938775510205	0.0	true	NaN	1.7990396146183136	NaN	0.020638491519350793	-0.8720653151235972	0.0	NaN
classical	-9.489795918367346	13.346938775510205	30.0	true	NaN	1.4590308597327826	NaN	0.012814495544261539	NaN	NaN	NaN
classical	-9.489795918367346	13.612244897959185	0.0	true	NaN	1.8536094801675769	NaN	0.019385334447846302	-0.8753674714604788	0.0	NaN
classical	-9.489795918367346	13.612244897959185	30.0	true	NaN	1.4770852478699061	NaN	0.01036313943527327	NaN	NaN	NaN
classical	-9.489795918367346	13.877551020408164	0.0	true	NaN	1.9132489829830899	NaN	0.0182217569687803	-0.8856737304160691	0.0	NaN
classical	-9.489795918367346	13.877551020408164	30.0	true	NaN	1.4976457160855996	NaN	0.012698150783523364	NaN	NaN	NaN
classical	-9.489795918367346	14.142857142857144	0.0	true	NaN	1.9738783936616582	NaN	0.01706869597728144	-0.8991947315565265	0.0	NaN
classical	-9.489795918367346	14.142857142857144	30.0	true	NaN	1.515954722573809	NaN	0.011555325867089537	NaN	NaN	NaN
classical	-9.489795918367346	14.408163265306124	0.0	true	NaN	2.0354692878409644	NaN	0.015894866745653755	-0.9136054406824619	0.0	NaN
classical	-9.489795918367346	14.408163265306124	30.0	true	NaN	1.5383211136178887	NaN	0.011450142112580554	NaN	NaN	NaN
classical	-9.489795918367346	14.673469387755103	0.0	true	NaN	2.0998754075483994	NaN	0.014701151811920797	-0.9275050955301205	0.0	NaN
classical	-9.489795918367346	14.673469387755103	30.0	true	NaN	1.562405471710672	NaN	0.010383235876114656	NaN	NaN	NaN
classical	-9.489795918367346	14.938775510204083	0.0	true	NaN	2.1712522971177526	NaN	0.013518215568702655	-0.9400868859889746	0.0	NaN
classical	-9.489795918367346	14.938775510204083	30.0	true	NaN	1.58956752455256	NaN	0.010347504289399925	-0.9658160890268958	-0.008399910272099765	NaN
classical	-9.489795918367346	15.204081632653063	0.0	true	NaN	2.243839236264904	NaN	0.012283689446517783	-0.9508571994285065	0.0	NaN
classical	-9.489795918367346	15.204081632653063	30.0	true	NaN	1.6196085771439805	NaN	0.010351104483012	-0.9710830978460495	-0.007124702134715113	NaN
classical	-9.489795918367346	15.469387755102042	0.0	true	NaN	2.3176370903396886	NaN	0.011003758765527429	-0.9598033587502596	0.0	NaN
classical	-9.489795918367346	15.469387755102042	30.0	true	NaN	1.6554661038129375	NaN	0.009433404747882927	-0.9767577388291572	-0.005743039954670778	NaN
classical	-9.489795918367346	15.73469387755102	0.0	true	NaN	2.3926476274484276	NaN	0.009686442015000607	-0.9670861454762152	0.0	NaN
classical	-9.489795918367346	15.73469387755102	30.0	true	NaN	1.694784605756908	NaN	0.009612116674191578	-0.9808183726785553	-0.004749414977026347	NaN
classical	-9.489795918367346	16.0	0.0	true	NaN	2.4688749455577828	NaN	0.008340908070735387	-0.972947477670528	0.0	NaN
classical	-9.489795918367346	16.0	30.0	true	NaN	1.7354530913208175	NaN	0.008769572637740823	-0.9851533745935923	-0.0036841035658596796	NaN
classical	-8.877551020408163	3.0	0.0	true	0.0130113440849806	0.11260008709103717	0.05352409071267725	0.006554708590381347	0.9400657606707301	0.0	0.12357156245786044
classical	-8.877551020408163	3.0	30.0	true	0.022561505578427572	0.1175141926557869	0.07302179185326702	0.01161157283532014	0.9341443152634297	-0.0158906521712814	0.18195062797221664
classical	-8.877551020408163	3.2653061224489797	0.0	true	0.02324990061916816	0.1307213640789866	0.06222939229363262	0.007563674029355941	0.9296987521343865	0.0	0.14572481386093092
classical	-8.877551020408163	3.2653061224489797	30.0	true	0.03176117731885484	0.13678048133274354	0.08534467031792517	0.012423395252656554	0.9217564204773057	-0.01875223591461129	0.21764720980487176
classical	-8.877551020408163	3.5306122448979593	0.0	true	0.035978079160292845	0.15147310593216454	0.07192206350973623	0.008622639129506615	0.917550159046748	0.0	0.17198995408649845
classical	-8.877551020408163	3.5306122448979593	30.0	true	0.04235419122350843	0.15837028586351598	0.0992551482553035	0.013301973866030822	0.9070517523968381	-0.02209683386669955	0.26065202477418836
classical	-8.877551020408163	3.795918367346939	0.0	true	0.049601514801380336	0.17425850960455275	0.08240042635083132	0.009674303994676104	0.903838356971646	0.0	0.20203741074176934
classical	-8.877551020408163	3.795918367346939	30.0	true	0.053969351563392116	0.18221201844280877	0.11457893779519614	0.014209758883281003	0.8896730067814517	-0.025976833704013196	0.31238206502642557
classical	-8.877551020408163	4.061224489795919	0.0	true	0.06400912255008583	0.19914468538566635	0.09407386494373614	0.010711190574720668	0.8882705435786281	0.0	0.2366810345081664
classical	-8.877551020408163	4.061224489795919	30.0	true	0.06655337949585664	0.20842741760122752	0.1312914671885912	0.015165031765780958	0.8690755073168498	-0.03047324230099272	0.37500052483839863
classical	-8.877551020408163	4.326530612244898	0.0	true	0.0793775008361305	0.22615937843084266	0.10725874078315092	0.01170961363974233	0.8704038980796962	0.0	0.2771510518201065
classical	-8.877551020408163	4.326530612244898	30.0	false	0.08032061912533398	0.23741996068149684	0.14945117138173766	0.01628256529305035	0.8443337407285203	-0.03572904245040634	0.45214355258521555
classical	-8.877551020408163	4.591836734693878	0.0	true	0.09563393945309888	0.2552442878571733	0.12157240567096453	0.012699181691415201	0.849869668422292	0.0	0.3246289922808464
classical	-8.877551020408163	4.591836734693878	30.0	true	0.09547141559119464	0.27003946145666924	0.1694810558575719	0.01787538521221164	0.8131379408104735	-0.042130225499606766	0.5525317235804786
classical	-8.877551020408163	4.857142857142858	0.0	true	0.11287616469094819	0.2864891156550027	0.13650427839356205	0.013679368084346505	0.8263485914287982	0.0	0.38032478440569745
classical	-8.877551020408163	4.857142857142858	30.0	false	0.11200228104687411	0.30592441384529984	0.19114669930181816	0.0192716409944956	0.7760965005695394	-0.049405607060028764	0.6764789132432498
classical	-8.877551020408163	5.122448979591837	0.0	true	0.13115662942906028	0.3199335350488959	0.15180781865636872	0.014652598264089422	0.7996605276041819	0.0	0.44528280600235703
classical	-8.877551020408163	5.122448979591837	30.0	true	0.12992340662346005	0.34593585989857006	0.2155162559432895	0.02075324259957952	0.730072190617053	-0.05795674869034201	0.8381080021158872
classical	-8.877551020408163	5.387755102040817	0.0	true	0.1507480123893932	0.3558304433920333	0.16760095900838873	0.015681992531232248	0.7695108150335651	0.0	0.5210235122797209
classical	-8.877551020408163	5.387755102040817	30.0	false	0.14886934773256688	0.38962359720616546	0.2426772965078679	0.022080821382115506	0.6747184802860593	-0.06752670610361197	1.0446046527453376
classical	-8.877551020408163	5.653061224489797	0.0	true	0.17186578872071961	0.3943631588402355	0.18414415330773498	0.016616891721374216	0.7355725692165869	0.0	0.6094298457431184
classical	-8.877551020408163	5.653061224489797	30.0	true	0.16802304108293042	0.4365419118999521	0.2729212274689921	0.023385542083236916	0.6085496554023355	-0.07795208118348324	1.3104920353332927
classical	-8.877551020408163	5.918367346938776	0.0	true	0.19509955134040077	0.4362536189983559	0.2019632982196796	0.017485701355293804	0.6970244101901991	0.0	0.7141337225098465
classical	-8.877551020408163	5.918367346938776	30.0	true	0.18653768298599685	0.4855120705442751	0.3056744064265864	0.02433261522077958	0.5327090712454517	-0.08855003319011676	1.6439731244612
classical	-8.877551020408163	6.183673469387755	0.0	true	0.2214664014544615	0.48298270593490356	0.22194904450926833	0.0185497436439253	0.652275989211024	0.0	0.8418061221237433
classical	-8.877551020408163	6.183673469387755	30.0	true	0.20388117658749005	0.536862946008565	0.3414993147834797	0.0253015445196868	0.44569686932974095	-0.09894815682573674	2.070120829175154
classical	-8.877551020408163	6.448979591836735	0.0	true	0.251766506079474	0.5362397403223721	0.2452500601556341	0.019916199860210655	0.5990440840539066	0.0	1.002989023115829
classical	-8.877551020408163	6.448979591836735	30.0	true	0.2190307305737291	0.5893863275587212	0.37982922592802393	0.025905023156526177	0.34842981359240777	-0.10835926770373729	2.6119513775673604
classical	-8.877551020408163	6.714285714285714	0.0	true	0.28532481698480394	0.5968348199698117	0.2728832545564173	0.02147638994327192	0.5349510378937579	0.0	1.2118926288212477
classical	-8.877551020408163	6.714285714285714	30.0	true	NaN	0.6428446223017026	NaN	0.026376210215649527	0.24025094242594341	-0.11610147308000034	NaN
classical	-8.877551020408163	6.979591836734694	0.0	true	0.31996044255831724	0.6648022792043102	0.3057131946439344	0.023226478959254167	0.4575064644384451	0.0	1.48882642732036
classical	-8.877551020408163	6.979591836734694	30.0	true	NaN	0.6964611043762803	NaN	0.026806812857642817	0.12095601941066894	-0.12133202779863451	NaN
classical	-8.877551020408163	7.244897959183674	0.0	true	0.3513306059864956	0.737588256459609	0.34337324342024345	0.025100666567124834	0.3663562330966108	0.0	1.8549884768113363
classical	-8.877551020408163	7.244897959183674	30.0	true	NaN	0.7481882046932999	NaN	0.02684634810616473	-0.007893255505887955	-0.12309821860034605	NaN
classical	-8.877551020408163	7.510204081632653	0.0	true	NaN	0.811037277385321	NaN	0.027082389149826816	0.26448737400395816	0.0	NaN
classical	-8.877551020408163	7.510204081632653	30.0	false	NaN	0.7973596511385563	NaN	0.026733250685819315	-0.14542185507969801	-0.12053619774185027	NaN
classical	-8.877551020408163	7.775510204081633	0.0	true	NaN	0.8850403802724054	NaN	0.030012357533555845	0.15296589939204963	0.0	NaN
classical	-8.877551020408163	7.775510204081633	30.0	true	NaN	0.8433388958909158	NaN	0.02648024224784564	-0.2907225564468969	-0.11284385780877883	NaN
classical	-8.877551020408163	8.040816326530614	0.0	true	NaN	0.9496674622184266	NaN	0.03061434522807119	0.04344829758988002	0.0	NaN
classical	-8.877551020408163	8.040816326530614	30.0	true	NaN	0.8853653443448837	NaN	0.025843028312163997	-0.4429598646792823	-0.09924306233929057	NaN
classical	-8.877551020408163	8.306122448979593	0.0	true	NaN	1.0093866680478998	NaN	0.03053977967417986	-0.06603127094344541	0.0	NaN
classical	-8.877551020408163	8.306122448979593	30.0	true	NaN	0.9241755309851604	NaN	0.025058782491430412	NaN	NaN	NaN
classical	-8.877551020408163	8.571428571428573	0.0	true	NaN	1.0651326630425115	NaN	0.030135646171333696	-0.17549747545927333	0.0	NaN
classical	-8.877551020408163	8.571428571428573	30.0	false	NaN	0.959583500088912	NaN	0.023835602470885273	NaN	NaN	NaN
classical	-8.877551020408163	8.836734693877553	0.0	true	NaN	1.11698614556936	NaN	0.029484089320305745	-0.28434741114666906	0.0	NaN
classical	-8.877551020408163	8.836734693877553	30.0	false	NaN	0.9924188164949092	NaN	0.0221010561219288	NaN	NaN	NaN
classical	-8.877551020408163	9.102040816326532	0.0	true	NaN	1.164920817882177	NaN	0.028643304682225576	-0.39158217624321545	0.0	NaN
classical	-8.877551020408163	9.102040816326532	30.0	true	NaN	1.0232736534465507	NaN	0.020183238037537528	NaN	NaN	NaN
classical	-8.877551020408163	9.36734693877551	0.0	true	NaN	1.2091593380334433	NaN	0.027657943006379304	-0.49654484577724056	0.0	NaN
classical	-8.877551020408163	9.36734693877551	30.0	true	NaN	1.051897597861684	NaN	0.01757081370178065	-0.9823348312260806	-0.0043772849200013056	NaN
classical	-8.877551020408163	9.63265306122449	0.0	true	NaN	1.2501674663854139	NaN	0.026556503375846127	-0.5987140748063347	0.0	NaN
classical	-8.877551020408163	9.63265306122449	30.0	true	NaN	1.0822738678862625	NaN	0.017050491881452322	-0.9802394500313363	-0.00489132757528133	NaN
classical	-8.877551020408163	9.89795918367347	0.0	true	NaN	1.28863804700344	NaN	0.02535074295402687	-0.6974993871528243	0.0	NaN
classical	-8.877551020408163	9.89795918367347	30.0	true	NaN	1.110310025253235	NaN	0.015890263643249948	-0.9871042565526573	-0.003203148336956626	NaN
classical	-8.877551020408163	10.16326530612245	0.0	true	NaN	1.325039751600106	NaN	0.024011108399858986	-0.7911399490200657	0.0	NaN
classical	-8.877551020408163	10.16326530612245	30.0	true	NaN	1.1385368066829349	NaN	0.01495096835005793	-0.9867364438407527	-0.0032938987995657374	NaN
classical	-8.877551020408163	10.428571428571429	0.0	true	NaN	1.3595831880760003	NaN	0.02242350749038692	-0.8758546128187467	0.0	NaN
classical	-8.877551020408163	10.428571428571429	30.0	true	NaN	1.1696851619705926	NaN	0.016072310312492406	-0.9775030209680208	-0.0055609804997998275	NaN
classical	-8.877551020408163	10.693877551020408	0.0	true	NaN	1.3919709271002372	NaN	0.020236917547817212	-0.9439228270345313	0.0	NaN
classical	-8.877551020408163	10.693877551020408	30.0	true	NaN	1.1980404216991443	NaN	0.016363050368886144	-0.9640499168878783	-0.008825969718560638	NaN
classical	-8.877551020408163	10.959183673469388	0.0	true	NaN	1.4207081110645303	NaN	0.016493854336368814	-0.982906717604597	0.0	NaN
classical	-8.877551020408163	10.959183673469388	30.0	true	NaN	1.2265673127392551	NaN	0.01771438877142142	NaN	NaN	NaN
classical	-8.877551020408163	11.224489795918368	0.0	true	NaN	1.443464743927854	NaN	0.009867597240070589	-0.9953594462964597	0.0	NaN
classical	-8.877551020408163	11.224489795918368	30.0	true	NaN	1.2523015211776685	NaN	0.016946158169301673	NaN	NaN	NaN
classical	-8.877551020408163	11.489795918367347	0.0	true	NaN	1.4597509703057483	NaN	0.00009411955313261581	-0.9984556605544607	0.0	NaN
classical	-8.877551020408163	11.489795918367347	30.0	true	NaN	1.2776103450456944	NaN	0.01616200608950669	NaN	NaN	NaN
classical	-8.877551020408163	11.755102040816327	0.0	true	NaN	1.5317602755376485	NaN	0.021053739076098123	-0.9538966520483569	0.0	NaN
classical	-8.877551020408163	11.755102040816327	30.0	true	NaN	1.3024851835224753	NaN	0.01591767167678154	NaN	NaN	NaN
classical	-8.877551020408163	12.020408163265307	0.0	true	NaN	1.5603318817318432	NaN	0.01801228478419975	-0.9702615847424767	0.0	NaN
classical	-8.877551020408163	12.020408163265307	30.0	true	NaN	1.3258285457658068	NaN	0.014983175432369827	NaN	NaN	NaN
classical	-8.877551020408163	12.285714285714286	0.0	true	NaN	1.5881282431537302	NaN	0.014667344467070707	-0.9842660164476866	0.0	NaN
classical	-8.877551020408163	12.285714285714286	30.0	true	NaN	1.3483682783329247	NaN	0.014035270177029971	NaN	NaN	NaN
classical	-8.877551020408163	12.551020408163266	0.0	true	NaN	1.6275264123359137	NaN	0.02022107723604131	-0.9041610566132828	0.0	NaN
classical	-8.877551020408163	12.551020408163266	30.0	true	NaN	1.3693960025637848	NaN	0.012245245121825482	NaN	NaN	NaN
classical	-8.877551020408163	12.816326530612246	0.0	true	NaN	1.656240902339839	NaN	0.018242199498243225	-0.918409473212217	0.0	NaN
classical	-8.877551020408163	12.816326530612246	30.0	true	NaN	1.3904843589943843	NaN	0.011385465507388294	NaN	NaN	NaN
classical	-8.877551020408163	13.081632653061225	0.0	true	NaN	1.6882154283038353	NaN	0.016200054327204443	-0.9408922636228331	0.0	NaN
classical	-8.877551020408163	13.081632653061225	30.0	true	NaN	1.4134859864638218	NaN	0.014560726304604659	NaN	NaN	NaN
classical	-8.877551020408163	13.346938775510205	0.0	true	NaN	1.7342909464560463	NaN	0.01411223482219587	-0.9602998677484238	0.0	NaN
classical	-8.877551020408163	13.346938775510205	30.0	true	NaN	1.432849838165715	NaN	0.013265894463022575	NaN	NaN	NaN
classical	-8.877551020408163	13.612244897959185	0.0	true	NaN	1.7906649108708812	NaN	0.020541860346270598	-0.8785935947267247	0.0	NaN
classical	-8.877551020408163	13.612244897959185	30.0	true	NaN	1.4523347309125076	NaN	0.013151768678869904	NaN	NaN	NaN
classical	-8.877551020408163	13.877551020408164	0.0	true	NaN	1.8402427129730055	NaN	0.01928924327253036	-0.87477364393265	0.0	NaN
classical	-8.877551020408163	13.877551020408164	30.0	true	NaN	1.4707008312211123	NaN	0.011953395237142337	NaN	NaN	NaN
classical	-8.877551020408163	14.142857142857144	0.0	true	NaN	1.8983839203657613	NaN	0.018190077886928842	-0.8798671912069418	0.0	NaN
classical	-8.877551020408163	14.142857142857144	30.0	true	NaN	1.489303209717005	NaN	0.011899696707679146	NaN	NaN	NaN
classical	-8.877551020408163	14.408163265306124	0.0	true	NaN	1.9575029350759963	NaN	0.017130285268704533	-0.8899171423716482	0.0	NaN
classical	-8.877551020408163	14.408163265306124	30.0	true	NaN	1.5075038409524177	NaN	0.01181304343055138	NaN	NaN	NaN
classical	-8.877551020408163	14.673469387755103	0.0	true	NaN	2.01756518616977	NaN	0.01607294292389873	-0.902311024442196	0.0	NaN
classical	-8.877551020408163	14.673469387755103	30.0	true	NaN	1.5253852402602643	NaN	0.009608839899251986	NaN	NaN	NaN
classical	-8.877551020408163	14.938775510204083	0.0	true	NaN	2.0785455183456736	NaN	0.014991624514053763	-0.9153150086406344	0.0	NaN
classical	-8.877551020408163	14.938775510204083	30.0	true	NaN	1.5485899855598864	NaN	0.010660295223796024	NaN	NaN	NaN
classical	-8.877551020408163	15.204081632653063	0.0	true	NaN	2.143590432743581	NaN	0.013898838158326009	-0.9279276557018791	0.0	NaN
classical	-8.877551020408163	15.204081632653063	30.0	true	NaN	1.5718292106256202	NaN	0.007809935932281328	-0.9708022627428263	-0.007192870831675557	NaN
classical	-8.877551020408163	15.469387755102042	0.0	true	NaN	2.2141695484849038	NaN	0.012794286087594238	-0.9394812352742723	0.0	NaN
classical	-8.877551020408163	15.469387755102042	30.0	true	NaN	1.600023816862369	NaN	0.009621028482746208	-0.9698209118161588	-0.0074309248755101325	NaN
classical	-8.877551020408163	15.73469387755102	0.0	true	NaN	2.2858896530916377	NaN	0.011631811155284187	-0.9495870597856813	0.0	NaN
classical	-8.877551020408163	15.73469387755102	30.0	true	NaN	1.6306276622326883	NaN	0.008661398473640464	-0.9756410418936773	-0.006015569671575754	NaN
classical	-8.877551020408163	16.0	0.0	true	NaN	2.3587533573542396	NaN	0.010417257005653635	-0.9581902180567974	0.0	NaN
classical	-8.877551020408163	16.0	30.0	true	NaN	1.6675659198240964	NaN	0.009790395525774414	-0.9793206746873839	-0.005116377016231386	NaN
classical	-8.26530612244898	3.0	0.0	true	0.017169440382662146	0.11340234286670157	0.054102597839094727	0.0075532833355263194	0.9395943730499087	0.0	0.12457373106338054
classical	-8.26530612244898	3.0	30.0	true	0.0259989808724624	0.11852642421561783	0.07388819879967032	0.01268996072390004	0.9334589451500905	-0.016050023131827146	0.18391300516018738
classical	-8.26530612244898	3.2653061224489797	0.0	true	0.02871265046541216	0.13202951183278966	0.06299910132785508	0.008598021192344008	0.9289244446094906	0.0	0.14738898786654883
classical	-8.26530612244898	3.2653061224489797	30.0	true	0.035895949392917736	0.13809701844964012	0.08654932119195015	0.013526496803784784	0.9207757144209259	-0.01897705970386275	0.2204938497170228
classical	-8.26530612244898	3.5306122448979593	0.0	true	0.04196215992371673	0.1529561733134141	0.07270638145992064	0.009664791006505165	0.9166585377353021	0.0	0.17393074587646265
classical	-8.26530612244898	3.5306122448979593	30.0	true	0.047089853585317955	0.15996598093009004	0.10072534708674788	0.014419738469404872	0.9057372631825805	-0.02239306381854296	0.2645302320546643
classical	-8.26530612244898	3.795918367346939	0.0	true	0.05600157112019837	0.17591438341768348	0.08337356937713816	0.010724440010438848	0.9027853405929472	0.0	0.20436285130672427
classical	-8.26530612244898	3.795918367346939	30.0	true	0.0593374661190107	0.18412124466398044	0.1162762364007394	0.015342813692830592	0.8879777871426806	-0.02635109512195876	0.31748145863141386
classical	-8.26530612244898	4.061224489795919	0.0	true	0.07113497929954615	0.20110023491121212	0.09553170176850012	0.011765647334912907	0.8868665910961077	0.0	0.2398334030349681
classical	-8.26530612244898	4.061224489795919	30.0	true	0.07274033897299681	0.2108222903901993	0.13321746080523889	0.016372133767450833	0.8668752206251382	-0.030947071382563397	0.3817745609333746
classical	-8.26530612244898	4.326530612244898	0.0	true	0.08727219075848662	0.22837675628358714	0.10911557130496989	0.012771956316085558	0.8685662865703754	0.0	0.28135734734005546
classical	-8.26530612244898	4.326530612244898	30.0	false	0.0875923179773321	0.24072156061332578	0.15169330831177352	0.017701396060703027	0.8411270662733662	-0.03639861999820526	0.4622997441952633
classical	-8.26530612244898	4.591836734693878	0.0	true	0.10439828662787642	0.25775837751516073	0.12351104392031362	0.013784614155925695	0.8475912214825505	0.0	0.3299621187746349
classical	-8.26530612244898	4.591836734693878	30.0	true	0.10399817827963571	0.27420340622264444	0.1719199525682099	0.019267855116860636	0.8093423078522525	-0.04289194508241052	0.5649911734544505
classical	-8.26530612244898	4.857142857142858	0.0	true	0.12257315783236086	0.2892801632722534	0.1382728025406339	0.014778434361570362	0.8237802418202956	0.0	0.3864934034022022
classical	-8.26530612244898	4.857142857142858	30.0	true	0.12208298336914629	0.31161891628719324	0.19428499358005374	0.020845856576337165	0.7707465571684012	-0.0504273173498072	0.6948236764414643
classical	-8.26530612244898	5.122448979591837	0.0	true	0.1420617085592153	0.32313626005572077	0.15336708932262755	0.015806522697382842	0.7969433627819802	0.0	0.4520045348644776
classical	-8.26530612244898	5.122448979591837	30.0	true	0.14153049933093853	0.3526649406734094	0.219085146953671	0.022182128267087403	0.724394891998222	-0.05897407276735958	0.858661803909408
classical	-8.26530612244898	5.387755102040817	0.0	true	0.16321748981005368	0.3596329606966155	0.16904858080107105	0.016848205981770625	0.7667663478749713	0.0	0.5280463993567843
classical	-8.26530612244898	5.387755102040817	30.0	true	0.16185264304158292	0.39739388170709433	0.2468641129902916	0.023617928669580703	0.6686287454801207	-0.0685321725164407	1.068178679621317
classical	-8.26530612244898	5.653061224489797	0.0	true	0.18649376928547992	0.3992246670114552	0.18572859576424888	0.017758034016229583	0.7327151335325957	0.0	0.6170312968236705
classical	-8.26530612244898	5.653061224489797	30.0	true	0.18207113171614042	0.4443513522021189	0.277019346465043	0.024660668607019293	0.6045004502964809	-0.07855425775932855	1.3274892054199636
classical	-8.26530612244898	5.918367346938776	0.0	true	0.21282985572828203	0.4431400523263105	0.20416344116214757	0.018736458739380412	0.6935277046206876	0.0	0.7238672140836466
classical	-8.26530612244898	5.918367346938776	30.0	false	0.2016009137611454	0.49350177996562955	0.30980069036211283	0.025549893636713755	0.5312917285365505	-0.08873443829340981	1.650523727270768
classical	-8.26530612244898	6.183673469387755	0.0	true	0.24327744104839555	0.4931691880144698	0.2254584994033021	0.020021473772982964	0.647083671879854	0.0	0.8570695809699928
classical	-8.26530612244898	6.183673469387755	30.0	true	0.2196180706581266	0.5445338039271762	0.34534815468408536	0.02638132991124948	0.4483537094788588	-0.09865843780710287	2.0563446750849543
classical	-8.26530612244898	6.448979591836735	0.0	true	0.2775307649349209	0.5502273795799643	0.2505544408782704	0.021555572086228828	0.5912987126413218	0.0	1.0273402073713593
classical	-8.26530612244898	6.448979591836735	30.0	true	0.23498225624962465	0.5962391639295449	0.38302755763311136	0.02687707522222473	0.3565986349372052	-0.1076584565417543	2.5634482100434695
classical	-8.26530612244898	6.714285714285714	0.0	true	0.31384129300955443	0.6143305523604594	0.2801753785548695	0.02324609131550945	0.5241974732216967	0.0	1.2486637332434345
classical	-8.26530612244898	6.714285714285714	30.0	false	0.24656202221244314	0.6482068933577522	0.4228010801102563	0.02730116511282468	0.25548035382219636	-0.115184589530342	3.2082387977804054
classical	-8.26530612244898	6.979591836734694	0.0	true	0.3486623085770402	0.6837992678260556	0.31433834129999794	0.025061350992123317	0.4448746288748485	0.0	1.5368125649972504
classical	-8.26530612244898	6.979591836734694	30.0	true	NaN	0.6989937176541083	NaN	0.027537533082473392	0.14568833335555648	-0.12053155354539716	NaN
classical	-8.26530612244898	7.244897959183674	0.0	true	0.3776810988122002	0.7549597520182647	0.351783770985324	0.02690086063638169	0.35507601652418974	0.0	1.903727836996361
classical	-8.26530612244898	7.244897959183674	30.0	true	NaN	0.7471871198426511	NaN	0.027469739319056476	0.028643182523925843	-0.12300613797858645	NaN
classical	-8.26530612244898	7.510204081632653	0.0	false	NaN	0.8258962668440163	NaN	0.029094548626390375	0.25711452534825197	0.0	NaN
classical	-8.26530612244898	7.510204081632653	30.0	true	NaN	0.7926112695394252	NaN	0.027360176416298822	-0.09518952034294441	-0.12200557527740291	NaN
classical	-8.26530612244898	7.775510204081633	0.0	true	NaN	0.8933632381794648	NaN	0.031090255196514042	0.15398266947757544	0.0	NaN
classical	-8.26530612244898	7.775510204081633	30.0	true	NaN	0.8342881251552855	NaN	0.02687694189851032	-0.22510696928904086	-0.11696113698484296	NaN
classical	-8.26530612244898	8.040816326530614	0.0	true	NaN	0.9526765221778005	NaN	0.031222053438322628	0.05345807818098747	0.0	NaN
classical	-8.26530612244898	8.040816326530614	30.0	false	NaN	0.8727806516496772	NaN	0.026230377665325457	-0.3614063940656364	-0.10723471498427367	NaN
classical	-8.26530612244898	8.306122448979593	0.0	true	NaN	1.0074581022177673	NaN	0.030934056568321138	-0.04708479589831294	0.0	NaN
classical	-8.26530612244898	8.306122448979593	30.0	true	NaN	0.9084493201703545	NaN	0.025431724185806533	-0.5047990063745874	-0.0920824926052346	NaN
classical	-8.26530612244898	8.571428571428573	0.0	true	NaN	1.0581261183913242	NaN	0.030379200148158085	-0.1473401714806504	0.0	NaN
classical	-8.26530612244898	8.571428571428573	30.0	true	NaN	0.9419719490189461	NaN	0.024482672878687103	NaN	NaN	NaN
classical	-8.26530612244898	8.836734693877553	0.0	true	NaN	1.104830066944621	NaN	0.029618541956237227	-0.24658080456798714	0.0	NaN
classical	-8.26530612244898	8.836734693877553	30.0	true	NaN	0.9735278503474238	NaN	0.023189110131303696	NaN	NaN	NaN
classical	-8.26530612244898	9.102040816326532	0.0	true	NaN	1.1479883302485714	NaN	0.0287096634681775	-0.3444963827263663	0.0	NaN
classical	-8.26530612244898	9.102040816326532	30.0	true	NaN	1.002485095627688	NaN	0.020988253571238107	NaN	NaN	NaN
classical	-8.26530612244898	9.36734693877551	0.0	true	NaN	1.1882789549778585	NaN	0.027697687886093912	-0.44123085704871845	0.0	NaN
classical	-8.26530612244898	9.36734693877551	30.0	true	NaN	1.0303404852726825	NaN	0.01869561582171307	-0.9707940171250846	-0.0071948720392661925	NaN
classical	-8.26530612244898	9.63265306122449	0.0	true	NaN	1.2263821694057295	NaN	0.026621428443816587	-0.5369553519566335	0.0	NaN
classical	-8.26530612244898	9.63265306122449	30.0	true	NaN	1.0557700913271155	NaN	0.015134674747853747	-0.990733496882489	-0.0023058922693727888	NaN
classical	-8.26530612244898	9.89795918367347	0.0	true	NaN	1.2627515460573073	NaN	0.025499679799334322	-0.631339339421211	0.0	NaN
classical	-8.26530612244898	9.89795918367347	30.0	true	NaN	1.0858770934521953	NaN	0.015496904658148097	-0.9852635157567537	-0.003656975564827489	NaN
classical	-8.26530612244898	10.16326530612245	0.0	true	NaN	1.2976725619160732	NaN	0.024325594753546634	-0.7233525924709843	0.0	NaN
classical	-8.26530612244898	10.16326530612245	30.0	true	NaN	1.1135838826878195	NaN	0.014961966307012048	-0.985180639670929	-0.0036773884021956173	NaN
classical	-8.26530612244898	10.428571428571429	0.0	true	NaN	1.3313261358225768	NaN	0.02305419626571676	-0.8109629683352371	0.0	NaN
classical	-8.26530612244898	10.428571428571429	30.0	true	NaN	1.1421105016861983	NaN	0.015272956818441225	-0.9832744824451793	-0.004146411521521522	NaN
classical	-8.26530612244898	10.693877551020408	0.0	true	NaN	1.3637220861426425	NaN	0.021550901311010427	-0.8902597213542918	0.0	NaN
classical	-8.26530612244898	10.693877551020408	30.0	true	NaN	1.1703560526352548	NaN	0.015453751691148241	-0.981892503694227	-0.004485888898637724	NaN
classical	-8.26530612244898	10.959183673469388	0.0	true	NaN	1.3943408111839766	NaN	0.019422599677514068	-0.9528032261082393	0.0	NaN
classical	-8.26530612244898	10.959183673469388	30.0	true	NaN	1.1953200494080873	NaN	0.01344634327844212	-0.9845466219935778	-0.0038334936401295187	NaN
classical	-8.26530612244898	11.224489795918368	0.0	true	NaN	1.4214682542776562	NaN	0.015646451620014733	-0.9861369090987928	0.0	NaN
classical	-8.26530612244898	11.224489795918368	30.0	true	NaN	1.2227842421141606	NaN	0.014547025789286216	-0.9731770384731412	-0.006615806473579937	NaN
classical	-8.26530612244898	11.489795918367347	0.0	true	NaN	1.4428748348184994	NaN	0.008966250151217232	-0.9961006147074032	0.0	NaN
classical	-8.26530612244898	11.489795918367347	30.0	true	NaN	1.2487609618057411	NaN	0.014633374975986045	NaN	NaN	NaN
classical	-8.26530612244898	11.755102040816327	0.0	true	NaN	1.4777362206367683	NaN	0.00990702600886511	-0.9968678889707151	0.0	NaN
classical	-8.26530612244898	11.755102040816327	30.0	true	NaN	1.2730409722273595	NaN	0.014176157136114708	NaN	NaN	NaN
classical	-8.26530612244898	12.020408163265307	0.0	true	NaN	1.5298391452421147	NaN	0.020718134372864495	-0.9498988359217049	0.0	NaN
classical	-8.26530612244898	12.020408163265307	30.0	true	NaN	1.2966369672627138	NaN	0.013722218699451231	NaN	NaN	NaN
classical	-8.26530612244898	12.285714285714286	0.0	true	NaN	1.5575840940880794	NaN	0.017846639758238688	-0.9649088876614947	0.0	NaN
classical	-8.26530612244898	12.285714285714286	30.0	true	NaN	1.3203330367752542	NaN	0.014054555564919698	NaN	NaN	NaN
classical	-8.26530612244898	12.551020408163266	0.0	true	NaN	1.584625309302712	NaN	0.01473819890811239	-0.9810262271226504	0.0	NaN
classical	-8.26530612244898	12.551020408163266	30.0	true	NaN	1.342156030814307	NaN	0.013287960457283712	NaN	NaN	NaN
classical	-8.26530612244898	12.816326530612246	0.0	true	NaN	1.6221657724718297	NaN	0.01998175615133942	-0.9004487131195594	0.0	NaN
classical	-8.26530612244898	12.816326530612246	30.0	true	NaN	1.3632762676281591	NaN	0.012513434373464857	NaN	NaN	NaN
classical	-8.26530612244898	13.081632653061225	0.0	true	NaN	1.649967902078036	NaN	0.01817335801709812	-0.9048448701939827	0.0	NaN
classical	-8.26530612244898	13.081632653061225	30.0	true	NaN	1.3837552711620713	NaN	0.011759528984342345	NaN	NaN	NaN
classical	-8.26530612244898	13.346938775510205	0.0	true	NaN	1.6796506384306955	NaN	0.01636078028482164	-0.9242184725211252	0.0	NaN
classical	-8.26530612244898	13.346938775510205	30.0	true	NaN	1.4044344429957147	NaN	0.011939798801758926	NaN	NaN	NaN
classical	-8.26530612244898	13.612244897959185	0.0	true	NaN	1.7241773401993625	NaN	0.014522497375336169	-0.9462352759971494	0.0	NaN
classical	-8.26530612244898	13.612244897959185	30.0	true	NaN	1.4241861809265135	NaN	0.012403822463180962	NaN	NaN	NaN
classical	-8.26530612244898	13.877551020408164	0.0	true	NaN	1.7701058071422202	NaN	0.012550464212143146	-0.9633560975018562	0.0	NaN
classical	-8.26530612244898	13.877551020408164	30.0	true	NaN	1.44252978050041	NaN	0.011150225092962103	NaN	NaN	NaN
classical	-8.26530612244898	14.142857142857144	0.0	true	NaN	1.8258665546769206	NaN	0.019356336035229117	-0.8811334101483821	0.0	NaN
classical	-8.26530612244898	14.142857142857144	30.0	true	NaN	1.4610938871768924	NaN	0.011157980697266392	NaN	NaN	NaN
classical	-8.26530612244898	14.408163265306124	0.0	true	NaN	1.8785882141191688	NaN	0.018225898701057897	-0.8790148729813344	0.0	NaN
classical	-8.26530612244898	14.408163265306124	30.0	true	NaN	1.479252327470021	NaN	0.01116651419629605	NaN	NaN	NaN
classical	-8.26530612244898	14.673469387755103	0.0	true	NaN	1.9360409803454093	NaN	0.017199257015418995	-0.8839995965362706	0.0	NaN
classical	-8.26530612244898	14.673469387755103	30.0	true	NaN	1.4970250878704274	NaN	0.0111458838499735	NaN	NaN	NaN
classical	-8.26530612244898	14.938775510204083	0.0	true	NaN	1.9944161423805413	NaN	0.01620358425796838	-0.8930724364284269	0.0	NaN
classical	-8.26530612244898	14.938775510204083	30.0	true	NaN	1.5130027826848114	NaN	0.008563730780306358	NaN	NaN	NaN
classical	-8.26530612244898	15.204081632653063	0.0	true	NaN	2.053683785869255	NaN	0.015207711152014265	-0.9041144696407378	0.0	NaN
classical	-8.26530612244898	15.204081632653063	30.0	true	NaN	1.5324796705962538	NaN	0.008948804863773602	NaN	NaN	NaN
classical	-8.26530612244898	15.469387755102042	0.0	true	NaN	2.1138245358029106	NaN	0.014190155293358616	-0.9157292813169035	0.0	NaN
classical	-8.26530612244898	15.469387755102042	30.0	true	NaN	1.5548874882205674	NaN	0.009002740881483366	NaN	NaN	NaN
classical	-8.26530612244898	15.73469387755102	0.0	true	NaN	2.177816737392471	NaN	0.013164807586767711	-0.927123257616312	0.0	NaN
classical	-8.26530612244898	15.73469387755102	30.0	true	NaN	NaN	NaN	NaN	NaN	NaN	NaN
classical	-8.26530612244898	16.0	0.0	true	NaN	2.2473327355710553	NaN	0.012134569958567518	-0.9377588995006375	0.0	NaN
classical	-8.26530612244898	16.0	30.0	true	NaN	1.6058916022620653	NaN	0.008055175784964242	-0.9738001717720145	-0.006464153182101105	NaN
classical	-7.653061224489796	3.0	0.0	true	0.021530781260510615	0.11433415680793813	0.05472920882603502	0.008570277335978758	0.9390496431986473	0.0	0.1257324318954708
classical	-7.653061224489796	3.0	30.0	true	0.029405192856875942	0.11956425897796767	0.07483133161627759	0.013780945708050838	0.9327397013714258	-0.01621713829275494	0.1859739447654555
classical	-7.653061224489796	3.2653061224489797	0.0	true	0.033953426838374046	0.13329011790753945	0.06371178771976976	0.009635345599224137	0.9281811539730594	0.0	0.14898775642310624
classical	-7.653061224489796	3.2653061224489797	30.0	true	0.03992851415204055	0.13942234796013053	0.0877957322174901	0.014633986258852885	0.9197658540878405	-0.019208303855924962	0.22342830540551858
classical	-7.653061224489796	3.5306122448979593	0.0	true	0.04758748892083202	0.15435334423371722	0.07347532084452557	0.010705206930987211	0.9158116415652814	0.0	0.1757758573090911
classical	-7.653061224489796	3.5306122448979593	30.0	true	0.051691296405963774	0.16155973367527665	0.10218440518174446	0.01553710988661678	0.9044218874914167	-0.022689041783302687	0.26841667086549315
classical	-7.653061224489796	3.795918367346939	0.0	true	0.062203675307211215	0.17757409371728494	0.0844855929853902	0.01177573433111007	0.9016937541928174	0.0	0.20677618694479893
classical	-7.653061224489796	3.795918367346939	30.0	true	0.06460676318372151	0.18607327696567846	0.11792731449768673	0.01649597755868325	0.8863011678145066	-0.026720513872745252	0.3225343270531884
classical	-7.653061224489796	4.061224489795919	0.0	true	0.07807461597937082	0.20305092447649184	0.09715130426848373	0.012817907691881953	0.8853945292248842	0.0	0.2431437431235828
classical	-7.653061224489796	4.061224489795919	30.0	true	0.07893126132557098	0.21343208802985977	0.13509014120531976	0.01766419614492438	0.8645919424986042	-0.03143744388523482	0.38882173125613784
classical	-7.653061224489796	4.326530612244898	0.0	true	0.09494781593373414	0.23056689490896462	0.11093650899307436	0.013839959771221405	0.8667148388621437	0.0	0.28560368914000867
classical	-7.653061224489796	4.326530612244898	30.0	true	0.09497481189309262	0.24444972562987705	0.15394794855061344	0.019265944182591786	0.8375650662291498	-0.03713927545784711	0.473624527930488
classical	-7.653061224489796	4.591836734693878	0.0	true	0.1128835495261801	0.2601964597492594	0.12521140262179514	0.014869211194081067	0.8454513994282215	0.0	0.33498275949106543
classical	-7.653061224489796	4.591836734693878	30.0	false	0.11280134544815401	0.2789528069591996	0.17437445370562027	0.02072357924501547	0.8054138483041887	-0.04367641679149989	0.577943784678201
classical	-7.653061224489796	4.857142857142858	0.0	true	0.13208086264486102	0.2920333484197119	0.1397110267765741	0.015888675415147848	0.8215126725950901	0.0	0.3919540722176165
classical	-7.653061224489796	4.857142857142858	30.0	true	0.13237874816028972	0.3175671928520574	0.19722451298092591	0.022268538881934273	0.7659578147831576	-0.051335639732864924	0.7113413442345811
classical	-7.653061224489796	5.122448979591837	0.0	true	0.1529741507135951	0.32642412323947756	0.15461291475676464	0.01697446051951239	0.7946410521839131	0.0	0.45771592612613854
classical	-7.653061224489796	5.122448979591837	30.0	false	0.15323890499817155	0.3596415502582154	0.22250515110700858	0.023624280601721358	0.7191975276544839	-0.05989821016371143	0.8776002740058737
classical	-7.653061224489796	5.387755102040817	0.0	true	0.17606247325742308	0.3638112871331546	0.1702983502526632	0.017991014997642746	0.7644074573562816	0.0	0.5341000836546473
classical	-7.653061224489796	5.387755102040817	30.0	true	0.1746580461143052	0.4047329783698477	0.2504323908012282	0.024927125976488034	0.6642591071226603	-0.06924786619817302	1.0852026047099275
classical	-7.653061224489796	5.653061224489797	0.0	true	0.20209512545009506	0.4050496790415518	0.18736803487788609	0.018935844172701034	0.7299251384653903	0.0	0.62447756964603
classical	-7.653061224489796	5.653061224489797	30.0	true	0.1958150347524519	0.4518107744731414	0.28058440793760997	0.025850083833092383	0.6020181800932198	-0.0789213760842164	1.337952080430966
classical	-7.653061224489796	5.918367346938776	0.0	true	0.2322083491218425	0.45184612197552126	0.20683812489009656	0.020103617328890013	0.6893373581549012	0.0	0.7355846133288747
classical	-7.653061224489796	5.918367346938776	30.0	true	0.2160679389405694	0.5010356467253153	0.31336980887401594	0.02677383693471561	0.5313339033881525	-0.08872895829596172	1.650328628799751
classical	-7.653061224489796	6.183673469387755	0.0	true	0.2665999115704704	0.5054475771364767	0.22967771890205912	0.02159096137725465	0.6406308183937676	0.0	0.8761731830883608
classical	-7.653061224489796	6.183673469387755	30.0	true	0.23422847474980102	0.5510231494938633	0.3481108779545263	0.027342838647530402	0.45310511651709007	-0.09813596824138748	2.0318341239505022
classical	-7.653061224489796	6.448979591836735	0.0	true	0.3038252914360123	0.5658315875625042	0.25648915393931804	0.02324635462696041	0.5822519399911631	0.0	1.0560848103903606
classical	-7.653061224489796	6.448979591836735	30.0	true	0.2492476708026159	0.6012302951923267	0.3846479921461736	0.02775156784608389	0.36718736425480125	-0.10672444110511144	2.5014690656696184
classical	-7.653061224489796	6.714285714285714	0.0	true	0.3410345784183512	0.6319000200527498	0.28748854013530595	0.02501339774251508	0.5131253744363853	0.0	1.2870701497421324
classical	-7.653061224489796	6.714285714285714	30.0	true	0.25995578555522453	0.6508500210224526	0.42261074675989363	0.02812759716063314	0.27369740230873324	-0.11401246211569392	3.084548557984557
classical	-7.653061224489796	6.979591836734694	0.0	true	0.3741652065957798	0.7006373534899577	0.3218605635409434	0.026798932099320185	0.43410319881761594	0.0	1.5783991044687788
classical	-7.653061224489796	6.979591836734694	30.0	true	NaN	0.6980468442540305	NaN	0.0281312490758923	0.17413189073625493	-0.11942807821828434	NaN
classical	-7.653061224489796	7.244897959183674	0.0	true	0.4003794984885234	0.7692112461176287	0.3583867663705592	0.02872200715236224	0.3472639987975117	0.0	1.937960197214746
classical	-7.653061224489796	7.244897959183674	30.0	false	NaN	0.742438249403064	NaN	0.027978546240734238	0.06891174754647525	-0.12253025603168208	NaN
classical	-7.653061224489796	7.510204081632653	0.0	true	NaN	0.8373620188154826	NaN	0.031333912720655444	0.25304064389202485	0.0	NaN
classical	-7.653061224489796	7.510204081632653	30.0	true	NaN	0.7838745494612327	NaN	0.027722858570944756	-0.041853291334306285	-0.12289370997669945	NaN
classical	-7.653061224489796	7.775510204081633	0.0	true	NaN	0.896513725345703	NaN	0.03179387749975593	0.16115603841826498	0.0	NaN
classical	-7.653061224489796	7.775510204081633	30.0	true	NaN	0.821922283646516	NaN	0.027149423428087627	-0.15789717203378592	-0.12007579420533183	NaN
classical	-7.653061224489796	8.040816326530614	0.0	true	NaN	0.9503831904978751	NaN	0.03163483447341625	0.06972577517604428	0.0	NaN
classical	-7.653061224489796	8.040816326530614	30.0	true	NaN	0.8575132673910585	NaN	0.02653094820128781	-0.28018649421521236	-0.11357650017919647	NaN
classical	-7.653061224489796	8.306122448979593	0.0	true	NaN	0.9999116745892163	NaN	0.031173543471105836	-0.02141171090074879	0.0	NaN
classical	-7.653061224489796	8.306122448979593	30.0	true	NaN	0.8907558382891021	NaN	0.02570391143578201	-0.4095010442258799	-0.10271692925156639	NaN
classical	-7.653061224489796	8.571428571428573	0.0	true	NaN	1.0454467313858526	NaN	0.03048588630513837	-0.1118175375865178	0.0	NaN
classical	-7.653061224489796	8.571428571428573	30.0	false	NaN	0.9225917488451445	NaN	0.024820513336963414	NaN	NaN	NaN
classical	-7.653061224489796	8.836734693877553	0.0	true	NaN	1.0875699685320164	NaN	0.029634751065354757	-0.2014929491535011	0.0	NaN
classical	-7.653061224489796	8.836734693877553	30.0	true	NaN	0.9528621489916043	NaN	0.023689142106576744	NaN	NaN	NaN
classical	-7.653061224489796	9.102040816326532	0.0	true	NaN	1.1270664593330681	NaN	0.02867505235463765	-0.29092476177765314	0.0	NaN
classical	-7.653061224489796	9.102040816326532	30.0	true	NaN	0.981414405829062	NaN	0.022077089079414348	NaN	NaN	NaN
classical	-7.653061224489796	9.36734693877551	0.0	true	NaN	1.1645796507320858	NaN	0.027656537171409624	-0.38052220617453414	0.0	NaN
classical	-7.653061224489796	9.36734693877551	30.0	true	NaN	1.0082167079047155	NaN	0.019683414904710535	NaN	NaN	NaN
classical	-7.653061224489796	9.63265306122449	0.0	true	NaN	1.2005734170376137	NaN	0.026617715553226454	-0.47043411292219917	0.0	NaN
classical	-7.653061224489796	9.63265306122449	30.0	true	NaN	1.0353700825004863	NaN	0.018099177841446115	-0.9691397109922615	-0.007596027572228339	NaN
classical	-7.653061224489796	9.89795918367347	0.0	true	NaN	1.2353330514051095	NaN	0.025577562089299902	-0.5604396905976747	0.0	NaN
classical	-7.653061224489796	9.89795918367347	30.0	true	NaN	1.0608301956965644	NaN	0.015491705860537996	-0.9851223842678538	-0.00369173600180237	NaN
classical	-7.653061224489796	10.16326530612245	0.0	true	NaN	1.2690559989127983	NaN	0.02453967084163055	-0.6499790836701662	0.0	NaN
classical	-7.653061224489796	10.16326530612245	30.0	true	NaN	1.088341271984538	NaN	0.015149117289026454	-0.9863417602081044	-0.003391241508696408	NaN
classical	-7.653061224489796	10.428571428571429	0.0	true	NaN	1.3018996094872621	NaN	0.023487223141741904	-0.7380378918791715	0.0	NaN
classical	-7.653061224489796	10.428571428571429	30.0	true	NaN	1.1167521756451309	NaN	0.01576007627322654	-0.9760798750665673	-0.00590850968625516	NaN
classical	-7.653061224489796	10.693877551020408	0.0	true	NaN	1.3339401642628448	NaN	0.02237237238971611	-0.822521249787449	0.0	NaN
classical	-7.653061224489796	10.693877551020408	30.0	true	NaN	1.1399307487461612	NaN	0.01333241941778186	-0.9911789195096561	-0.002195543689961986	NaN
classical	-7.653061224489796	10.959183673469388	0.0	true	NaN	1.3650311419405274	NaN	0.021017356175278903	-0.8990569115664888	0.0	NaN
classical	-7.653061224489796	10.959183673469388	30.0	true	NaN	1.1713787266532025	NaN	0.01650679950764994	NaN	NaN	NaN
classical	-7.653061224489796	11.224489795918368	0.0	true	NaN	1.3944174900796034	NaN	0.0188990755508897	-0.9582777290620887	0.0	NaN
classical	-7.653061224489796	11.224489795918368	30.0	true	NaN	1.194347959210982	NaN	0.013676543055335937	-0.9781082299401791	-0.0054130363154133	NaN
classical	-7.653061224489796	11.489795918367347	0.0	true	NaN	1.420239518243319	NaN	0.014970611709325987	-0.9880490733780569	0.0	NaN
classical	-7.653061224489796	11.489795918367347	30.0	true	NaN	1.2206833392939491	NaN	0.014672610966475607	NaN	NaN	NaN
classical	-7.653061224489796	11.755102040816327	0.0	true	NaN	1.4543980308252358	NaN	0.016022371412893043	-0.9896641233738799	0.0	NaN
classical	-7.653061224489796	11.755102040816327	30.0	true	NaN	1.2440335687429862	NaN	0.013530775546428144	NaN	NaN	NaN
classical	-7.653061224489796	12.020408163265307	0.0	true	NaN	1.4897417428340123	NaN	0.01724321777549693	-0.9840354361433392	0.0	NaN
classical	-7.653061224489796	12.020408163265307	30.0	true	NaN	1.2681018801307786	NaN	0.014204792009263278	NaN	NaN	NaN
classical	-7.653061224489796	12.285714285714286	0.0	true	NaN	1.5255157015595355	NaN	0.020360204946046682	-0.9460848029765597	0.0	NaN
classical	-7.653061224489796	12.285714285714286	30.0	true	NaN	1.2918268804392785	NaN	0.014836520363703346	NaN	NaN	NaN
classical	-7.653061224489796	12.551020408163266	0.0	true	NaN	1.5524828853562072	NaN	0.017769167955518157	-0.9561882418635437	0.0	NaN
classical	-7.653061224489796	12.551020408163266	30.0	true	NaN	1.3135539276923447	NaN	0.014156212878169074	NaN	NaN	NaN
classical	-7.653061224489796	12.816326530612246	0.0	true	NaN	1.5788412036773383	NaN	0.015004036477042947	-0.9748734249730786	0.0	NaN
classical	-7.653061224489796	12.816326530612246	30.0	true	NaN	1.3336306752812623	NaN	0.012139132483755274	NaN	NaN	NaN
classical	-7.653061224489796	13.081632653061225	0.0	true	NaN	1.6043879579594027	NaN	0.011981249334528118	-0.9863557043399184	0.0	NaN
classical	-7.653061224489796	13.081632653061225	30.0	true	NaN	1.3535903133800484	NaN	0.010882790045624957	NaN	NaN	NaN
classical	-7.653061224489796	13.346938775510205	0.0	true	NaN	1.6412638545539373	NaN	0.0182020757708699	-0.8952816290079327	0.0	NaN
classical	-7.653061224489796	13.346938775510205	30.0	true	NaN	1.373537139318424	NaN	0.010339361478577353	NaN	NaN	NaN
classical	-7.653061224489796	13.612244897959185	0.0	true	NaN	1.6675702255963445	NaN	0.01657337580542873	-0.9051882822960555	0.0	NaN
classical	-7.653061224489796	13.612244897959185	30.0	true	NaN	1.3937195440437218	NaN	0.010742014841852204	NaN	NaN	NaN
classical	-7.653061224489796	13.877551020408164	0.0	true	NaN	1.7097048199792577	NaN	0.014971072779875451	-0.9260137559410673	0.0	NaN
classical	-7.653061224489796	13.877551020408164	30.0	true	NaN	1.4134191191630454	NaN	0.011127928045929256	NaN	NaN	NaN
classical	-7.653061224489796	14.142857142857144	0.0	true	NaN	1.7545479532931025	NaN	0.013248044491775763	-0.9467752209986819	0.0	NaN
classical	-7.653061224489796	14.142857142857144	30.0	true	NaN	1.4312837390389999	NaN	0.00988152835398862	NaN	NaN	NaN
classical	-7.653061224489796	14.408163265306124	0.0	true	NaN	1.7997426742741667	NaN	0.01138356683667753	-0.9629208194407952	0.0	NaN
classical	-7.653061224489796	14.408163265306124	30.0	true	NaN	1.4496481217915889	NaN	0.01048697110371664	NaN	NaN	NaN
classical	-7.653061224489796	14.673469387755103	0.0	true	NaN	1.8545374939646604	NaN	0.018369039151248906	-0.8863254635976247	0.0	NaN
classical	-7.653061224489796	14.673469387755103	30.0	true	NaN	1.466712377146076	NaN	0.009306230122623337	NaN	NaN	NaN
classical	-7.653061224489796	14.938775510204083	0.0	true	NaN	1.9088067313139943	NaN	0.0172802698341213	-0.8841053250351724	0.0	NaN
classical	-7.653061224489796	14.938775510204083	30.0	true	NaN	1.4840693858348488	NaN	0.00939286012181707	NaN	NaN	NaN
classical	-7.653061224489796	15.204081632653063	0.0	true	NaN	1.965301158881835	NaN	0.01627535037510681	-0.8880165580702383	0.0	NaN
classical	-7.653061224489796	15.204081632653063	30.0	true	NaN	1.5011101227967862	NaN	0.009481207281257809	NaN	NaN	NaN
classical	-7.653061224489796	15.469387755102042	0.0	true	NaN	2.022682994471185	NaN	0.015310025695505523	-0.8956880201724556	0.0	NaN
classical	-7.653061224489796	15.469387755102042	30.0	true	NaN	1.517849945985923	NaN	0.009548621375259005	NaN	NaN	NaN
classical	-7.653061224489796	15.73469387755102	0.0	true	NaN	2.080932029755295	NaN	0.014359233362186277	-0.9052812562172792	0.0	NaN
classical	-7.653061224489796	15.73469387755102	30.0	true	NaN	1.536069854229519	NaN	0.008517401051348588	NaN	NaN	NaN
classical	-7.653061224489796	16.0	0.0	true	NaN	2.1400373291752413	NaN	0.013405679391095772	-0.9155593082427521	0.0	NaN
classical	-7.653061224489796	16.0	30.0	true	NaN	NaN	NaN	NaN	NaN	NaN	NaN
classical	-7.040816326530612	3.0	0.0	true	0.02596835431704976	0.11534117870302331	0.055368371367460825	0.009601920111412532	0.93846359310918	0.0	0.12697975264445227
classical	-7.040816326530612	3.0	30.0	true	0.03276644922881988	0.12062602881342845	0.07584104472022066	0.014883827453316031	0.9319868948443999	-0.016391906343880533	0.18813278439278464
classical	-7.040816326530612	3.2653061224489797	0.0	true	0.0389531497763676	0.13449611601023068	0.06437042440404234	0.010674162482870798	0.9274722370718694	0.0	0.15051373821770114
classical	-7.040816326530612	3.2653061224489797	30.0	true	0.04384739292019846	0.1407440633429603	0.08904511265701101	0.01574794776254269	0.9187472381574577	-0.019441282463256625	0.22639148830622174
classical	-7.040816326530612	3.5306122448979593	0.0	true	0.052949027689149795	0.15571168012220046	0.07429209860992089	0.011747087810455999	0.9149741082608314	0.0	0.17760217513622398
classical	-7.040816326530612	3.5306122448979593	30.0	true	0.05617845834141336	0.16316157865391043	0.10360075591213885	0.01666132353698196	0.9031230705210521	-0.022980850481705947	0.27225970808315564
classical	-7.040816326530612	3.795918367346939	0.0	true	0.0682589999669586	0.17925229553973895	0.08579029162724075	0.012826377506912292	0.9005392128957691	0.0	0.20933172318541507
classical	-7.040816326530612	3.795918367346939	30.0	true	0.06984332630604168	0.1881360110120277	0.11951589214886935	0.017692183807965653	0.8846171684628078	-0.027090821930837963	0.3276188973493505
classical	-7.040816326530612	4.061224489795919	0.0	true	0.08480817585905459	0.20496439825020418	0.09881775176401605	0.013867906210631626	0.8838988172962667	0.0	0.24651256561721135
classical	-7.040816326530612	4.061224489795919	30.0	true	0.08522678860043303	0.2164250929349155	0.13695310919094394	0.019105399580132906	0.8620210739091475	-0.03198796219834646	0.3967780947811298
classical	-7.040816326530612	4.326530612244898	0.0	true	0.10237751507081383	0.2326986984352831	0.11259129466849921	0.014912169184605951	0.8649316313268385	0.0	0.28970149125963335
classical	-7.040816326530612	4.326530612244898	30.0	true	0.10253411692000963	0.2483529395714709	0.15594459910419206	0.020664059978735726	0.8344635241151097	-0.037781516431204976	0.4835225870084136
classical	-7.040816326530612	4.591836734693878	0.0	true	0.1211589897751324	0.2625750737854867	0.12659999682145345	0.01595512763776731	0.8435273175977772	0.0	0.3395071630533053
classical	-7.040816326530612	4.591836734693878	30.0	true	0.12186299298619879	0.2843085255401001	0.17692089335638256	0.022296174747945454	0.8010493593476204	-0.044543305045010674	0.592402642428339
classical	-7.040816326530612	4.857142857142858	0.0	true	0.14155068480375022	0.2948299229839997	0.14082266038045135	0.017022652242333354	0.8195591219964108	0.0	0.3966694477189847
classical	-7.040816326530612	4.857142857142858	30.0	true	0.14280048194941186	0.32378639612877325	0.20004773034487702	0.023681811636308475	0.7613662011241199	-0.05220106398612047	0.7272660187170287
classical	-7.040816326530612	5.122448979591837	0.0	true	0.1641761239759756	0.33000165667816217	0.15562202179847934	0.018139305929117302	0.7926265797964587	0.0	0.46272530495913383
classical	-7.040816326530612	5.122448979591837	30.0	true	0.16486095950953858	0.3666652884521955	0.22572391242951095	0.02510035280855416	0.7144218687067959	-0.06074131287703852	0.8951059853986983
classical	-7.040816326530612	5.387755102040817	0.0	true	0.1896837930476042	0.36871364392222744	0.17150252415414113	0.019131631721946995	0.7621035542608412	0.0	0.5400282978010347
classical	-7.040816326530612	5.387755102040817	30.0	true	0.18716173415530432	0.41172891902338027	0.25352249424846424	0.026127688071935502	0.6610389620157717	-0.06977220285629065	1.097806677263896
classical	-7.040816326530612	5.653061224489797	0.0	true	0.21909754413924415	0.41235466770979345	0.18933389689204733	0.020193443140418814	0.7265226853502399	0.0	0.6335910138227531
classical	-7.040816326530612	5.653061224489797	30.0	true	0.20900624354812178	0.4587965471774621	0.28359315423721654	0.02700496723641713	0.6007612561913382	-0.07910668150200414	1.3432626384079467
classical	-7.040816326530612	5.918367346938776	0.0	true	0.25308708313608214	0.4624900809300294	0.21012415572760024	0.021585908785005086	0.683907458244134	0.0	0.7508549005073383
classical	-7.040816326530612	5.918367346938776	30.0	true	0.22941817443349577	0.5072142049727184	0.3157803725162235	0.027757282931016605	0.5334747400679938	-0.08845020702017349	1.6404394856175444
classical	-7.040816326530612	6.183673469387755	0.0	true	0.29059490035757723	0.5192752629704867	0.2344574840127268	0.02321829920456372	0.6328861307740177	0.0	0.8993005998574161
classical	-7.040816326530612	6.183673469387755	30.0	true	0.24723452416124786	0.55571728418616	0.3494229670153726	0.028189431447528574	0.4600842834221756	-0.09735842096673693	1.9961223564334665
classical	-7.040816326530612	6.448979591836735	0.0	true	0.3292846367726273	0.581894452791142	0.2626031961308517	0.02494910944148781	0.5724728890065356	0.0	1.087528094080069
classical	-7.040816326530612	6.448979591836735	30.0	false	0.26144038879735665	0.6037403892193738	0.3842827468188279	0.028539866847544795	0.38055350742574	-0.10550760508268286	2.424557969805586
classical	-7.040816326530612	6.714285714285714	0.0	true	0.36550693667114353	0.647977630342819	0.29409460504509016	0.026705919335805378	0.5029415784929949	0.0	1.3228948579768678
classical	-7.040816326530612	6.714285714285714	30.0	true	0.2708987729786897	0.6500400746650097	0.41966886562681405	0.028729105215987077	0.29556488589578894	-0.11249958169206882	2.9406262229295197
classical	-7.040816326530612	6.979591836734694	0.0	true	0.39586098195650277	0.7143821634022547	0.32776289688275273	0.028433776324969295	0.4260331912169284	0.0	1.6099676005248313
classical	-7.040816326530612	6.979591836734694	30.0	true	0.2750894237299495	0.693485950578076	0.4546645443016114	0.028599455249408757	0.2061180829782714	-0.11795124618654282	3.562197764217773
classical	-7.040816326530612	7.244897959183674	0.0	false	0.41941829684914067	0.7801186566856058	0.3629084601326251	0.030609821202789354	0.34296811283393647	0.0	1.9569545423668844
classical	-7.040816326530612	7.244897959183674	30.0	true	NaN	0.734312181098501	NaN	0.0284311717596787	0.11196055657750312	-0.12158600129893293	NaN
classical	-7.040816326530612	7.510204081632653	0.0	true	NaN	0.8409754292528826	NaN	0.03223275204729296	0.2573447381127889	0.0	NaN
classical	-7.040816326530612	7.510204081632653	30.0	true	NaN	0.7719407142099335	NaN	0.027949250032470317	0.013362703839917736	-0.12308382198310641	NaN
classical	-7.040816326530612	7.775510204081633	0.0	true	NaN	0.8941088785004251	NaN	0.032254308967528865	0.17459542826750396	0.0	NaN
classical	-7.040816326530612	7.775510204081633	30.0	false	NaN	0.8070233639090328	NaN	0.027339847951815082	-0.09033781939494381	-0.12211492436873607	NaN
classical	-7.040816326530612	8.040816326530614	0.0	true	NaN	0.9425446567860005	NaN	0.03188657532393425	0.09250755040691738	0.0	NaN
classical	-7.040816326530612	8.040816326530614	30.0	true	NaN	0.8401187258616855	NaN	0.026656870948383895	-0.20015108555245256	-0.11824766336222767	NaN
classical	-7.040816326530612	8.306122448979593	0.0	true	NaN	0.986967299310966	NaN	0.0312733548903614	0.011087494943345162	0.0	NaN
classical	-7.040816326530612	8.306122448979593	30.0	true	NaN	0.8717669000313659	NaN	0.02590711265467512	-0.31710169366440166	-0.11089298116851626	NaN
classical	-7.040816326530612	8.571428571428573	0.0	true	NaN	1.0281167936285274	NaN	0.0304763199926273	-0.06995961837396437	0.0	NaN
classical	-7.040816326530612	8.571428571428573	30.0	true	NaN	0.9022102191365484	NaN	0.02504964611621037	-0.44250536559682097	-0.09929213075779178	NaN
classical	-7.040816326530612	8.836734693877553	0.0	true	NaN	1.0667876883196956	NaN	0.02955649471950078	-0.1512494492109433	0.0	NaN
classical	-7.040816326530612	8.836734693877553	30.0	true	NaN	0.9311769047591711	NaN	0.023907766068555082	NaN	NaN	NaN
classical	-7.040816326530612	9.102040816326532	0.0	true	NaN	1.103592345505397	NaN	0.028568804023321286	-0.23330097230159927	0.0	NaN
classical	-7.040816326530612	9.102040816326532	30.0	true	NaN	0.9591162818920176	NaN	0.022578243115031777	NaN	NaN	NaN
classical	-7.040816326530612	9.36734693877551	0.0	true	NaN	1.1390130775042442	NaN	0.027565077291259774	-0.31650037307091816	0.0	NaN
classical	-7.040816326530612	9.36734693877551	30.0	true	NaN	0.9859952653114377	NaN	0.020917240659036464	NaN	NaN	NaN
classical	-7.040816326530612	9.63265306122449	0.0	true	NaN	1.1733532726649776	NaN	0.026577180300208104	-0.4009467448316626	0.0	NaN
classical	-7.040816326530612	9.63265306122449	30.0	true	NaN	1.0113075304662507	NaN	0.01845886016450014	NaN	NaN	NaN
classical	-7.040816326530612	9.89795918367347	0.0	true	NaN	1.2068134135799573	NaN	0.025623829265421103	-0.48654034276977765	0.0	NaN
classical	-7.040816326530612	9.89795918367347	30.0	true	NaN	1.0354582152524077	NaN	0.015520853612872133	-0.9858458865950768	-0.003513485985444336	NaN
classical	-7.040816326530612	10.16326530612245	0.0	true	NaN	1.2395542910825124	NaN	0.024712267717648194	-0.5730574446252551	0.0	NaN
classical	-7.040816326530612	10.16326530612245	30.0	true	NaN	1.0630828389417746	NaN	0.01561160069228887	-0.9811771747895235	-0.004661418959005614	NaN
classical	-7.040816326530612	10.428571428571429	0.0	true	NaN	1.2716881455909594	NaN	0.023844316906435528	-0.6599108333270305	0.0	NaN
classical	-7.040816326530612	10.428571428571429	30.0	true	NaN	1.0903829120835968	NaN	0.015954463446933253	-0.9724163278440456	-0.006800810667788677	NaN
classical	-7.040816326530612	10.693877551020408	0.0	true	NaN	1.3032471849723375	NaN	0.02295798400579592	-0.7459060731110747	0.0	NaN
classical	-7.040816326530612	10.693877551020408	30.0	true	NaN	1.1141838477734078	NaN	0.013802127073940488	-0.9822849910641015	-0.004389524541275057	NaN
classical	-7.040816326530612	10.959183673469388	0.0	true	NaN	1.3341056341565662	NaN	0.021883927190766247	-0.8287414990405506	0.0	NaN
classical	-7.040816326530612	10.959183673469388	30.0	true	NaN	1.1413067297953046	NaN	0.014975911969368113	-0.9792109113684684	-0.005143248882116255	NaN
classical	-7.040816326530612	11.224489795918368	0.0	true	NaN	1.3639662219487891	NaN	0.02042962725761148	-0.9036854958301321	0.0	NaN
classical	-7.040816326530612	11.224489795918368	30.0	true	NaN	1.1681453929113814	NaN	0.016184015897638654	NaN	NaN	NaN
classical	-7.040816326530612	11.489795918367347	0.0	true	NaN	1.3921220374746435	NaN	0.018215209081976932	-0.960926066497259	0.0	NaN
classical	-7.040816326530612	11.489795918367347	30.0	true	NaN	1.1906721386031185	NaN	0.014080163785675484	NaN	NaN	NaN
classical	-7.040816326530612	11.755102040816327	0.0	true	NaN	1.4168723305726723	NaN	0.014313684202909543	-0.9889400719050563	0.0	NaN
classical	-7.040816326530612	11.755102040816327	30.0	true	NaN	1.213697721216025	NaN	0.01299812881162831	-0.9707979453036748	-0.007193918674269802	NaN
classical	-7.040816326530612	12.020408163265307	0.0	true	NaN	1.4498640846983593	NaN	0.015500418915556981	-0.9902361026461131	0.0	NaN
classical	-7.040816326530612	12.020408163265307	30.0	true	NaN	1.2368448337800524	NaN	0.012430325137644142	NaN	NaN	NaN
classical	-7.040816326530612	12.285714285714286	0.0	true	NaN	1.4695944934900658	NaN	0.009395698672756518	-0.9972012900858995	0.0	NaN
classical	-7.040816326530612	12.285714285714286	30.0	true	NaN	1.259518674060889	NaN	0.012589316222542364	NaN	NaN	NaN
classical	-7.040816326530612	12.551020408163266	0.0	true	NaN	1.5086188058939973	NaN	0.013200664342419672	-0.991206431881644	0.0	NaN
classical	-7.040816326530612	12.551020408163266	30.0	true	NaN	1.2813964262100652	NaN	0.012017586749888322	NaN	NaN	NaN
classical	-7.040816326530612	12.816326530612246	0.0	true	NaN	1.5448919229942366	NaN	0.017833039852516146	-0.9450173370154785	0.0	NaN
classical	-7.040816326530612	12.816326530612246	30.0	true	NaN	1.303924037474435	NaN	0.013391600980722843	NaN	NaN	NaN
classical	-7.040816326530612	13.081632653061225	0.0	true	NaN	1.5705467382443126	NaN	0.015441387958185799	-0.9639429214998246	0.0	NaN
classical	-7.040816326530612	13.081632653061225	30.0	true	NaN	1.3243346385777874	NaN	0.012858411859568345	NaN	NaN	NaN
classical	-7.040816326530612	13.346938775510205	0.0	true	NaN	1.5954135610654268	NaN	0.01277984093589711	-0.9799978858695123	0.0	NaN
classical	-7.040816326530612	13.346938775510205	30.0	true	NaN	1.3442043329828453	NaN	0.012336657801337084	NaN	NaN	NaN
classical	-7.040816326530612	13.612244897959185	0.0	true	NaN	1.6194588503074394	NaN	0.009877805479020736	-0.988714043666159	0.0	NaN
classical	-7.040816326530612	13.612244897959185	30.0	true	NaN	1.3628491696508505	NaN	0.010910029616810375	NaN	NaN	NaN
classical	-7.040816326530612	13.877551020408164	0.0	true	NaN	1.6552406137210405	NaN	0.0167969013169151	-0.8913431597463902	0.0	NaN
classical	-7.040816326530612	13.877551020408164	30.0	true	NaN	1.3817070527234578	NaN	0.010427569874428326	NaN	NaN	NaN
classical	-7.040816326530612	14.142857142857144	0.0	true	NaN	1.6902590860333289	NaN	0.015344063146218629	-0.9027798856321251	0.0	NaN
classical	-7.040816326530612	14.142857142857144	30.0	true	NaN	1.400113134214169	NaN	0.009963282509440462	NaN	NaN	NaN
classical	-7.040816326530612	14.408163265306124	0.0	true	NaN	1.733873187641451	NaN	0.013851577846196308	-0.9226113253247727	0.0	NaN
classical	-7.040816326530612	14.408163265306124	30.0	true	NaN	1.4188818384039106	NaN	0.010479483570182146	NaN	NaN	NaN
classical	-7.040816326530612	14.673469387755103	0.0	true	NaN	1.7778393350114226	NaN	0.012229014759893247	-0.9426315229234881	0.0	NaN
classical	-7.040816326530612	14.673469387755103	30.0	true	NaN	1.4359076656439633	NaN	0.00933437735080284	NaN	NaN	NaN
classical	-7.040816326530612	14.938775510204083	0.0	true	NaN	1.8221496914633024	NaN	0.01047038412176131	-0.9589233005603449	0.0	NaN
classical	-7.040816326530612	14.938775510204083	30.0	true	NaN	1.4515907043733218	NaN	0.007008311343268216	NaN	NaN	NaN
classical	-7.040816326530612	15.204081632653063	0.0	true	NaN	1.8668274847902775	NaN	0.008598406828188163	-0.9707246263328286	0.0	NaN
classical	-7.040816326530612	15.204081632653063	30.0	true	NaN	1.4688809643637157	NaN	0.0070623877406939895	NaN	NaN	NaN
classical	-7.040816326530612	15.469387755102042	0.0	true	NaN	1.9199945603264972	NaN	0.0066964687679488865	-0.9788482969448675	0.0	NaN
classical	-7.040816326530612	15.469387755102042	30.0	true	NaN	1.4858078003036441	NaN	0.007847204892926968	NaN	NaN	NaN
classical	-7.040816326530612	15.73469387755102	0.0	true	NaN	1.9850086069331918	NaN	0.015385049604501098	-0.8924753853721147	0.0	NaN
classical	-7.040816326530612	15.73469387755102	30.0	true	NaN	1.501535245657544	NaN	0.006757812545109863	NaN	NaN	NaN
classical	-7.040816326530612	16.0	0.0	true	NaN	2.0412020034256946	NaN	0.014450063577423258	-0.8983343173915163	0.0	NaN
classical	-7.040816326530612	16.0	30.0	true	NaN	1.51756400061051	NaN	0.0068088112165937634	NaN	NaN	NaN
classical	-6.428571428571429	3.0	0.0	true	0.03029164655977403	0.1163361171885247	0.05597462475794664	0.010639880233185572	0.9378865727540847	0.0	0.12820859201814058
classical	-6.428571428571429	3.0	30.0	true	0.036064438013462444	0.12170126920707615	0.07688865154342553	0.015993648559538807	0.9312114964303495	-0.016571763805873996	0.19035826155251728
classical	-6.428571428571429	3.2653061224489797	0.0	true	0.043683923501158725	0.13563796905376727	0.06500609305348712	0.011712131778827703	0.9267983909367525	0.0	0.15196526924160234
classical	-6.428571428571429	3.2653061224489797	30.0	true	0.04766058311346838	0.14206137941052846	0.09026499279203304	0.016863846290427788	0.9177356973180318	-0.019672374094709164	0.2293373595307314
classical	-6.428571428571429	3.5306122448979593	0.0	true	0.05816583123854403	0.1570874461483662	0.07523003277976993	0.012793827781746082	0.9141029789466648	0.0	0.17950344782516256
classical	-6.428571428571429	3.5306122448979593	30.0	true	0.06059297870427593	0.1648057082227547	0.10495628226116091	0.01780500821714995	0.9018378565223579	-0.023269169437152085	0.2760679086080993
classical	-6.428571428571429	3.795918367346939	0.0	true	0.07416977701919147	0.1809324292608706	0.087231266220373	0.013874933877287068	0.8993370780880415	0.0	0.21199590756852982
classical	-6.428571428571429	3.795918367346939	30.0	true	0.07512487248878362	0.1904149895906842	0.12104300398303117	0.01897005848753722	0.8828419879146157	-0.027480381321868395	0.3329890667675846
classical	-6.428571428571429	4.061224489795919	0.0	true	0.09131658918353441	0.20682155235383173	0.1004083990819706	0.014920485962386286	0.8824293115628716	0.0	0.24982757698246053
classical	-6.428571428571429	4.061224489795919	30.0	true	0.09168827548112808	0.21978129192018633	0.13874724084557843	0.020601639231861205	0.85927297794876	-0.032574535780248014	0.4053083031754041
classical	-6.428571428571429	4.326530612244898	0.0	true	0.10957482519580046	0.23475877244856286	0.11398037260558641	0.015986489252964763	0.8632908347425561	0.0	0.29347896250739103
classical	-6.428571428571429	4.326530612244898	30.0	true	0.11037297442255135	0.25282323509642896	0.15796685808340555	0.02216104064469813	0.8310761026996804	-0.03848011624873481	0.49437278022046527
classical	-6.428571428571429	4.591836734693878	0.0	true	0.12933885161922937	0.26494537238572	0.12765692825756692	0.017049124301786726	0.8418457262877372	0.0	0.34346910048981066
classical	-6.428571428571429	4.591836734693878	30.0	true	0.1310527830710438	0.2898187841055675	0.17926005409631465	0.023723573569577813	0.7970035292293407	-0.04534252775907331	0.6058707528771761
classical	-6.428571428571429	4.857142857142858	0.0	true	0.15121866164085135	0.2978354341337851	0.14166696853518568	0.018181918836569017	0.8178262403602385	0.0	0.4008606666469071
classical	-6.428571428571429	4.857142857142858	30.0	true	0.15320413019951046	0.33011766365261197	0.2027004844220891	0.02510425648781704	0.7570219585591895	-0.05301490364408398	0.7424117190369619
classical	-6.428571428571429	5.122448979591837	0.0	true	0.17598574484934293	0.3341239785564224	0.15651157512728625	0.019289368864108057	0.7906640278790321	0.0	0.46761641237394547
classical	-6.428571428571429	5.122448979591837	30.0	true	0.17618093116436295	0.3732261399844311	0.22841329789004156	0.026345638423589064	0.7107501978841959	-0.06138557709073305	0.9086330697660445
classical	-6.428571428571429	5.387755102040817	0.0	true	0.20445148048875328	0.37477021218037687	0.17289948468292565	0.020312031660139916	0.7593222624649594	0.0	0.547205574941866
classical	-6.428571428571429	5.387755102040817	30.0	true	0.19912519108330265	0.41819516350941627	0.2560684097229994	0.02724219418012549	0.6588792256997248	-0.07012240742644019	1.1062881508027178
classical	-6.428571428571429	5.653061224489797	0.0	true	0.23754364715843232	0.4214134851783962	0.1918122886898948	0.021566222316291763	0.7219888549177789	0.0	0.6457908116844241
classical	-6.428571428571429	5.653061224489797	30.0	true	0.22122524229415427	0.4648227842203967	0.2857928740853619	0.02809603151576587	0.6008610397011636	-0.0790919851117123	1.3428407392617598
classical	-6.428571428571429	5.918367346938776	0.0	true	0.27475654232452257	0.47462951391904107	0.21391679755884213	0.02314828375955367	0.6772509069100046	0.0	0.769709747683715
classical	-6.428571428571429	5.918367346938776	30.0	true	0.24126565754281484	0.5116820261213467	0.3168680411912681	0.02860772936794615	0.5376909535300305	-0.08789789357710961	1.621044947767526
classical	-6.428571428571429	6.183673469387755	0.0	true	0.31415932197567326	0.5337908386653405	0.23949525653844167	0.02486192385089317	0.624255585144361	0.0	0.9253332253673452
classical	-6.428571428571429	6.183673469387755	30.0	true	0.2582638008185829	0.5580630394219382	0.3489542283361247	0.028940603781249973	0.4696572488471935	-0.09627231841522935	1.9476933649701347
classical	-6.428571428571429	6.448979591836735	0.0	true	0.35254259344665645	0.5970335960367174	0.2683105999815347	0.026601854063224163	0.5629724962266487	0.0	1.1184521924177924
classical	-6.428571428571429	6.448979591836735	30.0	true	0.2712638254967621	0.6032533222607792	0.3816846128834155	0.02925012956520932	0.39699295054801276	-0.103950800320073	2.3319846220526483
classical	-6.428571428571429	6.714285714285714	0.0	true	0.38633021318429517	0.6613422366040745	0.2993913567626637	0.028282596896459924	0.4947236842999294	0.0	1.3521597898188717
classical	-6.428571428571429	6.714285714285714	30.0	true	0.2794155661226833	0.6457994939723388	0.41409430240426975	0.029190161873689453	0.32074893397140797	-0.11061248413246051	2.7807711720035053
classical	-6.428571428571429	6.979591836734694	0.0	true	0.41359134339840936	0.7245479554544302	0.3317453580254041	0.030149091797455875	0.42119432088042674	0.0	1.6290683704984257
classical	-6.428571428571429	6.979591836734694	30.0	true	0.28282659993663567	0.6856679575949189	0.4460100668840253	0.028977466248661796	0.24085937461782975	-0.11606592643344932	3.310156028408384
classical	-6.428571428571429	7.244897959183674	0.0	true	0.4338314014566837	0.7860236288387286	0.3649984741057341	0.03246561800235738	0.34295347371426976	0.0	1.9570194772824279
classical	-6.428571428571429	7.244897959183674	30.0	true	0.2818195099524696	0.7229627654766599	0.47736725280536785	0.028661352008979457	0.15708038506878666	-0.12011318342060257	3.9435775325119096
classical	-6.428571428571429	7.510204081632653	0.0	true	NaN	0.8387601224137858	NaN	0.03278819441472198	0.26799217113679397	0.0	NaN
classical	-6.428571428571429	7.510204081632653	30.0	true	NaN	0.7575274935017934	NaN	0.028080993774432732	0.06930857125657378	-0.12252361384885885	NaN
classical	-6.428571428571429	7.775510204081633	0.0	true	NaN	0.8862024013218882	NaN	0.032531043988856624	0.19440830144867138	0.0	NaN
classical	-6.428571428571429	7.775510204081633	30.0	true	NaN	0.7903387899771267	NaN	0.027490324786466843	-0.02357183068701767	-0.12303856013498538	NaN
classical	-6.428571428571429	8.040816326530614	0.0	true	NaN	0.9295831645101396	NaN	0.0319960282013384	0.12159229046446929	0.0	NaN
classical	-6.428571428571429	8.040816326530614	30.0	true	NaN	0.8214443330512488	NaN	0.026723319672094934	-0.1223044150940015	-0.12128886516217814	NaN
classical	-6.428571428571429	8.306122448979593	0.0	true	NaN	0.9698083914730524	NaN	0.03125655481031607	0.04899332176253801	0.0	NaN
classical	-6.428571428571429	8.306122448979593	30.0	true	NaN	0.8516894312315857	NaN	0.025978783268890544	-0.22815992418334632	-0.11679340748438065	NaN
classical	-6.428571428571429	8.571428571428573	0.0	true	NaN	1.0076388431549412	NaN	0.03037442224816528	-0.02401011285938881	0.0	NaN
classical	-6.428571428571429	8.571428571428573	30.0	true	NaN	0.8807974385364594	NaN	0.025064392228924506	-0.34197830299502013	-0.10889983413014266	NaN
classical	-6.428571428571429	8.836734693877553	0.0	true	NaN	1.0436710932399436	NaN	0.029408429378553168	-0.0979941929555499	0.0	NaN
classical	-6.428571428571429	8.836734693877553	30.0	true	NaN	0.9087943752395813	NaN	0.023963271664853326	-0.465006491264498	-0.0968027926835951	NaN
classical	-6.428571428571429	9.102040816326532	0.0	true	NaN	1.0783957836737461	NaN	0.02841925192537066	-0.1734801727632651	0.0	NaN
classical	-6.428571428571429	9.102040816326532	30.0	true	NaN	0.9360403878876887	NaN	0.022778229570673922	NaN	NaN	NaN
classical	-6.428571428571429	9.36734693877551	0.0	true	NaN	1.1121473723939497	NaN	0.027450229365315364	-0.2507737385189155	0.0	NaN
classical	-6.428571428571429	9.36734693877551	30.0	true	NaN	0.9625433082096377	NaN	0.02145970141972208	NaN	NaN	NaN
classical	-6.428571428571429	9.63265306122449	0.0	true	NaN	1.1451378037803392	NaN	0.02652907210418203	-0.32998557157403385	0.0	NaN
classical	-6.428571428571429	9.63265306122449	30.0	true	NaN	0.988108686049101	NaN	0.019807215740865174	NaN	NaN	NaN
classical	-6.428571428571429	9.89795918367347	0.0	true	NaN	1.177533288128917	NaN	0.02567230779975532	-0.41116118202720875	0.0	NaN
classical	-6.428571428571429	9.89795918367347	30.0	true	NaN	1.01217871974248	NaN	0.017349862535424015	-0.9673140683842001	-0.008037936638249357	NaN
classical	-6.428571428571429	10.16326530612245	0.0	true	NaN	1.2094463371753834	NaN	0.024895371423786544	-0.49415582300205196	0.0	NaN
classical	-6.428571428571429	10.16326530612245	30.0	true	NaN	1.0368416155498033	NaN	0.01584737492164946	-0.9787536081595616	-0.005255171814329429	NaN
classical	-6.428571428571429	10.428571428571429	0.0	true	NaN	1.240912270206284	NaN	0.02415300970695576	-0.578609634523003	0.0	NaN
classical	-6.428571428571429	10.428571428571429	30.0	true	NaN	1.0623080667393663	NaN	0.015129893795390618	-0.9790288964952056	-0.005187802478423588	NaN
classical	-6.428571428571429	10.693877551020408	0.0	true	NaN	1.271824825324189	NaN	0.02331086079673311	-0.6637930993242962	0.0	NaN
classical	-6.428571428571429	10.693877551020408	30.0	true	NaN	1.0879845053450772	NaN	0.015292568871374018	-0.9730139622365543	-0.006655478661591734	NaN
classical	-6.428571428571429	10.959183673469388	0.0	true	NaN	1.3020804942675863	NaN	0.022300096142929045	-0.7483622212510166	0.0	NaN
classical	-6.428571428571429	10.959183673469388	30.0	true	NaN	1.1098633942334735	NaN	0.01245570897173982	-0.986322729146896	-0.0033959342460285363	NaN
classical	-6.428571428571429	11.224489795918368	0.0	true	NaN	1.3316236773189858	NaN	0.021111499406860412	-0.8299029948056065	0.0	NaN
classical	-6.428571428571429	11.224489795918368	30.0	true	NaN	1.1332432765487663	NaN	0.011410466999374345	-0.9900702947750855	-0.002470101425495433	NaN
classical	-6.428571428571429	11.489795918367347	0.0	true	NaN	1.360270263251482	NaN	0.01965034751064427	-0.9037338111472091	0.0	NaN
classical	-6.428571428571429	11.489795918367347	30.0	true	NaN	1.1602605270148065	NaN	0.013449093443749408	-0.9712122778375541	-0.007093338922197406	NaN
classical	-6.428571428571429	11.755102040816327	0.0	true	NaN	1.3873919048310213	NaN	0.017558574640879166	-0.960396095690966	0.0	NaN
classical	-6.428571428571429	11.755102040816327	30.0	true	NaN	1.1824109982892859	NaN	0.012485655769204648	-0.9799277500420694	-0.004967700587187168	NaN
classical	-6.428571428571429	12.020408163265307	0.0	true	NaN	1.4114093000087207	NaN	0.013944756163607672	-0.9887271738452181	0.0	NaN
classical	-6.428571428571429	12.020408163265307	30.0	true	NaN	1.207273198661848	NaN	0.014061231717163149	NaN	NaN	NaN
classical	-6.428571428571429	12.285714285714286	0.0	true	NaN	1.4431464430244123	NaN	0.015269697675347712	-0.9903580146134214	0.0	NaN
classical	-6.428571428571429	12.285714285714286	30.0	true	NaN	1.2273041645406513	NaN	0.011744867997477317	-0.9768451058579666	-0.0057217048951678055	NaN
classical	-6.428571428571429	12.551020408163266	0.0	true	NaN	1.476990767930687	NaN	0.017228802963768528	-0.9740069482376376	0.0	NaN
classical	-6.428571428571429	12.551020408163266	30.0	true	NaN	1.2492954564927958	NaN	0.011538727743319016	NaN	NaN	NaN
classical	-6.428571428571429	12.816326530612246	0.0	true	NaN	1.5005585896512363	NaN	0.013833637438232	-0.9875052938813068	0.0	NaN
classical	-6.428571428571429	12.816326530612246	30.0	true	NaN	1.2706362529711044	NaN	0.011875416292952187	NaN	NaN	NaN
classical	-6.428571428571429	13.081632653061225	0.0	true	NaN	1.5345534947704593	NaN	0.017979587384295163	-0.9369672609040034	0.0	NaN
classical	-6.428571428571429	13.081632653061225	30.0	true	NaN	1.291399864577928	NaN	0.011661510859019916	NaN	NaN	NaN
classical	-6.428571428571429	13.346938775510205	0.0	true	NaN	1.5593833332848208	NaN	0.015910169272452344	-0.9473985118111684	0.0	NaN
classical	-6.428571428571429	13.346938775510205	30.0	true	NaN	1.311841749926865	NaN	0.012292251550348708	NaN	NaN	NaN
classical	-6.428571428571429	13.612244897959185	0.0	true	NaN	1.5835569569601644	NaN	0.01364042835641952	-0.967547253860267	0.0	NaN
classical	-6.428571428571429	13.612244897959185	30.0	true	NaN	1.3310784905836281	NaN	0.011864195443836316	NaN	NaN	NaN
classical	-6.428571428571429	13.877551020408164	0.0	true	NaN	1.606914052584608	NaN	0.01108379063093095	-0.9817203087308349	0.0	NaN
classical	-6.428571428571429	13.877551020408164	30.0	true	NaN	1.3491445691296562	NaN	0.010479041085636694	NaN	NaN	NaN
classical	-6.428571428571429	14.142857142857144	0.0	true	NaN	1.6399996985552798	NaN	0.01700324731916366	-0.8932448888653232	0.0	NaN
classical	-6.428571428571429	14.142857142857144	30.0	true	NaN	1.3674617239775462	NaN	0.010092442647203867	NaN	NaN	NaN
classical	-6.428571428571429	14.408163265306124	0.0	true	NaN	1.6654397671921908	NaN	0.0155757705423326	-0.8870179707825083	0.0	NaN
classical	-6.428571428571429	14.408163265306124	30.0	true	NaN	1.3853514993979692	NaN	0.009705727396998187	NaN	NaN	NaN
classical	-6.428571428571429	14.673469387755103	0.0	true	NaN	1.7076165271099777	NaN	0.01424764997306944	-0.896565638348085	0.0	NaN
classical	-6.428571428571429	14.673469387755103	30.0	true	NaN	1.4021449676923505	NaN	0.008403618616644785	NaN	NaN	NaN
classical	-6.428571428571429	14.938775510204083	0.0	true	NaN	1.75020971247737	NaN	0.012861365111082117	-0.9140436764496103	0.0	NaN
classical	-6.428571428571429	14.938775510204083	30.0	true	NaN	1.4200744588336336	NaN	0.009077991908978556	NaN	NaN	NaN
classical	-6.428571428571429	15.204081632653063	0.0	true	NaN	1.7931786921340251	NaN	0.011374174595300863	-0.9333396990009106	0.0	NaN
classical	-6.428571428571429	15.204081632653063	30.0	true	NaN	1.4370482111070395	NaN	0.008945505088191528	NaN	NaN	NaN
classical	-6.428571428571429	15.469387755102042	0.0	true	NaN	1.8365102953027894	NaN	0.009770710633312689	-0.9504490430179632	0.0	NaN
classical	-6.428571428571429	15.469387755102042	30.0	true	NaN	1.45300854809279	NaN	0.007933563040948364	NaN	NaN	NaN
classical	-6.428571428571429	15.73469387755102	0.0	true	NaN	1.8802156817154465	NaN	0.008060469943024822	-0.963786676971565	0.0	NaN
classical	-6.428571428571429	15.73469387755102	30.0	true	NaN	1.4686680470743296	NaN	0.006926299169423683	NaN	NaN	NaN
classical	-6.428571428571429	16.0	0.0	true	NaN	1.9314634507447457	NaN	0.006309620054813058	-0.9734782775538172	0.0	NaN
classical	-6.428571428571429	16.0	30.0	true	NaN	1.484039785863038	NaN	0.005912405438753985	NaN	NaN	NaN
classical	-5.816326530612244	3.0	0.0	true	0.034447306530113256	0.1172954307770306	0.05653266825884312	0.011681226207841525	0.9373326186487407	0.0	0.12938899752788716
classical	-5.816326530612244	3.0	30.0	true	0.03928368974801382	0.1227777542552779	0.07793714600529139	0.017107754154044055	0.9304291517192883	-0.016753072676459813	0.19260558044245515
classical	-5.816326530612244	3.2653061224489797	0.0	true	0.04817018031421534	0.13673093813304188	0.065663586202161	0.01274986834526091	0.9261454805649234	0.0	0.1533726713382328
classical	-5.816326530612244	3.2653061224489797	30.0	true	0.05138853021530022	0.14338778043328432	0.0914319294615796	0.01798685733755775	0.9167373779454849	-0.019900182667239828	0.23224792614365763
classical	-5.816326530612244	3.5306122448979593	0.0	true	0.0632766597548075	0.15849373196692304	0.07634001739159763	0.013844227361123953	0.9131797289201364	0.0	0.18152036584428555
classical	-5.816326530612244	3.5306122448979593	30.0	true	0.06500157816489809	0.16656097388492921	0.10624987234357003	0.018992744566762598	0.9005288613836189	-0.023562380148326453	0.2799521201616106
classical	-5.816326530612244	3.795918367346939	0.0	true	0.07990931358718886	0.18258013123540695	0.08870416310226323	0.014920272743183425	0.8981259407746551	0.0	0.21468345600665142
classical	-5.816326530612244	3.795918367346939	30.0	true	0.08054677260053125	0.19306602176495782	0.12255447937848318	0.02039196784005737	0.8807973857036804	-0.027928048499322688	0.33918740045687484
classical	-5.816326530612244	4.061224489795919	0.0	true	0.0975949590786702	0.20861086945987362	0.10181397836936514	0.015979433391587392	0.8810384042557162	0.0	0.25297005202050443
classical	-5.816326530612244	4.061224489795919	30.0	true	0.0983427061334324	0.22340309844998482	0.14038938930586164	0.02202094296941725	0.8565971493022007	-0.033143802626775166	0.41363947322039774
classical	-5.816326530612244	4.326530612244898	0.0	true	0.11663620149488416	0.23678468113249457	0.11505851256043625	0.017063502542099707	0.8618229587265613	0.0	0.2968639754403891
classical	-5.816326530612244	4.326530612244898	30.0	true	0.11840580114063118	0.2577207626183393	0.15997418127105478	0.023694404208025415	0.8274326509853982	-0.039228211647588475	0.5060896855557919
classical	-5.816326530612244	4.591836734693878	0.0	true	0.13759992543214764	0.2674211960116923	0.12841538632793253	0.018164401741575208	0.8403560945932096	0.0	0.3469848164185375
classical	-5.816326530612244	4.591836734693878	30.0	true	0.14025710281902282	0.2954468981687204	0.18143966184563226	0.025106855517270286	0.7930981733396126	-0.04611001294835625	0.6189308733463714
classical	-5.816326530612244	4.857142857142858	0.0	true	0.1613555694670245	0.3012610660627063	0.14233910108617048	0.019350985572997817	0.8161394877049712	0.0	0.40494799774960133
classical	-5.816326530612244	4.857142857142858	30.0	true	0.16340797130698406	0.3363275648229747	0.20509642798046154	0.026474178344228504	0.7530514434853559	-0.05375451420970411	0.7563220870821346
classical	-5.816326530612244	5.122448979591837	0.0	true	0.18869523461628457	0.3391015638178428	0.1574736388391309	0.020435838023474606	0.7883760570070407	0.0	0.4733320873175304
classical	-5.816326530612244	5.122448979591837	30.0	true	0.18701236982361608	0.3792793410456123	0.23061326047608083	0.027484054166401636	0.7079640831702103	-0.06187217005078738	0.9189374011134573
classical	-5.816326530612244	5.387755102040817	0.0	true	0.22051268756587394	0.3823121208275339	0.17468828816010323	0.021570388006338963	0.7556051060826249	0.0	0.5568334087674338
classical	-5.816326530612244	5.387755102040817	30.0	true	0.21022862696656527	0.423802503270187	0.2579110541597494	0.028295823945413832	0.6578962580408381	-0.07028140759195117	1.1101558176446518
classical	-5.816326530612244	5.653061224489797	0.0	true	0.2568805204056975	0.4319146148700389	0.19475079883077043	0.023040957527662456	0.7163212304616458	0.0	0.6611321109441781
classical	-5.816326530612244	5.653061224489797	30.0	true	0.23202203119547787	0.4691471928257468	0.2867424117383937	0.028984631405769457	0.6029657223934719	-0.07878142039479362	1.3339542649507008
classical	-5.816326530612244	5.918367346938776	0.0	true	0.29633217974023107	0.4876109355237924	0.21801061033930352	0.024743064163300257	0.6696682725016386	0.0	0.7913709158608622
classical	-5.816326530612244	5.918367346938776	30.0	true	0.2512646598580112	0.5139616291772953	0.31636203763516	0.029347131500099828	0.544314179816588	-0.08702133283243818	1.5907943486466052
classical	-5.816326530612244	6.183673469387755	0.0	true	0.33604515786845723	0.5478557102170315	0.24434913848869544	0.02647584829243547	0.6155273146003981	0.0	0.9519435095276031
classical	-5.816326530612244	6.183673469387755	30.0	true	0.26708389689593054	0.5577123469536966	0.3465157007752009	0.029643394274190684	0.4820410250052109	-0.09483368592401407	1.885978926691145
classical	-5.816326530612244	6.448979591836735	0.0	true	0.3724803440068545	0.6098925974577344	0.2729941369837216	0.028151257530757166	0.5548977381684327	0.0	1.1450328877727187
classical	-5.816326530612244	6.448979591836735	30.0	true	0.2786629687492377	0.5994410682990498	0.3766405916308171	0.029738448000904687	0.4166286886387229	-0.10200420607408173	2.2242356469068074
classical	-5.816326530612244	6.714285714285714	0.0	true	0.4029809444949939	0.6708899081522397	0.3028011679699859	0.02976724828222795	0.48962758103884707	0.0	1.3704698421473256
classical	-5.816326530612244	6.714285714285714	30.0	true	0.2857147886132833	0.6384242094400442	0.4061768060960995	0.029525743371779233	0.34858153534388775	-0.10834640042692402	2.6110451566093924
classical	-5.816326530612244	6.979591836734694	0.0	true	0.427404278112003	0.7311306601867628	0.33379145258508525	0.03220876417606517	0.41962475210236394	0.0	1.6352919939952906
classical	-5.816326530612244	6.979591836734694	30.0	true	0.28866222292733196	0.675097648335872	0.4352677628285395	0.029278376917679073	0.2774275942325462	-0.11376265160104362	3.0596502116915554
classical	-5.816326530612244	7.244897959183674	0.0	true	0.4435335932998372	0.7843924576708956	0.36282011272717535	0.0332079111354631	0.35087522817091066	0.0	1.9220865355803625
classical	-5.816326530612244	7.244897959183674	30.0	true	0.2877015349794495	0.709215118639102	0.4636622748021865	0.028775765911710965	0.20308794219039497	-0.11810175525055186	3.584868130815157
classical	-5.816326530612244	7.510204081632653	0.0	true	NaN	0.8310518353424253	NaN	0.03311627995394144	0.28486549798518035	0.0	NaN
classical	-5.816326530612244	7.510204081632653	30.0	true	NaN	0.7414372055228732	NaN	0.028175993618716765	0.12475511626032922	-0.12121887276170484	NaN
classical	-5.816326530612244	7.775510204081633	0.0	true	NaN	0.8734688697092394	NaN	0.032662880646705306	0.2199397751714156	0.0	NaN
classical	-5.816326530612244	7.775510204081633	30.0	true	NaN	0.772204325137077	NaN	0.027490026655826463	0.04152142032290317	-0.12289696076488563	NaN
classical	-5.816326530612244	8.040816326530614	0.0	true	NaN	0.9128086658127722	NaN	0.03198743820696344	0.1552339836194354	0.0	NaN
classical	-5.816326530612244	8.040816326530614	30.0	true	NaN	0.8019449147100193	NaN	0.02675315986717865	-0.04746038519703065	-0.12283235386589662	NaN
classical	-5.816326530612244	8.306122448979593	0.0	true	NaN	0.94979521810835	NaN	0.031146491504421808	0.09017227296715069	0.0	NaN
classical	-5.816326530612244	8.306122448979593	30.0	true	NaN	0.8309067985865402	NaN	0.025968139015800504	-0.14310099356780281	-0.12061765377205236	NaN
classical	-5.816326530612244	8.571428571428573	0.0	true	NaN	0.9850188822037499	NaN	0.03020145934598231	0.024164277842995782	0.0	NaN
classical	-5.816326530612244	8.571428571428573	30.0	true	NaN	0.8587692164804019	NaN	0.024977444852957352	-0.24614981852913592	-0.1157490350290248	NaN
classical	-5.816326530612244	8.836734693877553	0.0	true	NaN	1.0189703643131256	NaN	0.029218178460995912	-0.04336935666918506	0.0	NaN
classical	-5.816326530612244	8.836734693877553	30.0	true	NaN	0.8858911666788811	NaN	0.02391369387098413	-0.35759733700733193	-0.10756822158861912	NaN
classical	-5.816326530612244	9.102040816326532	0.0	true	NaN	1.052019760356084	NaN	0.028251661373014395	-0.11288703903283824	0.0	NaN
classical	-5.816326530612244	9.102040816326532	30.0	true	NaN	0.9124036909003298	NaN	0.022813802341624844	-0.4784379888549547	-0.09524625046554049	NaN
classical	-5.816326530612244	9.36734693877551	0.0	true	NaN	1.0843969468950818	NaN	0.027338209850837677	-0.18464461391313058	0.0	NaN
classical	-5.816326530612244	9.36734693877551	30.0	true	NaN	0.9382956624262218	NaN	0.02164522372966601	NaN	NaN	NaN
classical	-5.816326530612244	9.63265306122449	0.0	true	NaN	1.1162763559624704	NaN	0.026500649620579828	-0.2588287069624837	0.0	NaN
classical	-5.816326530612244	9.63265306122449	30.0	true	NaN	0.9635079638091897	NaN	0.02034387292900566	NaN	NaN	NaN
classical	-5.816326530612244	9.89795918367347	0.0	true	NaN	1.1477741651394389	NaN	0.025761216409795968	-0.3354744361600175	0.0	NaN
classical	-5.816326530612244	9.89795918367347	30.0	true	NaN	0.9878533687407147	NaN	0.018742877611868224	NaN	NaN	NaN
classical	-5.816326530612244	10.16326530612245	0.0	true	NaN	1.178916580349025	NaN	0.025079026442617974	-0.4144779902657014	0.0	NaN
classical	-5.816326530612244	10.16326530612245	30.0	true	NaN	1.0108106256855114	NaN	0.01640489181223291	-0.9686494007293004	-0.007714792308345549	NaN
classical	-5.816326530612244	10.428571428571429	0.0	true	NaN	1.2095751324683828	NaN	0.024317355685743215	-0.49554534981559417	0.0	NaN
classical	-5.816326530612244	10.428571428571429	30.0	true	NaN	1.03435341624377	NaN	0.01504871414134577	-0.9803535449373059	-0.0048633658661073635	NaN
classical	-5.816326530612244	10.693877551020408	0.0	true	NaN	1.2396603276060805	NaN	0.023426990536688442	-0.5782056091743253	0.0	NaN
classical	-5.816326530612244	10.693877551020408	30.0	true	NaN	1.0588274330959915	NaN	0.014601233066920946	-0.9782062552629951	-0.005389065270542084	NaN
classical	-5.816326530612244	10.959183673469388	0.0	true	NaN	1.2691703832327499	NaN	0.02244985999731397	-0.6617005413802195	0.0	NaN
classical	-5.816326530612244	10.959183673469388	30.0	true	NaN	1.0825842412994398	NaN	0.014100091287009274	-0.9770429025037428	-0.005673395833384686	NaN
classical	-5.816326530612244	11.224489795918368	0.0	true	NaN	1.298100757826945	NaN	0.021404046373559266	-0.7447395972121877	0.0	NaN
classical	-5.816326530612244	11.224489795918368	30.0	true	NaN	1.1051699111573545	NaN	0.013155664308040738	-0.9826827104287748	-0.004291836328045097	NaN
classical	-5.816326530612244	11.489795918367347	0.0	true	NaN	1.3264046608411344	NaN	0.02026255102418816	-0.8250225698302531	0.0	NaN
classical	-5.816326530612244	11.489795918367347	30.0	true	NaN	1.1283465323397412	NaN	0.012686563066791662	-0.9832498494736628	-0.004152466688753039	NaN
classical	-5.816326530612244	11.755102040816327	0.0	true	NaN	1.3539224491198287	NaN	0.018926367981497202	-0.8981960513354432	0.0	NaN
classical	-5.816326530612244	11.755102040816327	30.0	true	NaN	1.1519428329006995	NaN	0.012857061849132724	NaN	NaN	NaN
classical	-5.816326530612244	12.020408163265307	0.0	true	NaN	1.3801387462061456	NaN	0.01708659409450077	-0.9557950995829652	0.0	NaN
classical	-5.816326530612244	12.020408163265307	30.0	true	NaN	1.1731157732486976	NaN	0.012010293226558139	-0.9746556139170112	-0.0062558042825060734	NaN
classical	-5.816326530612244	12.285714285714286	0.0	true	NaN	1.4036822387852195	NaN	0.013943045806250881	-0.9869088348101323	0.0	NaN
classical	-5.816326530612244	12.285714285714286	30.0	true	NaN	1.1950891527519283	NaN	0.012057911676027388	-0.9674085269048963	-0.008015092758961576	NaN
classical	-5.816326530612244	12.551020408163266	0.0	true	NaN	1.4340654218564166	NaN	0.015351830869681215	-0.9897350531855998	0.0	NaN
classical	-5.816326530612244	12.551020408163266	30.0	true	NaN	1.2170443821427934	NaN	0.01241598800410627	NaN	NaN	NaN
classical	-5.816326530612244	12.816326530612246	0.0	true	NaN	1.466491013444444	NaN	0.017423458711356067	-0.9661833050826532	0.0	NaN
classical	-5.816326530612244	12.816326530612246	30.0	true	NaN	1.2370556537703066	NaN	0.011381346142792135	NaN	NaN	NaN
classical	-5.816326530612244	13.081632653061225	0.0	true	NaN	1.489587161592955	NaN	0.014581239025458985	-0.9796963626820125	0.0	NaN
classical	-5.816326530612244	13.081632653061225	30.0	true	NaN	1.256608899416472	NaN	0.010308351086956711	NaN	NaN	NaN
classical	-5.816326530612244	13.346938775510205	0.0	true	NaN	1.5117126839114143	NaN	0.011282116895134095	-0.9910228629087785	0.0	NaN
classical	-5.816326530612244	13.346938775510205	30.0	true	NaN	1.2749054902294128	NaN	0.00834206272636679	NaN	NaN	NaN
classical	-5.816326530612244	13.612244897959185	0.0	true	NaN	1.5450303542972104	NaN	0.01627491560737291	-0.932170693544484	0.0	NaN
classical	-5.816326530612244	13.612244897959185	30.0	true	NaN	1.2960089173785956	NaN	0.0102106148114573	NaN	NaN	NaN
classical	-5.816326530612244	13.877551020408164	0.0	true	NaN	1.568418410396822	NaN	0.014349978645005052	-0.9464615673081199	0.0	NaN
classical	-5.816326530612244	13.877551020408164	30.0	true	NaN	1.3149287408204895	NaN	0.010411251864732464	NaN	NaN	NaN
classical	-5.816326530612244	14.142857142857144	0.0	true	NaN	1.5911402097007372	NaN	0.01220190811842634	-0.966684336838044	0.0	NaN
classical	-5.816326530612244	14.142857142857144	30.0	true	NaN	1.3330916443599294	NaN	0.01009323139947149	NaN	NaN	NaN
classical	-5.816326530612244	14.408163265306124	0.0	true	NaN	1.6130980032915356	NaN	0.009781256971583059	-0.9807369202875194	0.0	NaN
classical	-5.816326530612244	14.408163265306124	30.0	true	NaN	1.350032939825733	NaN	0.008570349138835465	NaN	NaN	NaN
classical	-5.816326530612244	14.673469387755103	0.0	true	NaN	1.6444831128013075	NaN	0.015806911458258865	-0.8936906075359864	0.0	NaN
classical	-5.816326530612244	14.673469387755103	30.0	true	NaN	1.3675354481537099	NaN	0.008490990904446358	NaN	NaN	NaN
classical	-5.816326530612244	14.938775510204083	0.0	true	NaN	1.6756856078818474	NaN	0.014479891051294361	-0.883867693759801	0.0	NaN
classical	-5.816326530612244	14.938775510204083	30.0	true	NaN	1.3845717225539704	NaN	0.008251428584502733	NaN	NaN	NaN
classical	-5.816326530612244	15.204081632653063	0.0	true	NaN	1.71670231833218	NaN	0.013249389980243359	-0.8880389883906534	0.0	NaN
classical	-5.816326530612244	15.204081632653063	30.0	true	NaN	1.4005236036995976	NaN	0.0069835943086902046	NaN	NaN	NaN
classical	-5.816326530612244	15.469387755102042	0.0	true	NaN	1.7581731149576951	NaN	0.012004739520268216	-0.9012203835474384	0.0	NaN
classical	-5.816326530612244	15.469387755102042	30.0	true	NaN	1.4168491144709943	NaN	0.00669400476976179	NaN	NaN	NaN
classical	-5.816326530612244	15.73469387755102	0.0	true	NaN	1.8000542138731772	NaN	0.010699328365413964	-0.9185363849960976	0.0	NaN
classical	-5.816326530612244	15.73469387755102	30.0	true	NaN	1.4338035619465186	NaN	0.0076776789205467745	NaN	NaN	NaN
classical	-5.816326530612244	16.0	0.0	true	NaN	1.842319638144208	NaN	0.009304382448260826	-0.9360592448094075	0.0	NaN
classical	-5.816326530612244	16.0	30.0	true	NaN	1.4498184560007679	NaN	0.007757249046988634	NaN	NaN	NaN
classical	-5.204081632653061	3.0	0.0	true	0.03842757876326798	0.11821785168399987	0.05705618208148497	0.012724469726932778	0.9368009092006755	0.0	0.1305226376115386
classical	-5.204081632653061	3.0	30.0	true	0.042419704587847315	0.12384950179058668	0.07895213403145615	0.01823160174623113	0.9296532190327628	-0.016932737013235565	0.19483637282641536
classical	-5.204081632653061	3.2653061224489797	0.0	true	0.05251846912195541	0.13782862712432264	0.06640481247610039	0.013792274995408067	0.9254767897160684	0.0	0.15481507890816149
classical	-5.204081632653061	3.2653061224489797	30.0	true	0.055067364529968875	0.1447561224300455	0.09253484052729119	0.019129493995850934	0.915742160341822	-0.020127023876759794	0.2351526182730037
classical	-5.204081632653061	3.5306122448979593	0.0	true	0.0682819488967337	0.1599152313445587	0.07758033702918345	0.01489494330914716	0.912216042828282	0.0	0.1836276973011488
classical	-5.204081632653061	3.5306122448979593	30.0	true	0.06947709432589577	0.1685227547365264	0.10749004153678937	0.020260030605411154	0.8991214902933397	-0.023877127923527284	0.2841345004158379
classical	-5.204081632653061	3.795918367346939	0.0	true	0.08542783971239527	0.18415314543052821	0.09009338592368166	0.015962306839290757	0.8969571481135395	0.0	0.21728029436813182
classical	-5.204081632653061	3.795918367346939	30.0	true	0.08615896381224622	0.19610839008372302	0.12403744613219414	0.021903706839198116	0.8784897564838465	-0.02843199926503287	0.346200048336345
classical	-5.204081632653061	4.061224489795919	0.0	true	0.10369237896593952	0.21034433809543346	0.10295781558420206	0.017044444190217674	0.8797634079796629	0.0	0.2558547347180576
classical	-5.204081632653061	4.061224489795919	30.0	true	0.10522243106755434	0.22746660668057833	0.14200956181557386	0.023503514166402714	0.8536999021379966	-0.033758082685821186	0.4226882755553156
classical	-5.204081632653061	4.326530612244898	0.0	true	0.12368068902553431	0.23883897222500544	0.11582593304299346	0.018147165151305048	0.8605179666730811	0.0	0.2998778529966818
classical	-5.204081632653061	4.326530612244898	30.0	true	0.12648313786354226	0.2627230958898954	0.1618092817621481	0.025117965446666602	0.8239170839024071	-0.03994680218855576	0.5174413911055564
classical	-5.204081632653061	4.591836734693878	0.0	true	0.14618415725041606	0.27019079606147733	0.12895361069495914	0.019313553254737516	0.8389251630127075	0.0	0.3503673563820376
classical	-5.204081632653061	4.591836734693878	30.0	true	0.14933106747842434	0.3010402657746153	0.1834223477559917	0.026450811950292214	0.7894111087973295	-0.0468310061535962	0.6313150871789223
classical	-5.204081632653061	4.857142857142858	0.0	true	0.1722062215268415	0.3053356036216367	0.14299343187507402	0.02051576944294069	0.8142367780226831	0.0	0.40956775703726656
classical	-5.204081632653061	4.857142857142858	30.0	true	0.1731681562734919	0.34200596863788063	0.20702175365677017	0.02766892876721608	0.749888630141859	-0.05434078995864787	0.7674492449229772
classical	-5.204081632653061	5.122448979591837	0.0	true	0.2024974249129253	0.3452644936113235	0.1587020894103016	0.021617864426512378	0.7853763444731617	0.0	0.48084798746489615
classical	-5.204081632653061	5.122448979591837	30.0	true	0.19707257140973264	0.3845147178470917	0.23217675486505782	0.02852782600098306	0.7062350827005694	-0.06217314824941053	0.9253493838715776
classical	-5.204081632653061	5.387755102040817	0.0	true	0.23753572340462142	0.3912227215816589	0.17688788962150584	0.02293060718360357	0.7508680856095297	0.0	0.5691620435328
classical	-5.204081632653061	5.387755102040817	30.0	true	0.2201142464835362	0.42811213406062126	0.25881994836878325	0.029288316658241612	0.6583776055013574	-0.0702035775647003	1.1082612831106042
classical	-5.204081632653061	5.653061224489797	0.0	true	0.27641186056271494	0.44337930530572073	0.19801870018397053	0.0245797719454657	0.7097284315875179	0.0	0.6791056709350245
classical	-5.204081632653061	5.653061224489797	30.0	true	0.24111061243141838	0.4714384315153378	0.28626298282821233	0.029740568685259466	0.6072955781560161	-0.07813902037620488	1.3157469187660948
classical	-5.204081632653061	5.918367346938776	0.0	true	0.3167184926095485	0.5005018267560226	0.22207220058934612	0.02632064706625062	0.6617765579551153	0.0	0.8141249566333579
classical	-5.204081632653061	5.918367346938776	30.0	true	0.25916506445013254	0.5136982539428525	0.31407247582085857	0.029995723602231284	0.5535494300111188	-0.08578084093409225	1.5490491760108571
classical	-5.204081632653061	6.183673469387755	0.0	true	0.35504085211734393	0.5600875849717871	0.24842975719277405	0.028007425996130677	0.6078177519801999	0.0	0.9756883142676727
classical	-5.204081632653061	6.183673469387755	30.0	true	0.2736074658096574	0.5544699139301716	0.3420442412101804	0.030220097902492873	0.49712506003799445	-0.0930286935350477	1.8122237031539177
classical	-5.204081632653061	6.448979591836735	0.0	true	0.3883623421739576	0.6192126951652912	0.27603322961514737	0.02957697150865521	0.5495141531090634	0.0	1.1629086342633204
classical	-5.204081632653061	6.448979591836735	30.0	true	0.28384127746242876	0.5926739013526198	0.3694860333299465	0.030084125304018244	0.4387439717424403	-0.09969810049324547	2.1064147842722996
classical	-5.204081632653061	6.714285714285714	0.0	true	0.41555272345671784	0.6764014993526541	0.3041445908647586	0.03136389631989447	0.48818166952708364	0.0	1.3756877697211864
classical	-5.204081632653061	6.714285714285714	30.0	true	0.29009440292907224	0.6284319699466083	0.39635577928531396	0.029776304867263594	0.37821870786209877	-0.10572332409315142	2.4378851029241284
classical	-5.204081632653061	6.979591836734694	0.0	true	0.43630226281489376	0.7309503384545749	0.33234427765328567	0.03343646558815672	0.42448044129837526	0.0	1.6160827260697361
classical	-5.204081632653061	6.979591836734694	30.0	true	0.2928048360699205	0.6621662757016212	0.4228325419779047	0.029418123065399735	0.3149914855269883	-0.1110575772750277	2.816777125411011
classical	-5.204081632653061	7.244897959183674	0.0	true	0.44934060283762317	0.7772069763174063	0.35754924648979125	0.03363352956552572	0.36485146943851154	0.0	1.8614436655815254
classical	-5.204081632653061	7.244897959183674	30.0	true	0.2922192234896206	0.6937793551811388	0.44878350770898856	0.0288130794266817	0.24885857181343438	-0.11559019806382119	3.254102017872531
classical	-5.204081632653061	7.510204081632653	0.0	true	NaN	0.8187800982969248	NaN	0.033280897602754995	0.3068949743970075	0.0	NaN
classical	-5.204081632653061	7.510204081632653	30.0	true	0.2889011794581158	0.7241346337964656	0.47471952453112487	0.028204936472009022	0.17875497642220217	-0.11923015818887914	3.771100639913885
classical	-5.204081632653061	7.775510204081633	0.0	true	NaN	0.8572648212738819	NaN	0.03267551581076028	0.24932276222753824	0.0	NaN
classical	-5.204081632653061	7.775510204081633	30.0	true	NaN	0.7532088615392215	NaN	0.027424295122500983	0.10412503128568477	-0.12179123832593619	NaN
classical	-5.204081632653061	8.040816326530614	0.0	true	NaN	0.893414028292851	NaN	0.031882691867038813	0.19155091634800492	0.0	NaN
classical	-5.204081632653061	8.040816326530614	30.0	true	NaN	0.7817271755078428	NaN	0.02668197204942773	0.023976107386523515	-0.12303558766327004	NaN
classical	-5.204081632653061	8.306122448979593	0.0	true	NaN	0.9278084946046116	NaN	0.030962157186875172	0.13302135558189687	0.0	NaN
classical	-5.204081632653061	8.306122448979593	30.0	true	NaN	0.8094611155696475	NaN	0.02583003992378165	-0.0622714527821514	-0.12263993624124071	NaN
classical	-5.204081632653061	8.571428571428573	0.0	true	NaN	0.9609426578259574	NaN	0.029983341584428513	0.07314576549758556	0.0	NaN
classical	-5.204081632653061	8.571428571428573	30.0	true	NaN	0.8362960179815472	NaN	0.02482186725348498	-0.1551458856850243	-0.12018060060271395	NaN
classical	-5.204081632653061	8.836734693877553	0.0	true	NaN	0.9932133396962363	NaN	0.02901089292033741	0.011381197958210694	0.0	NaN
classical	-5.204081632653061	8.836734693877553	30.0	true	NaN	0.8625611188933107	NaN	0.02379037527887068	-0.2556044456322903	-0.1151760450801762	NaN
classical	-5.204081632653061	9.102040816326532	0.0	true	NaN	1.0248775718762035	NaN	0.02809139810128735	-0.052640859942548295	0.0	NaN
classical	-5.204081632653061	9.102040816326532	30.0	true	NaN	0.8882744481589151	NaN	0.022733598837663304	-0.36431672647217356	-0.10697748949053497	NaN
classical	-5.204081632653061	9.36734693877551	0.0	true	NaN	1.056119328815127	NaN	0.027254055619969523	-0.11920073926956933	0.0	NaN
classical	-5.204081632653061	9.36734693877551	30.0	true	NaN	0.9134174890581445	NaN	0.02163472095556041	-0.48215743427568075	-0.09481827312992219	NaN
classical	-5.204081632653061	9.63265306122449	0.0	true	NaN	1.0870553125856084	NaN	0.02652630778971167	-0.18843596397161777	0.0	NaN
classical	-5.204081632653061	9.63265306122449	30.0	true	NaN	0.9379840638592407	NaN	0.02048723954613036	NaN	NaN	NaN
classical	-5.204081632653061	9.89795918367347	0.0	true	NaN	1.1176942250479736	NaN	0.025872267850771038	-0.26033536733964896	0.0	NaN
classical	-5.204081632653061	9.89795918367347	30.0	true	NaN	0.9619388585700226	NaN	0.019252214885866255	NaN	NaN	NaN
classical	-5.204081632653061	10.16326530612245	0.0	true	NaN	1.147903116979439	NaN	0.025144237941696932	-0.3347813508828117	0.0	NaN
classical	-5.204081632653061	10.16326530612245	30.0	true	NaN	0.9851250212489208	NaN	0.0177836560210034	NaN	NaN	NaN
classical	-5.204081632653061	10.428571428571429	0.0	true	NaN	1.1775977844785548	NaN	0.02429539669005263	-0.4115940902238555	0.0	NaN
classical	-5.204081632653061	10.428571428571429	30.0	true	NaN	1.0070771178561833	NaN	0.015677600785021947	-0.9651767751612688	-0.008554224086161324	NaN
classical	-5.204081632653061	10.693877551020408	0.0	true	NaN	1.2067835590779696	NaN	0.02338405649996116	-0.4904997656331678	0.0	NaN
classical	-5.204081632653061	10.693877551020408	30.0	true	NaN	1.0286413706053614	NaN	0.013718570299658379	-0.9848872207534831	-0.0037496452995571137	NaN
classical	-5.204081632653061	10.959183673469388	0.0	true	NaN	1.2354640634077785	NaN	0.022448075236198482	-0.5710690631172088	0.0	NaN
classical	-5.204081632653061	10.959183673469388	30.0	true	NaN	1.051073678447347	NaN	0.012788383269510338	-0.9880800111929471	-0.002962236435118582	NaN
classical	-5.204081632653061	11.224489795918368	0.0	true	NaN	1.263634329018149	NaN	0.02149871428562771	-0.6525995799514013	0.0	NaN
classical	-5.204081632653061	11.224489795918368	30.0	true	NaN	1.074532743967568	NaN	0.012805746592486235	-0.9787454427275669	-0.00525716979250416	NaN
classical	-5.204081632653061	11.489795918367347	0.0	true	NaN	1.2912833114324933	NaN	0.020529353431373056	-0.7338952571416537	0.0	NaN
classical	-5.204081632653061	11.489795918367347	30.0	true	NaN	1.095647730750708	NaN	0.011607689987488293	-0.9855331323629727	-0.0035905556268560905	NaN
classical	-5.204081632653061	11.755102040816327	0.0	true	NaN	1.3183603999724156	NaN	0.019498834053299198	-0.8128649759351154	0.0	NaN
classical	-5.204081632653061	11.755102040816327	30.0	true	NaN	1.1186037005858052	NaN	0.012204925808571644	-0.9830844137302773	-0.004193129435075851	NaN
classical	-5.204081632653061	12.020408163265307	0.0	true	NaN	1.3447318082229258	NaN	0.018315508111917508	-0.8857309122616988	0.0	NaN
classical	-5.204081632653061	12.020408163265307	30.0	true	NaN	1.140802083319953	NaN	0.012142141194269398	NaN	NaN	NaN
classical	-5.204081632653061	12.285714285714286	0.0	true	NaN	1.3700332176279792	NaN	0.016751765543587777	-0.9455368388769114	0.0	NaN
classical	-5.204081632653061	12.285714285714286	30.0	true	NaN	1.160709634596568	NaN	0.010809898275758125	-0.9691589266366417	-0.0075913718650643105	NaN
classical	-5.204081632653061	12.551020408163266	0.0	true	NaN	1.3932397608253742	NaN	0.014190087089201586	-0.9821657978339985	0.0	NaN
classical	-5.204081632653061	12.551020408163266	30.0	true	NaN	1.18229962474766	NaN	0.011761386431382864	NaN	NaN	NaN
classical	-5.204081632653061	12.816326530612246	0.0	true	NaN	1.4125175954713103	NaN	0.009581121924015059	-0.9952770949827083	0.0	NaN
classical	-5.204081632653061	12.816326530612246	30.0	true	NaN	1.2022214501335946	NaN	0.011230030641316177	NaN	NaN	NaN
classical	-5.204081632653061	13.081632653061225	0.0	true	NaN	1.4410246144828476	NaN	0.011140937864512895	-0.9966127078253274	0.0	NaN
classical	-5.204081632653061	13.081632653061225	30.0	true	NaN	1.222315629862158	NaN	0.011193098054474188	NaN	NaN	NaN
classical	-5.204081632653061	13.346938775510205	0.0	true	NaN	1.4752195495932376	NaN	0.015193544923825061	-0.965676785727681	0.0	NaN
classical	-5.204081632653061	13.346938775510205	30.0	true	NaN	1.2411425924613821	NaN	0.01031781671607499	NaN	NaN	NaN
classical	-5.204081632653061	13.612244897959185	0.0	true	NaN	1.496956689922273	NaN	0.012498020651730633	-0.9828744341104945	0.0	NaN
classical	-5.204081632653061	13.612244897959185	30.0	true	NaN	1.2587727818790364	NaN	0.008511011398163052	NaN	NaN	NaN
classical	-5.204081632653061	13.877551020408164	0.0	true	NaN	1.517651757169366	NaN	0.00929993815373617	-0.9922321148572679	0.0	NaN
classical	-5.204081632653061	13.877551020408164	30.0	true	NaN	1.2775954496768467	NaN	0.00850455356685087	NaN	NaN	NaN
classical	-5.204081632653061	14.142857142857144	0.0	true	NaN	1.5498077572177027	NaN	0.014796878051598579	-0.9266332312319259	0.0	NaN
classical	-5.204081632653061	14.142857142857144	30.0	true	NaN	1.2953365539713695	NaN	0.0076929030645680645	NaN	NaN	NaN
classical	-5.204081632653061	14.408163265306124	0.0	true	NaN	1.5718305269432975	NaN	0.013030861149153333	-0.9400995523221262	0.0	NaN
classical	-5.204081632653061	14.408163265306124	30.0	true	NaN	1.3123171180543571	NaN	0.0067987816968224256	-0.9711364768083212	-0.007111742926539455	NaN
classical	-5.204081632653061	14.673469387755103	0.0	true	NaN	1.5932750864194964	NaN	0.011080244505773301	-0.9607317322435164	0.0	NaN
classical	-5.204081632653061	14.673469387755103	30.0	true	NaN	1.331121909790201	NaN	0.008564759753631551	NaN	NaN	NaN
classical	-5.204081632653061	14.938775510204083	0.0	true	NaN	1.6140430476719034	NaN	0.00888332929188193	-0.9764888922841976	0.0	NaN
classical	-5.204081632653061	14.938775510204083	30.0	true	NaN	1.3479691312871327	NaN	0.008376645377701067	NaN	NaN	NaN
classical	-5.204081632653061	15.204081632653063	0.0	true	NaN	1.6435892279069302	NaN	0.014809721450519363	-0.9010510023600825	0.0	NaN
classical	-5.204081632653061	15.204081632653063	30.0	true	NaN	1.3636918722347415	NaN	0.006973593416906059	NaN	NaN	NaN
classical	-5.204081632653061	15.469387755102042	0.0	true	NaN	1.6774002382304412	NaN	0.01354551672964765	-0.8850661062802901	0.0	NaN
classical	-5.204081632653061	15.469387755102042	30.0	true	NaN	1.3799888116882957	NaN	0.006991363065837353	NaN	NaN	NaN
classical	-5.204081632653061	15.73469387755102	0.0	true	NaN	1.7171128679175411	NaN	0.012404903918700154	-0.8812406416615071	0.0	NaN
classical	-5.204081632653061	15.73469387755102	30.0	true	NaN	1.3958969977031481	NaN	0.006865499837944203	NaN	NaN	NaN
classical	-5.204081632653061	16.0	0.0	true	NaN	1.757312800119755	NaN	0.01129767379536913	-0.8873710119460557	0.0	NaN
classical	-5.204081632653061	16.0	30.0	true	NaN	1.4115264772244152	NaN	0.006750563701062017	NaN	NaN	NaN
classical	-4.591836734693878	3.0	0.0	true	0.04220944856870814	0.11909539265477728	0.05757450473354585	0.01376713530265257	0.9362923077942255	0.0	0.1316075924060221
classical	-4.591836734693878	3.0	30.0	true	0.045490028620392815	0.12492812187501406	0.07991150574295354	0.019363197369090486	0.9288858716087947	-0.017110258204188846	0.1970443382195386
classical	-4.591836734693878	3.2653061224489797	0.0	true	0.0567867052018546	0.13896005627874275	0.06728664183823196	0.014841504242705706	0.9247681451773415	0.0	0.15634476289761523
classical	-4.591836734693878	3.2653061224489797	30.0	true	0.058747762739735976	0.14622189650361808	0.09357782574959655	0.02031345659247291	0.9147173984408792	-0.020360328385354422	0.23814685078329903
classical	-4.591836734693878	3.5306122448979593	0.0	true	0.07316377985414285	0.16132409223692196	0.07886427996194333	0.01594326882021765	0.9112398021339104	0.0	0.18576464924388508
classical	-4.591836734693878	3.5306122448979593	30.0	true	0.07409641941850283	0.17082397563968044	0.10872056636733558	0.021666501078625788	0.8974740249231081	-0.02424491440703668	0.2890386382134711
classical	-4.591836734693878	3.795918367346939	0.0	true	0.09072966951290384	0.1856486535341867	0.09130470218402634	0.01700771946956791	0.895863421393263	0.0	0.2197132502935414
classical	-4.591836734693878	3.795918367346939	30.0	true	0.0919409777362024	0.19940614357045516	0.12540432889627834	0.023361734526231196	0.8761430963564669	-0.028942738970619424	0.3533536245701608
classical	-4.591836734693878	4.061224489795919	0.0	true	0.10969850988348884	0.21206093257519423	0.1038080539450223	0.01811544557812706	0.8786131885080306	0.0	0.25846046910460196
classical	-4.591836734693878	4.061224489795919	30.0	true	0.11224164678756948	0.2318967889662141	0.14361342993445453	0.02504222649253792	0.850538986567933	-0.034425785984020914	0.4325942293543858
classical	-4.591836734693878	4.326530612244898	0.0	true	0.13087779840634617	0.24103684641700146	0.11632654443093199	0.01924760585710947	0.8593064807157373	0.0	0.30267956518949546
classical	-4.591836734693878	4.326530612244898	30.0	true	0.13447969389581294	0.2677187488056012	0.1634630392062804	0.02645801320391903	0.8205510806170377	-0.040631834887881975	0.5283527847423177
classical	-4.591836734693878	4.591836734693878	0.0	true	0.15532786436720347	0.2734575254718072	0.1293965932029781	0.02048748259903293	0.8373604002930173	0.0	0.35407228691996506
classical	-4.591836734693878	4.591836734693878	30.0	true	0.15809612581316287	0.30640654046807453	0.18514892890407536	0.027765404558336676	0.786048452186931	-0.047485521338157116	0.6426557474433343
classical	-4.591836734693878	4.857142857142858	0.0	true	0.1839211249903314	0.31029028217844323	0.14379017544702138	0.021673769316996574	0.811844832426192	0.0	0.41538914195396
classical	-4.591836734693878	4.857142857142858	30.0	true	0.18226717566118358	0.3469479647061821	0.20839140824970298	0.028750014546826397	0.7476424719056038	-0.0547555996790211	0.7753766721011758
classical	-4.591836734693878	5.122448979591837	0.0	true	0.21726045948447412	0.3526612680492508	0.16027356368209517	0.02286508661463892	0.7815079072354407	0.0	0.4905778792834372
classical	-4.591836734693878	5.122448979591837	30.0	true	0.20606498502126203	0.3885809308781141	0.23292136505753946	0.02948291689984248	0.7058190984283212	-0.062245448110508625	0.9268940458517925
classical	-4.591836734693878	5.387755102040817	0.0	true	0.25496524957276745	0.4011496841905088	0.17941873510830403	0.024382180066023253	0.7452539785334699	0.0	0.5838600561291193
classical	-4.591836734693878	5.387755102040817	30.0	true	0.22841879882719446	0.43051629546174364	0.258442975024472	0.0301009039278869	0.6608801009361804	-0.06979800251309985	1.0984297716609341
classical	-4.591836734693878	5.653061224489797	0.0	true	0.2952033934861961	0.4550399916510103	0.20136213967833227	0.0261268799301953	0.7026992183170204	0.0	0.6984223131947809
classical	-4.591836734693878	5.653061224489797	30.0	true	0.24826463723814485	0.4714141441971447	0.28421270848435715	0.03039379823361317	0.6139726081738681	-0.0771380175011164	1.2878833038113013
classical	-4.591836734693878	5.918367346938776	0.0	true	0.3347001949272721	0.5120066658652889	0.22557816077956747	0.027835854088378666	0.6545781194902895	0.0	0.8350693785703425
classical	-4.591836734693878	5.918367346938776	30.0	true	0.26494591464085426	0.5108959640677105	0.3100484496696225	0.03058228791687932	0.5651383304893467	-0.0841941217316922	1.4973703446804527
classical	-4.591836734693878	6.183673469387755	0.0	true	0.3702878191994527	0.5692181648327637	0.25114136748389815	0.029418863425208035	0.6023307830227631	0.0	0.9927268980679315
classical	-4.591836734693878	6.183673469387755	30.0	true	0.2779403876580708	0.5484173698508068	0.3356491150948371	0.030608762523969192	0.514544824382913	-0.09087550274461452	1.728861430719739
classical	-4.591836734693878	6.448979591836735	0.0	true	0.4000414207749635	0.6243404400874356	0.27705213141768964	0.030921499403109433	0.5477068159679941	0.0	1.1689376291830176
classical	-4.591836734693878	6.448979591836735	30.0	true	0.28708040855159944	0.5833962517454115	0.3605862390611372	0.03031298526338339	0.462611305597123	-0.09707391807936641	1.9832763499289419
classical	-4.591836734693878	6.714285714285714	0.0	true	0.42423746340238333	0.6779519172468416	0.30343790832147854	0.03320116952645572	0.49043171500646077	0.0	1.3675723077090596
classical	-4.591836734693878	6.714285714285714	30.0	true	0.2928785941955666	0.6164417461640689	0.3851404005911658	0.029978480600777457	0.4087149070818705	-0.10280015547726484	2.26729917213798
classical	-4.591836734693878	6.979591836734694	0.0	true	0.44098790043769004	0.7247016825316293	0.3276909103615667	0.034049500695065515	0.43556598609853614	0.0	1.5727149274006873
classical	-4.591836734693878	6.979591836734694	30.0	true	0.2955777698356882	0.6475780386417508	0.40928343103266385	0.02945376573418649	0.3525479142433206	-0.10800801649072919	2.5874264829742826
classical	-4.591836734693878	7.244897959183674	0.0	true	0.45198807358511034	0.7656488198386922	0.34986721108868707	0.03385590553104773	0.38351676696124815	0.0	1.7823657732541796
classical	-4.591836734693878	7.244897959183674	30.0	true	0.29559795087552015	0.6772342950813562	0.4332260884520825	0.02881107451450891	0.293500242159016	-0.11264741460735359	2.9540071829400922
classical	-4.591836734693878	7.510204081632653	0.0	true	0.45886194538592606	0.8033067041849955	0.3710130414609757	0.03332482965372871	0.3322383749125112	0.0	2.004931362621471
classical	-4.591836734693878	7.510204081632653	30.0	true	0.2932613931198087	0.7058836100216047	0.45726588782125344	0.028109523045825393	0.23073799076202883	-0.1166455243293583	3.3821217017206493
classical	-4.591836734693878	7.775510204081633	0.0	true	NaN	0.8386322692061988	NaN	0.03258850163141108	0.2809549046465736	0.0	NaN
classical	-4.591836734693878	7.775510204081633	30.0	true	0.2888009902126416	0.7337243080959652	0.4815082498399915	0.027334334819144806	0.16372039386182924	-0.11985479321090126	3.890060413473526
classical	-4.591836734693878	8.040816326530614	0.0	true	NaN	0.8721919685847739	NaN	0.03169913388429238	0.2291719262606725	0.0	NaN
classical	-4.591836734693878	8.040816326530614	30.0	true	NaN	0.7610803136726702	NaN	0.026560937244235232	0.09170537593703322	-0.12208605577202211	NaN
classical	-4.591836734693878	8.306122448979593	0.0	true	NaN	0.9044870701611488	NaN	0.030727838726420213	0.17632501587703953	0.0	NaN
classical	-4.591836734693878	8.306122448979593	30.0	true	NaN	0.787583709034515	NaN	0.02561900936652283	0.01433951660863536	-0.12308053964098334	NaN
classical	-4.591836734693878	8.571428571428573	0.0	true	NaN	0.9359310240372243	NaN	0.02974603747587813	0.12185219881729804	0.0	NaN
classical	-4.591836734693878	8.571428571428573	30.0	true	NaN	0.8134547259365573	NaN	0.024615833835350338	-0.06900490860569505	-0.12252775476784279	NaN
classical	-4.591836734693878	8.836734693877553	0.0	true	NaN	0.9668135175772344	NaN	0.028811973266480696	0.06530711768376485	0.0	NaN
classical	-4.591836734693878	8.836734693877553	30.0	true	NaN	0.8388137559307218	NaN	0.02359943712259833	-0.15892665562452518	-0.12003610162131609	NaN
classical	-4.591836734693878	9.102040816326532	0.0	true	NaN	0.9973300904021777	NaN	0.027962721927357836	0.006350776423807104	0.0	NaN
classical	-4.591836734693878	9.102040816326532	30.0	true	NaN	0.8636454334894746	NaN	0.02255834225649511	-0.25609962633231176	-0.11514527296405054	NaN
classical	-4.591836734693878	9.36734693877551	0.0	true	NaN	1.027581194726755	NaN	0.02723055760234997	-0.05519226866518402	0.0	NaN
classical	-4.591836734693878	9.36734693877551	30.0	true	NaN	0.8879504177656424	NaN	0.02150267942236165	-0.36110190194073566	-0.1072615065301665	NaN
classical	-4.591836734693878	9.63265306122449	0.0	true	NaN	1.0575728225051357	NaN	0.026588597374030153	-0.11937635951364792	0.0	NaN
classical	-4.591836734693878	9.63265306122449	30.0	true	NaN	0.9117374440090132	NaN	0.020441532863632664	-0.47462179704808993	-0.09569182837181038	NaN
classical	-4.591836734693878	9.89795918367347	0.0	true	NaN	1.087175665699622	NaN	0.025875939635585748	-0.18619011057608947	0.0	NaN
classical	-4.591836734693878	9.89795918367347	30.0	true	NaN	0.9350053679730777	NaN	0.019366413972393623	NaN	NaN	NaN
classical	-4.591836734693878	10.16326530612245	0.0	true	NaN	1.11630809429784	NaN	0.025039780050032986	-0.25558885254398467	0.0	NaN
classical	-4.591836734693878	10.16326530612245	30.0	true	NaN	0.9577215620087708	NaN	0.01823635677953138	NaN	NaN	NaN
classical	-4.591836734693878	10.428571428571429	0.0	true	NaN	1.144984687046955	NaN	0.024148386051938312	-0.3274844603429454	0.0	NaN
classical	-4.591836734693878	10.428571428571429	30.0	true	NaN	0.9797566502880957	NaN	0.016918854286457244	NaN	NaN	NaN
classical	-4.591836734693878	10.693877551020408	0.0	true	NaN	1.1732121599295182	NaN	0.02324784381523866	-0.4017259196279179	0.0	NaN
classical	-4.591836734693878	10.693877551020408	30.0	true	NaN	1.0007490610021972	NaN	0.015089710961445922	NaN	NaN	NaN
classical	-4.591836734693878	10.959183673469388	0.0	true	NaN	1.2009860910735288	NaN	0.022358775538607364	-0.478077600498999	0.0	NaN
classical	-4.591836734693878	10.959183673469388	30.0	true	NaN	1.0214111724280912	NaN	0.01343316996433663	-0.980748046446264	-0.004766658673979294	NaN
classical	-4.591836734693878	11.224489795918368	0.0	true	NaN	1.228298792582849	NaN	0.0214883226946015	-0.5561572507699066	0.0	NaN
classical	-4.591836734693878	11.224489795918368	30.0	true	NaN	1.0428453125052126	NaN	0.012664774555114744	-0.983938445769776	-0.003983141867019651	NaN
classical	-4.591836734693878	11.489795918367347	0.0	true	NaN	1.255128262435698	NaN	0.020622323377863253	-0.6353290510179106	0.0	NaN
classical	-4.591836734693878	11.489795918367347	30.0	true	NaN	1.0631624499668526	NaN	0.011229749130788102	-0.9897520485770088	-0.0025488602921984282	NaN
classical	-4.591836734693878	11.755102040816327	0.0	true	NaN	1.2814508975574632	NaN	0.019737468792552042	-0.7145466057097984	0.0	NaN
classical	-4.591836734693878	11.755102040816327	30.0	true	NaN	1.0834954448550451	NaN	0.010154164025634654	-0.9870106083514466	-0.003226257375212666	NaN
classical	-4.591836734693878	12.020408163265307	0.0	true	NaN	1.3072314634432383	NaN	0.018799104313097302	-0.7920624236571988	0.0	NaN
classical	-4.591836734693878	12.020408163265307	30.0	true	NaN	1.105661495260856	NaN	0.01125168728011127	-0.9843745665127442	-0.0038758391003551693	NaN
classical	-4.591836734693878	12.285714285714286	0.0	true	NaN	1.3323842329351434	NaN	0.017743462902652787	-0.864849266405918	0.0	NaN
classical	-4.591836734693878	12.285714285714286	30.0	true	NaN	1.1269863887326328	NaN	0.01139842622154828	-0.9804439871392515	-0.004841198510309609	NaN
classical	-4.591836734693878	12.551020408163266	0.0	true	NaN	1.3566838247457913	NaN	0.01642164718134764	-0.9275841937316641	0.0	NaN
classical	-4.591836734693878	12.551020408163266	30.0	true	NaN	1.1469984941467606	NaN	0.01122668207204901	NaN	NaN	NaN
classical	-4.591836734693878	12.816326530612246	0.0	true	NaN	1.3795008513083755	NaN	0.014437699964115881	-0.9718626364665188	0.0	NaN
classical	-4.591836734693878	12.816326530612246	30.0	true	NaN	1.1654109049780106	NaN	0.009665924425512078	NaN	NaN	NaN
classical	-4.591836734693878	13.081632653061225	0.0	true	NaN	1.3993252056551166	NaN	0.010881339225997235	-0.9921954772118405	0.0	NaN
classical	-4.591836734693878	13.081632653061225	30.0	true	NaN	1.1853515445465557	NaN	0.010487272147029977	NaN	NaN	NaN
classical	-4.591836734693878	13.346938775510205	0.0	true	NaN	1.426049148355385	NaN	0.012176986043148149	-0.9951745693231591	0.0	NaN
classical	-4.591836734693878	13.346938775510205	30.0	true	NaN	1.2041631788407738	NaN	0.010180843555265483	NaN	NaN	NaN
classical	-4.591836734693878	13.612244897959185	0.0	true	NaN	1.4572045270243563	NaN	0.01550540215517423	-0.9529617400327389	0.0	NaN
classical	-4.591836734693878	13.612244897959185	30.0	true	NaN	1.221957709139958	NaN	0.008875455924719819	NaN	NaN	NaN
classical	-4.591836734693878	13.877551020408164	0.0	true	NaN	1.4784717165350274	NaN	0.013388900325910775	-0.9646434544394393	0.0	NaN
classical	-4.591836734693878	13.877551020408164	30.0	true	NaN	1.2400143021194978	NaN	0.008623423418528637	NaN	NaN	NaN
classical	-4.591836734693878	14.142857142857144	0.0	true	NaN	1.4989237186087438	NaN	0.010881265906878552	-0.9826350464752917	0.0	NaN
classical	-4.591836734693878	14.142857142857144	30.0	true	NaN	1.2581232065877392	NaN	0.008784350889732832	NaN	NaN	NaN
classical	-4.591836734693878	14.408163265306124	0.0	true	NaN	1.518406396054468	NaN	0.007897082050413763	-0.9919002376266832	0.0	NaN
classical	-4.591836734693878	14.408163265306124	30.0	true	NaN	1.274438627435718	NaN	0.007211485819767921	NaN	NaN	NaN
classical	-4.591836734693878	14.673469387755103	0.0	true	NaN	1.5489581411248063	NaN	0.013541896239033586	-0.9203304386115373	0.0	NaN
classical	-4.591836734693878	14.673469387755103	30.0	true	NaN	1.2919678928112006	NaN	0.007439926159520331	NaN	NaN	NaN
classical	-4.591836734693878	14.938775510204083	0.0	true	NaN	1.5697424288331565	NaN	0.011974323234724039	-0.9279748937058623	0.0	NaN
classical	-4.591836734693878	14.938775510204083	30.0	true	NaN	1.3085883012397366	NaN	0.006980462132020952	NaN	NaN	NaN
classical	-4.591836734693878	15.204081632653063	0.0	true	NaN	1.59007692122521	NaN	0.010292391088481073	-0.9477447387965401	0.0	NaN
classical	-4.591836734693878	15.204081632653063	30.0	true	NaN	1.3241371154993886	NaN	0.005665580459755128	NaN	NaN	NaN
classical	-4.591836734693878	15.469387755102042	0.0	true	NaN	1.6098389884072926	NaN	0.008403687971918952	-0.9666485025457247	0.0	NaN
classical	-4.591836734693878	15.469387755102042	30.0	true	NaN	1.3400474538052478	NaN	0.005505198745331007	NaN	NaN	NaN
classical	-4.591836734693878	15.73469387755102	0.0	true	NaN	1.6293555359234366	NaN	0.006301373840396034	-0.979489442685052	0.0	NaN
classical	-4.591836734693878	15.73469387755102	30.0	true	NaN	1.356076704731358	NaN	0.00604307503359903	NaN	NaN	NaN
classical	-4.591836734693878	16.0	0.0	true	NaN	1.670234959029219	NaN	0.012866055707049143	-0.896558185132824	0.0	NaN
classical	-4.591836734693878	16.0	30.0	true	NaN	1.371476580568894	NaN	0.005996588903320199	NaN	NaN	NaN
classical	-3.979591836734693	3.0	0.0	true	0.045823954402189476	0.11994607898379454	0.05812794894101035	0.014810492585463105	0.9357929444984726	0.0	0.13267339502192937
classical	-3.979591836734693	3.0	30.0	true	0.0485237025606763	0.12604191477381493	0.08080817630365417	0.02051501399159602	0.9281158666225741	-0.01728823902646011	0.19926180735128776
classical	-3.979591836734693	3.2653061224489797	0.0	true	0.06098336457748113	0.14012257996806693	0.06830433240237514	0.015896338403403366	0.9240194625322148	0.0	0.1579620974681549
classical	-3.979591836734693	3.2653061224489797	30.0	true	0.062494947071769884	0.14786849850530964	0.0945798854589038	0.021574312500277148	0.9136003415719279	-0.020614332509573438	0.2414145909781965
classical	-3.979591836734693	3.5306122448979593	0.0	true	0.07786587776387073	0.1626730291761055	0.08008933037312657	0.01698658203869572	0.9102952377229635	0.0	0.18783434205481842
classical	-3.979591836734693	3.5306122448979593	30.0	true	0.07889686610207922	0.17350685485653167	0.10995231400933278	0.02319540616291126	0.8955440529843383	-0.024674868280064596	0.2947950857896435
classical	-3.979591836734693	3.795918367346939	0.0	true	0.09588064127344705	0.18709697249688884	0.09227649464518867	0.018062344490024296	0.8948566448434595	0.0	0.2219552712711451
classical	-3.979591836734693	3.795918367346939	30.0	true	0.0978858123422423	0.20301845033176819	0.12670912997668748	0.024830806666104946	0.87365906207699	-0.02948214171118644	0.36094240262162386
classical	-3.979591836734693	4.061224489795919	0.0	true	0.11573854948087549	0.2138338897494618	0.10437621016118497	0.01919450521086462	0.8775578275607105	0.0	0.260854117283544
classical	-3.979591836734693	4.061224489795919	30.0	true	0.11923562050011666	0.23635541637034313	0.14504691966281133	0.026450469572461433	0.847475767642342	-0.035070383819752686	0.4422276751851042
classical	-3.979591836734693	4.326530612244898	0.0	true	0.1384516878122215	0.2435612161269383	0.11664971348645495	0.020381259970713335	0.8580506444284522	0.0	0.30558769966189425
classical	-3.979591836734693	4.326530612244898	30.0	true	0.1422419957269905	0.27253729731170284	0.16489030753746287	0.027737323046528973	0.8174435123177178	-0.04126167959361307	0.5384636386390923
classical	-3.979591836734693	4.591836734693878	0.0	true	0.16516202336227012	0.27739300466702776	0.12988751687633127	0.02166871203329846	0.8354606325895935	0.0	0.35857890818015126
classical	-3.979591836734693	4.591836734693878	30.0	true	0.1662934513993053	0.31110540248942564	0.18639020204880696	0.028925083427446645	0.7834552306911562	-0.04798829145443885	0.6514316401590939
classical	-3.979591836734693	4.857142857142858	0.0	true	0.196535493568814	0.31630021553409926	0.14484874153548882	0.022854108344029355	0.808755123041644	0.0	0.4229314947548108
classical	-3.979591836734693	4.857142857142858	30.0	true	0.19045021423962075	0.35085411700849767	0.20905481285994415	0.029721050001157285	0.7465323303505894	-0.05496014007895258	0.7793024722564257
classical	-3.979591836734693	5.122448979591837	0.0	true	0.23257100814744092	0.36105766963448344	0.16215321222154094	0.02419677065820606	0.7768477961527471	0.0	0.502355248053153
classical	-3.979591836734693	5.122448979591837	30.0	true	0.2137192579469125	0.3911619503776747	0.2326833733477984	0.03038368988530802	0.7069277290249851	-0.062052665925274815	0.9227791128357481
classical	-3.979591836734693	5.387755102040817	0.0	true	0.2720858365868102	0.41154396834256585	0.18211729060113552	0.0258830626424746	0.7390934611862442	0.0	0.6000977972415357
classical	-3.979591836734693	5.387755102040817	30.0	true	0.2349559152867839	0.4308006225157032	0.25667227357139044	0.030781290240087994	0.6654953326557279	-0.06904587635345277	1.0803770708963196
classical	-3.979591836734693	5.653061224489797	0.0	true	0.31209977564238445	0.46573758647286406	0.20433422352523956	0.02762765993029832	0.6960952219146573	0.0	0.7167163120529898
classical	-3.979591836734693	5.653061224489797	30.0	true	0.25342989428906804	0.4690394831069696	0.2806122412062759	0.030955257388395555	0.6227895890876444	-0.07580056683732006	1.2514215485942384
classical	-3.979591836734693	5.918367346938776	0.0	true	0.3493703473020908	0.5209174379428579	0.22798669645441166	0.029247988512398716	0.6491435935882872	0.0	0.8510026847287502
classical	-3.979591836734693	5.918367346938776	30.0	true	0.2686919050086236	0.5056798496170314	0.3044260770620414	0.031069624075702136	0.5786817803464197	-0.08229731281250457	1.4379492772612332
classical	-3.979591836734693	6.183673469387755	0.0	true	0.38147252548009886	0.5744647224421203	0.25206880299363854	0.030707211438370133	0.5999790936581562	0.0	1.0000653331719354
classical	-3.979591836734693	6.183673469387755	30.0	true	0.28035688991835206	0.5399896687243974	0.32766839787178564	0.03085985106785016	0.5336433584445197	-0.08842820334173379	1.639661773881513
classical	-3.979591836734693	6.448979591836735	0.0	true	0.4078327927109483	0.6254343586872221	0.27606385519077314	0.032385341889214395	0.5495857035717866	0.0	1.1626702424783886
classical	-3.979591836734693	6.448979591836735	30.0	true	0.28872376770729014	0.5721741454027751	0.350381650283538	0.030463343840746518	0.4874393157566429	-0.09419335895247502	1.8594265948123525
classical	-3.979591836734693	6.714285714285714	0.0	true	0.4284507456055892	0.673438807459134	0.29971787918301607	0.03427982743553864	0.4983285827546575	0.0	1.3392827795436595
classical	-3.979591836734693	6.714285714285714	30.0	true	0.29429787659238493	0.6028446249150139	0.3728832764568558	0.03005691078124638	0.4393765081768584	-0.09963036796333788	2.1030983893617696
classical	-3.979591836734693	6.979591836734694	0.0	true	0.44248741880181125	0.7141318930180276	0.32075238330811834	0.03437558171141787	0.4510369129884495	0.0	1.5132987509764897
classical	-3.979591836734693	6.979591836734694	30.0	true	0.29722922977690763	0.6318720850123775	0.39506194013041	0.02942062963769871	0.38931770512459324	-0.10468590710650982	2.3749319947482417
classical	-3.979591836734693	7.244897959183674	0.0	true	0.45226546770768294	0.7510473508418686	0.34054642115357964	0.0339393539855112	0.4051542567808687	0.0	1.6933251003541498
classical	-3.979591836734693	7.244897959183674	30.0	true	0.2979907678200314	0.6599547986260627	0.41731677324566385	0.028759020362276903	0.33640691198349715	-0.10936097838426549	2.6844175011290092
classical	-3.979591836734693	7.510204081632653	0.0	true	0.4587828125638736	0.7855660254198811	0.35966874518747605	0.03326656239826029	0.3595276936472124	0.0	1.8843964984180324
classical	-3.979591836734693	7.510204081632653	30.0	true	0.2966689432558714	0.6870732658810514	0.439639730315151	0.027943741377244084	0.28026763140205574	-0.1135701773191868	3.0407905469523753
classical	-3.979591836734693	7.775510204081633	0.0	true	0.4626142957514447	0.8182994925047855	0.3783615951907006	0.03241760747093573	0.31366299614619075	0.0	2.089841933181561
classical	-3.979591836734693	7.775510204081633	30.0	true	0.2936168023204056	0.7138029593287699	0.4623733942905024	0.027175804058335282	0.22015600469093513	-0.11722482193042857	3.458634141420019
classical	-3.979591836734693	8.040816326530614	0.0	true	NaN	0.8497485878857344	NaN	0.03145938358333779	0.2670514236284348	0.0	NaN
classical	-3.979591836734693	8.040816326530614	30.0	true	0.28871714610551225	0.7399799791683153	0.4854544920207772	0.026342797088736915	0.1557060234371938	-0.12016532804355905	3.9547309831320834
classical	-3.979591836734693	8.306122448979593	0.0	true	NaN	0.8803437683447326	NaN	0.030469268182032095	0.21914799506829907	0.0	NaN
classical	-3.979591836734693	8.306122448979593	30.0	true	NaN	0.7653659069346153	NaN	0.025361639967413783	0.0866332052602364	-0.12219570562305543	NaN
classical	-3.979591836734693	8.571428571428573	0.0	true	NaN	0.9104003033868892	NaN	0.02951546731646453	0.16947659854561736	0.0	NaN
classical	-3.979591836734693	8.571428571428573	30.0	true	NaN	0.7902390044070822	NaN	0.02436066175696302	0.012358721295679248	-0.12308695600516605	NaN
classical	-3.979591836734693	8.836734693877553	0.0	true	NaN	0.9401190630611606	NaN	0.028645518365852756	0.117679345956199	0.0	NaN
classical	-3.979591836734693	8.836734693877553	30.0	true	NaN	0.814618183055592	NaN	0.023339677315892638	-0.06760284783331148	-0.12255100997532319	NaN
classical	-3.979591836734693	9.102040816326532	0.0	true	NaN	0.9695813261390418	NaN	0.027896869600356023	0.06357573621971835	0.0	NaN
classical	-3.979591836734693	9.102040816326532	30.0	true	NaN	0.8385003918868412	NaN	0.02230924052545221	-0.1537367199527438	-0.12023356412656999	NaN
classical	-3.979591836734693	9.36734693877551	0.0	true	NaN	0.9988103359762759	NaN	0.02725677606531153	0.007053830949214959	0.0	NaN
classical	-3.979591836734693	9.36734693877551	30.0	true	NaN	0.8618974801544107	NaN	0.021288702766442447	-0.24663555054515665	-0.11571992502184753	NaN
classical	-3.979591836734693	9.63265306122449	0.0	true	NaN	1.0276828532363775	NaN	0.026551819608957368	-0.05193800515914339	0.0	NaN
classical	-3.979591836734693	9.63265306122449	30.0	true	NaN	0.8848197850436019	NaN	0.020286671411028735	-0.3468416330585596	-0.10849228048564587	NaN
classical	-3.979591836734693	9.89795918367347	0.0	true	NaN	1.0561143124191426	NaN	0.025715581548773223	-0.11343141075056053	0.0	NaN
classical	-3.979591836734693	9.89795918367347	30.0	true	NaN	0.9072716333612673	NaN	0.01930135917836506	-0.45484981549763	-0.09793826117287455	NaN
classical	-3.979591836734693	10.16326530612245	0.0	true	NaN	1.084128296313962	NaN	0.02482403669043183	-0.1774379926306009	0.0	NaN
classical	-3.979591836734693	10.16326530612245	30.0	true	NaN	0.9292360289650107	NaN	0.01830068916263904	NaN	NaN	NaN
classical	-3.979591836734693	10.428571428571429	0.0	true	NaN	1.1117382969710317	NaN	0.023930226260963354	-0.24392750218134673	0.0	NaN
classical	-3.979591836734693	10.428571428571429	30.0	true	NaN	0.9506847356579355	NaN	0.01724555402978782	NaN	NaN	NaN
classical	-3.979591836734693	10.693877551020408	0.0	true	NaN	1.1389438615975993	NaN	0.02305939414100024	-0.3128333168167301	0.0	NaN
classical	-3.979591836734693	10.693877551020408	30.0	true	NaN	0.9715585312725984	NaN	0.016071641065881027	NaN	NaN	NaN
classical	-3.979591836734693	10.959183673469388	0.0	true	NaN	1.1657366159932958	NaN	0.022222144153650106	-0.38403520152904225	0.0	NaN
classical	-3.979591836734693	10.959183673469388	30.0	true	NaN	0.9916429461964753	NaN	0.014573463662408236	NaN	NaN	NaN
classical	-3.979591836734693	11.224489795918368	0.0	true	NaN	1.1920908377542412	NaN	0.021408595143354678	-0.4573309563204204	0.0	NaN
classical	-3.979591836734693	11.224489795918368	30.0	true	NaN	1.0107852053551518	NaN	0.01263187839043286	-0.9780657933875073	-0.005423412975659025	NaN
classical	-3.979591836734693	11.489795918367347	0.0	true	NaN	1.2179841919006227	NaN	0.020605112832463506	-0.5324066661858979	0.0	NaN
classical	-3.979591836734693	11.489795918367347	30.0	true	NaN	1.0302489484221122	NaN	0.01139098164342937	-0.9888094044753264	-0.0027819952026426928	NaN
classical	-3.979591836734693	11.755102040816327	0.0	true	NaN	1.2434005067072365	NaN	0.01979720795453884	-0.6087513903925208	0.0	NaN
classical	-3.979591836734693	11.755102040816327	30.0	true	NaN	1.0507709126036449	NaN	0.011257520040003827	-0.9873318852894185	-0.0031469685363524767	NaN
classical	-3.979591836734693	12.020408163265307	0.0	true	NaN	1.2683259621950231	NaN	0.01896628318710086	-0.6855287916215476	0.0	NaN
classical	-3.979591836734693	12.020408163265307	30.0	true	NaN	1.070132291232565	NaN	0.010318343173922141	-0.9851723631594571	-0.003679426858351784	NaN
classical	-3.979591836734693	12.285714285714286	0.0	true	NaN	1.292740228454732	NaN	0.018083436321368006	-0.7613840798185287	0.0	NaN
classical	-3.979591836734693	12.285714285714286	30.0	true	NaN	1.088972414987768	NaN	0.009245502700851163	-0.9877524071723174	-0.003043147765663606	NaN
classical	-3.979591836734693	12.551020408163266	0.0	true	NaN	1.3165994298481711	NaN	0.017107415203365013	-0.8340549118604745	0.0	NaN
classical	-3.979591836734693	12.551020408163266	30.0	true	NaN	1.1115207931611284	NaN	0.011708082405077263	NaN	NaN	NaN
classical	-3.979591836734693	12.816326530612246	0.0	true	NaN	1.33979157594697	NaN	0.015958406357670818	-0.899705470539925	0.0	NaN
classical	-3.979591836734693	12.816326530612246	30.0	true	NaN	1.1294207604865465	NaN	0.010475911305094779	NaN	NaN	NaN
classical	-3.979591836734693	13.081632653061225	0.0	true	NaN	1.3620058228814096	NaN	0.014433550136072662	-0.9521151583211569	0.0	NaN
classical	-3.979591836734693	13.081632653061225	30.0	true	NaN	1.1470888546860698	NaN	0.009257328548807892	NaN	NaN	NaN
classical	-3.979591836734693	13.346938775510205	0.0	true	NaN	1.3823518874074014	NaN	0.011971528092350907	-0.9839060644351711	0.0	NaN
classical	-3.979591836734693	13.346938775510205	30.0	true	NaN	1.1643825821452005	NaN	0.007920938258950808	-0.968836022306355	-0.007669595235201413	NaN
classical	-3.979591836734693	13.612244897959185	0.0	true	NaN	1.3991496313985656	NaN	0.0075645325600871725	-0.995747645637711	0.0	NaN
classical	-3.979591836734693	13.612244897959185	30.0	true	NaN	1.182466526131214	NaN	0.00776592995542393	-0.966175275099685	-0.008313167223256972	NaN
classical	-3.979591836734693	13.877551020408164	0.0	true	NaN	1.4357537106009086	NaN	0.015669498752123832	-0.9593865198687295	0.0	NaN
classical	-3.979591836734693	13.877551020408164	30.0	true	NaN	1.2003439051227645	NaN	0.007915080715791237	-0.9694244739040372	-0.007527023674483507	NaN
classical	-3.979591836734693	14.142857142857144	0.0	true	NaN	1.4560741707124896	NaN	0.013810752865516671	-0.9446892090985969	0.0	NaN
classical	-3.979591836734693	14.142857142857144	30.0	true	NaN	1.218567212414284	NaN	0.008736298726853458	NaN	NaN	NaN
classical	-3.979591836734693	14.408163265306124	0.0	true	NaN	1.4761998800465739	NaN	0.011972751466582344	-0.9584276073147711	0.0	NaN
classical	-3.979591836734693	14.408163265306124	30.0	true	NaN	1.2352288938578468	NaN	0.008166478195368596	NaN	NaN	NaN
classical	-3.979591836734693	14.673469387755103	0.0	true	NaN	1.4955929523410498	NaN	0.009782380449462726	-0.9783722361064021	0.0	NaN
classical	-3.979591836734693	14.673469387755103	30.0	true	NaN	1.2515989074107756	NaN	0.007602269953182473	NaN	NaN	NaN
classical	-3.979591836734693	14.938775510204083	0.0	true	NaN	1.5140909169251167	NaN	0.007132575850619553	-0.9896971126934225	0.0	NaN
classical	-3.979591836734693	14.938775510204083	30.0	true	NaN	1.2676776727447252	NaN	0.007043410137220212	NaN	NaN	NaN
classical	-3.979591836734693	15.204081632653063	0.0	true	NaN	1.5426031230809212	NaN	0.012551638287226956	-0.9186551273373302	0.0	NaN
classical	-3.979591836734693	15.204081632653063	30.0	true	NaN	NaN	NaN	NaN	NaN	NaN	NaN
classical	-3.979591836734693	15.469387755102042	0.0	true	NaN	1.5489962517953204	NaN	0.0009529749620880574	-0.9969015344541474	0.0	NaN
classical	-3.979591836734693	15.469387755102042	30.0	true	NaN	1.2998701599606235	NaN	0.007000533166689771	NaN	NaN	NaN
classical	-3.979591836734693	15.73469387755102	0.0	true	NaN	1.5814692261722385	NaN	0.009750669336197523	-0.926521414124908	0.0	NaN
classical	-3.979591836734693	15.73469387755102	30.0	true	NaN	1.314627502923487	NaN	0.005878117730926889	NaN	NaN	NaN
classical	-3.979591836734693	16.0	0.0	true	NaN	1.6003285226189359	NaN	0.008219204272340424	-0.9467411140223084	0.0	NaN
classical	-3.979591836734693	16.0	30.0	true	NaN	1.3291047559887244	NaN	0.004746737231314036	NaN	NaN	NaN
classical	-3.36734693877551	3.0	0.0	true	0.049351709234443944	0.12081197881416368	0.05876899228038937	0.01585924776658722	0.9352748847677435	0.0	0.13377968316893518
classical	-3.36734693877551	3.0	30.0	true	0.05156046977126251	0.12723462974784946	0.08164658788411003	0.021705649027179134	0.9273178314899135	-0.017472534786950704	0.20156196315425795
classical	-3.36734693877551	3.2653061224489797	0.0	true	0.06510238365634326	0.14129799523873093	0.06939335895777343	0.016953333765929564	0.9232475369765052	0.0	0.15963096075330094
classical	-3.36734693877551	3.2653061224489797	30.0	true	0.06637133817185853	0.14980509631375288	0.09558035648406923	0.022968292486060145	0.9122866719663518	-0.020912626259649552	0.24526260895740043
classical	-3.36734693877551	3.5306122448979593	0.0	true	0.08236102130183623	0.1639357582524772	0.0811650984602166	0.018025861815316752	0.9094174578490272	0.0	0.18975953483323607
classical	-3.36734693877551	3.5306122448979593	30.0	true	0.0838442546397096	0.17644224896989547	0.11111006301606166	0.024703394964559654	0.8934992067569372	-0.025129353819131072	0.3009075639408708
classical	-3.36734693877551	3.795918367346939	0.0	true	0.10095936954462383	0.188535060407211	0.09298066122487944	0.01912709155494596	0.8939360245890169	0.0	0.22400751458117277
classical	-3.36734693877551	3.795918367346939	30.0	true	0.10392338555281555	0.20692478105004014	0.12798553188356998	0.02634085074722254	0.8709592487623043	-0.030066582019248434	0.36921424301079064
classical	-3.36734693877551	4.061224489795919	0.0	true	0.12195973123859954	0.21576308478084927	0.104705237588735	0.02028645460287797	0.8765330704287323	0.0	0.26318092980489644
classical	-3.36734693877551	4.061224489795919	30.0	true	0.12607066429330205	0.24069579703177038	0.1462761014540914	0.027755107979174406	0.8446050801013393	-0.03567226272566107	0.4512858504179884
classical	-3.36734693877551	4.326530612244898	0.0	true	0.1465741419516841	0.24659164756066204	0.11693322873383388	0.02155367479565691	0.8565776539567065	0.0	0.30900371064498
classical	-3.36734693877551	4.326530612244898	30.0	true	0.14960065099598285	0.276995459252171	0.1660279006201686	0.02900263197168921	0.8147158554285204	-0.041812473241684654	0.547367991233699
classical	-3.36734693877551	4.591836734693878	0.0	true	0.1757629789089544	0.28215709898222396	0.13054301450517944	0.02284510131428337	0.8330517390733037	0.0	0.364306707482456
classical	-3.36734693877551	4.591836734693878	30.0	true	0.17372294185818105	0.31489455382168097	0.1870243025605911	0.029944586161687364	0.7818377630654529	-0.048301010796276994	0.6569187799667093
classical	-3.36734693877551	4.857142857142858	0.0	true	0.20978018669073598	0.32325096012788157	0.14617746311923543	0.024081246493437222	0.8049755327362628	0.0	0.43219304356572363
classical	-3.36734693877551	4.857142857142858	30.0	true	0.19747593462522384	0.35343878524787525	0.20886419601608497	0.03059627514524979	0.7467649610732423	-0.05491730456698117	0.7784793936629812
classical	-3.36734693877551	5.122448979591837	0.0	true	0.24791881735397608	0.3701098063302753	0.16425647004717556	0.025610909657411293	0.7715852417956746	0.0	0.5157296478103528
classical	-3.36734693877551	5.122448979591837	30.0	true	0.2197795665459502	0.3918631851659975	0.23125305811365618	0.03114518345893184	0.7098333129903939	-0.06154592787746657	0.9120203307975889
classical	-3.36734693877551	5.387755102040817	0.0	true	0.2878308925555126	0.4213757811323021	0.18460503435583114	0.027371974314896717	0.7331203007639665	0.0	0.6159519315961896
classical	-3.36734693877551	5.387755102040817	30.0	true	0.23967583698531902	0.42896172875066163	0.25354139362442524	0.031364693276595385	0.6720246323609553	-0.06797263839722245	1.055011195853585
classical	-3.36734693877551	5.653061224489797	0.0	true	0.3261961071842561	0.4743734708095838	0.20646265291417856	0.029044516563858667	0.6908272287993389	0.0	0.7314118578991788
classical	-3.36734693877551	5.653061224489797	30.0	true	0.25670181024181765	0.464479736231441	0.2756064051398617	0.03143207944031979	0.6333788262572814	-0.0741684773585475	1.2081600326412825
classical	-3.36734693877551	5.918367346938776	0.0	true	0.36026630603822524	0.5263974876890363	0.22888381990870363	0.03053477135256577	0.6463343329372495	0.0	0.8592803053114256
classical	-3.36734693877551	5.918367346938776	30.0	true	0.27055911247972875	0.4981981889768465	0.2973498157917614	0.03137748561527895	0.5938418004857227	-0.08011971540615274	1.372649933527859
classical	-3.36734693877551	6.183673469387755	0.0	true	0.3886852967483747	0.5755924122042066	0.25105701567024796	0.03192238406339548	0.6011562026841666	0.0	0.9963894756731784
classical	-3.36734693877551	6.183673469387755	30.0	true	0.281189203258986	0.529690507175246	0.31848062620351325	0.031007124791680798	0.5537415556950237	-0.08575480865615856	1.5481860608603477
classical	-3.36734693877551	6.448979591836735	0.0	true	0.4121307448989334	0.6229034539878889	0.27327612112622834	0.03404101727247715	0.5547104739721331	0.0	1.145652604732753
classical	-3.36734693877551	6.448979591836735	30.0	true	0.28911776311440174	0.5595964342919945	0.3393160164772039	0.030580076853934816	0.5124480741783733	-0.09113866081593208	1.7387928697469415
classical	-3.36734693877551	6.714285714285714	0.0	true	0.42925362278382534	0.6642031571539145	0.2936276214808604	0.03480118861539519	0.5107286740207708	0.0	1.2954578393671294
classical	-3.36734693877551	6.714285714285714	30.0	true	0.29462371479277727	0.5881269239640974	0.35996257675873783	0.030036120625455544	0.4695590380662678	-0.09628357598076026	1.94818698303245
classical	-3.36734693877551	6.979591836734694	0.0	true	0.44162099219688133	0.7005766312503736	0.3122654122246572	0.034522835588830514	0.46928918263341257	0.0	1.4448097042826995
classical	-3.36734693877551	6.979591836734694	30.0	true	0.29796517502847264	0.6154462095823438	0.38048374955128816	0.02933034978809535	0.42476656605545143	-0.10116963312892496	2.18045338508351
classical	-3.36734693877551	7.244897959183674	0.0	true	0.4506968118752955	0.7343109454475037	0.330122225844229	0.033918488915823976	0.4285255843232465	0.0	1.6001797152201105
classical	-3.36734693877551	7.244897959183674	30.0	true	0.299468265454318	0.6420527314791331	0.4011755336956986	0.02859016199865029	0.3773786421419272	-0.10580061273706588	2.4426913054475103
classical	-3.36734693877551	7.510204081632653	0.0	true	0.4571758768317469	0.7662367113461723	0.34753149569909747	0.03311998975047735	0.38775575636768633	0.0	1.764703164293989
classical	-3.36734693877551	7.510204081632653	30.0	true	0.2992552631688324	0.6679692582665782	0.42203644259108525	0.02776053993663499	0.32711232764746073	-0.1101111113912952	2.741338961415687
classical	-3.36734693877551	7.775510204081633	0.0	true	0.46151310179125826	0.7968473474476038	0.36469705276659364	0.03218287463815516	0.34654246156370294	0.0	1.9411420199180487
classical	-3.36734693877551	7.775510204081633	30.0	true	0.2975108424683075	0.6935854213726695	0.443317759676904	0.026975216628013478	0.27336057805147695	-0.11403485202948781	3.0868039617507663
classical	-3.36734693877551	8.040816326530614	0.0	true	NaN	0.8265923431187636	NaN	0.031188956745250348	0.3043739182973967	0.0	NaN
classical	-3.36734693877551	8.040816326530614	30.0	true	0.2940097107573557	0.7185045761454785	0.46479519069654524	0.026057483644039647	0.2160078247211022	-0.11744447108119124	3.4889891665154718
classical	-3.36734693877551	8.306122448979593	0.0	true	NaN	0.8557980315569235	NaN	0.030213259771259625	0.26079386924813897	0.0	NaN
classical	-3.36734693877551	8.306122448979593	30.0	true	0.288820330521792	0.7427946751560021	0.48648764439921405	0.025063278216253326	0.15470167766221202	-0.1202031438310407	3.962898312427641
classical	-3.36734693877551	8.571428571428573	0.0	true	NaN	0.884652362414359	NaN	0.029315864450361464	0.21547274186843624	0.0	NaN
classical	-3.36734693877551	8.571428571428573	30.0	true	NaN	0.7666063613183397	NaN	0.024047643309913255	0.08898083973388259	-0.12214572981647846	NaN
classical	-3.36734693877551	8.836734693877553	0.0	true	NaN	0.913242115863697	NaN	0.02854076500082596	0.1682144360961847	0.0	NaN
classical	-3.36734693877551	8.836734693877553	30.0	true	NaN	0.7899429749401672	NaN	0.023020306095527375	0.018452705868756508	-0.1230634077476469	NaN
classical	-3.36734693877551	9.102040816326532	0.0	true	NaN	0.9416133631434309	NaN	0.027893807609332914	0.1188719886809786	0.0	NaN
classical	-3.36734693877551	9.102040816326532	30.0	true	NaN	0.8128167874625506	NaN	0.022004514718389823	-0.05734056758470645	-0.12271087329113588	NaN
classical	-3.36734693877551	9.36734693877551	0.0	true	NaN	0.9696544167245306	NaN	0.027193713906396133	0.06736112027419805	0.0	NaN
classical	-3.36734693877551	9.36734693877551	30.0	true	NaN	0.835242264369881	NaN	0.021014926825629533	-0.13878682949705368	-0.12076557351995469	NaN
classical	-3.36734693877551	9.63265306122449	0.0	true	NaN	0.9972725191465559	NaN	0.026351612368173894	0.013612065984210615	0.0	NaN
classical	-3.36734693877551	9.63265306122449	30.0	true	NaN	0.8572322061941234	NaN	0.020059943219010112	-0.22649023842478488	-0.11688541936320083	NaN
classical	-3.36734693877551	9.89795918367347	0.0	true	NaN	1.0244975642407943	NaN	0.025449051142525707	-0.04244500293074774	0.0	NaN
classical	-3.36734693877551	9.89795918367347	30.0	true	NaN	0.8787809468872766	NaN	0.019122105603446952	-0.3208151831479079	-0.11060479780163475	NaN
classical	-3.36734693877551	10.16326530612245	0.0	true	NaN	1.0513516352717014	NaN	0.024547289777619743	-0.10084617504694937	0.0	NaN
classical	-3.36734693877551	10.16326530612245	30.0	true	NaN	0.8998777605479995	NaN	0.018180728673380952	-0.42227896894701733	-0.10141961013608235	NaN
classical	-3.36734693877551	10.428571428571429	0.0	true	NaN	1.07783961333289	NaN	0.023675387996460965	-0.16160415615902515	0.0	NaN
classical	-3.36734693877551	10.428571428571429	30.0	true	NaN	0.9205289899218453	NaN	0.017234996242777998	-0.5311522566801681	-0.08874177170794399	NaN
classical	-3.36734693877551	10.693877551020408	0.0	true	NaN	1.1039560244019149	NaN	0.0228454633406398	-0.2247040761261454	0.0	NaN
classical	-3.36734693877551	10.693877551020408	30.0	true	NaN	0.9407370373862327	NaN	0.01627309077166009	NaN	NaN	NaN
classical	-3.36734693877551	10.959183673469388	0.0	true	NaN	1.1296765413435266	NaN	0.022048046888260307	-0.29009992274861074	0.0	NaN
classical	-3.36734693877551	10.959183673469388	30.0	true	NaN	0.9604780844686278	NaN	0.015254550842372474	NaN	NaN	NaN
classical	-3.36734693877551	11.224489795918368	0.0	true	NaN	1.1549777765981326	NaN	0.02127123203307599	-0.35771585440120157	0.0	NaN
classical	-3.36734693877551	11.224489795918368	30.0	true	NaN	0.9796321798539736	NaN	0.014046810839430428	NaN	NaN	NaN
classical	-3.36734693877551	11.489795918367347	0.0	true	NaN	1.1798397242736727	NaN	0.02050411134672971	-0.42741625935456207	0.0	NaN
classical	-3.36734693877551	11.489795918367347	30.0	true	NaN	0.9978560215268106	NaN	0.012330776619594117	NaN	NaN	NaN
classical	-3.36734693877551	11.755102040816327	0.0	true	NaN	1.2042487906533466	NaN	0.019733787261079064	-0.4989817542368215	0.0	NaN
classical	-3.36734693877551	11.755102040816327	30.0	true	NaN	1.0149763199101507	NaN	0.009998551984259486	-0.9888173662013336	-0.002780027037332948	NaN
classical	-3.36734693877551	12.020408163265307	0.0	true	NaN	1.2281945429429135	NaN	0.018944560216565064	-0.5720460073479402	0.0	NaN
classical	-3.36734693877551	12.020408163265307	30.0	true	NaN	1.0346192746527343	NaN	0.010164306688437832	-0.9888197517501155	-0.002779437318602871	NaN
classical	-3.36734693877551	12.285714285714286	0.0	true	NaN	1.2516750896307764	NaN	0.01812456538090252	-0.64600170391907	0.0	NaN
classical	-3.36734693877551	12.285714285714286	30.0	true	NaN	1.054111002324448	NaN	0.010452405286477761	-0.9784287160602141	-0.0053346559485947355	NaN
classical	-3.36734693877551	12.551020408163266	0.0	true	NaN	1.2746907448625837	NaN	0.017262307952991572	-0.7198597372274673	0.0	NaN
classical	-3.36734693877551	12.551020408163266	30.0	true	NaN	1.0711587901713364	NaN	0.008835168692835361	-0.986584207419849	-0.003331450208721029	NaN
classical	-3.36734693877551	12.816326530612246	0.0	true	NaN	1.2972300230784708	NaN	0.01633949697571393	-0.7920137086045691	0.0	NaN
classical	-3.36734693877551	12.816326530612246	30.0	true	NaN	1.0892220610952192	NaN	0.008220619656529024	-0.9877853523991041	-0.0030350121982195308	NaN
classical	-3.36734693877551	13.081632653061225	0.0	true	NaN	1.3192488347427653	NaN	0.015319050144342448	-0.8598411580745146	0.0	NaN
classical	-3.36734693877551	13.081632653061225	30.0	true	NaN	1.1090997051626537	NaN	0.009583082355658485	-0.965340711732484	-0.008514663783977451	NaN
classical	-3.36734693877551	13.346938775510205	0.0	true	NaN	1.3406204742971977	NaN	0.014112008097529858	-0.9191314467126213	0.0	NaN
classical	-3.36734693877551	13.346938775510205	30.0	true	NaN	1.1266533736883615	NaN	0.009422743433466363	NaN	NaN	NaN
classical	-3.36734693877551	13.612244897959185	0.0	true	NaN	1.3609732695725654	NaN	0.012472272165756866	-0.9638185208215	0.0	NaN
classical	-3.36734693877551	13.612244897959185	30.0	true	NaN	1.1432373325738308	NaN	0.008433162824125777	NaN	NaN	NaN
classical	-3.36734693877551	13.877551020408164	0.0	true	NaN	1.3792716662445188	NaN	0.009738366720337222	-0.9885805876706543	0.0	NaN
classical	-3.36734693877551	13.877551020408164	30.0	true	NaN	1.1595147804438017	NaN	0.007371813308312014	NaN	NaN	NaN
classical	-3.36734693877551	14.142857142857144	0.0	true	NaN	1.393979446259854	NaN	0.004981729142928999	-0.9969500051537117	0.0	NaN
classical	-3.36734693877551	14.142857142857144	30.0	true	NaN	1.1754714996113822	NaN	0.006221369886984941	-0.9674647234573438	-0.00800150110820183	NaN
classical	-3.36734693877551	14.408163265306124	0.0	true	NaN	1.4301356631899669	NaN	0.014037456347177953	-0.9528238132955753	0.0	NaN
classical	-3.36734693877551	14.408163265306124	30.0	true	NaN	1.1919910088220715	NaN	0.005889220199305846	NaN	NaN	NaN
classical	-3.36734693877551	14.673469387755103	0.0	true	NaN	1.4493180962901155	NaN	0.012439915368992312	-0.9354438158505904	0.0	NaN
classical	-3.36734693877551	14.673469387755103	30.0	true	NaN	1.2088651115907467	NaN	0.006571258017366018	NaN	NaN	NaN
classical	-3.36734693877551	14.938775510204083	0.0	true	NaN	1.468358176441724	NaN	0.010898805294575757	-0.9449605447763325	0.0	NaN
classical	-3.36734693877551	14.938775510204083	30.0	true	NaN	1.2244568280985588	NaN	0.006094951685096306	NaN	NaN	NaN
classical	-3.36734693877551	15.204081632653063	0.0	true	NaN	1.4868539256158302	NaN	0.009122129065983059	-0.9671039909062432	0.0	NaN
classical	-3.36734693877551	15.204081632653063	30.0	true	NaN	1.239830744217669	NaN	0.005674168565180946	NaN	NaN	NaN
classical	-3.36734693877551	15.469387755102042	0.0	true	NaN	1.5045738084688587	NaN	0.006936792261210842	-0.9835052088157719	0.0	NaN
classical	-3.36734693877551	15.469387755102042	30.0	true	NaN	1.2556837779446313	NaN	0.006220908401841665	NaN	NaN	NaN
classical	-3.36734693877551	15.73469387755102	0.0	true	NaN	1.530799651415724	NaN	0.011884555937651694	-0.9309025696009147	0.0	NaN
classical	-3.36734693877551	15.73469387755102	30.0	true	NaN	1.269853170710947	NaN	0.004887213205971032	NaN	NaN	NaN
classical	-3.36734693877551	16.0	0.0	true	NaN	1.5490922846743849	NaN	0.010556772436688748	-0.9101525465064668	0.0	NaN
[truncated: 18,001 more rows]
