# Supplementary material for: Unified momentum model for rotor aerodynamics across operating regimes
Source: Nat Commun. 2024 Aug 21;15:6658. doi: 10.1038/s41467-024-50756-5 (PMC11339364; doi:10.1038/s41467-024-50756-5)
Supplement: Supplementary file 4 — Source Data [file 41467_2024_50756_MOESM4_ESM.zip › source_data/Figure_06.csv]

name	ctp	yaw	ct	cp	u4	v4	an	p1	p4	dp	x0			ABL data	name	ctp	yaw	ct	cp	u4	v4	an	p1	p4	dp	x0	dv	du	u_hub	rews
yaw_00_ct_00	0.4	0	0.331031672	0.301144076	0.819930818	-1.28188E-05	0.09028621	0.001055113	-0.000566688	-0.001621801	7.9				yaw_00_ct_01	0.4	0	0.328975418	0.298342535	0.821632332	-0.009204008	0.093116024	0.005115687	0.029903961	0.024788274	5	0.009204008	0.178367668	0.907800486	0.918522285
yaw_00_ct_01	0.8	0	0.555598844	0.463017075	0.664193804	0.000158467	0.166634201	0.00202269	-0.001143208	-0.003165899	7.9				yaw_01_ct_01	0.4	5	0.326824627	0.295421545	0.814401695	-0.014058486	0.092632614	0.00479617	0.028536389	0.023740219	5	0.014058486	0.185598305	0.90581956	0.90690729
yaw_00_ct_02	1.2	0	0.716908686	0.554121678	0.542469678	-0.000114918	0.227067981	0.002932816	-0.001912612	-0.004845428	7.9				yaw_02_ct_01	0.4	10	0.319516379	0.285568101	0.818073335	-0.021841223	0.092461394	0.004454113	0.027659778	0.023205665	5	0.021841223	0.181926665	0.905661697	0.907127496
yaw_00_ct_03	1.6	0	0.828564617	0.596251636	0.433824464	-0.000579901	0.280380041	0.003766551	-0.00331944	-0.007085991	7.3				yaw_03_ct_01	0.4	15	0.308173368	0.27049713	0.827622659	-0.028121246	0.091293199	0.004230577	0.027063815	0.022833238	5	0.028121246	0.172377341	0.906112867	0.907218246
yaw_00_ct_04	2	0	0.907168521	0.610965883	0.347313029	0.000525661	0.326513356	0.004377728	-0.007809255	-0.012186983	5.9				yaw_04_ct_01	0.4	20	0.292334711	0.249913999	0.83342467	-0.03239452	0.090245147	0.00380651	0.026506492	0.022699982	5	0.03239452	0.16657533	0.907557963	0.904010628
yaw_00_ct_05	2.4	0	0.962821777	0.609836249	0.281342808	-0.003898142	0.366615646	0.004883939	-0.014403051	-0.01928699	5.6				yaw_05_ct_01	0.4	25	0.273835074	0.226570632	0.852361793	-0.036000838	0.08706716	0.003368853	0.027096206	0.023727354	5	0.036000838	0.147638207	0.906902275	0.91106729
yaw_00_ct_06	2.8	0	1.002918204	0.600232153	0.231470398	0.002084721	0.40151435	0.005311008	-0.020339893	-0.025650901	5.1				yaw_06_ct_01	0.4	30	0.250776096	0.198563404	0.85753403	-0.038320594	0.085713218	0.003069945	0.026498878	0.023428933	5	0.038320594	0.14246597	0.90782885	0.902642843
yaw_00_ct_07	3.2	0	1.032884727	0.586817145	0.194290747	0.002207657	0.431865793	0.005632632	-0.027461608	-0.03309424	4.8				yaw_07_ct_01	0.4	35	0.226484329	0.170422621	0.871032301	-0.039380967	0.081403971	0.002698069	0.026458716	0.023760647	5	0.039380967	0.128967699	0.9069854	0.902241581
yaw_00_ct_08	3.6	0	1.056111133	0.572022591	0.17084657	-0.004060202	0.458368942	0.005876121	-0.036163432	-0.042039553	4.4				yaw_08_ct_01	0.4	40	0.197612269	0.138896359	0.89079797	-0.041756374	0.08246426	0.00266586	0.026820285	0.024154425	5	0.041756374	0.10920203	0.908029639	0.908831254
yaw_00_ct_09	4	0	1.074268629	0.556723232	0.151779005	0.003507562	0.481765345	0.006120265	-0.04167846	-0.047798725	4.2				yaw_09_ct_01	0.4	45	0.169846394	0.110676266	0.908529384	-0.038399085	0.078462172	0.002311075	0.027711077	0.025400002	5	0.038399085	0.091470616	0.908700176	0.916509447
yaw_00_ct_11	4.8	0	1.101734282	0.527830736	0.124681404	-0.004450947	0.52090922	0.006489127	-0.053064032	-0.059553159	3.8				yaw_00_ct_03	0.8	0	0.556426651	0.464052258	0.68181666	-0.005994237	0.166013601	0.009678361	0.023418061	0.0137397	5	0.005994237	0.31818334	0.906158221	0.900761105
yaw_00_ct_13	5.6	0	1.12093193	0.501504514	0.106528517	-0.006310437	0.552600384	0.006793814	-0.060475263	-0.067269078	3.6				yaw_01_ct_03	0.8	5	0.552887759	0.459632224	0.693341132	-0.015600758	0.165494376	0.010089662	0.024807071	0.014717409	5	0.015600758	0.306658868	0.907010509	0.917645194
yaw_00_ct_15	6.4	0	1.136823634	0.479125906	0.098168051	0.006758103	0.578539809	0.00695763	-0.067359374	-0.074317004	3.3				yaw_02_ct_03	0.8	10	0.541063311	0.444966315	0.692763562	-0.022390503	0.164920946	0.008607416	0.022860832	0.014253416	5	0.022390503	0.307236438	0.904965171	0.900214343
yaw_00_ct_17	7.2	0	1.149198878	0.459120349	0.088208986	0.005344087	0.600486602	0.007096281	-0.07782543	-0.084921711	3.2				yaw_03_ct_03	0.8	15	0.523824184	0.423870629	0.70988196	-0.034988242	0.16227013	0.007655609	-0.001360964	-0.009016573	2.3	0.034988242	0.29011804	0.907421976	0.906683561
yaw_00_ct_19	8	0	1.159825597	0.441615228	0.083479849	-0.003385313	0.619239971	0.007196747	-0.080041601	-0.087238348	3				yaw_04_ct_03	0.8	20	0.498010245	0.392927498	0.728290294	-0.041326655	0.160369263	0.006170578	-0.001801758	-0.007972336	2.1	0.041326655	0.271709706	0.907781318	0.906547844
yaw_00_ct_21	8.8	0	1.168383923	0.425732713	0.079720394	-0.008062385	0.635622585	0.007286181	-0.087430577	-0.094716759	2.9				yaw_05_ct_03	0.8	25	0.469957881	0.360199754	0.747523241	-0.049904906	0.154314735	0.005062058	-0.000738674	-0.005800732	2.2	0.049904906	0.252476759	0.905933511	0.909111314
yaw_00_ct_23	9.6	0	1.176587615	0.411908536	0.077300839	-0.003233094	0.649912568	0.007335754	-0.092426902	-0.099762656	2.8				yaw_06_ct_03	0.8	30	0.434509664	0.320224213	0.774491314	-0.055865508	0.149010709	0.003890295	-0.000652557	-0.004542852	2.1	0.055865508	0.225508686	0.906714824	0.913855627
yaw_02_ct_00	0.4	10	0.3220298	0.288944278	0.82518703	-0.014245545	0.088898888	0.000983734	-0.000549089	-0.001532823	7.7				yaw_07_ct_03	0.8	35	0.393463829	0.275938455	0.796124957	-0.060196561	0.143863734	0.003016602	-0.000417122	-0.003433724	2	0.060196561	0.203875043	0.906018846	0.908752086
yaw_02_ct_01	0.8	10	0.544944143	0.449762238	0.679480614	-0.02314369	0.161931453	0.001884205	-0.001226569	-0.003110774	8				yaw_08_ct_03	0.8	40	0.35159878	0.23309129	0.821693181	-0.059344147	0.1345844	0.001991002	-0.001574218	-0.00356522	1.7	0.059344147	0.178306819	0.907292847	0.90909028
yaw_02_ct_02	1.2	10	0.702396632	0.537381867	0.556039278	-0.028398753	0.223128609	0.00268197	-0.001858333	-0.004540303	6.9				yaw_09_ct_03	0.8	45	0.304485814	0.187847579	0.857015536	-0.062176653	0.127523906	0.001871206	-5.88E-06	-0.001877083	1.7	0.062176653	0.142984464	0.906404625	0.914087788
yaw_02_ct_03	1.6	10	0.814360952	0.580985671	0.452134626	-0.031203858	0.27556901	0.003343307	-0.004944013	-0.00828732	5.6				yaw_00_ct_05	1.2	0	0.715989542	0.553056365	0.576127243	-0.004169393	0.227563626	0.016912444	-0.007586491	-0.024498935	2.3	0.004169393	0.423872757	0.906435696	0.9099054
yaw_02_ct_04	2	10	0.89439337	0.598105586	0.366794727	-0.032779901	0.320956137	0.003938483	-0.009232808	-0.01317129	4.7				yaw_01_ct_05	1.2	5	0.711726802	0.548124681	0.576977695	-0.015905689	0.226924676	0.015922823	-0.007345583	-0.023268407	2.3	0.015905689	0.423022305	0.907653026	0.903124713
yaw_02_ct_05	2.4	10	0.951901162	0.599490306	0.301647322	-0.033965499	0.360502504	0.00443466	-0.015647043	-0.020081703	4.1				yaw_02_ct_05	1.2	10	0.699859378	0.534472736	0.58407359	-0.027286239	0.224533018	0.014170458	-0.007553727	-0.021724184	2.2	0.027286239	0.41592641	0.907593251	0.900045056
yaw_02_ct_06	2.8	10	0.993607627	0.591893212	0.250413075	-0.034327442	0.395109194	0.004873555	-0.022395405	-0.02726896	4.9				yaw_03_ct_05	1.2	15	0.678529281	0.510225626	0.60299603	-0.038183858	0.221515633	0.012190837	-0.005892531	-0.018083368	2.3	0.038183858	0.39700397	0.906635339	0.90875866
yaw_02_ct_07	3.2	10	1.024791424	0.579933551	0.210232304	-0.034768759	0.425366034	0.005227195	-0.028877033	-0.034104228	4.6				yaw_04_ct_05	1.2	20	0.651173501	0.479683141	0.625648814	-0.051782434	0.216079684	0.009574744	-0.005501494	-0.015076238	2.2	0.051782434	0.374351186	0.906353343	0.909296415
yaw_02_ct_08	3.6	10	1.048784522	0.566080446	0.182999733	-0.035088841	0.451924454	0.005523939	-0.035432194	-0.040956133	4.3				yaw_05_ct_05	1.2	25	0.612765815	0.437876029	0.657274272	-0.065223617	0.211537705	0.006882433	-0.005419892	-0.012302325	2.1	0.065223617	0.342725728	0.90720771	0.912321838
yaw_02_ct_09	4	10	1.067181282	0.551222965	0.16011185	-0.035155369	0.475509477	0.005809208	-0.040800887	-0.046610096	4				yaw_06_ct_05	1.2	30	0.571918565	0.394830477	0.675765487	-0.071133661	0.202839369	0.004531189	-0.005767854	-0.010299043	1.9	0.071133661	0.324234513	0.905999366	0.900602929
yaw_02_ct_11	4.8	10	1.095597352	0.523426664	0.133167293	-0.034941156	0.514875275	0.006185933	-0.051616986	-0.05780292	3.7				yaw_07_ct_05	1.2	35	0.521853375	0.344137597	0.7173805	-0.081260688	0.194956949	0.0029494	-0.005461503	-0.008410903	1.8	0.081260688	0.2826195	0.907910024	0.908717105
yaw_02_ct_13	5.6	10	1.115764647	0.498040754	0.114109069	-0.034946001	0.546746855	0.006469863	-0.060007569	-0.066477431	3.4				yaw_08_ct_05	1.2	40	0.466266012	0.290643099	0.749971026	-0.083310805	0.18628506	0.001401301	-0.004119121	-0.005520422	1.7	0.083310805	0.250028974	0.90755393	0.905534931
yaw_02_ct_15	6.4	10	1.130382807	0.475059851	0.102891173	-0.034866202	0.573252166	0.006718779	-0.066625284	-0.073344063	3.3				yaw_09_ct_05	1.2	45	0.414827668	0.243899522	0.791599994	-0.078638975	0.168507699	0.000684834	-0.004003599	-0.004688433	1.6	0.078638975	0.208400006	0.907900338	0.905279688
yaw_02_ct_17	7.2	10	1.143072105	0.455453655	0.094790482	-0.034517034	0.595406309	0.006862956	-0.072725523	-0.079588479	3.1				yaw_00_ct_07	1.6	0	0.829651905	0.597425672	0.477527772	0.005248546	0.279908033	0.023913684	-0.01577666	-0.039690344	2.2	-0.005248546	0.522472228	0.90571886	0.901729931
yaw_02_ct_19	8	10	1.15298304	0.437712939	0.089576309	-0.034895487	0.614508322	0.006979325	-0.077249648	-0.084228972	3				yaw_01_ct_07	1.6	5	0.82439509	0.59175659	0.485216082	-0.015850952	0.279451065	0.02346911	-0.015017933	-0.038487043	2.2	0.015850952	0.514783918	0.906238902	0.907818165
yaw_02_ct_21	8.8	10	1.162552422	0.422549393	0.08656933	-0.038954689	0.630925978	0.007044721	-0.082109264	-0.089153986	2.8				yaw_02_ct_07	1.6	10	0.813600427	0.580171993	0.493682412	-0.027837937	0.275907359	0.020638244	-0.014329683	-0.034967926	2.1	0.027837937	0.506317588	0.905098266	0.902177566
yaw_02_ct_23	9.6	10	1.169356838	0.40811727	0.082543128	-0.044384015	0.645605923	0.007143303	-0.084655121	-0.091798424	2.7				yaw_03_ct_07	1.6	15	0.789318412	0.554393792	0.503153761	-0.043021948	0.272852781	0.016608076	-0.014574798	-0.031182874	2	0.043021948	0.496846239	0.907409895	0.887546177
yaw_04_ct_00	0.4	20	0.295794541	0.254363761	0.841019537	-0.026398064	0.084877433	0.000816764	-0.000567386	-0.00138415	7.8				yaw_04_ct_07	1.6	20	0.759242435	0.523010874	0.534934658	-0.058111312	0.266931719	0.012699893	-0.012507106	-0.025206999	2	0.058111312	0.465065342	0.906236762	0.898774577
yaw_04_ct_01	0.8	20	0.505137039	0.401392107	0.708285528	-0.043421854	0.154382821	0.00156348	-0.001464673	-0.003028154	9.2				yaw_05_ct_07	1.6	25	0.720645704	0.483640555	0.571612632	-0.072904088	0.259499769	0.0095202	-0.009901233	-0.019421432	2.1	0.072904088	0.428387368	0.908503862	0.907175197
yaw_04_ct_02	1.2	20	0.656992721	0.486127528	0.595498364	-0.054509952	0.212584717	0.002210369	-0.002648303	-0.004858672	8.1				yaw_06_ct_07	1.6	30	0.679872	0.4431806	0.6130123	-0.083204694	0.2472982	0.005526373	-0.00889073	-0.014417103	2	0.083204694	0.3869877	0.907188463	0.911144085
yaw_04_ct_03	1.6	20	0.768757112	0.532873016	0.500093803	-0.061957186	0.262352686	0.002747369	-0.004836711	-0.00758408	5.5				yaw_07_ct_07	1.6	35	0.624696755	0.390340742	0.651250178	-0.091856211	0.237201002	0.002643332	-0.009252477	-0.011895809	1.7	0.091856211	0.348749822	0.904121148	0.906842107
yaw_04_ct_04	2	20	0.851796621	0.555890013	0.41922121	-0.066490832	0.305508168	0.00322571	-0.008871692	-0.012097402	4.7				yaw_08_ct_07	1.6	40	0.562563492	0.333577943	0.689795222	-0.095459298	0.22594501	0.000612544	-0.008170279	-0.008782823	1.6	0.095459298	0.310204778	0.906634829	0.897385264
yaw_04_ct_05	2.4	20	0.913898931	0.56395134	0.353268211	-0.069290551	0.343314167	0.003657495	-0.013676348	-0.017333843	4.1				yaw_09_ct_07	1.6	45	0.493547983	0.274115808	0.734596211	-0.097317957	0.214547914	-9.43641E-05	-0.005917147	-0.005822783	1.6	0.097317957	0.265403789	0.905729247	0.898837982
yaw_04_ct_06	2.8	20	0.960561238	0.562611455	0.299984099	-0.070900015	0.376699182	0.004041139	-0.019182605	-0.023223744	3.8				yaw_00_ct_09	2	0	0.911565667	0.615413391	0.410272778	-0.007004553	0.324883096	0.032271427	-0.025786948	-0.058058375	2	0.007004553	0.589727222	0.907392007	0.91119727
yaw_04_ct_07	3.2	20	0.996290471	0.555909346	0.259551135	-0.07181838	0.406210953	0.004356714	-0.025324111	-0.029680825	3.5				yaw_01_ct_09	2	5	0.904797296	0.608571967	0.408831951	-0.015338109	0.324824891	0.030542899	-0.022989715	-0.053532613	2.1	0.015338109	0.591168049	0.90643443	0.902622497
yaw_04_ct_08	3.6	20	1.023949985	0.546093322	0.227383465	-0.072291539	0.432452382	0.004641639	-0.031105817	-0.035747456	3.5				yaw_02_ct_09	2	10	0.897651174	0.601376436	0.422440733	-0.030742758	0.319720561	0.026756189	-0.023546173	-0.050302362	2	0.030742758	0.577559267	0.90801078	0.898679723
yaw_04_ct_09	4	20	1.045723749	0.534681874	0.200003216	-0.072395753	0.455882526	0.004901332	-0.036221584	-0.041122916	3.9				yaw_03_ct_09	2	15	0.876145594	0.57989508	0.439411697	-0.048068465	0.314781051	0.022134856	-0.021216185	-0.043351041	2	0.048068465	0.560588303	0.907689868	0.900706679
yaw_04_ct_11	4.8	20	1.07810487	0.510941164	0.164073704	-0.072921551	0.49565924	0.005297651	-0.046011477	-0.051309129	3.6				yaw_04_ct_09	2	20	0.847979122	0.552157202	0.468773124	-0.064308915	0.307066169	0.0167339	-0.018713575	-0.035447475	2	0.064308915	0.531226876	0.907692535	0.902388491
yaw_04_ct_13	5.6	20	1.101090875	0.488248291	0.142505762	-0.073531469	0.528119803	0.005588867	-0.054198218	-0.059787085	3.2				yaw_05_ct_09	2	25	0.805521912	0.511212001	0.505269332	-0.078786681	0.2997583	0.01166172	-0.015658006	-0.027319726	2	0.078786681	0.494730668	0.905640988	0.910483662
yaw_04_ct_15	6.4	20	1.117817638	0.467160861	0.126093726	-0.073940998	0.555256432	0.00583638	-0.061606347	-0.067442728	3.2				yaw_06_ct_09	2	30	0.76120389	0.469609096	0.548215528	-0.091869471	0.287631233	0.006437144	-0.01409116	-0.020528304	1.9	0.091869471	0.451784472	0.907256812	0.908091161
yaw_04_ct_17	7.2	20	1.13309749	0.449505146	0.117789968	-0.074842351	0.577835633	0.005947713	-0.068363932	-0.074311645	2.9				yaw_07_ct_09	2	35	0.705895776	0.419368569	0.594955775	-0.102339035	0.274744928	0.002661703	-0.012456964	-0.015118667	1.8	0.102339035	0.405044225	0.90571932	0.906157659
yaw_04_ct_19	8	20	1.143786476	0.432486387	0.10842848	-0.075286661	0.597615106	0.006104801	-0.074421986	-0.080526786	2.9				yaw_08_ct_09	2	40	0.639779599	0.361851672	0.642577911	-0.108350441	0.261677286	-2.854E-05	-0.010553345	-0.010524805	1.7	0.108350441	0.357422089	0.905486615	0.903071175
yaw_04_ct_21	8.8	20	1.153230182	0.417477106	0.102393036	-0.076128827	0.614760467	0.006198816	-0.080211074	-0.08640989	2.8				yaw_09_ct_09	2	45	0.563420192	0.299042981	0.698699234	-0.112817702	0.249386789	-0.001230102	-0.008519708	-0.007289606	1.6	0.112817702	0.301300766	0.908650728	0.903864448
yaw_04_ct_23	9.6	20	1.161605145	0.404065875	0.098097193	-0.076820569	0.629824365	0.006263218	-0.083996019	-0.090259237	2.6				yaw_00_ct_11	2.4	0	0.978004883	0.624318083	0.355111761	0.006336205	0.36164114	0.03918295	-0.034224375	-0.073407325	2	-0.006336205	0.644888239	0.905685979	0.909578287
yaw_06_ct_00	0.4	30	0.254745622	0.203296592	0.864959099	-0.0348335	0.078505522	0.000611915	-0.000636711	-0.001248627	9.4				yaw_01_ct_11	2.4	5	0.964471381	0.611404171	0.348847796	-0.017796967	0.363651791	0.038765305	-0.034065025	-0.07283033	2	0.017796967	0.651152204	0.906713323	0.907083957
yaw_06_ct_01	0.8	30	0.440964855	0.327386655	0.751855203	-0.058654133	0.142712753	0.001161387	-0.001394426	-0.002555814	9.4				yaw_02_ct_11	2.4	10	0.954688452	0.602125311	0.372999699	-0.034542724	0.359566922	0.034752895	-0.03301153	-0.067764425	1.9	0.034542724	0.627000301	0.907252193	0.918696623
yaw_06_ct_02	1.2	30	0.580948862	0.404218545	0.655186519	-0.075062611	0.196570641	0.001663251	-0.002443153	-0.004106404	7				yaw_03_ct_11	2.4	15	0.936622379	0.585114923	0.382825751	-0.049889469	0.353255318	0.027707245	-0.029863514	-0.05757076	1.9	0.049889469	0.617174249	0.906549426	0.90207534
yaw_06_ct_03	1.6	30	0.688608255	0.451750192	0.571700253	-0.086271955	0.242477583	0.002067346	-0.004022387	-0.006089732	5.8				yaw_04_ct_11	2.4	20	0.91421995	0.564248509	0.413135567	-0.066527182	0.343198842	0.020517013	-0.025674619	-0.046191632	2	0.066527182	0.586864433	0.906648115	0.903358917
yaw_06_ct_04	2	30	0.77257131	0.480167616	0.498589589	-0.094318335	0.282331873	0.00241996	-0.006175402	-0.008595362	5.4				yaw_05_ct_11	2.4	25	0.878020856	0.531069827	0.452922517	-0.082234315	0.332623233	0.014216791	-0.022793697	-0.037010488	1.9	0.082234315	0.547077483	0.905248971	0.912866495
yaw_06_ct_05	2.4	30	0.838790325	0.495877609	0.43600632	-0.100208664	0.31736201	0.002734145	-0.009192009	-0.011926154	4.7				yaw_06_ct_11	2.4	30	0.828363826	0.486660465	0.496916401	-0.098542824	0.321618009	0.007896115	-0.019815988	-0.027712103	1.8	0.098542824	0.503083599	0.906492449	0.907726892
yaw_06_ct_06	2.8	30	0.891432447	0.502983387	0.382916255	-0.104485671	0.348469769	0.003007203	-0.013263532	-0.016270735	4.1				yaw_07_ct_11	2.4	35	0.767738907	0.434224881	0.547803308	-0.110840214	0.309543003	0.003067353	-0.017277829	-0.020345182	1.7	0.110840214	0.452196692	0.907464771	0.906950554
yaw_06_ct_07	3.2	30	0.933480053	0.504176471	0.337640438	-0.107462853	0.376341422	0.003268409	-0.017440593	-0.020709002	3.8				yaw_08_ct_11	2.4	40	0.699578324	0.377701662	0.605420126	-0.118256334	0.295211864	-0.000161152	-0.016262959	-0.016101807	1.5	0.118256334	0.394579874	0.905140005	0.909587673
yaw_06_ct_08	3.6	30	0.967524482	0.501581713	0.301142128	-0.109537936	0.401382926	0.003483566	-0.022308657	-0.025792223	3.5				yaw_09_ct_11	2.4	45	0.622503032	0.317034544	0.662961092	-0.122118491	0.279755231	-0.001876687	-0.013344482	-0.011467795	1.4	0.122118491	0.337038908	0.908129829	0.906270019
yaw_06_ct_09	4	30	0.995293889	0.496474573	0.270593079	-0.111104114	0.42400987	0.003687629	-0.027406516	-0.031094145	3.2				yaw_00_ct_13	2.8	0	1.016583405	0.612541487	0.307036908	0.007570601	0.39745083	0.044495698	-0.045138322	-0.08963402	1.8	-0.007570601	0.692963092	0.90292676	0.897745872
yaw_06_ct_11	4.8	30	1.037135817	0.482095226	0.224867962	-0.112352011	0.463256782	0.004022815	-0.036665522	-0.040688336	3.2				yaw_01_ct_13	2.8	5	1.01191083	0.608323159	0.307732444	-0.017197486	0.396540845	0.042736774	-0.044429137	-0.08716591	1.8	0.017197486	0.692267556	0.906239141	0.896099079
yaw_06_ct_13	5.6	30	1.06628188	0.46527962	0.192656489	-0.113423001	0.496138275	0.004319349	-0.043866124	-0.048185473	3.1				yaw_02_ct_13	2.8	10	1.006538397	0.603485035	0.326583983	-0.034023642	0.391185904	0.040175687	-0.040993196	-0.081168882	1.9	0.034023642	0.673416017	0.905999578	0.91555445
yaw_06_ct_15	6.4	30	1.087803916	0.448472626	0.169855938	-0.113474741	0.523947675	0.004548837	-0.051044538	-0.055593375	2.7				yaw_03_ct_13	2.8	15	0.986013871	0.585120779	0.341922436	-0.052211847	0.38564596	0.03207173	-0.037824223	-0.069895952	1.9	0.052211847	0.658077564	0.907865775	0.904548867
yaw_06_ct_17	7.2	30	1.104083906	0.432351401	0.151859106	-0.113866785	0.547827486	0.00475011	-0.05677845	-0.06152856	3.1				yaw_04_ct_13	2.8	20	0.962597796	0.564401656	0.370027322	-0.071253137	0.376038779	0.024562732	-0.032764968	-0.0573277	1.9	0.071253137	0.629972678	0.905740176	0.910818636
yaw_06_ct_19	8	30	1.117987229	0.41793647	0.14082638	-0.11441662	0.568339016	0.004867419	-0.062366692	-0.067234111	2.9				yaw_05_ct_13	2.8	25	0.923184668	0.530095185	0.405495761	-0.08781441	0.366437353	0.0158365	-0.029868731	-0.045705231	1.8	0.08781441	0.594504239	0.907143639	0.904475084
yaw_06_ct_21	8.8	30	1.129462055	0.404637503	0.132584337	-0.114845759	0.586320638	0.004978972	-0.066936643	-0.071915615	2.8				yaw_06_ct_13	2.8	30	0.883088894	0.495938265	0.453978698	-0.103190935	0.351526006	0.008712411	-0.024923378	-0.033635789	1.8	0.103190935	0.546021302	0.907070386	0.9087212
yaw_06_ct_23	9.6	30	1.138762809	0.392206056	0.124753151	-0.114226516	0.602304763	0.005074143	-0.071997012	-0.077071155	2.7				yaw_07_ct_13	2.8	35	0.8238857	0.446911399	0.510433584	-0.116848164	0.337798824	0.002723351	-0.021089156	-0.023812507	1.7	0.116848164	0.489566416	0.906378373	0.910757197
yaw_08_ct_00	0.4	40	0.202910335	0.144519435	0.894060425	-0.038211604	0.070245859	0.000411593	-0.000613194	-0.001024787	10.3				yaw_08_ct_13	2.8	40	0.7545151	0.391672326	0.569042043	-0.125438396	0.322356955	-0.001215445	-0.017784612	-0.016569167	1.6	0.125438396	0.430957957	0.906786731	0.907605352
yaw_08_ct_01	0.8	40	0.357034959	0.238517979	0.804941082	-0.065749615	0.12791983	0.000772101	-0.00150667	-0.002278771	7				yaw_09_ct_13	2.8	45	0.672083859	0.329273047	0.628222234	-0.131862945	0.30713645	-0.002812846	-0.014865962	-0.012053116	1.5	0.131862945	0.371777766	0.906599233	0.903103232
yaw_08_ct_02	1.2	40	0.47761551	0.301319341	0.728647284	-0.086281955	0.176441183	0.00109446	-0.002869008	-0.003963468	5.1				yaw_00_ct_15	3.2	0	1.056955935	0.607449716	0.277132001	0.006870786	0.425283783	0.05147072	-0.054275698	-0.105746417	1.8	-0.006870786	0.722867999	0.905687665	0.909119533
yaw_08_ct_03	1.6	40	0.574181693	0.343964816	0.6620734	-0.101871755	0.21799287	0.001364105	-0.004055151	-0.005419256	4.9				yaw_01_ct_15	3.2	5	1.04935375	0.600907866	0.281126731	-0.016257084	0.425166931	0.050370917	-0.053509118	-0.103880036	1.8	0.016257084	0.718873269	0.90602994	0.913681194
yaw_08_ct_04	2	40	0.652929765	0.373065169	0.603030475	-0.113619977	0.25412806	0.001604792	-0.005099281	-0.006704073	5.3				yaw_02_ct_15	3.2	10	1.035990543	0.589465914	0.289409529	-0.032823426	0.42223471	0.044793577	-0.050772497	-0.095566074	1.8	0.032823426	0.710590471	0.906152002	0.911331012
yaw_08_ct_05	2.4	40	0.71803716	0.392748703	0.551820186	-0.122701221	0.285974252	0.001816481	-0.006938068	-0.008754549	4.7				yaw_03_ct_15	3.2	15	1.02610023	0.581044893	0.305136021	-0.051070292	0.413759085	0.035469424	-0.047001402	-0.082470826	1.8	0.051070292	0.694863979	0.905400924	0.898470623
yaw_08_ct_06	2.8	40	0.772384485	0.40566851	0.505690598	-0.129664559	0.314379509	0.002011954	-0.009183948	-0.011195902	3.9				yaw_04_ct_15	3.2	20	1.004112954	0.562469355	0.332849602	-0.070301289	0.403884411	0.026385336	-0.04308444	-0.069469776	1.7	0.070301289	0.667150398	0.905628907	0.900814087
yaw_08_ct_07	3.2	40	0.818302057	0.413804754	0.464324015	-0.134958371	0.339872438	0.002179095	-0.011297998	-0.013477093	3.8				yaw_05_ct_15	3.2	25	0.969426115	0.533576978	0.372319583	-0.090053308	0.39269528	0.018913573	-0.036339561	-0.055253135	1.8	0.090053308	0.627680417	0.906104181	0.916954122
yaw_08_ct_08	3.6	40	0.857306085	0.418362365	0.426886013	-0.139014961	0.362965818	0.002330127	-0.013676574	-0.016006701	3.6				yaw_06_ct_15	3.2	30	0.929050355	0.500591984	0.413592758	-0.104461182	0.377822923	0.009591429	-0.029793871	-0.0393853	1.8	0.104461182	0.586407242	0.906016235	0.901837391
yaw_08_ct_09	4	40	0.890608546	0.42024281	0.394366683	-0.142071603	0.384030134	0.002478575	-0.01655427	-0.019032845	3.3				yaw_07_ct_15	3.2	35	0.868172705	0.452203795	0.467078912	-0.11783356	0.364136999	0.003330249	-0.025196503	-0.028526752	1.7	0.11783356	0.532921088	0.906038443	0.903234582
yaw_08_ct_11	4.8	40	0.94386615	0.418547737	0.33934178	-0.146637378	0.421130563	0.002726792	-0.022442931	-0.025169724	2.9				yaw_08_ct_15	3.2	40	0.801818635	0.401364751	0.530301752	-0.129794306	0.346554883	-0.002323343	-0.020731712	-0.018408368	1.6	0.129794306	0.469698248	0.906514372	0.900014586
yaw_08_ct_13	5.6	40	0.983917925	0.412424347	0.295818238	-0.15013573	0.452818436	0.002934608	-0.027516372	-0.03045098	3.1				yaw_09_ct_15	3.2	45	0.717285141	0.339596153	0.60115865	-0.137890336	0.330445511	-0.004679549	-0.018308271	-0.013628723	1.4	0.137890336	0.39884135	0.906400867	0.904568581
yaw_08_ct_15	6.4	40	1.014648799	0.404002109	0.261583948	-0.152331651	0.480226757	0.003109004	-0.033657589	-0.036766593	2.9				yaw_00_ct_17	3.6	0	1.080565887	0.592005347	0.246528863	0.007847416	0.452133966	0.055808611	-0.065687065	-0.121495677	1.7	-0.007847416	0.753471137	0.906078278	0.900357209
yaw_08_ct_17	7.2	40	1.038441251	0.394372524	0.235770162	-0.153540791	0.504240836	0.003254651	-0.039299543	-0.042554193	2.7				yaw_01_ct_17	3.6	5	1.077889067	0.589806901	0.252445856	-0.015879767	0.450722819	0.05416593	-0.063726699	-0.11789263	1.7	0.015879767	0.747554144	0.905916634	0.905484852
yaw_08_ct_19	8	40	1.057219567	0.384328681	0.21593079	-0.154268775	0.525448188	0.003385006	-0.043510951	-0.046895957	2.8				yaw_02_ct_17	3.6	10	1.071094546	0.584238889	0.262672656	-0.033791983	0.446125725	0.047176727	-0.059671801	-0.106848528	1.7	0.033791983	0.737327344	0.908538281	0.900258748
yaw_08_ct_21	8.8	40	1.071801173	0.374050299	0.197140919	-0.155315218	0.544422978	0.003517373	-0.046823632	-0.050341005	2.8				yaw_03_ct_17	3.6	15	1.055808553	0.571776778	0.282761933	-0.052443843	0.439342599	0.04005919	-0.055568996	-0.095628186	1.7	0.052443843	0.717238067	0.907137468	0.90897985
yaw_08_ct_23	9.6	40	1.084046343	0.364280695	0.184265399	-0.155668104	0.561333629	0.003621707	-0.050500994	-0.054122701	2.8				yaw_04_ct_17	3.6	20	1.03235935	0.552834443	0.301024882	-0.071223926	0.430126606	0.03048367	-0.050714585	-0.081198254	1.7	0.071223926	0.698975118	0.907091641	0.908567852
															yaw_05_ct_17	3.6	25	1.002291872	0.528859199	0.333942808	-0.089529178	0.41780276	0.019921073	-0.043377521	-0.063298594	1.7	0.089529178	0.666057192	0.906598104	0.899013625
															yaw_06_ct_17	3.6	30	0.959737884	0.495538848	0.375041101	-0.104289635	0.403796616	0.010192941	-0.036530014	-0.046722955	1.7	0.104289635	0.624958899	0.904914714	0.89899477
															yaw_07_ct_17	3.6	35	0.901652737	0.451240122	0.43859961	-0.123074783	0.389052513	0.003004104	-0.032909219	-0.035913323	1.5	0.123074783	0.56140039	0.908464347	0.905334408
															yaw_08_ct_17	3.6	40	0.834722143	0.401940392	0.503887023	-0.137116005	0.371412486	-0.002942344	-0.024399717	-0.021457373	1.6	0.137116005	0.496112977	0.905999421	0.906096906
															yaw_09_ct_17	3.6	45	0.748597182	0.341366604	0.574582793	-0.146076541	0.355106735	-0.006151894	-0.020970672	-0.014818778	1.4	0.146076541	0.425417207	0.907117318	0.907295326
															yaw_00_ct_19	4	0	1.104085867	0.580061819	0.231887105	0.007471412	0.474622548	0.061601836	-0.073068928	-0.134670764	1.7	-0.007471412	0.768112895	0.906879218	0.911827121
															yaw_01_ct_19	4	5	1.104037152	0.580023429	0.233513131	-0.016423184	0.472627327	0.057194406	-0.070288118	-0.127482524	1.7	0.016423184	0.766486869	0.907103128	0.899946376
															yaw_02_ct_19	4	10	1.096767492	0.574304024	0.246209842	-0.03547164	0.468288773	0.050942521	-0.069536751	-0.120479273	1.6	0.03547164	0.753790158	0.907950164	0.905484061
															yaw_03_ct_19	4	15	1.083017595	0.563538086	0.258552385	-0.051826564	0.461303713	0.043501579	-0.063070176	-0.106571754	1.7	0.051826564	0.741447615	0.906998762	0.910600216
															yaw_04_ct_19	4	20	1.059314958	0.545139513	0.279651525	-0.073049348	0.452358009	0.0335721	-0.057701735	-0.091273835	1.7	0.073049348	0.720348475	0.906457392	0.912841555
															yaw_05_ct_19	4	25	1.035488579	0.526851201	0.313715834	-0.089700644	0.438607056	0.020305081	-0.050212873	-0.070517954	1.6	0.089700644	0.686284166	0.906839746	0.897671863
															yaw_06_ct_19	4	30	0.993026273	0.494778834	0.356414215	-0.110317883	0.424666394	0.010514346	-0.042243638	-0.052757984	1.6	0.110317883	0.643585785	0.906860106	0.903537606
															yaw_07_ct_19	4	35	0.938438484	0.454546919	0.406618564	-0.12344344	0.408699305	0.002574563	-0.034682822	-0.037257385	1.6	0.12344344	0.593381436	0.907532649	0.898884766
															yaw_08_ct_19	4	40	0.866035692	0.402970905	0.474565064	-0.139338976	0.392587209	-0.002937768	-0.027408027	-0.024470259	1.6	0.139338976	0.525434936	0.905122141	0.899170542
															yaw_09_ct_19	4	45	0.781874248	0.345680888	0.545276252	-0.148253114	0.374750351	-0.006694428	-0.023143528	-0.0164491	1.4	0.148253114	0.454723748	0.906766599	0.893992121
