# Supplementary material for: Unified momentum model for rotor aerodynamics across operating regimes
Source: Nat Commun. 2024 Aug 21;15:6658. doi: 10.1038/s41467-024-50756-5 (PMC11339364; doi:10.1038/s41467-024-50756-5)
Supplement: Supplementary file 4 — Source Data [file 41467_2024_50756_MOESM4_ESM.zip › source_data/Figure_supp_01.csv]

component	x	dp	p
linear	0.0	0.0	-0.0
linear	0.2	0.0	-0.0
linear	0.4	0.0	-0.0
linear	0.6000000000000001	0.0	-0.0
linear	0.8	0.0	-0.0
linear	1.0	0.0	-0.0
linear	1.2000000000000002	0.0	-0.0
linear	1.4000000000000001	0.0	-0.0
linear	1.6	0.0	-0.0
linear	1.8	0.0	-0.0
linear	2.0	0.0	-0.0
linear	2.2	0.0	-0.0
linear	2.4000000000000004	0.0	-0.0
linear	2.6	0.0	-0.0
linear	2.8000000000000003	0.0	-0.0
linear	3.0	0.0	-0.0
linear	3.2	0.0	-0.0
linear	3.4000000000000004	0.0	-0.0
linear	3.6	0.0	-0.0
linear	3.8000000000000003	0.0	-0.0
linear	4.0	0.0	-0.0
linear	4.2	0.0	-0.0
linear	4.4	0.0	-0.0
linear	4.6000000000000005	0.0	-0.0
linear	4.800000000000001	0.0	-0.0
linear	5.0	0.0	-0.0
linear	5.2	0.0	-0.0
linear	5.4	0.0	-0.0
linear	5.6000000000000005	0.0	-0.0
linear	5.800000000000001	0.0	-0.0
linear	6.0	0.0	-0.0
linear	6.2	0.0	-0.0
linear	6.4	0.0	-0.0
linear	6.6000000000000005	0.0	-0.0
linear	6.800000000000001	0.0	-0.0
linear	7.0	0.0	-0.0
linear	7.2	0.0	-0.0
linear	7.4	0.0	-0.0
linear	7.6000000000000005	0.0	-0.0
linear	7.800000000000001	0.0	-0.0
linear	8.0	0.0	-0.0
linear	8.200000000000001	0.0	-0.0
linear	8.4	0.0	-0.0
linear	8.6	0.0	-0.0
linear	8.8	0.0	-0.0
linear	9.0	0.0	-0.0
linear	9.200000000000001	0.0	-0.0
linear	9.4	0.0	-0.0
linear	9.600000000000001	0.0	-0.0
linear	9.8	0.0	-0.0
linear	0.0	0.1	-0.024999999999999998
linear	0.2	0.1	-0.01894405292045783
linear	0.4	0.1	-0.014261164373863863
linear	0.6000000000000001	0.1	-0.011057103081184775
linear	0.8	0.1	-0.008890384224467638
linear	1.0	0.1	-0.007379180882521663
linear	1.2000000000000002	0.1	-0.006283295818900118
linear	1.4000000000000001	0.1	-0.0054593955716814736
linear	1.6	0.1	-0.004820562398961479
linear	1.8	0.1	-0.0043122530546539604
linear	2.0	0.1	-0.0038989565188684663
linear	2.2	0.1	-0.003556740573690764
linear	2.4000000000000004	0.1	-0.003268969147783512
linear	2.6	0.1	-0.003023757515182983
linear	2.8000000000000003	0.1	-0.0028124087931660595
linear	3.0	0.1	-0.002628422835562671
linear	3.2	0.1	-0.0024668497640334013
linear	3.4000000000000004	0.1	-0.002323857256675719
linear	3.6	0.1	-0.002196434084155127
linear	3.8000000000000003	0.1	-0.0020821826777027382
linear	4.0	0.1	-0.0019791712080282774
linear	4.2	0.1	-0.0018858262706774418
linear	4.4	0.1	-0.0018008538035825658
linear	4.6000000000000005	0.1	-0.0017231799726921762
linear	4.800000000000001	0.1	-0.0016519064038815275
linear	5.0	0.1	-0.0015862758715276786
linear	5.2	0.1	-0.0015256457103131772
linear	5.4	0.1	-0.0014694670014920193
linear	5.6000000000000005	0.1	-0.0014172681256550525
linear	5.800000000000001	0.1	-0.0013686416521247258
linear	6.0	0.1	-0.0013232338029794937
linear	6.2	0.1	-0.0012807359218501694
linear	6.4	0.1	-0.0012408775170525757
linear	6.6000000000000005	0.1	-0.0012034205508856981
linear	6.800000000000001	0.1	-0.0011681547226968295
linear	7.0	0.1	-0.0011348935499930213
linear	7.2	0.1	-0.001103471094652961
linear	7.4	0.1	-0.0010737392138477073
linear	7.6000000000000005	0.1	-0.0010455652402515882
linear	7.800000000000001	0.1	-0.0010188300154253967
linear	8.0	0.1	-0.000993426215277042
linear	8.200000000000001	0.1	-0.0009692569182767751
linear	8.4	0.1	-0.0009462343763874219
linear	8.6	0.1	-0.0009242789560351582
linear	8.8	0.1	-0.0009033182223232996
linear	9.0	0.1	-0.0008832861444067317
linear	9.200000000000001	0.1	-0.0008641224037474365
linear	9.4	0.1	-0.0008457717900538847
linear	9.600000000000001	0.1	-0.0008281836722172754
linear	9.8	0.1	-0.0008113115336112177
linear	0.0	0.2	-0.049999999999999996
linear	0.2	0.2	-0.03788810584091566
linear	0.4	0.2	-0.028522328747727727
linear	0.6000000000000001	0.2	-0.02211420616236955
linear	0.8	0.2	-0.017780768448935277
linear	1.0	0.2	-0.014758361765043327
linear	1.2000000000000002	0.2	-0.012566591637800236
linear	1.4000000000000001	0.2	-0.010918791143362947
linear	1.6	0.2	-0.009641124797922958
linear	1.8	0.2	-0.008624506109307921
linear	2.0	0.2	-0.007797913037736933
linear	2.2	0.2	-0.007113481147381528
linear	2.4000000000000004	0.2	-0.006537938295567024
linear	2.6	0.2	-0.006047515030365966
linear	2.8000000000000003	0.2	-0.005624817586332119
linear	3.0	0.2	-0.005256845671125342
linear	3.2	0.2	-0.004933699528066803
linear	3.4000000000000004	0.2	-0.004647714513351438
linear	3.6	0.2	-0.004392868168310254
linear	3.8000000000000003	0.2	-0.0041643653554054765
linear	4.0	0.2	-0.003958342416056555
linear	4.2	0.2	-0.0037716525413548836
linear	4.4	0.2	-0.0036017076071651315
linear	4.6000000000000005	0.2	-0.0034463599453843524
linear	4.800000000000001	0.2	-0.003303812807763055
linear	5.0	0.2	-0.0031725517430553573
linear	5.2	0.2	-0.0030512914206263543
linear	5.4	0.2	-0.0029389340029840386
linear	5.6000000000000005	0.2	-0.002834536251310105
linear	5.800000000000001	0.2	-0.0027372833042494517
linear	6.0	0.2	-0.0026464676059589874
linear	6.2	0.2	-0.002561471843700339
linear	6.4	0.2	-0.0024817550341051514
linear	6.6000000000000005	0.2	-0.0024068411017713963
linear	6.800000000000001	0.2	-0.002336309445393659
linear	7.0	0.2	-0.0022697870999860426
linear	7.2	0.2	-0.002206942189305922
linear	7.4	0.2	-0.0021474784276954146
linear	7.6000000000000005	0.2	-0.0020911304805031764
linear	7.800000000000001	0.2	-0.0020376600308507934
linear	8.0	0.2	-0.001986852430554084
linear	8.200000000000001	0.2	-0.0019385138365535502
linear	8.4	0.2	-0.0018924687527748438
linear	8.6	0.2	-0.0018485579120703164
linear	8.8	0.2	-0.0018066364446465992
linear	9.0	0.2	-0.0017665722888134635
linear	9.200000000000001	0.2	-0.001728244807494873
linear	9.4	0.2	-0.0016915435801077693
linear	9.600000000000001	0.2	-0.0016563673444345507
linear	9.8	0.2	-0.0016226230672224354
linear	0.0	0.30000000000000004	-0.07500000000000001
linear	0.2	0.30000000000000004	-0.0568321587613735
linear	0.4	0.30000000000000004	-0.0427834931215916
linear	0.6000000000000001	0.30000000000000004	-0.03317130924355433
linear	0.8	0.30000000000000004	-0.02667115267340292
linear	1.0	0.30000000000000004	-0.022137542647564994
linear	1.2000000000000002	0.30000000000000004	-0.018849887456700357
linear	1.4000000000000001	0.30000000000000004	-0.016378186715044426
linear	1.6	0.30000000000000004	-0.014461687196884438
linear	1.8	0.30000000000000004	-0.012936759163961883
linear	2.0	0.30000000000000004	-0.011696869556605401
linear	2.2	0.30000000000000004	-0.010670221721072294
linear	2.4000000000000004	0.30000000000000004	-0.009806907443350539
linear	2.6	0.30000000000000004	-0.00907127254554895
linear	2.8000000000000003	0.30000000000000004	-0.00843722637949818
linear	3.0	0.30000000000000004	-0.007885268506688015
linear	3.2	0.30000000000000004	-0.007400549292100206
linear	3.4000000000000004	0.30000000000000004	-0.0069715717700271585
linear	3.6	0.30000000000000004	-0.006589302252465383
linear	3.8000000000000003	0.30000000000000004	-0.006246548033108217
linear	4.0	0.30000000000000004	-0.005937513624084833
linear	4.2	0.30000000000000004	-0.0056574788120323264
linear	4.4	0.30000000000000004	-0.005402561410747699
linear	4.6000000000000005	0.30000000000000004	-0.00516953991807653
linear	4.800000000000001	0.30000000000000004	-0.004955719211644584
linear	5.0	0.30000000000000004	-0.0047588276145830374
linear	5.2	0.30000000000000004	-0.004576937130939532
linear	5.4	0.30000000000000004	-0.004408401004476059
linear	5.6000000000000005	0.30000000000000004	-0.004251804376965158
linear	5.800000000000001	0.30000000000000004	-0.004105924956374178
linear	6.0	0.30000000000000004	-0.003969701408938482
linear	6.2	0.30000000000000004	-0.003842207765550509
linear	6.4	0.30000000000000004	-0.003722632551157728
linear	6.6000000000000005	0.30000000000000004	-0.0036102616526570955
linear	6.800000000000001	0.30000000000000004	-0.003504464168090489
linear	7.0	0.30000000000000004	-0.0034046806499790643
linear	7.2	0.30000000000000004	-0.0033104132839588836
linear	7.4	0.30000000000000004	-0.0032212176415431226
linear	7.6000000000000005	0.30000000000000004	-0.0031366957207547654
linear	7.800000000000001	0.30000000000000004	-0.0030564900462761906
linear	8.0	0.30000000000000004	-0.0029802786458311267
linear	8.200000000000001	0.30000000000000004	-0.002907770754830326
linear	8.4	0.30000000000000004	-0.002838703129162266
linear	8.6	0.30000000000000004	-0.002772836868105475
linear	8.8	0.30000000000000004	-0.002709954666969899
linear	9.0	0.30000000000000004	-0.002649858433220196
linear	9.200000000000001	0.30000000000000004	-0.00259236721124231
linear	9.4	0.30000000000000004	-0.0025373153701616544
linear	9.600000000000001	0.30000000000000004	-0.002484551016651827
linear	9.8	0.30000000000000004	-0.0024339346008336537
linear	0.0	0.4	-0.09999999999999999
linear	0.2	0.4	-0.07577621168183132
linear	0.4	0.4	-0.05704465749545545
linear	0.6000000000000001	0.4	-0.0442284123247391
linear	0.8	0.4	-0.03556153689787055
linear	1.0	0.4	-0.029516723530086653
linear	1.2000000000000002	0.4	-0.025133183275600473
linear	1.4000000000000001	0.4	-0.021837582286725894
linear	1.6	0.4	-0.019282249595845916
linear	1.8	0.4	-0.017249012218615842
linear	2.0	0.4	-0.015595826075473865
linear	2.2	0.4	-0.014226962294763055
linear	2.4000000000000004	0.4	-0.013075876591134048
linear	2.6	0.4	-0.012095030060731931
linear	2.8000000000000003	0.4	-0.011249635172664238
linear	3.0	0.4	-0.010513691342250685
linear	3.2	0.4	-0.009867399056133605
linear	3.4000000000000004	0.4	-0.009295429026702875
linear	3.6	0.4	-0.008785736336620508
linear	3.8000000000000003	0.4	-0.008328730710810953
linear	4.0	0.4	-0.00791668483211311
linear	4.2	0.4	-0.007543305082709767
linear	4.4	0.4	-0.007203415214330263
linear	4.6000000000000005	0.4	-0.006892719890768705
linear	4.800000000000001	0.4	-0.00660762561552611
linear	5.0	0.4	-0.0063451034861107146
linear	5.2	0.4	-0.006102582841252709
linear	5.4	0.4	-0.005877868005968077
linear	5.6000000000000005	0.4	-0.00566907250262021
linear	5.800000000000001	0.4	-0.005474566608498903
linear	6.0	0.4	-0.005292935211917975
linear	6.2	0.4	-0.005122943687400678
linear	6.4	0.4	-0.004963510068210303
linear	6.6000000000000005	0.4	-0.0048136822035427925
linear	6.800000000000001	0.4	-0.004672618890787318
linear	7.0	0.4	-0.004539574199972085
linear	7.2	0.4	-0.004413884378611844
linear	7.4	0.4	-0.004294956855390829
linear	7.6000000000000005	0.4	-0.004182260961006353
linear	7.800000000000001	0.4	-0.004075320061701587
linear	8.0	0.4	-0.003973704861108168
linear	8.200000000000001	0.4	-0.0038770276731071003
linear	8.4	0.4	-0.0037849375055496876
linear	8.6	0.4	-0.003697115824140633
linear	8.8	0.4	-0.0036132728892931984
linear	9.0	0.4	-0.003533144577626927
linear	9.200000000000001	0.4	-0.003456489614989746
linear	9.4	0.4	-0.0033830871602155387
linear	9.600000000000001	0.4	-0.0033127346888691014
linear	9.8	0.4	-0.003245246134444871
linear	0.0	0.5	-0.125
linear	0.2	0.5	-0.09472026460228915
linear	0.4	0.5	-0.07130582186931932
linear	0.6000000000000001	0.5	-0.05528551540592388
linear	0.8	0.5	-0.044451921122338194
linear	1.0	0.5	-0.036895904412608316
linear	1.2000000000000002	0.5	-0.03141647909450059
linear	1.4000000000000001	0.5	-0.02729697785840737
linear	1.6	0.5	-0.024102811994807394
linear	1.8	0.5	-0.021561265273269802
linear	2.0	0.5	-0.01949478259434233
linear	2.2	0.5	-0.01778370286845382
linear	2.4000000000000004	0.5	-0.016344845738917563
linear	2.6	0.5	-0.015118787575914915
linear	2.8000000000000003	0.5	-0.0140620439658303
linear	3.0	0.5	-0.013142114177813358
linear	3.2	0.5	-0.012334248820167008
linear	3.4000000000000004	0.5	-0.011619286283378594
linear	3.6	0.5	-0.010982170420775636
linear	3.8000000000000003	0.5	-0.010410913388513693
linear	4.0	0.5	-0.009895856040141386
linear	4.2	0.5	-0.009429131353387209
linear	4.4	0.5	-0.00900426901791283
linear	4.6000000000000005	0.5	-0.00861589986346088
linear	4.800000000000001	0.5	-0.008259532019407639
linear	5.0	0.5	-0.007931379357638393
linear	5.2	0.5	-0.007628228551565887
linear	5.4	0.5	-0.007347335007460097
linear	5.6000000000000005	0.5	-0.0070863406282752625
linear	5.800000000000001	0.5	-0.006843208260623629
linear	6.0	0.5	-0.0066161690148974685
linear	6.2	0.5	-0.0064036796092508475
linear	6.4	0.5	-0.0062043875852628785
linear	6.6000000000000005	0.5	-0.006017102754428491
linear	6.800000000000001	0.5	-0.005840773613484148
linear	7.0	0.5	-0.005674467749965106
linear	7.2	0.5	-0.005517355473264806
linear	7.4	0.5	-0.005368696069238537
linear	7.6000000000000005	0.5	-0.005227826201257941
linear	7.800000000000001	0.5	-0.005094150077126984
linear	8.0	0.5	-0.00496713107638521
linear	8.200000000000001	0.5	-0.004846284591383876
linear	8.4	0.5	-0.0047311718819371094
linear	8.6	0.5	-0.004621394780175791
linear	8.8	0.5	-0.004516591111616498
linear	9.0	0.5	-0.004416430722033659
linear	9.200000000000001	0.5	-0.0043206120187371825
linear	9.4	0.5	-0.004228858950269423
linear	9.600000000000001	0.5	-0.004140918361086377
linear	9.8	0.5	-0.0040565576680560884
linear	0.0	0.6000000000000001	-0.15000000000000002
linear	0.2	0.6000000000000001	-0.113664317522747
linear	0.4	0.6000000000000001	-0.0855669862431832
linear	0.6000000000000001	0.6000000000000001	-0.06634261848710866
linear	0.8	0.6000000000000001	-0.05334230534680584
linear	1.0	0.6000000000000001	-0.04427508529512999
linear	1.2000000000000002	0.6000000000000001	-0.037699774913400715
linear	1.4000000000000001	0.6000000000000001	-0.03275637343008885
linear	1.6	0.6000000000000001	-0.028923374393768877
linear	1.8	0.6000000000000001	-0.025873518327923766
linear	2.0	0.6000000000000001	-0.023393739113210802
linear	2.2	0.6000000000000001	-0.02134044344214459
linear	2.4000000000000004	0.6000000000000001	-0.019613814886701077
linear	2.6	0.6000000000000001	-0.0181425450910979
linear	2.8000000000000003	0.6000000000000001	-0.01687445275899636
linear	3.0	0.6000000000000001	-0.01577053701337603
linear	3.2	0.6000000000000001	-0.014801098584200412
linear	3.4000000000000004	0.6000000000000001	-0.013943143540054317
linear	3.6	0.6000000000000001	-0.013178604504930766
linear	3.8000000000000003	0.6000000000000001	-0.012493096066216434
linear	4.0	0.6000000000000001	-0.011875027248169665
linear	4.2	0.6000000000000001	-0.011314957624064653
linear	4.4	0.6000000000000001	-0.010805122821495398
linear	4.6000000000000005	0.6000000000000001	-0.01033907983615306
linear	4.800000000000001	0.6000000000000001	-0.009911438423289167
linear	5.0	0.6000000000000001	-0.009517655229166075
linear	5.2	0.6000000000000001	-0.009153874261879065
linear	5.4	0.6000000000000001	-0.008816802008952117
linear	5.6000000000000005	0.6000000000000001	-0.008503608753930317
linear	5.800000000000001	0.6000000000000001	-0.008211849912748356
linear	6.0	0.6000000000000001	-0.007939402817876964
linear	6.2	0.6000000000000001	-0.007684415531101018
linear	6.4	0.6000000000000001	-0.007445265102315456
linear	6.6000000000000005	0.6000000000000001	-0.007220523305314191
linear	6.800000000000001	0.6000000000000001	-0.007008928336180978
linear	7.0	0.6000000000000001	-0.0068093612999581285
linear	7.2	0.6000000000000001	-0.006620826567917767
linear	7.4	0.6000000000000001	-0.006442435283086245
linear	7.6000000000000005	0.6000000000000001	-0.006273391441509531
linear	7.800000000000001	0.6000000000000001	-0.006112980092552381
linear	8.0	0.6000000000000001	-0.005960557291662253
linear	8.200000000000001	0.6000000000000001	-0.005815541509660652
linear	8.4	0.6000000000000001	-0.005677406258324532
linear	8.6	0.6000000000000001	-0.00554567373621095
linear	8.8	0.6000000000000001	-0.005419909333939798
linear	9.0	0.6000000000000001	-0.005299716866440392
linear	9.200000000000001	0.6000000000000001	-0.00518473442248462
linear	9.4	0.6000000000000001	-0.005074630740323309
linear	9.600000000000001	0.6000000000000001	-0.004969102033303654
linear	9.8	0.6000000000000001	-0.004867869201667307
linear	0.0	0.7000000000000001	-0.17500000000000002
linear	0.2	0.7000000000000001	-0.1326083704432048
linear	0.4	0.7000000000000001	-0.09982815061704706
linear	0.6000000000000001	0.7000000000000001	-0.07739972156829343
linear	0.8	0.7000000000000001	-0.062232689571273474
linear	1.0	0.7000000000000001	-0.05165426617765165
linear	1.2000000000000002	0.7000000000000001	-0.04398307073230083
linear	1.4000000000000001	0.7000000000000001	-0.03821576900177032
linear	1.6	0.7000000000000001	-0.033743936792730356
linear	1.8	0.7000000000000001	-0.030185771382577723
linear	2.0	0.7000000000000001	-0.027292695632079266
linear	2.2	0.7000000000000001	-0.02489718401583535
linear	2.4000000000000004	0.7000000000000001	-0.02288278403448459
linear	2.6	0.7000000000000001	-0.02116630260628088
linear	2.8000000000000003	0.7000000000000001	-0.01968686155216242
linear	3.0	0.7000000000000001	-0.0183989598489387
linear	3.2	0.7000000000000001	-0.01726794834823381
linear	3.4000000000000004	0.7000000000000001	-0.016267000796730033
linear	3.6	0.7000000000000001	-0.015375038589085892
linear	3.8000000000000003	0.7000000000000001	-0.01457527874391917
linear	4.0	0.7000000000000001	-0.013854198456197942
linear	4.2	0.7000000000000001	-0.013200783894742094
linear	4.4	0.7000000000000001	-0.012605976625077963
linear	4.6000000000000005	0.7000000000000001	-0.012062259808845234
linear	4.800000000000001	0.7000000000000001	-0.011563344827170694
linear	5.0	0.7000000000000001	-0.011103931100693751
linear	5.2	0.7000000000000001	-0.010679519972192242
linear	5.4	0.7000000000000001	-0.010286269010444136
linear	5.6000000000000005	0.7000000000000001	-0.009920876879585368
linear	5.800000000000001	0.7000000000000001	-0.009580491564873082
linear	6.0	0.7000000000000001	-0.009262636620856456
linear	6.2	0.7000000000000001	-0.008965151452951186
linear	6.4	0.7000000000000001	-0.00868614261936803
linear	6.6000000000000005	0.7000000000000001	-0.008423943856199888
linear	6.800000000000001	0.7000000000000001	-0.008177083058877807
linear	7.0	0.7000000000000001	-0.007944254849951149
linear	7.2	0.7000000000000001	-0.007724297662570728
linear	7.4	0.7000000000000001	-0.007516174496933951
linear	7.6000000000000005	0.7000000000000001	-0.007318956681761119
linear	7.800000000000001	0.7000000000000001	-0.0071318101079777775
linear	8.0	0.7000000000000001	-0.006953983506939295
linear	8.200000000000001	0.7000000000000001	-0.006784798427937427
linear	8.4	0.7000000000000001	-0.006623640634711954
linear	8.6	0.7000000000000001	-0.006469952692246108
linear	8.8	0.7000000000000001	-0.006323227556263098
linear	9.0	0.7000000000000001	-0.006183003010847123
linear	9.200000000000001	0.7000000000000001	-0.006048856826232056
linear	9.4	0.7000000000000001	-0.005920402530377193
linear	9.600000000000001	0.7000000000000001	-0.005797285705520928
linear	9.8	0.7000000000000001	-0.0056791807352785245
linear	0.0	0.8	-0.19999999999999998
linear	0.2	0.8	-0.15155242336366265
linear	0.4	0.8	-0.1140893149909109
linear	0.6000000000000001	0.8	-0.0884568246494782
linear	0.8	0.8	-0.0711230737957411
linear	1.0	0.8	-0.05903344706017331
linear	1.2000000000000002	0.8	-0.050266366551200946
linear	1.4000000000000001	0.8	-0.04367516457345179
linear	1.6	0.8	-0.03856449919169183
linear	1.8	0.8	-0.034498024437231684
linear	2.0	0.8	-0.03119165215094773
linear	2.2	0.8	-0.02845392458952611
linear	2.4000000000000004	0.8	-0.026151753182268096
linear	2.6	0.8	-0.024190060121463863
linear	2.8000000000000003	0.8	-0.022499270345328476
linear	3.0	0.8	-0.02102738268450137
linear	3.2	0.8	-0.01973479811226721
linear	3.4000000000000004	0.8	-0.01859085805340575
linear	3.6	0.8	-0.017571472673241016
linear	3.8000000000000003	0.8	-0.016657461421621906
linear	4.0	0.8	-0.01583336966422622
linear	4.2	0.8	-0.015086610165419534
linear	4.4	0.8	-0.014406830428660526
linear	4.6000000000000005	0.8	-0.01378543978153741
linear	4.800000000000001	0.8	-0.01321525123105222
linear	5.0	0.8	-0.012690206972221429
linear	5.2	0.8	-0.012205165682505417
linear	5.4	0.8	-0.011755736011936154
linear	5.6000000000000005	0.8	-0.01133814500524042
linear	5.800000000000001	0.8	-0.010949133216997807
linear	6.0	0.8	-0.01058587042383595
linear	6.2	0.8	-0.010245887374801355
linear	6.4	0.8	-0.009927020136420606
linear	6.6000000000000005	0.8	-0.009627364407085585
linear	6.800000000000001	0.8	-0.009345237781574636
linear	7.0	0.8	-0.00907914839994417
linear	7.2	0.8	-0.008827768757223688
linear	7.4	0.8	-0.008589913710781659
linear	7.6000000000000005	0.8	-0.008364521922012706
linear	7.800000000000001	0.8	-0.008150640123403174
linear	8.0	0.8	-0.007947409722216336
linear	8.200000000000001	0.8	-0.007754055346214201
linear	8.4	0.8	-0.007569875011099375
linear	8.6	0.8	-0.007394231648281266
linear	8.8	0.8	-0.007226545778586397
linear	9.0	0.8	-0.007066289155253854
linear	9.200000000000001	0.8	-0.006912979229979492
linear	9.4	0.8	-0.006766174320431077
linear	9.600000000000001	0.8	-0.006625469377738203
linear	9.8	0.8	-0.006490492268889742
linear	0.0	0.9	-0.225
linear	0.2	0.9	-0.17049647628412046
linear	0.4	0.9	-0.12835047936477478
linear	0.6000000000000001	0.9	-0.09951392773066298
linear	0.8	0.9	-0.08001345802020875
linear	1.0	0.9	-0.06641262794269498
linear	1.2000000000000002	0.9	-0.05654966237010106
linear	1.4000000000000001	0.9	-0.04913456014513326
linear	1.6	0.9	-0.04338506159065331
linear	1.8	0.9	-0.03881027749188564
linear	2.0	0.9	-0.0350906086698162
linear	2.2	0.9	-0.03201066516321688
linear	2.4000000000000004	0.9	-0.02942072233005161
linear	2.6	0.9	-0.027213817636646844
linear	2.8000000000000003	0.9	-0.02531167913849454
linear	3.0	0.9	-0.023655805520064042
linear	3.2	0.9	-0.022201647876300613
linear	3.4000000000000004	0.9	-0.02091471531008147
linear	3.6	0.9	-0.019767906757396144
linear	3.8000000000000003	0.9	-0.018739644099324645
linear	4.0	0.9	-0.017812540872254496
linear	4.2	0.9	-0.016972436436096975
linear	4.4	0.9	-0.016207684232243093
linear	4.6000000000000005	0.9	-0.015508619754229586
linear	4.800000000000001	0.9	-0.014867157634933749
linear	5.0	0.9	-0.014276482843749109
linear	5.2	0.9	-0.013730811392818594
linear	5.4	0.9	-0.013225203013428173
linear	5.6000000000000005	0.9	-0.012755413130895473
linear	5.800000000000001	0.9	-0.012317774869122533
linear	6.0	0.9	-0.011909104226815443
linear	6.2	0.9	-0.011526623296651524
linear	6.4	0.9	-0.011167897653473181
linear	6.6000000000000005	0.9	-0.010830784957971283
linear	6.800000000000001	0.9	-0.010513392504271466
linear	7.0	0.9	-0.010214041949937192
linear	7.2	0.9	-0.009931239851876649
linear	7.4	0.9	-0.009663652924629366
linear	7.6000000000000005	0.9	-0.009410087162264295
linear	7.800000000000001	0.9	-0.009169470138828571
linear	8.0	0.9	-0.008940835937493377
linear	8.200000000000001	0.9	-0.008723312264490976
linear	8.4	0.9	-0.008516109387486797
linear	8.6	0.9	-0.008318510604316424
linear	8.8	0.9	-0.008129864000909696
linear	9.0	0.9	-0.007949575299660587
linear	9.200000000000001	0.9	-0.007777101633726928
linear	9.4	0.9	-0.007611946110484962
linear	9.600000000000001	0.9	-0.007453653049955479
linear	9.8	0.9	-0.00730180380250096
linear	0.0	1.0	-0.25
linear	0.2	1.0	-0.1894405292045783
linear	0.4	1.0	-0.14261164373863863
linear	0.6000000000000001	1.0	-0.11057103081184776
linear	0.8	1.0	-0.08890384224467639
linear	1.0	1.0	-0.07379180882521663
linear	1.2000000000000002	1.0	-0.06283295818900118
linear	1.4000000000000001	1.0	-0.05459395571681474
linear	1.6	1.0	-0.04820562398961479
linear	1.8	1.0	-0.043122530546539604
linear	2.0	1.0	-0.03898956518868466
linear	2.2	1.0	-0.03556740573690764
linear	2.4000000000000004	1.0	-0.032689691477835126
linear	2.6	1.0	-0.03023757515182983
linear	2.8000000000000003	1.0	-0.0281240879316606
linear	3.0	1.0	-0.026284228355626715
linear	3.2	1.0	-0.024668497640334016
linear	3.4000000000000004	1.0	-0.02323857256675719
linear	3.6	1.0	-0.021964340841551272
linear	3.8000000000000003	1.0	-0.020821826777027385
linear	4.0	1.0	-0.019791712080282773
linear	4.2	1.0	-0.018858262706774417
linear	4.4	1.0	-0.01800853803582566
linear	4.6000000000000005	1.0	-0.01723179972692176
linear	4.800000000000001	1.0	-0.016519064038815277
linear	5.0	1.0	-0.015862758715276787
linear	5.2	1.0	-0.015256457103131773
linear	5.4	1.0	-0.014694670014920194
linear	5.6000000000000005	1.0	-0.014172681256550525
linear	5.800000000000001	1.0	-0.013686416521247259
linear	6.0	1.0	-0.013232338029794937
linear	6.2	1.0	-0.012807359218501695
linear	6.4	1.0	-0.012408775170525757
linear	6.6000000000000005	1.0	-0.012034205508856982
linear	6.800000000000001	1.0	-0.011681547226968295
linear	7.0	1.0	-0.011348935499930213
linear	7.2	1.0	-0.011034710946529611
linear	7.4	1.0	-0.010737392138477074
linear	7.6000000000000005	1.0	-0.010455652402515883
linear	7.800000000000001	1.0	-0.010188300154253968
linear	8.0	1.0	-0.00993426215277042
linear	8.200000000000001	1.0	-0.009692569182767752
linear	8.4	1.0	-0.009462343763874219
linear	8.6	1.0	-0.009242789560351582
linear	8.8	1.0	-0.009033182223232995
linear	9.0	1.0	-0.008832861444067319
linear	9.200000000000001	1.0	-0.008641224037474365
linear	9.4	1.0	-0.008457717900538847
linear	9.600000000000001	1.0	-0.008281836722172755
linear	9.8	1.0	-0.008113115336112177
nonlinear	0.050000000000427036	0.0	0.0
nonlinear	0.15000000000042846	0.0	0.0
nonlinear	0.2500000000004299	0.0	0.0
nonlinear	0.3500000000004313	0.0	0.0
nonlinear	0.4500000000004327	0.0	0.0
nonlinear	0.5500000000004341	0.0	0.0
nonlinear	0.6500000000004356	0.0	0.0
nonlinear	0.750000000000437	0.0	0.0
nonlinear	0.8500000000004384	0.0	0.0
nonlinear	0.9500000000004398	0.0	0.0
nonlinear	1.0500000000004412	0.0	0.0
nonlinear	1.1500000000004427	0.0	0.0
nonlinear	1.250000000000444	0.0	0.0
nonlinear	1.3500000000004455	0.0	0.0
nonlinear	1.450000000000447	0.0	0.0
nonlinear	1.5500000000004484	0.0	0.0
nonlinear	1.6500000000004498	0.0	0.0
nonlinear	1.7500000000004512	0.0	0.0
nonlinear	1.8500000000004526	0.0	0.0
nonlinear	1.950000000000454	0.0	0.0
nonlinear	2.0500000000004555	0.0	0.0
nonlinear	2.150000000000457	0.0	0.0
nonlinear	2.2500000000004583	0.0	0.0
nonlinear	2.3500000000004597	0.0	0.0
nonlinear	2.450000000000461	0.0	0.0
nonlinear	2.5500000000004626	0.0	0.0
nonlinear	2.650000000000464	0.0	0.0
nonlinear	2.7500000000004654	0.0	0.0
nonlinear	2.850000000000467	0.0	0.0
nonlinear	2.9500000000004682	0.0	0.0
nonlinear	3.0500000000004697	0.0	0.0
nonlinear	3.150000000000471	0.0	0.0
nonlinear	3.2500000000004725	0.0	0.0
nonlinear	3.350000000000474	0.0	0.0
nonlinear	3.4500000000004754	0.0	0.0
nonlinear	3.5500000000004768	0.0	0.0
nonlinear	3.650000000000478	0.0	0.0
nonlinear	3.7500000000004796	0.0	0.0
nonlinear	3.850000000000481	0.0	0.0
nonlinear	3.9500000000004825	0.0	0.0
nonlinear	4.050000000000484	0.0	0.0
nonlinear	4.150000000000485	0.0	0.0
nonlinear	4.250000000000487	0.0	0.0
nonlinear	4.350000000000488	0.0	0.0
nonlinear	4.45000000000049	0.0	0.0
nonlinear	4.550000000000491	0.0	0.0
nonlinear	4.650000000000492	0.0	0.0
nonlinear	4.750000000000494	0.0	0.0
nonlinear	4.850000000000495	0.0	0.0
nonlinear	4.950000000000497	0.0	0.0
nonlinear	5.050000000000498	0.0	0.0
nonlinear	5.1500000000004995	0.0	0.0
nonlinear	5.250000000000501	0.0	0.0
nonlinear	5.350000000000502	0.0	0.0
nonlinear	5.450000000000504	0.0	0.0
nonlinear	5.550000000000505	0.0	0.0
nonlinear	5.650000000000507	0.0	0.0
nonlinear	5.750000000000508	0.0	0.0
nonlinear	5.8500000000005095	0.0	0.0
nonlinear	5.950000000000511	0.0	0.0
nonlinear	6.050000000000512	0.0	0.0
nonlinear	6.150000000000514	0.0	0.0
nonlinear	6.250000000000515	0.0	0.0
nonlinear	6.350000000000517	0.0	0.0
nonlinear	6.450000000000518	0.0	0.0
nonlinear	6.550000000000519	0.0	0.0
nonlinear	6.650000000000521	0.0	0.0
nonlinear	6.750000000000522	0.0	0.0
nonlinear	6.850000000000524	0.0	0.0
nonlinear	6.950000000000525	0.0	0.0
nonlinear	7.0500000000005265	0.0	0.0
nonlinear	7.150000000000528	0.0	0.0
nonlinear	7.250000000000529	0.0	0.0
nonlinear	7.350000000000531	0.0	0.0
nonlinear	7.450000000000532	0.0	0.0
nonlinear	7.550000000000534	0.0	0.0
nonlinear	7.650000000000535	0.0	0.0
nonlinear	7.7500000000005365	0.0	0.0
nonlinear	7.850000000000538	0.0	0.0
nonlinear	7.950000000000539	0.0	0.0
nonlinear	8.05000000000054	0.0	0.0
nonlinear	8.150000000000542	0.0	0.0
nonlinear	8.250000000000544	0.0	0.0
nonlinear	8.350000000000545	0.0	0.0
nonlinear	8.450000000000546	0.0	0.0
nonlinear	8.550000000000548	0.0	0.0
nonlinear	8.65000000000055	0.0	0.0
nonlinear	8.75000000000055	0.0	0.0
nonlinear	8.850000000000552	0.0	0.0
nonlinear	8.950000000000554	0.0	0.0
nonlinear	9.050000000000555	0.0	0.0
nonlinear	9.150000000000556	0.0	0.0
nonlinear	9.250000000000558	0.0	0.0
nonlinear	9.35000000000056	0.0	0.0
nonlinear	9.45000000000056	0.0	0.0
nonlinear	9.550000000000562	0.0	0.0
nonlinear	9.650000000000563	0.0	0.0
nonlinear	9.750000000000565	0.0	0.0
nonlinear	9.850000000000566	0.0	0.0
nonlinear	9.950000000000568	0.0	0.0
nonlinear	0.050000000000427036	0.1	0.0
nonlinear	0.15000000000042846	0.1	0.0
nonlinear	0.2500000000004299	0.1	-0.00013568927445100048
nonlinear	0.3500000000004313	0.1	-0.00034863463020216634
nonlinear	0.4500000000004327	0.1	-0.0004930525713419839
nonlinear	0.5500000000004341	0.1	-0.0005927572581905353
nonlinear	0.6500000000004356	0.1	-0.0006629412699999214
nonlinear	0.750000000000437	0.1	-0.0007120244749843896
nonlinear	0.8500000000004384	0.1	-0.0007452741484610685
nonlinear	0.9500000000004398	0.1	-0.000766370283463735
nonlinear	1.0500000000004412	0.1	-0.0007780681972114334
nonlinear	1.1500000000004427	0.1	-0.0007825036831519905
nonlinear	1.250000000000444	0.1	-0.0007813566196054099
nonlinear	1.3500000000004455	0.1	-0.0007759544201101791
nonlinear	1.450000000000447	0.1	-0.0007673460753945998
nonlinear	1.5500000000004484	0.1	-0.0007563589769859974
nonlinear	1.6500000000004498	0.1	-0.0007436439195252745
nonlinear	1.7500000000004512	0.1	-0.000729711136404127
nonlinear	1.8500000000004526	0.1	-0.0007149592063445719
nonlinear	1.950000000000454	0.1	-0.0006996981978177484
nonlinear	2.0500000000004555	0.1	-0.0006841681456512756
nonlinear	2.150000000000457	0.1	-0.0006685537588733142
nonlinear	2.2500000000004583	0.1	-0.0006529961005362021
nonlinear	2.3500000000004597	0.1	-0.0006376018462589312
nonlinear	2.450000000000461	0.1	-0.0006224506144097322
nonlinear	2.5500000000004626	0.1	-0.0006076007652291381
nonlinear	2.650000000000464	0.1	-0.0005930939869843076
nonlinear	2.7500000000004654	0.1	-0.0005789589224875505
nonlinear	2.850000000000467	0.1	-0.000565214036947737
nonlinear	2.9500000000004682	0.1	-0.0005518698861469388
nonlinear	3.0500000000004697	0.1	-0.0005389309105068488
nonlinear	3.150000000000471	0.1	-0.0005263968541179486
nonlinear	3.2500000000004725	0.1	-0.0005142638868802397
nonlinear	3.350000000000474	0.1	-0.0005025254914140589
nonlinear	3.4500000000004754	0.1	-0.0004911731634194873
nonlinear	3.5500000000004768	0.1	-0.00048019696395107874
nonlinear	3.650000000000478	0.1	-0.00046958595403973655
nonlinear	3.7500000000004796	0.1	-0.0004593285357680293
nonlinear	3.850000000000481	0.1	-0.00044941271892070536
nonlinear	3.9500000000004825	0.1	-0.00043982632839974163
nonlinear	4.050000000000484	0.1	-0.0004305571644865062
nonlinear	4.150000000000485	0.1	-0.00042159312557539877
nonlinear	4.250000000000487	0.1	-0.0004129223010551546
nonlinear	4.350000000000488	0.1	-0.00040453304046743474
nonlinear	4.45000000000049	0.1	-0.0003964140038424958
nonlinear	4.550000000000491	0.1	-0.0003885541971321665
nonlinear	4.650000000000492	0.1	-0.0003809429958787768
nonlinear	4.750000000000494	0.1	-0.0003735701596342647
nonlinear	4.850000000000495	0.1	-0.0003664258391437467
nonlinear	4.950000000000497	0.1	-0.0003595005779074561
nonlinear	5.050000000000498	0.1	-0.00035278530941340553
nonlinear	5.1500000000004995	0.1	-0.00034627135107500196
nonlinear	5.250000000000501	0.1	-0.0003399503957001341
nonlinear	5.350000000000502	0.1	-0.0003338145011511557
nonlinear	5.450000000000504	0.1	-0.0003278560787205239
nonlinear	5.550000000000505	0.1	-0.0003220678806384187
nonlinear	5.650000000000507	0.1	-0.0003164429870412157
nonlinear	5.750000000000508	0.1	-0.00031097479265924726
nonlinear	5.8500000000005095	0.1	-0.0003056569934254659
nonlinear	5.950000000000511	0.1	-0.0003004835731609714
nonlinear	6.050000000000512	0.1	-0.0002954487904565363
nonlinear	6.150000000000514	0.1	-0.0002905471658397381
nonlinear	6.250000000000515	0.1	-0.00028577346929366677
nonlinear	6.350000000000517	0.1	-0.0002811227081741846
nonlinear	6.450000000000518	0.1	-0.00027659011555766365
nonlinear	6.550000000000519	0.1	-0.0002721711390391461
nonlinear	6.650000000000521	0.1	-0.0002678614299914057
nonlinear	6.750000000000522	0.1	-0.0002636568332879885
nonlinear	6.850000000000524	0.1	-0.000259553377487535
nonlinear	6.950000000000525	0.1	-0.00025554726547230707
nonlinear	7.0500000000005265	0.1	-0.00025163486553036297
nonlinear	7.150000000000528	0.1	-0.00024781270286849656
nonlinear	7.250000000000529	0.1	-0.00024407745154111595
nonlinear	7.350000000000531	0.1	-0.00024042592677906547
nonlinear	7.450000000000532	0.1	-0.00023685507770152773
nonlinear	7.550000000000534	0.1	-0.00023336198039373613
nonlinear	7.650000000000535	0.1	-0.00022994383133297948
nonlinear	7.7500000000005365	0.1	-0.00022659794114539842
nonlinear	7.850000000000538	0.1	-0.00022332172867626764
nonlinear	7.950000000000539	0.1	-0.0002201127153567292
nonlinear	8.05000000000054	0.1	-0.00021696851985027963
nonlinear	8.150000000000542	0.1	-0.00021388685296281403
nonlinear	8.250000000000544	0.1	-0.0002108655128004005
nonlinear	8.350000000000545	0.1	-0.00020790238015951592
nonlinear	8.450000000000546	0.1	-0.00020499541413490917
nonlinear	8.550000000000548	0.1	-0.00020214264793073043
nonlinear	8.65000000000055	0.1	-0.00019934218486102547
nonlinear	8.75000000000055	0.1	-0.00019659219452612296
nonlinear	8.850000000000552	0.1	-0.00019389090915177532
nonlinear	8.950000000000554	0.1	-0.00019123662007830718
nonlinear	9.050000000000555	0.1	-0.00018862767438726695
nonlinear	9.150000000000556	0.1	-0.00018606247165332577
nonlinear	9.250000000000558	0.1	-0.00018353946080929855
nonlinear	9.35000000000056	0.1	-0.00018105713711229307
nonlinear	9.45000000000056	0.1	-0.00017861403919892723
nonlinear	9.550000000000562	0.1	-0.00017620874621755963
nonlinear	9.650000000000563	0.1	-0.0001739079347087025
nonlinear	9.750000000000565	0.1	-0.0001717513893954067
nonlinear	9.850000000000566	0.1	-0.00016962927803167548
nonlinear	9.950000000000568	0.1	-0.0001675404005924357
nonlinear	0.050000000000427036	0.2	0.0
nonlinear	0.15000000000042846	0.2	0.0
nonlinear	0.2500000000004299	0.2	-0.0005740424290038886
nonlinear	0.3500000000004313	0.2	-0.0015232035032731787
nonlinear	0.4500000000004327	0.2	-0.0021783617952745873
nonlinear	0.5500000000004341	0.2	-0.0026405919200363373
nonlinear	0.6500000000004356	0.2	-0.002972406306474683
nonlinear	0.750000000000437	0.2	-0.0032099407352235393
nonlinear	0.8500000000004384	0.2	-0.0033763029098695823
nonlinear	0.9500000000004398	0.2	-0.0034877143173372557
nonlinear	1.0500000000004412	0.2	-0.0035562969917514076
nonlinear	1.1500000000004427	0.2	-0.0035914304969838894
nonlinear	1.250000000000444	0.2	-0.003600497080324396
nonlinear	1.3500000000004455	0.2	-0.003589349511250841
nonlinear	1.450000000000447	0.2	-0.003562639074153595
nonlinear	1.5500000000004484	0.2	-0.0035240624339290547
nonlinear	1.6500000000004498	0.2	-0.003476554586651618
nonlinear	1.7500000000004512	0.2	-0.0034224422566652263
nonlinear	1.8500000000004526	0.2	-0.0033635665946955824
nonlinear	1.950000000000454	0.2	-0.0033013814223673017
nonlinear	2.0500000000004555	0.2	-0.0032370318201873994
nonlinear	2.150000000000457	0.2	-0.0031714168980454247
nonlinear	2.2500000000004583	0.2	-0.0031052398646732615
nonlinear	2.3500000000004597	0.2	-0.003039047929080268
nonlinear	2.450000000000461	0.2	-0.002973264084665647
nonlinear	2.5500000000004626	0.2	-0.002908212427352645
nonlinear	2.650000000000464	0.2	-0.0028441383307118324
nonlinear	2.7500000000004654	0.2	-0.00278122453348401
nonlinear	2.850000000000467	0.2	-0.0027196039787965257
nonlinear	2.9500000000004682	0.2	-0.002659370071070091
nonlinear	3.0500000000004697	0.2	-0.0026005848784433332
nonlinear	3.150000000000471	0.2	-0.0025432856988427564
nonlinear	3.2500000000004725	0.2	-0.0024874903209805566
nonlinear	3.350000000000474	0.2	-0.0024332012429338643
nonlinear	3.4500000000004754	0.2	-0.0023804090567717596
nonlinear	3.5500000000004768	0.2	-0.002329095164917973
nonlinear	3.650000000000478	0.2	-0.0022792339601491883
nonlinear	3.7500000000004796	0.2	-0.002230794574417497
nonlinear	3.850000000000481	0.2	-0.0021837422805408395
nonlinear	3.9500000000004825	0.2	-0.0021380396140410784
nonlinear	4.050000000000484	0.2	-0.0020936472690943576
nonlinear	4.150000000000485	0.2	-0.0020505248119624354
nonlinear	4.250000000000487	0.2	-0.00200863124682451
nonlinear	4.350000000000488	0.2	-0.001967925462177605
nonlinear	4.45000000000049	0.2	-0.0019283665805671381
nonlinear	4.550000000000491	0.2	-0.0018899142300709483
nonlinear	4.650000000000492	0.2	-0.0018525287524710698
nonlinear	4.750000000000494	0.2	-0.0018161713602366423
nonlinear	4.850000000000495	0.2	-0.0017808042521708241
nonlinear	4.950000000000497	0.2	-0.0017463906957388014
nonlinear	5.050000000000498	0.2	-0.0017128950826050837
nonlinear	5.1500000000004995	0.2	-0.0016802829627000915
nonlinear	5.250000000000501	0.2	-0.001648521061152988
nonlinear	5.350000000000502	0.2	-0.0016175772816272682
nonlinear	5.450000000000504	0.2	-0.0015874206989422786
nonlinear	5.550000000000505	0.2	-0.0015580215433305894
nonlinear	5.650000000000507	0.2	-0.0015293511782446976
nonlinear	5.750000000000508	0.2	-0.001501382073269522
nonlinear	5.8500000000005095	0.2	-0.0014740877734042888
nonlinear	5.950000000000511	0.2	-0.0014474428657376848
nonlinear	6.050000000000512	0.2	-0.0014214229443430305
nonlinear	6.150000000000514	0.2	-0.001396004574058701
nonlinear	6.250000000000515	0.2	-0.0013711652536864583
nonlinear	6.350000000000517	0.2	-0.0013468833790312865
nonlinear	6.450000000000518	0.2	-0.001323138206117053
nonlinear	6.550000000000519	0.2	-0.0012999098148390228
nonlinear	6.650000000000521	0.2	-0.0012771790732541257
nonlinear	6.750000000000522	0.2	-0.0012549276026607359
nonlinear	6.850000000000524	0.2	-0.0012331377435794903
nonlinear	6.950000000000525	0.2	-0.0012117925227140601
nonlinear	7.0500000000005265	0.2	-0.0011908756209436425
nonlinear	7.150000000000528	0.2	-0.0011703713423778853
nonlinear	7.250000000000529	0.2	-0.0011502645844869066
nonlinear	7.350000000000531	0.2	-0.0011305408093052376
nonlinear	7.450000000000532	0.2	-0.001111186015696965
nonlinear	7.550000000000534	0.2	-0.0010921867126605124
nonlinear	7.650000000000535	0.2	-0.001073529893644132
nonlinear	7.7500000000005365	0.2	-0.001055203011837489
nonlinear	7.850000000000538	0.2	-0.0010371939564003832
nonlinear	7.950000000000539	0.2	-0.0010194910295860864
nonlinear	8.05000000000054	0.2	-0.001002082924713924
nonlinear	8.150000000000542	0.2	-0.000984958704943896
nonlinear	8.250000000000544	0.2	-0.0009681077828040755
nonlinear	8.350000000000545	0.2	-0.000951519900420467
nonlinear	8.450000000000546	0.2	-0.0009351851103976856
nonlinear	8.550000000000548	0.2	-0.0009190937572977652
nonlinear	8.65000000000055	0.2	-0.0009032364596634453
nonlinear	8.75000000000055	0.2	-0.0008876040925312503
nonlinear	8.850000000000552	0.2	-0.0008721877703782926
nonlinear	8.950000000000554	0.2	-0.0008569788304455658
nonlinear	9.050000000000555	0.2	-0.0008419688163786673
nonlinear	9.150000000000556	0.2	-0.000827149462124982
nonlinear	9.250000000000558	0.2	-0.000812512676023847
nonlinear	9.35000000000056	0.2	-0.0007980505250234502
nonlinear	9.45000000000056	0.2	-0.0007857054054421317
nonlinear	9.550000000000562	0.2	-0.0007744757663091298
nonlinear	9.650000000000563	0.2	-0.0007634017796587403
nonlinear	9.750000000000565	0.2	-0.000752477252039559
nonlinear	9.850000000000566	0.2	-0.0007416961107084488
nonlinear	9.950000000000568	0.2	-0.0007310523906405075
nonlinear	0.050000000000427036	0.30000000000000004	0.0
nonlinear	0.15000000000042846	0.30000000000000004	0.0
nonlinear	0.2500000000004299	0.30000000000000004	-0.0014720806147679396
nonlinear	0.3500000000004313	0.30000000000000004	-0.003867658826783852
nonlinear	0.4500000000004327	0.30000000000000004	-0.005548800887455979
nonlinear	0.5500000000004341	0.30000000000000004	-0.006761372303628518
nonlinear	0.6500000000004356	0.30000000000000004	-0.007648425258072728
nonlinear	0.750000000000437	0.30000000000000004	-0.008296563808650442
nonlinear	0.8500000000004384	0.30000000000000004	-0.00876288670219583
nonlinear	0.9500000000004398	0.30000000000000004	-0.009087933369943589
nonlinear	1.0500000000004412	0.30000000000000004	-0.009302034995927685
nonlinear	1.1500000000004427	0.30000000000000004	-0.009428637553797315
nonlinear	1.250000000000444	0.30000000000000004	-0.009486201758768787
nonlinear	1.3500000000004455	0.30000000000000004	-0.009489403438504875
nonlinear	1.450000000000447	0.30000000000000004	-0.009449963737900012
nonlinear	1.5500000000004484	0.30000000000000004	-0.00937726287559452
nonlinear	1.6500000000004498	0.30000000000000004	-0.009278813010824645
nonlinear	1.7500000000004512	0.30000000000000004	-0.009160630766738538
nonlinear	1.8500000000004526	0.30000000000000004	-0.009027533826576388
nonlinear	1.950000000000454	0.30000000000000004	-0.00888337809730956
nonlinear	2.0500000000004555	0.30000000000000004	-0.008731247600402385
nonlinear	2.150000000000457	0.30000000000000004	-0.008573606533879178
nonlinear	2.2500000000004583	0.30000000000000004	-0.008412421027515321
nonlinear	2.3500000000004597	0.30000000000000004	-0.008249256636881742
nonlinear	2.450000000000461	0.30000000000000004	-0.008085356441309737
nonlinear	2.5500000000004626	0.30000000000000004	-0.00792170365245248
nonlinear	2.650000000000464	0.30000000000000004	-0.007759071860982175
nonlinear	2.7500000000004654	0.30000000000000004	-0.007598065418069338
nonlinear	2.850000000000467	0.30000000000000004	-0.0074391519402696995
nonlinear	2.9500000000004682	0.30000000000000004	-0.007282688519555665
nonlinear	3.0500000000004697	0.30000000000000004	-0.0071289428957879005
nonlinear	3.150000000000471	0.30000000000000004	-0.006978110591088307
nonlinear	3.2500000000004725	0.30000000000000004	-0.0068303288011343066
nonlinear	3.350000000000474	0.30000000000000004	-0.006685687676493934
nonlinear	3.4500000000004754	0.30000000000000004	-0.006544239498964736
nonlinear	3.5500000000004768	0.30000000000000004	-0.006406006156404295
nonlinear	3.650000000000478	0.30000000000000004	-0.0062709852391232175
nonlinear	3.7500000000004796	0.30000000000000004	-0.006139155017099004
nonlinear	3.850000000000481	0.30000000000000004	-0.006010478506546958
nonlinear	3.9500000000004825	0.30000000000000004	-0.005884906793988806
nonlinear	4.050000000000484	0.30000000000000004	-0.005762381753719577
nonlinear	4.150000000000485	0.30000000000000004	-0.005642838268779596
nonlinear	4.250000000000487	0.30000000000000004	-0.005526206044856743
nonlinear	4.350000000000488	0.30000000000000004	-0.005412411089915407
nonlinear	4.45000000000049	0.30000000000000004	-0.005301376918948827
nonlinear	4.550000000000491	0.30000000000000004	-0.005193025532423637
nonlinear	4.650000000000492	0.30000000000000004	-0.005087278208215949
nonlinear	4.750000000000494	0.30000000000000004	-0.0049840561397173685
nonlinear	4.850000000000495	0.30000000000000004	-0.004883280946992468
nonlinear	4.950000000000497	0.30000000000000004	-0.004784875083141067
nonlinear	5.050000000000498	0.30000000000000004	-0.004688762154150858
nonlinear	5.1500000000004995	0.30000000000000004	-0.00459486716735683
nonlinear	5.250000000000501	0.30000000000000004	-0.004503116721020725
nonlinear	5.350000000000502	0.30000000000000004	-0.00441343914540145
nonlinear	5.450000000000504	0.30000000000000004	-0.004325764603920592
nonlinear	5.550000000000505	0.30000000000000004	-0.004240025161567765
nonlinear	5.650000000000507	0.30000000000000004	-0.00415615482648265
nonlinear	5.750000000000508	0.30000000000000004	-0.004074089569648899
nonlinear	5.8500000000005095	0.30000000000000004	-0.003993767326804121
nonlinear	5.950000000000511	0.30000000000000004	-0.003915127985978123
nonlinear	6.050000000000512	0.30000000000000004	-0.003838113363496565
nonlinear	6.150000000000514	0.30000000000000004	-0.0037626671708067263
nonlinear	6.250000000000515	0.30000000000000004	-0.0036887349740820086
nonlinear	6.350000000000517	0.30000000000000004	-0.003616264148226249
nonlinear	6.450000000000518	0.30000000000000004	-0.00354520382661998
nonlinear	6.550000000000519	0.30000000000000004	-0.0034755048477158306
nonlinear	6.650000000000521	0.30000000000000004	-0.003407119699393885
nonlinear	6.750000000000522	0.30000000000000004	-0.0033400024618237332
nonlinear	6.850000000000524	0.30000000000000004	-0.003274108749441755
nonlinear	6.950000000000525	0.30000000000000004	-0.0032093956525360524
nonlinear	7.0500000000005265	0.30000000000000004	-0.00314582167883462
nonlinear	7.150000000000528	0.30000000000000004	-0.0030833466954105666
nonlinear	7.250000000000529	0.30000000000000004	-0.0030219318711492463
nonlinear	7.350000000000531	0.30000000000000004	-0.0029615396199648486
nonlinear	7.450000000000532	0.30000000000000004	-0.002902133544904889
nonlinear	7.550000000000534	0.30000000000000004	-0.0028436783832404785
nonlinear	7.650000000000535	0.30000000000000004	-0.0027861399526052794
nonlinear	7.7500000000005365	0.30000000000000004	-0.00272948509821697
nonlinear	7.850000000000538	0.30000000000000004	-0.002673681641189859
nonlinear	7.950000000000539	0.30000000000000004	-0.0026186983279264057
nonlinear	8.05000000000054	0.30000000000000004	-0.002564504780556261
nonlinear	8.150000000000542	0.30000000000000004	-0.0025110714483766736
nonlinear	8.250000000000544	0.30000000000000004	-0.0024583695602329817
nonlinear	8.350000000000545	0.30000000000000004	-0.0024063710777655284
nonlinear	8.450000000000546	0.30000000000000004	-0.002355048649438836
nonlinear	8.550000000000548	0.30000000000000004	-0.0023043755652566757
nonlinear	8.65000000000055	0.30000000000000004	-0.002254325712057315
nonlinear	8.75000000000055	0.30000000000000004	-0.0022048735292729948
nonlinear	8.850000000000552	0.30000000000000004	-0.0021559939650270905
nonlinear	8.950000000000554	0.30000000000000004	-0.002107662432432011
nonlinear	9.050000000000555	0.30000000000000004	-0.002063074074777782
nonlinear	9.150000000000556	0.30000000000000004	-0.0020301906390132766
nonlinear	9.250000000000558	0.30000000000000004	-0.0019982683288158006
nonlinear	9.35000000000056	0.30000000000000004	-0.0019667668141135058
nonlinear	9.45000000000056	0.30000000000000004	-0.0019356686582903914
nonlinear	9.550000000000562	0.30000000000000004	-0.0019049567565555862
nonlinear	9.650000000000563	0.30000000000000004	-0.001874614300887843
nonlinear	9.750000000000565	0.30000000000000004	-0.0018446247446566718
nonlinear	9.850000000000566	0.30000000000000004	-0.0018149717667108728
nonlinear	9.950000000000568	0.30000000000000004	-0.001785639234704696
nonlinear	0.050000000000427036	0.4	0.0
nonlinear	0.15000000000042846	0.4	0.0
nonlinear	0.2500000000004299	0.4	-0.0031168001524486217
nonlinear	0.3500000000004313	0.4	-0.007865392614460918
nonlinear	0.4500000000004327	0.4	-0.011288070984660888
nonlinear	0.5500000000004341	0.4	-0.013811585585942214
nonlinear	0.6500000000004356	0.4	-0.015690788454380256
nonlinear	0.750000000000437	0.4	-0.01708827343658575
nonlinear	0.8500000000004384	0.4	-0.018115586750963617
nonlinear	0.9500000000004398	0.4	-0.018853326524185893
nonlinear	1.0500000000004412	0.4	-0.019362049762447153
nonlinear	1.1500000000004427	0.4	-0.019688560161888975
nonlinear	1.250000000000444	0.4	-0.01986971621772762
nonlinear	1.3500000000004455	0.4	-0.019934881147114857
nonlinear	1.450000000000447	0.4	-0.019907606022645005
nonlinear	1.5500000000004484	0.4	-0.01980685477932727
nonlinear	1.6500000000004498	0.4	-0.019647934066154536
nonlinear	1.7500000000004512	0.4	-0.01944321800184702
nonlinear	1.8500000000004526	0.4	-0.01920272159399939
nonlinear	1.950000000000454	0.4	-0.018934557981734115
nonlinear	2.0500000000004555	0.4	-0.01864530446323572
nonlinear	2.150000000000457	0.4	-0.018340296094587042
nonlinear	2.2500000000004583	0.4	-0.018023861493117906
nonlinear	2.3500000000004597	0.4	-0.01769951243962206
nonlinear	2.450000000000461	0.4	-0.017370096529492198
nonlinear	2.5500000000004626	0.4	-0.017037920265176837
nonlinear	2.650000000000464	0.4	-0.016704848494815044
nonlinear	2.7500000000004654	0.4	-0.01637238490833556
nonlinear	2.850000000000467	0.4	-0.0160417373462578
nonlinear	2.9500000000004682	0.4	-0.015713870912848954
nonlinear	3.0500000000004697	0.4	-0.015389551277146397
nonlinear	3.150000000000471	0.4	-0.015069380062085667
nonlinear	3.2500000000004725	0.4	-0.014753823838484083
nonlinear	3.350000000000474	0.4	-0.014443237936513895
nonlinear	3.4500000000004754	0.4	-0.014137886046098875
nonlinear	3.5500000000004768	0.4	-0.01383795638622823
nonlinear	3.650000000000478	0.4	-0.013543575071038209
nonlinear	3.7500000000004796	0.4	-0.013254817179392718
nonlinear	3.850000000000481	0.4	-0.012971715938071303
nonlinear	3.9500000000004825	0.4	-0.012694270351412757
nonlinear	4.050000000000484	0.4	-0.012422451548327301
nonlinear	4.150000000000485	0.4	-0.012156208067805735
nonlinear	4.250000000000487	0.4	-0.011895470263925867
nonlinear	4.350000000000488	0.4	-0.011640153978918986
nonlinear	4.45000000000049	0.4	-0.011390163606562725
nonlinear	4.550000000000491	0.4	-0.011145394646787977
nonlinear	4.650000000000492	0.4	-0.01090573583495592
nonlinear	4.750000000000494	0.4	-0.010671070915010905
nonlinear	4.850000000000495	0.4	-0.010441280114027562
nonlinear	4.950000000000497	0.4	-0.010216241366066792
nonlinear	5.050000000000498	0.4	-0.009995831325334955
nonlinear	5.1500000000004995	0.4	-0.0097799262020984
nonlinear	5.250000000000501	0.4	-0.009568402449384108
nonlinear	5.350000000000502	0.4	-0.009361137323996249
nonlinear	5.450000000000504	0.4	-0.00915800934163117
nonlinear	5.550000000000505	0.4	-0.008958898642748762
nonlinear	5.650000000000507	0.4	-0.008763687283245008
nonlinear	5.750000000000508	0.4	-0.00857225946178286
nonlinear	5.8500000000005095	0.4	-0.00838450169380103
nonlinear	5.950000000000511	0.4	-0.008200302940677202
nonlinear	6.050000000000512	0.4	-0.008019554701220441
nonlinear	6.150000000000514	0.4	-0.007842151071570339
nonlinear	6.250000000000515	0.4	-0.0076679887786535
nonlinear	6.350000000000517	0.4	-0.007496967191561999
nonlinear	6.450000000000518	0.4	-0.007328988314553658
nonlinear	6.550000000000519	0.4	-0.007163956764808926
nonlinear	6.650000000000521	0.4	-0.007001779737598949
nonlinear	6.750000000000522	0.4	-0.006842366961110774
nonlinear	6.850000000000524	0.4	-0.006685630642827324
nonlinear	6.950000000000525	0.4	-0.0065314854090632824
nonlinear	7.0500000000005265	0.4	-0.006379848239002186
nonlinear	7.150000000000528	0.4	-0.006230638394365388
nonlinear	7.250000000000529	0.4	-0.0060837773456552165
nonlinear	7.350000000000531	0.4	-0.005939188695756022
nonlinear	7.450000000000532	0.4	-0.005796798101538717
nonlinear	7.550000000000534	0.4	-0.005656533193996803
nonlinear	7.650000000000535	0.4	-0.005518323497339008
nonlinear	7.7500000000005365	0.4	-0.005382100347374894
nonlinear	7.850000000000538	0.4	-0.00524779680945332
nonlinear	7.950000000000539	0.4	-0.00511534759614582
nonlinear	8.05000000000054	0.4	-0.004984688984807242
nonlinear	8.150000000000542	0.4	-0.004855758735094506
nonlinear	8.250000000000544	0.4	-0.004728496006476011
nonlinear	8.350000000000545	0.4	-0.0046028412757227796
nonlinear	8.450000000000546	0.4	-0.00448385664336812
nonlinear	8.550000000000548	0.4	-0.004376027211740046
nonlinear	8.65000000000055	0.4	-0.004295263969495883
nonlinear	8.75000000000055	0.4	-0.004223714641204345
nonlinear	8.850000000000552	0.4	-0.0041531526920385205
nonlinear	8.950000000000554	0.4	-0.004083538754500824
nonlinear	9.050000000000555	0.4	-0.004014834355324766
nonlinear	9.150000000000556	0.4	-0.003947001844338242
nonlinear	9.250000000000558	0.4	-0.0038800043236364395
nonlinear	9.35000000000056	0.4	-0.003813805576764706
nonlinear	9.45000000000056	0.4	-0.003748369997586525
nonlinear	9.550000000000562	0.4	-0.0036836625184838486
nonlinear	9.650000000000563	0.4	-0.0036196485375028366
nonlinear	9.750000000000565	0.4	-0.003556293844020723
nonlinear	9.850000000000566	0.4	-0.003493564542463418
nonlinear	9.950000000000568	0.4	-0.0034314269735512166
nonlinear	0.050000000000427036	0.5	0.0
nonlinear	0.15000000000042846	0.5	0.0
nonlinear	0.2500000000004299	0.5	-0.005663441036897368
nonlinear	0.3500000000004313	0.5	-0.013969046728280548
nonlinear	0.4500000000004327	0.5	-0.020110806811378466
nonlinear	0.5500000000004341	0.5	-0.024737212306790775
nonlinear	0.6500000000004356	0.5	-0.028239462794665136
nonlinear	0.750000000000437	0.5	-0.030883084161185896
nonlinear	0.8500000000004384	0.5	-0.032859590288436796
nonlinear	0.9500000000004398	0.5	-0.03431064364613251
nonlinear	1.0500000000004412	0.5	-0.03534342578331774
nonlinear	1.1500000000004427	0.5	-0.03604083238017086
nonlinear	1.250000000000444	0.5	-0.03646814466586902
nonlinear	1.3500000000004455	0.5	-0.03667744667578281
nonlinear	1.450000000000447	0.5	-0.036710658958073586
nonlinear	1.5500000000004484	0.5	-0.036601718295720925
nonlinear	1.6500000000004498	0.5	-0.0363782080280257
nonlinear	1.7500000000004512	0.5	-0.036062613864994805
nonlinear	1.8500000000004526	0.5	-0.03567330979721723
nonlinear	1.950000000000454	0.5	-0.03522534099344689
nonlinear	2.0500000000004555	0.5	-0.03473104965994808
nonlinear	2.150000000000457	0.5	-0.03420057741098438
nonlinear	2.2500000000004583	0.5	-0.03364226966032235
nonlinear	2.3500000000004597	0.5	-0.033063001908073965
nonlinear	2.450000000000461	0.5	-0.03246844360530666
nonlinear	2.5500000000004626	0.5	-0.03186327204500957
nonlinear	2.650000000000464	0.5	-0.03125134618520858
nonlinear	2.7500000000004654	0.5	-0.030635848293798364
nonlinear	2.850000000000467	0.5	-0.030019399701694614
nonlinear	2.9500000000004682	0.5	-0.029404155676421025
nonlinear	3.0500000000004697	0.5	-0.028791883415764552
nonlinear	3.150000000000471	0.5	-0.028184026357458203
nonlinear	3.2500000000004725	0.5	-0.027581757363195816
nonlinear	3.350000000000474	0.5	-0.026986022829279026
nonlinear	3.4500000000004754	0.5	-0.026397579374372274
nonlinear	3.5500000000004768	0.5	-0.025817024435338953
nonlinear	3.650000000000478	0.5	-0.025244821847641857
nonlinear	3.7500000000004796	0.5	-0.024681323283645744
nonlinear	3.850000000000481	0.5	-0.024126786259597566
nonlinear	3.9500000000004825	0.5	-0.023581389291618744
nonlinear	4.050000000000484	0.5	-0.023045244676069252
nonlinear	4.150000000000485	0.5	-0.022518409284902854
nonlinear	4.250000000000487	0.5	-0.022000893698015746
nonlinear	4.350000000000488	0.5	-0.02149266993884583
nonlinear	4.45000000000049	0.5	-0.0209936780340493
nonlinear	4.550000000000491	0.5	-0.0205038315809398
nonlinear	4.650000000000492	0.5	-0.020023022475908616
nonlinear	4.750000000000494	0.5	-0.019551124931982355
nonlinear	4.850000000000495	0.5	-0.019087998892987103
nonlinear	4.950000000000497	0.5	-0.018633492934668316
nonlinear	5.050000000000498	0.5	-0.018187446728901175
nonlinear	5.1500000000004995	0.5	-0.01774969313529466
nonlinear	5.250000000000501	0.5	-0.017320059974614978
nonlinear	5.350000000000502	0.5	-0.01689837153018797
nonlinear	5.450000000000504	0.5	-0.016484449816504605
nonlinear	5.550000000000505	0.5	-0.016078115648418555
nonlinear	5.650000000000507	0.5	-0.01567918953940785
nonlinear	5.750000000000508	0.5	-0.015287492453215569
nonlinear	5.8500000000005095	0.5	-0.014902846429666227
nonlinear	5.950000000000511	0.5	-0.01452507510246789
nonlinear	6.050000000000512	0.5	-0.014154004124271508
nonlinear	6.150000000000514	0.5	-0.013789461512095433
nonlinear	6.250000000000515	0.5	-0.01343127792437971
nonlinear	6.350000000000517	0.5	-0.013079286879354094
nonlinear	6.450000000000518	0.5	-0.01273332492305557
nonlinear	6.550000000000519	0.5	-0.012393231754170654
nonlinear	6.650000000000521	0.5	-0.012058850311883676
nonlinear	6.750000000000522	0.5	-0.011730026832055191
nonlinear	6.850000000000524	0.5	-0.011406610876317825
nonlinear	6.950000000000525	0.5	-0.011088455338039496
nonlinear	7.0500000000005265	0.5	-0.01077541642855513
nonlinear	7.150000000000528	0.5	-0.010467353646590382
nonlinear	7.250000000000529	0.5	-0.010164129733390898
nonlinear	7.350000000000531	0.5	-0.009865610615709628
nonlinear	7.450000000000532	0.5	-0.00959478279730466
nonlinear	7.550000000000534	0.5	-0.009344709438501296
nonlinear	7.650000000000535	0.5	-0.009098321694863902
nonlinear	7.7500000000005365	0.5	-0.008855504413032433
nonlinear	7.850000000000538	0.5	-0.008616145185179927
nonlinear	7.950000000000539	0.5	-0.008380134232244707
nonlinear	8.05000000000054	0.5	-0.008161368621888349
nonlinear	8.150000000000542	0.5	-0.008012449869422136
nonlinear	8.250000000000544	0.5	-0.007874030638865824
nonlinear	8.350000000000545	0.5	-0.007737642870560358
nonlinear	8.450000000000546	0.5	-0.007603209118040195
nonlinear	8.550000000000548	0.5	-0.007470653930453257
nonlinear	8.65000000000055	0.5	-0.007339903726648092
nonlinear	8.75000000000055	0.5	-0.007210886670745049
nonlinear	8.850000000000552	0.5	-0.0070835325488674
nonlinear	8.950000000000554	0.5	-0.006957772646672751
nonlinear	9.050000000000555	0.5	-0.006833539627287029
nonlinear	9.150000000000556	0.5	-0.0067107674092029175
nonlinear	9.250000000000558	0.5	-0.006589391043661214
nonlinear	9.35000000000056	0.5	-0.006469346590984771
nonlinear	9.45000000000056	0.5	-0.006350570995280292
nonlinear	9.550000000000562	0.5	-0.0062330019568619015
nonlinear	9.650000000000563	0.5	-0.0061165778016796755
nonlinear	9.750000000000565	0.5	-0.006001237346955458
nonlinear	9.850000000000566	0.5	-0.00588691976213446
nonlinear	9.950000000000568	0.5	-0.005773564424152108
nonlinear	0.050000000000427036	0.6000000000000001	0.0
nonlinear	0.15000000000042846	0.6000000000000001	0.0
nonlinear	0.2500000000004299	0.6000000000000001	-0.008857021307409523
nonlinear	0.3500000000004313	0.6000000000000001	-0.022282736823791442
nonlinear	0.4500000000004327	0.6000000000000001	-0.032455474430122526
nonlinear	0.5500000000004341	0.6000000000000001	-0.04027821262761745
nonlinear	0.6500000000004356	0.6000000000000001	-0.0462892754491424
nonlinear	0.750000000000437	0.6000000000000001	-0.05088320432495329
nonlinear	0.8500000000004384	0.6000000000000001	-0.05436282440862435
nonlinear	0.9500000000004398	0.6000000000000001	-0.05695874365681075
nonlinear	1.0500000000004412	0.6000000000000001	-0.05884709327039061
nonlinear	1.1500000000004427	0.6000000000000001	-0.06016429482067218
nonlinear	1.250000000000444	0.6000000000000001	-0.06101776718356503
nonlinear	1.3500000000004455	0.6000000000000001	-0.06149329397697991
nonlinear	1.450000000000447	0.6000000000000001	-0.06166011012127169
nonlinear	1.5500000000004484	0.6000000000000001	-0.06157452044574605
nonlinear	1.6500000000004498	0.6000000000000001	-0.06128256854450929
nonlinear	1.7500000000004512	0.6000000000000001	-0.06082206713756609
nonlinear	1.8500000000004526	0.6000000000000001	-0.060224177866688475
nonlinear	1.950000000000454	0.6000000000000001	-0.059514659013808646
nonlinear	2.0500000000004555	0.6000000000000001	-0.05871486045071195
nonlinear	2.150000000000457	0.6000000000000001	-0.05784252206413374
nonlinear	2.2500000000004583	0.6000000000000001	-0.05691241738425935
nonlinear	2.3500000000004597	0.6000000000000001	-0.0559368743277725
nonlinear	2.450000000000461	0.6000000000000001	-0.05492619791091608
nonlinear	2.5500000000004626	0.6000000000000001	-0.05388901449393331
nonlinear	2.650000000000464	0.6000000000000001	-0.05283255303944391
nonlinear	2.7500000000004654	0.6000000000000001	-0.051762875678632275
nonlinear	2.850000000000467	0.6000000000000001	-0.05068506736803367
nonlinear	2.9500000000004682	0.6000000000000001	-0.0496033924355663
nonlinear	3.0500000000004697	0.6000000000000001	-0.04852142424434293
nonlinear	3.150000000000471	0.6000000000000001	-0.04744215295930914
nonlinear	3.2500000000004725	0.6000000000000001	-0.046368075416189224
nonlinear	3.350000000000474	0.6000000000000001	-0.04530127031025605
nonlinear	3.4500000000004754	0.6000000000000001	-0.04424346130112701
nonlinear	3.5500000000004768	0.6000000000000001	-0.043196070135190764
nonlinear	3.650000000000478	0.6000000000000001	-0.042160261492651084
nonlinear	3.7500000000004796	0.6000000000000001	-0.04113698095050195
nonlinear	3.850000000000481	0.6000000000000001	-0.04012698719948561
nonlinear	3.9500000000004825	0.6000000000000001	-0.039130879449259845
nonlinear	4.050000000000484	0.6000000000000001	-0.03814912079142319
nonlinear	4.150000000000485	0.6000000000000001	-0.0371820581566861
nonlinear	4.250000000000487	0.6000000000000001	-0.03622993939405903
nonlinear	4.350000000000488	0.6000000000000001	-0.03529292791144866
nonlinear	4.45000000000049	0.6000000000000001	-0.03437111524461401
nonlinear	4.550000000000491	0.6000000000000001	-0.03346453186189865
nonlinear	4.650000000000492	0.6000000000000001	-0.03257315646307147
nonlinear	4.750000000000494	0.6000000000000001	-0.03169692398999362
nonlinear	4.850000000000495	0.6000000000000001	-0.03083573253311112
nonlinear	4.950000000000497	0.6000000000000001	-0.029989449289699856
nonlinear	5.050000000000498	0.6000000000000001	-0.029157915706328818
nonlinear	5.1500000000004995	0.6000000000000001	-0.028340951918354323
nonlinear	5.250000000000501	0.6000000000000001	-0.02753836058273923
nonlinear	5.350000000000502	0.6000000000000001	-0.026749930186571978
nonlinear	5.450000000000504	0.6000000000000001	-0.025975437901895947
nonlinear	5.550000000000505	0.6000000000000001	-0.02521465204749566
nonlinear	5.650000000000507	0.6000000000000001	-0.0244673342098235
nonlinear	5.750000000000508	0.6000000000000001	-0.02373324106804368
nonlinear	5.8500000000005095	0.6000000000000001	-0.023012125962026658
nonlinear	5.950000000000511	0.6000000000000001	-0.022303740236866345
nonlinear	6.050000000000512	0.6000000000000001	-0.02160783439299337
nonlinear	6.150000000000514	0.6000000000000001	-0.020924159067088062
nonlinear	6.250000000000515	0.6000000000000001	-0.020259520522619492
nonlinear	6.350000000000517	0.6000000000000001	-0.019684587587331402
nonlinear	6.450000000000518	0.6000000000000001	-0.01913847623767326
nonlinear	6.550000000000519	0.6000000000000001	-0.018601692964144604
nonlinear	6.650000000000521	0.6000000000000001	-0.018074005287418857
nonlinear	6.750000000000522	0.6000000000000001	-0.017555185026948222
nonlinear	6.850000000000524	0.6000000000000001	-0.017045008428526104
nonlinear	6.950000000000525	0.6000000000000001	-0.016543256249229796
nonlinear	7.0500000000005265	0.6000000000000001	-0.016049713805665666
nonlinear	7.150000000000528	0.6000000000000001	-0.015564170990642919
nonlinear	7.250000000000529	0.6000000000000001	-0.015086422262709016
nonlinear	7.350000000000531	0.6000000000000001	-0.014616266612380337
nonlinear	7.450000000000532	0.6000000000000001	-0.01428589875614472
nonlinear	7.550000000000534	0.6000000000000001	-0.014033867806081478
nonlinear	7.650000000000535	0.6000000000000001	-0.013785949239052396
nonlinear	7.7500000000005365	0.6000000000000001	-0.0135419951491871
nonlinear	7.850000000000538	0.6000000000000001	-0.013301861899361663
nonlinear	7.950000000000539	0.6000000000000001	-0.013065409919747037
nonlinear	8.05000000000054	0.6000000000000001	-0.012832503508081669
nonlinear	8.150000000000542	0.6000000000000001	-0.01260301063180178
nonlinear	8.250000000000544	0.6000000000000001	-0.012376802732056253
nonlinear	8.350000000000545	0.6000000000000001	-0.012153754529537732
nonlinear	8.450000000000546	0.6000000000000001	-0.011933743831975449
nonlinear	8.550000000000548	0.6000000000000001	-0.011716651343055225
nonlinear	8.65000000000055	0.6000000000000001	-0.011502360472457434
nonlinear	8.75000000000055	0.6000000000000001	-0.011290757146631063
nonlinear	8.850000000000552	0.6000000000000001	-0.011081729619851207
nonlinear	8.950000000000554	0.6000000000000001	-0.010875168285035573
nonlinear	9.050000000000555	0.6000000000000001	-0.010670965483721442
nonlinear	9.150000000000556	0.6000000000000001	-0.01046901531452656
nonlinear	9.250000000000558	0.6000000000000001	-0.010269213439333633
nonlinear	9.35000000000056	0.6000000000000001	-0.010071456886346492
nonlinear	9.45000000000056	0.6000000000000001	-0.00987564384906334
nonlinear	9.550000000000562	0.6000000000000001	-0.009681673480099798
nonlinear	9.650000000000563	0.6000000000000001	-0.009489445678663404
nonlinear	9.750000000000565	0.6000000000000001	-0.009298860870334331
nonlinear	9.850000000000566	0.6000000000000001	-0.009109819777636282
nonlinear	9.950000000000568	0.6000000000000001	-0.008922223179685124
nonlinear	0.050000000000427036	0.7000000000000001	0.0
nonlinear	0.15000000000042846	0.7000000000000001	0.0
nonlinear	0.2500000000004299	0.7000000000000001	-0.011501114787871004
nonlinear	0.3500000000004313	0.7000000000000001	-0.03204955930664945
nonlinear	0.4500000000004327	0.7000000000000001	-0.047982548936003955
nonlinear	0.5500000000004341	0.7000000000000001	-0.06047886486838816
nonlinear	0.6500000000004356	0.7000000000000001	-0.07021086182291199
nonlinear	0.750000000000437	0.7000000000000001	-0.07772377654277093
nonlinear	0.8500000000004384	0.7000000000000001	-0.08346963287610987
nonlinear	0.9500000000004398	0.7000000000000001	-0.08780472743504977
nonlinear	1.0500000000004412	0.7000000000000001	-0.09100435705906385
nonlinear	1.1500000000004427	0.7000000000000001	-0.0932822148726873
nonlinear	1.250000000000444	0.7000000000000001	-0.09480652636287211
nonlinear	1.3500000000004455	0.7000000000000001	-0.09571169398724144
nonlinear	1.450000000000447	0.7000000000000001	-0.09610641774344009
nonlinear	1.5500000000004484	0.7000000000000001	-0.09607943180939024
nonlinear	1.6500000000004498	0.7000000000000001	-0.09570368147450581
nonlinear	1.7500000000004512	0.7000000000000001	-0.0950394609831271
nonlinear	1.8500000000004526	0.7000000000000001	-0.09413683124923686
nonlinear	1.950000000000454	0.7000000000000001	-0.0930375170179163
nonlinear	2.0500000000004555	0.7000000000000001	-0.0917764143314426
nonlinear	2.150000000000457	0.7000000000000001	-0.09038279878583158
nonlinear	2.2500000000004583	0.7000000000000001	-0.08888130013105935
nonlinear	2.3500000000004597	0.7000000000000001	-0.08729269238388393
nonlinear	2.450000000000461	0.7000000000000001	-0.08563453720155699
nonlinear	2.5500000000004626	0.7000000000000001	-0.08392170992471812
nonlinear	2.650000000000464	0.7000000000000001	-0.08216683140850956
nonlinear	2.7500000000004654	0.7000000000000001	-0.08038062392151621
nonlinear	2.850000000000467	0.7000000000000001	-0.07857220562369367
nonlinear	2.9500000000004682	0.7000000000000001	-0.07674933517984518
nonlinear	3.0500000000004697	0.7000000000000001	-0.07491861573932469
nonlinear	3.150000000000471	0.7000000000000001	-0.07308566567676311
nonlinear	3.2500000000004725	0.7000000000000001	-0.0712552620364601
nonlinear	3.350000000000474	0.7000000000000001	-0.06943146147199432
nonlinear	3.4500000000004754	0.7000000000000001	-0.06761770255815473
nonlinear	3.5500000000004768	0.7000000000000001	-0.06581689262395789
nonlinear	3.650000000000478	0.7000000000000001	-0.06403148167377651
nonlinear	3.7500000000004796	0.7000000000000001	-0.0622635254975201
nonlinear	3.850000000000481	0.7000000000000001	-0.060514739696088865
nonlinear	3.9500000000004825	0.7000000000000001	-0.05878654604604187
nonlinear	4.050000000000484	0.7000000000000001	-0.0570801123826173
nonlinear	4.150000000000485	0.7000000000000001	-0.055396386981262355
nonlinear	4.250000000000487	0.7000000000000001	-0.05373612825547924
nonlinear	4.350000000000488	0.7000000000000001	-0.052099930455786356
nonlinear	4.45000000000049	0.7000000000000001	-0.05048824594523538
nonlinear	4.550000000000491	0.7000000000000001	-0.04890140453665398
nonlinear	4.650000000000492	0.7000000000000001	-0.047339630301992605
nonlinear	4.750000000000494	0.7000000000000001	-0.045803056201961956
nonlinear	4.850000000000495	0.7000000000000001	-0.04429173683224962
nonlinear	4.950000000000497	0.7000000000000001	-0.0428056595391475
nonlinear	5.050000000000498	0.7000000000000001	-0.04134475412090944
nonlinear	5.1500000000004995	0.7000000000000001	-0.03991390399205915
nonlinear	5.250000000000501	0.7000000000000001	-0.03869850732950192
nonlinear	5.350000000000502	0.7000000000000001	-0.037562682630102595
nonlinear	5.450000000000504	0.7000000000000001	-0.03644690738511894
nonlinear	5.550000000000505	0.7000000000000001	-0.035350881447272955
nonlinear	5.650000000000507	0.7000000000000001	-0.034274292356751064
nonlinear	5.750000000000508	0.7000000000000001	-0.03321681821366117
nonlinear	5.8500000000005095	0.7000000000000001	-0.03217813015847346
nonlinear	5.950000000000511	0.7000000000000001	-0.031157894510861192
nonlinear	6.050000000000512	0.7000000000000001	-0.030155774610676728
nonlinear	6.150000000000514	0.7000000000000001	-0.02917143239907391
nonlinear	6.250000000000515	0.7000000000000001	-0.028204529772832276
nonlinear	6.350000000000517	0.7000000000000001	-0.027254729740677275
nonlinear	6.450000000000518	0.7000000000000001	-0.02635072245420373
nonlinear	6.550000000000519	0.7000000000000001	-0.02559150479211404
nonlinear	6.650000000000521	0.7000000000000001	-0.02485934797802174
nonlinear	6.750000000000522	0.7000000000000001	-0.024150157329795734
nonlinear	6.850000000000524	0.7000000000000001	-0.02365877624587103
nonlinear	6.950000000000525	0.7000000000000001	-0.02323383805940535
nonlinear	7.0500000000005265	0.7000000000000001	-0.022816370138477392
nonlinear	7.150000000000528	0.7000000000000001	-0.02240611555227985
nonlinear	7.250000000000529	0.7000000000000001	-0.022002824743785156
nonlinear	7.350000000000531	0.7000000000000001	-0.0216062552902805
nonlinear	7.450000000000532	0.7000000000000001	-0.021216171654863697
nonlinear	7.550000000000534	0.7000000000000001	-0.02083234493114531
nonlinear	7.650000000000535	0.7000000000000001	-0.020454552582987787
nonlinear	7.7500000000005365	0.7000000000000001	-0.02008257818075597
nonlinear	7.850000000000538	0.7000000000000001	-0.01971621113524094
nonlinear	7.950000000000539	0.7000000000000001	-0.01935524643014929
nonlinear	8.05000000000054	0.7000000000000001	-0.01899948435381238
nonlinear	8.150000000000542	0.7000000000000001	-0.018648730230560157
nonlinear	8.250000000000544	0.7000000000000001	-0.018302794152017944
nonlinear	8.350000000000545	0.7000000000000001	-0.017961490708417505
nonlinear	8.450000000000546	0.7000000000000001	-0.01762463871985928
nonlinear	8.550000000000548	0.7000000000000001	-0.017292060967323285
nonlinear	8.65000000000055	0.7000000000000001	-0.01696358392309156
nonlinear	8.75000000000055	0.7000000000000001	-0.016639037480117587
nonlinear	8.850000000000552	0.7000000000000001	-0.016318254679753508
nonlinear	8.950000000000554	0.7000000000000001	-0.016001071437118368
nonlinear	9.050000000000555	0.7000000000000001	-0.01568732626326368
nonlinear	9.150000000000556	0.7000000000000001	-0.01537685998315614
nonlinear	9.250000000000558	0.7000000000000001	-0.015069515448354324
nonlinear	9.35000000000056	0.7000000000000001	-0.014765137243099566
nonlinear	9.45000000000056	0.7000000000000001	-0.014463571382369185
nonlinear	9.550000000000562	0.7000000000000001	-0.014164665000249592
nonlinear	9.650000000000563	0.7000000000000001	-0.013868266026768208
nonlinear	9.750000000000565	0.7000000000000001	-0.013574222851080568
nonlinear	9.850000000000566	0.7000000000000001	-0.013282383968625107
nonlinear	9.950000000000568	0.7000000000000001	-0.0129925976095338
nonlinear	0.050000000000427036	0.8	0.0
nonlinear	0.15000000000042846	0.8	0.0
nonlinear	0.2500000000004299	0.8	-0.011976671293457423
nonlinear	0.3500000000004313	0.8	-0.04089153040614946
nonlinear	0.4500000000004327	0.8	-0.06482467334967465
nonlinear	0.5500000000004341	0.8	-0.08395035770131398
nonlinear	0.6500000000004356	0.8	-0.0990239857049022
nonlinear	0.750000000000437	0.8	-0.11075354993499509
nonlinear	0.8500000000004384	0.8	-0.11978532973075326
nonlinear	0.9500000000004398	0.8	-0.1266493513708309
nonlinear	1.0500000000004412	0.8	-0.13176066492058047
nonlinear	1.1500000000004427	0.8	-0.13544234460397292
nonlinear	1.250000000000444	0.8	-0.1379486567743807
nonlinear	1.3500000000004455	0.8	-0.1394827492167027
nonlinear	1.450000000000447	0.8	-0.1402091602654238
nonlinear	1.5500000000004484	0.8	-0.14026261763222597
nonlinear	1.6500000000004498	0.8	-0.13975437224914738
nonlinear	1.7500000000004512	0.8	-0.13877689809501137
nonlinear	1.8500000000004526	0.8	-0.13740747634295783
nonlinear	1.950000000000454	0.8	-0.13571098729558087
nonlinear	2.0500000000004555	0.8	-0.1337421189552634
nonlinear	2.150000000000457	0.8	-0.1315471335709148
nonlinear	2.2500000000004583	0.8	-0.12916529231891016
nonlinear	2.3500000000004597	0.8	-0.12663001180530886
nonlinear	2.450000000000461	0.8	-0.12396980810281516
nonlinear	2.5500000000004626	0.8	-0.12120907123799145
nonlinear	2.650000000000464	0.8	-0.11836870359784572
nonlinear	2.7500000000004654	0.8	-0.11546664857725067
nonlinear	2.850000000000467	0.8	-0.11251833029216803
nonlinear	2.9500000000004682	0.8	-0.1095370209131141
nonlinear	3.0500000000004697	0.8	-0.10653414883290434
nonlinear	3.150000000000471	0.8	-0.10351955825766518
nonlinear	3.2500000000004725	0.8	-0.10050172873961694
nonlinear	3.350000000000474	0.8	-0.09748796153179778
nonlinear	3.4500000000004754	0.8	-0.0944845383443971
nonlinear	3.5500000000004768	0.8	-0.09149685704667374
nonlinear	3.650000000000478	0.8	-0.08852954803077162
nonlinear	3.7500000000004796	0.8	-0.08558657428992082
nonlinear	3.850000000000481	0.8	-0.0826713177290526
nonlinear	3.9500000000004825	0.8	-0.07978665379382117
nonlinear	4.050000000000484	0.8	-0.07693501615337892
nonlinear	4.150000000000485	0.8	-0.07411845288644284
nonlinear	4.250000000000487	0.8	-0.07170826961495591
nonlinear	4.350000000000488	0.8	-0.06952127705064359
nonlinear	4.45000000000049	0.8	-0.0673666395170248
nonlinear	4.550000000000491	0.8	-0.06524487687740371
nonlinear	4.650000000000492	0.8	-0.0631563594106908
nonlinear	4.750000000000494	0.8	-0.06110132824990227
nonlinear	4.850000000000495	0.8	-0.059079913208459525
nonlinear	4.950000000000497	0.8	-0.057092148342351955
nonlinear	5.050000000000498	0.8	-0.05513798554641258
nonlinear	5.1500000000004995	0.8	-0.05321730644090686
nonlinear	5.250000000000501	0.8	-0.05132993276900938
nonlinear	5.350000000000502	0.8	-0.04947563549548366
nonlinear	5.450000000000504	0.8	-0.047741292160192884
nonlinear	5.550000000000505	0.8	-0.04631876539337497
nonlinear	5.650000000000507	0.8	-0.04492854860084957
nonlinear	5.750000000000508	0.8	-0.0435631174474508
nonlinear	5.8500000000005095	0.8	-0.04222204899528434
nonlinear	5.950000000000511	0.8	-0.04090491344833069
nonlinear	6.050000000000512	0.8	-0.03961127662273972
nonlinear	6.150000000000514	0.8	-0.038368422361174624
nonlinear	6.250000000000515	0.8	-0.03755929872716651
nonlinear	6.350000000000517	0.8	-0.036874215227729504
nonlinear	6.450000000000518	0.8	-0.03620193816770382
nonlinear	6.550000000000519	0.8	-0.035542052015589035
nonlinear	6.650000000000521	0.8	-0.034894151521110466
nonlinear	6.750000000000522	0.8	-0.034257841704233814
nonlinear	6.850000000000524	0.8	-0.03363273778064709
nonlinear	6.950000000000525	0.8	-0.03301846503422115
nonlinear	7.0500000000005265	0.8	-0.032414658645393765
nonlinear	7.150000000000528	0.8	-0.0318209634830678
nonlinear	7.250000000000529	0.8	-0.031237033866453587
nonlinear	7.350000000000531	0.8	-0.030662533302281456
nonlinear	7.450000000000532	0.8	-0.03009713420194603
nonlinear	7.550000000000534	0.8	-0.02954051758239128
nonlinear	7.650000000000535	0.8	-0.028992372753898023
nonlinear	7.7500000000005365	0.8	-0.028452396997370226
nonlinear	7.850000000000538	0.8	-0.02792029523322194
nonlinear	7.950000000000539	0.8	-0.02739577968353605
nonlinear	8.05000000000054	0.8	-0.026878569528786245
nonlinear	8.150000000000542	0.8	-0.026368390560074742
nonlinear	8.250000000000544	0.8	-0.025864974827538946
nonlinear	8.350000000000545	0.8	-0.02536806028530731
nonlinear	8.450000000000546	0.8	-0.024877390433136658
nonlinear	8.550000000000548	0.8	-0.024392713954633313
nonlinear	8.65000000000055	0.8	-0.023913784351743617
nonlinear	8.75000000000055	0.8	-0.02344035957499154
nonlinear	8.850000000000552	0.8	-0.022972201648737676
nonlinear	8.950000000000554	0.8	-0.022509076290531622
nonlinear	9.050000000000555	0.8	-0.022050752523421098
nonlinear	9.150000000000556	0.8	-0.021597002279866388
nonlinear	9.250000000000558	0.8	-0.021147599995681082
nonlinear	9.35000000000056	0.8	-0.020702322192170688
nonlinear	9.45000000000056	0.8	-0.020260947044373437
nonlinear	9.550000000000562	0.8	-0.019823253933005474
nonlinear	9.650000000000563	0.8	-0.019389022977377303
nonlinear	9.750000000000565	0.8	-0.01895803454616724
nonlinear	9.850000000000566	0.8	-0.018530068742501005
nonlinear	9.950000000000568	0.8	-0.018104904859287424
nonlinear	0.050000000000427036	0.9	0.0
nonlinear	0.15000000000042846	0.9	0.0
nonlinear	0.2500000000004299	0.9	-0.012895683337861993
nonlinear	0.3500000000004313	0.9	-0.046864614892006294
nonlinear	0.4500000000004327	0.9	-0.07872868603204551
nonlinear	0.5500000000004341	0.9	-0.10682619823559318
nonlinear	0.6500000000004356	0.9	-0.12936345049633488
nonlinear	0.750000000000437	0.9	-0.147007292138212
nonlinear	0.8500000000004384	0.9	-0.16065094307435068
nonlinear	0.9500000000004398	0.9	-0.17106046428022284
nonlinear	1.0500000000004412	0.9	-0.17884472451226327
nonlinear	1.1500000000004427	0.9	-0.18447924167603513
nonlinear	1.250000000000444	0.9	-0.18833815843832868
nonlinear	1.3500000000004455	0.9	-0.19072030065341372
nonlinear	1.450000000000447	0.9	-0.1918679219551734
nonlinear	1.5500000000004484	0.9	-0.19197986320768934
nonlinear	1.6500000000004498	0.9	-0.1912209326375887
nonlinear	1.7500000000004512	0.9	-0.18972878486772854
nonlinear	1.8500000000004526	0.9	-0.18761911243000132
nonlinear	1.950000000000454	0.9	-0.18498965795022373
nonlinear	2.0500000000004555	0.9	-0.18192337152156457
nonlinear	2.150000000000457	0.9	-0.17849092902338676
nonlinear	2.2500000000004583	0.9	-0.1747527612742096
nonlinear	2.3500000000004597	0.9	-0.17076070226840584
nonlinear	2.450000000000461	0.9	-0.16655933708186674
nonlinear	2.5500000000004626	0.9	-0.16218711077516415
nonlinear	2.650000000000464	0.9	-0.15767724569824199
nonlinear	2.7500000000004654	0.9	-0.15305850424267436
nonlinear	2.850000000000467	0.9	-0.14835582622782092
nonlinear	2.9500000000004682	0.9	-0.1435908640616097
nonlinear	3.0500000000004697	0.9	-0.1387824341225855
nonlinear	3.150000000000471	0.9	-0.13394689914040156
nonlinear	3.2500000000004725	0.9	-0.12909849346830254
nonlinear	3.350000000000474	0.9	-0.12494466937351036
nonlinear	3.4500000000004754	0.9	-0.12118427021054962
nonlinear	3.5500000000004768	0.9	-0.11744180771365302
nonlinear	3.650000000000478	0.9	-0.113723350782403
nonlinear	3.7500000000004796	0.9	-0.11003409682314558
nonlinear	3.850000000000481	0.9	-0.10637848429659168
nonlinear	3.9500000000004825	0.9	-0.10276029008689075
nonlinear	4.050000000000484	0.9	-0.09918271393099096
nonlinear	4.150000000000485	0.9	-0.0956484517820584
nonlinear	4.250000000000487	0.9	-0.0921597596812044
nonlinear	4.350000000000488	0.9	-0.08871850946500376
nonlinear	4.45000000000049	0.9	-0.08532623743219056
nonlinear	4.550000000000491	0.9	-0.08225917511997703
nonlinear	4.650000000000492	0.9	-0.07972241607277866
nonlinear	4.750000000000494	0.9	-0.07722644019290804
nonlinear	4.850000000000495	0.9	-0.07477139522330258
nonlinear	4.950000000000497	0.9	-0.07235731031807711
nonlinear	5.050000000000498	0.9	-0.06998411300749427
nonlinear	5.1500000000004995	0.9	-0.06765164401556406
nonlinear	5.250000000000501	0.9	-0.06535967020846342
nonlinear	5.350000000000502	0.9	-0.06310789591372912
nonlinear	5.450000000000504	0.9	-0.06089597281760534
nonlinear	5.550000000000505	0.9	-0.05888093199544134
nonlinear	5.650000000000507	0.9	-0.05768694827965232
nonlinear	5.750000000000508	0.9	-0.05662045047576655
nonlinear	5.8500000000005095	0.9	-0.05557472484272711
nonlinear	5.950000000000511	0.9	-0.054549164840836606
nonlinear	6.050000000000512	0.9	-0.053543171495740186
nonlinear	6.150000000000514	0.9	-0.05255615469170525
nonlinear	6.250000000000515	0.9	-0.05158753419324389
nonlinear	6.350000000000517	0.9	-0.050636740434941124
nonlinear	6.450000000000518	0.9	-0.04970321511368578
nonlinear	6.550000000000519	0.9	-0.048786411612645075
nonlinear	6.650000000000521	0.9	-0.04788579528215398
nonlinear	6.750000000000522	0.9	-0.04700084359910528
nonlinear	6.850000000000524	0.9	-0.04613104622334689
nonlinear	6.950000000000525	0.9	-0.04527590496693349
nonlinear	7.0500000000005265	0.9	-0.044434933689794176
nonlinear	7.150000000000528	0.9	-0.04360765813340059
nonlinear	7.250000000000529	0.9	-0.04279361570231043
nonlinear	7.350000000000531	0.9	-0.04199235520198773
nonlinear	7.450000000000532	0.9	-0.04120343654001547
nonlinear	7.550000000000534	0.9	-0.04042643039670673
nonlinear	7.650000000000535	0.9	-0.03966091787015044
nonlinear	7.7500000000005365	0.9	-0.038906490099883645
nonlinear	7.850000000000538	0.9	-0.03816274787264114
nonlinear	7.950000000000539	0.9	-0.037429301212983865
nonlinear	8.05000000000054	0.9	-0.036705768961030616
nonlinear	8.150000000000542	0.9	-0.035991778339008976
nonlinear	8.250000000000544	0.9	-0.035286964507880214
nonlinear	8.350000000000545	0.9	-0.03459097011488002
nonlinear	8.450000000000546	0.9	-0.033903444832438005
nonlinear	8.550000000000548	0.9	-0.033224044888585706
nonlinear	8.65000000000055	0.9	-0.03255243258863251
nonlinear	8.75000000000055	0.9	-0.031888275827571484
nonlinear	8.850000000000552	0.9	-0.031231247592367083
nonlinear	8.950000000000554	0.9	-0.030581025452967786
nonlinear	9.050000000000555	0.9	-0.02993729104057311
nonlinear	9.150000000000556	0.9	-0.029299729511359788
nonlinear	9.250000000000558	0.9	-0.028668028993528723
nonlinear	9.35000000000056	0.9	-0.028041880015163667
nonlinear	9.45000000000056	0.9	-0.027420974909993547
nonlinear	9.550000000000562	0.9	-0.02680500719770361
nonlinear	9.650000000000563	0.9	-0.026193670934943184
nonlinear	9.750000000000565	0.9	-0.025586660032617125
nonlinear	9.850000000000566	0.9	-0.024983667534408047
nonlinear	9.950000000000568	0.9	-0.024384384850741153
nonlinear	0.050000000000427036	1.0	0.0
nonlinear	0.15000000000042846	1.0	0.0
nonlinear	0.2500000000004299	1.0	-0.013550823037102323
nonlinear	0.3500000000004313	1.0	-0.05315166583504943
nonlinear	0.4500000000004327	1.0	-0.09224908189496886
nonlinear	0.5500000000004341	1.0	-0.1274237081516617
nonlinear	0.6500000000004356	1.0	-0.1554745497912411
nonlinear	0.750000000000437	1.0	-0.17980380683833821
nonlinear	0.8500000000004384	1.0	-0.19974146196938014
nonlinear	0.9500000000004398	1.0	-0.21496714708459308
nonlinear	1.0500000000004412	1.0	-0.22635494813894008
nonlinear	1.1500000000004427	1.0	-0.2345900786921875
nonlinear	1.250000000000444	1.0	-0.24021154324205327
nonlinear	1.3500000000004455	1.0	-0.24364958530424957
nonlinear	1.450000000000447	1.0	-0.2452531549975322
nonlinear	1.5500000000004484	1.0	-0.2453091943242177
nonlinear	1.6500000000004498	1.0	-0.2440562710229194
nonlinear	1.7500000000004512	1.0	-0.24169446890169577
nonlinear	1.8500000000004526	1.0	-0.23839277542093348
nonlinear	1.950000000000454	1.0	-0.23429474428446778
nonlinear	2.0500000000004555	1.0	-0.22952292597618718
nonlinear	2.150000000000457	1.0	-0.22418238932138834
nonlinear	2.2500000000004583	1.0	-0.21836355466715748
nonlinear	2.3500000000004597	1.0	-0.2121444952727872
nonlinear	2.450000000000461	1.0	-0.20645572512259444
nonlinear	2.5500000000004626	1.0	-0.20132857328403267
nonlinear	2.650000000000464	1.0	-0.19602840663748425
nonlinear	2.7500000000004654	1.0	-0.19059074484196722
nonlinear	2.850000000000467	1.0	-0.18504637521298767
nonlinear	2.9500000000004682	1.0	-0.17942201403643102
nonlinear	3.0500000000004697	1.0	-0.1737408650493643
nonlinear	3.150000000000471	1.0	-0.16802309304553797
nonlinear	3.2500000000004725	1.0	-0.1622862270952986
nonlinear	3.350000000000474	1.0	-0.156545505125636
nonlinear	3.4500000000004754	1.0	-0.15081416942583292
nonlinear	3.5500000000004768	1.0	-0.14510372090472587
nonlinear	3.650000000000478	1.0	-0.13942413853203328
nonlinear	3.7500000000004796	1.0	-0.13467083563942717
nonlinear	3.850000000000481	1.0	-0.13046485090588777
nonlinear	3.9500000000004825	1.0	-0.12630205704537928
nonlinear	4.050000000000484	1.0	-0.12218614244886897
nonlinear	4.150000000000485	1.0	-0.11812020125795497
nonlinear	4.250000000000487	1.0	-0.11410680957199992
nonlinear	4.350000000000488	1.0	-0.11014809182686222
nonlinear	4.45000000000049	1.0	-0.10624577870417451
nonlinear	4.550000000000491	1.0	-0.10240125772493157
nonlinear	4.650000000000492	1.0	-0.09861561750994267
nonlinear	4.750000000000494	1.0	-0.09488968654638177
nonlinear	4.850000000000495	1.0	-0.09122406717921532
nonlinear	4.950000000000497	1.0	-0.08799426329037285
nonlinear	5.050000000000498	1.0	-0.08624787859222738
nonlinear	5.1500000000004995	1.0	-0.08463752746233433
nonlinear	5.250000000000501	1.0	-0.0830587399931461
nonlinear	5.350000000000502	1.0	-0.08151080058255311
nonlinear	5.450000000000504	1.0	-0.07999297380133735
nonlinear	5.550000000000505	1.0	-0.07850451068829642
nonlinear	5.650000000000507	1.0	-0.07704465405717578
nonlinear	5.750000000000508	1.0	-0.07561264295495704
nonlinear	5.8500000000005095	1.0	-0.07420771639123216
nonlinear	5.950000000000511	1.0	-0.07282911644147591
nonlinear	6.050000000000512	1.0	-0.07147609081255972
nonlinear	6.150000000000514	1.0	-0.07014789494646892
nonlinear	6.250000000000515	1.0	-0.06884379372756398
nonlinear	6.350000000000517	1.0	-0.06756306284962703
nonlinear	6.450000000000518	1.0	-0.06630498989110403
nonlinear	6.550000000000519	1.0	-0.06506887514022693
nonlinear	6.650000000000521	1.0	-0.06385403220590812
nonlinear	6.750000000000522	1.0	-0.06265978844530705
nonlinear	6.850000000000524	1.0	-0.06148548523466146
nonlinear	6.950000000000525	1.0	-0.060330478106259446
nonlinear	7.0500000000005265	1.0	-0.059194136771205885
nonlinear	7.150000000000528	1.0	-0.058075845044864204
nonlinear	7.250000000000529	1.0	-0.05697500068942744
nonlinear	7.350000000000531	1.0	-0.055891015185991946
nonlinear	7.450000000000532	1.0	-0.054823313446675424
nonlinear	7.550000000000534	1.0	-0.053771333475742096
nonlinear	7.650000000000535	1.0	-0.052734525987307955
nonlinear	7.7500000000005365	1.0	-0.05171235398599161
nonlinear	7.850000000000538	1.0	-0.050704292315808266
nonlinear	7.950000000000539	1.0	-0.04970982718166643
nonlinear	8.05000000000054	1.0	-0.048728455646999125
nonlinear	8.150000000000542	1.0	-0.04775968511031202
nonlinear	8.250000000000544	1.0	-0.04680303276277524
nonlinear	8.350000000000545	1.0	-0.045858025028373335
nonlinear	8.450000000000546	1.0	-0.044924196987578977
nonlinear	8.550000000000548	1.0	-0.04400109178500527
nonlinear	8.65000000000055	1.0	-0.043088260021002425
nonlinear	8.75000000000055	1.0	-0.042185259126707744
nonlinear	8.850000000000552	1.0	-0.041291652721605045
nonlinear	8.950000000000554	1.0	-0.04040700995220068
nonlinear	9.050000000000555	1.0	-0.039530904809970666
nonlinear	9.150000000000556	1.0	-0.03866291542626647
nonlinear	9.250000000000558	1.0	-0.03780262334136922
nonlinear	9.35000000000056	1.0	-0.036949612744358984
nonlinear	9.45000000000056	1.0	-0.03610346967988882
nonlinear	9.550000000000562	1.0	-0.035263781217322224
nonlinear	9.650000000000563	1.0	-0.03443013457698718
nonlinear	9.750000000000565	1.0	-0.033602116207502614
nonlinear	9.850000000000566	1.0	-0.03277931080723419
nonlinear	9.950000000000568	1.0	-0.03196130028189579
