# Supplementary material for: Unified momentum model for rotor aerodynamics across operating regimes
Source: Nat Commun. 2024 Aug 21;15:6658. doi: 10.1038/s41467-024-50756-5 (PMC11339364; doi:10.1038/s41467-024-50756-5)
Supplement: Supplementary file 4 — Source Data [file 41467_2024_50756_MOESM4_ESM.zip › source_data/Figure_supp_02.csv]

method	Ctprime	a	Ct	Cp	u4	v4	dp
LES_NREL	NaN	0.02310743	0.1	NaN	NaN	NaN	NaN
LES_NREL	NaN	0.04742578	0.2	NaN	NaN	NaN	NaN
LES_NREL	NaN	0.07320526	0.30000000000000004	NaN	NaN	NaN	NaN
LES_NREL	NaN	0.10077223	0.4	NaN	NaN	NaN	NaN
LES_NREL	NaN	0.1305929	0.5	NaN	NaN	NaN	NaN
LES_NREL	NaN	0.16345969	0.6	NaN	NaN	NaN	NaN
LES_NREL	NaN	0.20068811	0.7000000000000001	NaN	NaN	NaN	NaN
LES_NREL	NaN	0.24513029	0.8	NaN	NaN	NaN	NaN
LES_NREL	NaN	0.30533499	0.9	NaN	NaN	NaN	NaN
LES_NREL	NaN	0.409434	0.9999999999999999	NaN	NaN	NaN	NaN
LES_NREL	NaN	0.5307983	1.0999999999999999	NaN	NaN	NaN	NaN
LES_NREL	NaN	0.68123754	1.1999999999999997	NaN	NaN	NaN	NaN
LES_NREL	NaN	0.7713403	1.2999999999999998	NaN	NaN	NaN	NaN
LES_NREL	NaN	0.77457648	1.4	NaN	NaN	NaN	NaN
LES_NREL	NaN	0.98184085	1.5	NaN	NaN	NaN	NaN
LES_NREL	NaN	1.04286838	1.5999999999999999	NaN	NaN	NaN	NaN
LES_NREL	NaN	0.99920547	1.7	NaN	NaN	NaN	NaN
LES_NREL	NaN	1.06090455	1.7999999999999998	NaN	NaN	NaN	NaN
LES_NREL	NaN	1.09315483	1.9	NaN	NaN	NaN	NaN
LES_ct	0.22297729227699065	0.052924331573292904	0.2	0.18941513368534144	0.8954	0.0	0.002
LES_ct	0.5076837677466063	0.11236716988741713	0.4	0.3550531320450332	0.7779	0.0	0.0046
LES_ct	0.8958942319653325	0.18163460834847656	0.6000000000000001	0.49101923499091416	0.6414	0.0	0.0085
LES_ct	1.4973502953501656	0.26905737728004353	0.8	0.5847540981759652	0.4729	0.0	0.0148
LES_ct	2.8447923747296264	0.407109198586021	1.0	0.592890801413979	0.2477	0.0	0.0333
LES_ct	3.6078865561041913	0.4605288642709283	1.05	0.5664446925155253	0.1878	0.0	0.045
LES_ct	4.864524269682248	0.5244719329661576	1.1	0.5230808737372267	0.1368	0.0	0.0614
LES_ct	6.997470836575773	0.5946050152541125	1.15	0.46620423245777054	0.0959	0.0	0.0816
LES_ct	10.800355770102716	0.666672156810389	1.2	0.3999934118275332	0.0573	0.0	0.1122
LES_ct	19.487060788481013	0.7467311160888309	1.25	0.31658610488896133	0.0433	0.0	0.1536
LES_ct	35.49099336988518	0.8086129278684964	1.3	0.24880319377095472	0.035	0.0	0.1765
LES_ct	83.06985031116737	0.872519085491712	1.35	0.17209923458618878	0.0225	0.0	0.2021
LES_ct	991.4509266177549	0.9624224547588806	1.4	0.05260856333756717	0.0074	0.0	0.2448
LES_ct	1358.188315712184	0.9676656468566313	1.42	0.045914781463583625	0.0046	0.0	0.232
LES_ct	1946.456240711316	0.973085443117617	1.41	0.03794952520416	0.0189	0.0	0.2469
LES_ct	2609.1676549476083	1.024373329295097	1.55	-0.0377786604074004	-0.0342	0.0	0.3935
LES_ct	8555.61172440921	1.0136752242850027	1.6	-0.02188035885600444	-0.097	0.0	0.4908
LES_ct	39671.70637837866	0.9939961811746227	1.43	0.008585460920289539	-0.0492	0.0	0.3546
LES_ct	193716.61906143467	0.9972640978496224	1.45	0.003967058118047397	-0.0253	0.0	0.3703
LES_ct	52230901.30142038	1.0001694657232556	1.5	-0.0002541985848832711	0.0043	0.0	0.4277
LES_ct	67431106.31603846	1.0001461339433044	1.44	-0.00021043287835843114	-0.002	0.0	0.2817
LES_ctp	0.5	0.11109999999999998	0.39507160500000005	0.35117914968450004	0.781	0.0	0.0046
LES_ctp	1.0	0.19899999999999995	0.6416010000000001	0.5139224010000001	0.6096	0.0	0.0095
LES_ctp	1.5	0.27049999999999996	0.7982553750000001	0.5823272960625001	0.4746	0.0	0.0147
LES_ctp	2.0	0.3298	0.8983360800000001	0.6020648408160001	0.3697	0.0	0.0203
LES_ctp	2.5	0.37929999999999997	0.9631712250000001	0.5978403793575001	0.2928	0.0	0.0272
LES_ctp	3.0	0.4205	1.0074607500000001	0.5838235046250001	0.2395	0.0	0.0349
LES_ctp	3.5	0.4554	1.03806206	0.5653285978759999	0.2012	0.0	0.0417
LES_ctp	4.0	0.4848	1.06172416	0.547000287232	0.1744	0.0	0.0483
LES_ctp	4.5	0.51	1.08045	0.5294205	0.1552	0.0	0.0543
LES_ctp	5.0	0.5321	1.0946520499999999	0.512187694195	0.1399	0.0	0.0592
LES_ctp	5.5	0.5509999999999999	1.1088055	0.4978536695000001	0.129	0.0	0.065
LES_ctp	6.0	0.5682	1.11870744	0.48305787259200006	0.1193	0.0	0.0686
LES_ctp	6.5	0.5831999999999999	1.12919456	0.470648292608	0.1128	0.0	0.0728
LES_ctp	7.0	0.5964	1.14025072	0.46020519059200005	0.108	0.0	0.0779
LES_ctp	7.5	0.6093	1.144848675	0.44729237732249993	0.1	0.0	0.0794
LES_ctp	8.0	0.6208	1.15034112	0.43620935270399996	0.0959	0.0	0.0814
LES_ctp	8.5	0.6309	1.1579958849999998	0.42741628115349994	0.0912	0.0	0.0844
LES_ctp	9.0	0.6406000000000001	1.16251524	0.417807977256	0.0846	0.0	0.0869
LES_ctp	9.5	0.6497999999999999	1.16508038	0.408011149076	0.082	0.0	0.0885
LES_ctp	10.0	0.6579999999999999	1.1696400000000002	0.4000168800000001	0.0812	0.0	0.09
LES_ctp	10.5	0.6651	1.1776591049999998	0.39439803426449993	0.08	0.0	0.0948
LES_ctp	11.0	0.6731	1.1754997100000002	0.38427085519900006	0.0737	0.0	0.0934
LES_ctp	11.5	0.6798	1.1790724599999998	0.37753900169199994	0.0711	0.0	0.0962
LES_ctp	12.0	0.6856	1.1861683200000002	0.37293131980800004	0.0708	0.0	0.0986
linear	-2.0	-0.999181804221371	-7.993455772659631	-15.980371333549416	2.9573227598516425	0.0	-0.1238167197036148
linear	-1.8585858585858586	-0.8673267084238743	-6.4807198244721	-12.101621218048834	2.700728930887709	0.0	-0.09336821275627188
linear	-1.7171717171717171	-0.7517763819549073	-5.2695200374116595	-9.231020745775885	2.4756973112455998	0.0	-0.07020598468249258
linear	-1.5757575757575757	-0.6496864594465742	-4.288369744031255	-7.074465499828731	2.2767060138103052	0.0	-0.052479320933083745
linear	-1.4343434343434343	-0.558833918694666	-3.485401741640015	-5.4331624551459194	2.099442411160905	0.0	-0.038864521648096326
linear	-1.2929292929292928	-0.47745791329086185	-2.822311932826877	-4.169847098930297	1.9404913594393909	0.0	-0.028398373931645085
linear	-1.1515151515151516	-0.40415273800398205	-2.2703789891659096	-3.187958873944025	1.797118340803554	0.0	-0.020369401346948132
linear	-1.0101010101010102	-0.33777262263587315	-1.8077127170445078	-2.4183085824528514	1.6670994356427407	0.0	-0.014244068192006899
linear	-0.8686868686868687	-0.2773796205476584	-1.4174352299917299	-1.8106028762377189	1.5486114627397325	0.0	-0.009617726461327773
linear	-0.7272727272727273	-0.22219993640961774	-1.086380134225217	-1.3277737309667323	1.440145388831874	0.0	-0.006180063794685894
linear	-0.5858585858585859	-0.17158704076337522	-0.8041589823930465	-0.9421422424851564	1.3404390604169631	0.0	-0.003690657850104769
linear	-0.4444444444444444	-0.12499586010017975	-0.5624958601077968	-0.6328055139447614	1.2484279179084639	0.0	-0.001961615046702063
linear	-0.3030303030303032	-0.0819662351843213	-0.3547427072966469	-0.38381963147284676	1.1632079008007075	0.0	-0.0008449762134859499
linear	-0.16161616161616177	-0.042105395394109534	-0.17551250991668918	-0.18290253354334396	1.0840044658590915	0.0	-0.00022339533931915528
linear	-0.020202020202020332	-0.005076177440944954	-0.020407638837561786	-0.02051123163345197	1.0101490637200694	0.0	-3.2537396625564955e-6
linear	0.1212121212121211	0.029411445978877373	0.11418692620567429	0.11082852359408205	0.9412922959741661	0.0	0.00010904887671870534
linear	0.26262626262626254	0.06160990813628896	0.23126237451724826	0.21701432086786054	0.8773210512441985	0.0	0.0004772740602132737
linear	0.404040404040404	0.09173851499529344	0.3333086566234161	0.3027314154297077	0.8178030557691871	0.0	0.0010551880560588098
linear	0.5454545454545454	0.11998918796186821	0.42241037962037026	0.37172570118305753	0.7623573607822208	0.0	0.0017994623706996653
linear	0.6868686868686869	0.14653060832120304	0.5003220219415672	0.4270095317099751	0.7106523684331634	0.0	0.0026742984570918664
linear	0.8282828282828283	0.17151092079596386	0.5685284914903923	0.47101964641613475	0.6623984620738427	0.0	0.0036499651180066936
linear	0.9696969696969697	0.1950615710367664	0.6282917570150774	0.5057361798222662	0.617342567494454	0.0	0.004701623136189658
linear	1.1111111111111112	0.21729897127433245	0.6806898892980202	0.5327766765967211	0.5752628717710011	0.0	0.005808415200845242
linear	1.2525252525252526	0.23832660536826705	0.7266479661731174	0.5534684230973229	0.5359645625683755	0.0	0.00695273638669659
linear	1.3939393939393936	0.2582366702551644	0.766963349039112	0.5689052875755023	0.4992760240357356	0.0	0.008119657755448585
linear	1.535353535353535	0.277111468790623	0.8023263630324814	0.5799925261231119	0.46504541586550396	0.0	0.009296471728993477
linear	1.6767676767676765	0.29502460216930837	0.8333372900679389	0.5874822875927956	0.43313752910262177	0.0	0.010472336646292487
linear	1.818181818181818	0.3120420021222677	0.8605203760798872	0.5920018750609125	0.4034308418722435	0.0	0.01163800282916823
linear	1.9595959595959593	0.3282230916102879	0.884334723649031	0.5940756466346164	0.37581500277983126	0.0	0.012785560702814109
linear	2.101010101010101	0.3436203157605831	0.9051871949040934	0.5941464851687124	0.35018682770381254	0.0	0.013908513790565246
linear	2.242424242424242	0.35828270329237705	0.9234327447920218	0.5925827646792365	0.3264508292308147	0.0	0.015001154012912136
linear	2.383838383838384	0.37225287735015566	0.9393907292813886	0.5896998273503306	0.3045131658674577	0.0	0.016059183634752873
linear	2.525252525252525	0.3855698706593719	0.9533444036402546	0.5857635252348455	0.284281167074674	0.0	0.01707918203427477
linear	2.666666666666666	0.3982718662388234	0.9655379918925557	0.5809913739370216	0.2656668968366622	0.0	0.01805820969124974
linear	2.808080808080808	0.4103906834162203	0.9761988145885343	0.5755759159194416	0.24857907706157428	0.0	0.018995008959610676
linear	2.949494949494949	0.42195711551462445	0.9855252957658441	0.5696758846977913	0.23292056450725912	0.0	0.01988854086514758
linear	3.090909090909091	0.43300032816231404	0.993692122488862	0.5634231073588784	0.21859931352979395	0.0	0.02073877485334021
linear	3.232323232323232	0.44354770246746256	1.0008538486601681	0.556927423581233	0.2055207677510804	0.0	0.021546191544947756
linear	3.3737373737373737	0.45362514688578737	1.0071465692788169	0.5502795588541968	0.1935908467714409	0.0	0.022311863535048996
linear	3.5151515151515147	0.4632573654363573	1.0126893353928825	0.5435535418732801	0.18271704261575208	0.0	0.023037298600358774
linear	3.6565656565656566	0.47246798268697254	1.0175857636677528	0.5368090706966673	0.17280956499748573	0.0	0.023724329505244404
linear	3.7979797979797976	0.4812794152083667	1.0219263934601195	0.5300942564296379	0.16378362010004874	0.0	0.024375202551341624
linear	3.9393939393939394	0.4897137084913439	1.0257870578550132	0.5234450736304099	0.15555551197127343	0.0	0.024991723624709097
linear	4.08080808080808	0.49779135956472365	1.0292349644974834	0.5168906922087312	0.14805015110608655	0.0	0.025576308448544912
linear	4.222222222222222	0.5055321024695151	1.0323270071280322	0.510452564778536	0.14119705181621572	0.0	0.02613117610889361
linear	4.363636363636363	0.51295470985522	1.0351117730278383	0.5041463138266212	0.13493153365887195	0.0	0.026658483461591838
linear	4.505050505050505	0.5200769890596763	1.0376306970484004	0.49798284837157525	0.12919469682784956	0.0	0.027160294030218038
linear	4.646464646464646	0.5269157869580037	1.0399190849454534	0.4919693019287727	0.12393323979674557	0.0	0.027638555830881043
linear	4.787878787878787	0.5334870024969087	1.042007016382195	0.4861098166317105	0.11909917008729057	0.0	0.028095088827321892
linear	4.929292929292929	0.5398058498287155	1.043919030865787	0.4804054312569119	0.11464787537739261	0.0	0.028531324299032004
linear	5.07070707070707	0.5458859125147847	1.045679206415858	0.4748576586238014	0.1105440659877321	0.0	0.02894932213453502
linear	5.212121212121212	0.5517406401327005	1.0473051526632202	0.4694643373185394	0.1067517823802935	0.0	0.029350256720687824
linear	5.353535353535353	0.5573824107207951	1.0488128795944194	0.4642230283710629	0.10324042183008808	0.0	0.029735429116885728
linear	5.494949494949495	0.5628228154980888	1.0502161263946046	0.4591305292556966	0.0999827373170665	0.0	0.030106025041770637
linear	5.636363636363636	0.5680727017111069	1.0515267129493482	0.45418309220281233	0.09695447573556673	0.0	0.03046312338909917
linear	5.777777777777778	0.5731422161259767	1.0527548353333116	0.44937659597303964	0.09413404505147499	0.0	0.03080770496631093
linear	5.919191919191919	0.5780408482810655	1.0539093138540059	0.4447066800625206	0.09150221200988296	0.0	0.031140661101203643
linear	6.0606060606060606	0.5827774728183944	1.0549978011382157	0.4401688487619233	0.08904183026505721	0.0	0.03146280188678209
linear	6.202020202020202	0.5873603903926728	1.056026956706756	0.4357585511502896	0.08673759768405581	0.0	0.03177486392601107
linear	6.3434343434343425	0.591797366809799	1.0570025935238772	0.43147124196531844	0.08457584090685125	0.0	0.032077517503709074
linear	6.484848484848484	0.5960956701714457	1.057929801151826	0.427302427339884	0.08254432489945693	0.0	0.032371373158244135
linear	6.626262626262626	0.6002621059009863	1.058813049394309	0.4232476986094361	0.080632085111077	0.0	0.032656987656110775
linear	6.767676767676768	0.6043030496017534	1.059656275671682	0.41930275675364836	0.07882927986582983	0.0	0.03293486939192461
linear	6.909090909090908	0.6082244777551475	1.060462958827022	0.415463429515778	0.07712706072909468	0.0	0.03320548324800399
linear	7.05050505050505	0.6120319963069598	1.0612361816052007	0.41172568282419436	0.07551745874921212	0.0	0.033469254953876176
linear	7.191919191919192	0.6157308672186682	1.0619786836652927	0.4080856278043223	0.07399328466065888	0.0	0.033726574988497585
linear	7.333333333333332	0.6193260330791456	1.062692906669238	0.40453952440043217	0.07254804132739881	0.0	0.033977802067977195
linear	7.474747474747474	0.622822139883478	1.0633810327266484	0.40108378241233444	0.07117584689380951	0.0	0.03422326626004153
linear	7.616161616161616	0.6262235580912985	1.0640450172580849	0.39771496058140987	0.06987136728879505	0.0	0.03446327176401395
linear	7.757575757575758	0.629534402078658	1.0646866171595053	0.39442976422484705	0.06862975689286914	0.0	0.03469809939212952
linear	7.898989898989898	0.6327585480961536	1.065307415002223	0.39122504180934975	0.06744660632660385	0.0	0.0349280087848646
linear	8.04040404040404	0.635899650842692	1.0659088398803334	0.3880977807702905	0.06631789645165	0.0	0.03515324038981768
linear	8.181818181818182	0.6389611587595823	1.0664921854163745	0.3850451028146886	0.06523995779312602	0.0	0.035374017230649146
linear	8.323232323232324	0.6419463281441153	1.0670586253524523	0.3820642588929384	0.06420943469553661	0.0	0.03559054648974815
linear	8.464646464646464	0.644858236175794	1.067609227084817	0.37915262398189925	0.06322325361478402	0.0	0.035803020925676186
linear	8.606060606060606	0.6476997929421906	1.068144963442576	0.37630769178857576	0.06227859502757833	0.0	0.036011620144054256
linear	8.747474747474747	0.6504737525452352	1.068666722963586	0.3735270694572429	0.061372868507950526	0.0	0.03621651173841407
linear	8.88888888888889	0.6531827233627027	1.0691753188809923	0.3708084723421197	0.06050369057986262	0.0	0.036417852315612946
linear	9.03030303030303	0.655830368791254	1.0696640922368648	0.3681458961423998	0.05966334322513714	0.0	0.03661527901677682
linear	9.171717171717171	0.6584166488438447	1.070148491865242	0.36554490808603496	0.05886092176373536	0.0	0.036809898319896124
linear	9.313131313131313	0.6609449806880298	1.070621800436672	0.3629996952228723	0.05808895563875004	0.0	0.03700138235291012
linear	9.454545454545453	0.6634174780015003	1.0710845989042304	0.36050835557293737	0.05734571171864882	0.0	0.037189851957312996
linear	9.595959595959595	0.6658361495840158	1.0715374240262063	0.35806907147742223	0.056629584335143736	0.0	0.03737542079593834
linear	9.737373737373737	0.6682029058192668	1.0719807725791346	0.3556801053593743	0.055939084010936696	0.0	0.037558195908865874
linear	9.878787878787879	0.6705195646707984	1.072415105099963	0.35333979568194723	0.055272827334577196	0.0	0.037738278217827215
linear	10.020202020202019	0.6727878572495043	1.072840849216806	0.35104655310249255	0.05462952785215729	0.0	0.037915762984530255
linear	10.16161616161616	0.6750094329869849	1.0732584026194514	0.34879885681877837	0.05400798786169765	0.0	0.038090740227695985
linear	10.303030303030303	0.6771847445651273	1.0736755850940578	0.34659885825632464	0.05341184116802987	0.0	0.03826424305975006
linear	10.444444444444445	0.6793175454171564	1.07407780529601	0.3444379070152781	0.05283045290651323	0.0	0.03843447997868016
linear	10.585858585858585	0.6814081344438612	1.0744728695441494	0.3423183159975284	0.052267694272907374	0.0	0.03860244998091392
linear	10.727272727272727	0.683457879193492	1.074861080079315	0.34023880586068017	0.0517226553953145	0.0	0.03876822569719025
linear	10.868686868686869	0.6854680865044485	1.0752427199729118	0.33819815018524146	0.05119448453710178	0.0	0.03893187610743679
linear	11.01010101010101	0.6874400058854352	1.0756180546846212	0.3361951728417449	0.05068238358080544	0.0	0.039093466784768355
linear	11.15151515151515	0.689374832672204	1.0759873334694248	0.33422874550152915	0.0501856039202061	0.0	0.039253060119598754
linear	11.292929292929292	0.6912741325629768	1.076347851002647	0.332296423964768	0.0497017760579675	0.0	0.03941048717128774
linear	11.434343434343434	0.6931381559529226	1.0767057029070026	0.3303998974900475	0.04923359178765712	0.0	0.039566248682131724
linear	11.575757575757574	0.6949683760661516	1.0770581633664642	0.3285368006428807	0.04877874450159508	0.0	0.03972018352004787
linear	11.717171717171716	0.6967657992284437	1.0774054282866141	0.32670617395342777	0.04833664930052911	0.0	0.03987234321818729
linear	11.858585858585858	0.698531390566415	1.0777476826693333	0.32490709521459255	0.04790675508070776	0.0	0.04002277701027874
linear	12.0	0.7002660761328021	1.0780851014019261	0.3231386777059652	0.04748854214523719	0.0	0.040171531968528275
linear	12.0	0.7002660761328021	1.0780851014019261	0.3231386777059652	0.04748854214523719	0.0	0.040171531968528275
linear	21.99498746867168	0.776872052676781	1.0950442249967012	0.24433497015165903	0.032327710122434974	0.0	0.048045139451124826
linear	31.98997493734336	0.8140665997543339	1.1059327597211623	0.2056298384580289	0.026652035431620907	0.0	0.053321831881830054
linear	41.984962406015036	0.8370902895149855	1.1142630070181796	0.1815242638774933	0.023495151985696863	0.0	0.05740762660907833
linear	51.97994987468672	0.8531389756546834	1.1211119002110588	0.1646476420707204	0.021415822251608367	0.0	0.060785231423117786
linear	61.9749373433584	0.8651505323581332	1.1269757443990869	0.1519720791775134	0.019910861442894723	0.0	0.0636859261332729
linear	71.96992481203007	0.8745782401291695	1.1321313838462363	0.14199391056699368	0.018754321896889768	0.0	0.06624048684892442
linear	81.96491228070175	0.882234578954672	1.136746319450707	0.13386940893183938	0.017827566333435046	0.0	0.06853081670785881
linear	91.95989974937343	0.8886138231704002	1.140935476748688	0.12708444076429315	0.01706206374859391	0.0	0.07061188044678476
linear	101.95488721804512	0.8940355833863408	1.1447961270449898	0.12130765374389882	0.016416578768263707	0.0	0.07252500177967561
linear	111.9498746867168	0.8987195027183725	1.1483526101292907	0.11630572340854943	0.01585929390477167	0.0	0.07429417814317432
linear	121.94486215538848	0.9028189597915327	1.1516661279444693	0.11192011228650131	0.015372301315904936	0.0	0.075943314197277
linear	131.93984962406014	0.9064465145656192	1.1547711606668267	0.108032866959487	0.014941524097007252	0.0	0.07748932908006315
linear	141.93483709273184	0.9096865170324464	1.1576950763181328	0.10455547455667834	0.014556568894723088	0.0	0.07894567668159633
linear	151.9298245614035	0.9126035950233777	1.1604599943960534	0.10142003162940628	0.014209569825399433	0.0	0.0803232471265989
linear	161.9248120300752	0.9152482151565124	1.1630840704932406	0.09857345089733084	0.013894447306670154	0.0	0.08163099020900746
linear	171.91979949874687	0.9176604396492977	1.1655824065695386	0.09597354290944939	0.013606416561718336	0.0	0.08287635834550837
linear	181.91478696741854	0.9198729042284909	1.1679568711537651	0.09358499207192987	0.01334080224848554	0.0	0.0840631689944456
linear	191.90977443609023	0.9219111602079378	1.1702402613338017	0.09138270428551619	0.013096239220859368	0.0	0.0852016466512831
linear	201.9047619047619	0.9237973078399309	1.172430725712152	0.08934237767044959	0.012869295740227701	0.0	0.08629396074728
linear	211.8997493734336	0.9255494352512816	1.1745362795236836	0.08744488932839678	0.012657860712580897	0.0	0.08734407918285664
linear	221.89473684210526	0.9271827522555492	1.1765639060646023	0.08567414543508482	0.012460165613547697	0.0	0.0883554608553899
linear	231.88972431077696	0.9287101539879696	1.1785197297499341	0.08401649005601246	0.012274715800186891	0.0	0.08933114070096573
linear	241.88471177944862	0.930142655216501	1.1804091539669326	0.0824602492542664	0.012100237980659175	0.0	0.09027379750256369
linear	251.8796992481203	0.9314897290015111	1.182236972042062	0.08099537533903466	0.011935639528205708	0.0	0.09118580852068478
linear	261.874686716792	0.932759573648087	1.1840074574220876	0.0796131662409056	0.011779976603090662	0.0	0.09206929392547915
linear	271.8696741854637	0.9339593252342073	1.18572443760573	0.07830604194577245	0.01163242891090804	0.0	0.0929261532484999
linear	281.8646616541353	0.9350952283624132	1.1873913552420863	0.07706736475643229	0.011492279521371072	0.0	0.09375809552634348
linear	291.859649122807	0.9361727745076762	1.1890113189982743	0.07589129357062817	0.011358898588675927	0.0	0.0945666644114489
linear	301.8546365914787	0.9371968149883508	1.1905871462000988	0.0747726648152962	0.011231730110644437	0.0	0.09535325923286747
linear	311.8496240601504	0.938171653885295	1.1921213988038437	0.07370689445599032	0.011110281076987426	0.0	0.0961191527718773
linear	321.84461152882204	0.9391011249849961	1.1936164139218028	0.07268989680728102	0.01099411251238306	0.0	0.09686550635310251
linear	331.83959899749374	0.939988655895412	1.195074329869082	0.07171801684033335	0.010882832034557408	0.0	0.09759338272681156
linear	341.83458646616543	0.9408374278200611	1.1964928197592097	0.0707875928117829	0.010775819335976024	0.0	0.09830243610337955
linear	351.8295739348371	0.9416499898062569	1.1978824850813052	0.06989645521540046	0.010673305042720523	0.0	0.09899621319878384
linear	361.82456140350877	0.9424289541151798	1.1992404892594253	0.0690415292340886	0.010574723710576264	0.0	0.09967421491462797
linear	371.81954887218046	0.943176583919709	1.2005683700349992	0.06822039602333548	0.010479816147474933	0.0	0.10033720612171008
linear	381.81453634085216	0.9438949342405825	1.2018675517768242	0.0674308580265489	0.010388346913986445	0.0	0.10098589539952219
linear	391.8095238095238	0.9445858759487747	1.2031393565634179	0.06667091355551656	0.010300101571749973	0.0	0.1016209405287844
linear	401.8045112781955	0.9452511164681092	1.204385013928629	0.06593873485513316	0.010214884313532669	0.0	0.10224295332268375
linear	411.7994987468672	0.9458922177013049	1.205605669460741	0.0652326491012543	0.010132515913714737	0.0	0.10285250389079963
linear	421.7944862155388	0.9465106116091968	1.2068023924144688	0.06455112187880802	0.010052831949103412	0.0	0.10345012441440943
linear	431.7894736842105	0.9471076137978941	1.2079761824697335	0.0638927427661347	0.009975681248785598	0.0	0.10403631249934217
linear	441.7844611528822	0.9476844354081557	1.2091279757503084	0.06325621271517118	0.009900924538879825	0.0	0.10461153416228021
linear	451.7794486215539	0.9482421935522054	1.2102586501981978	0.06264033296872748	0.009828433253784512	0.0	0.10517622649791822
linear	461.77443609022555	0.948781920503219	1.2113690303854612	0.062043995298221105	0.009758088490196791	0.0	0.1057308000673491
linear	471.76942355889724	0.9493045718099661	1.212459891833128	0.061466173379722634	0.009689780084018579	0.0	0.10627564104218049
linear	481.76441102756894	0.9498110334821332	1.2135319648970602	0.06090591515457961	0.009623405793380753	0.0	0.10681111313398121
linear	491.7593984962406	0.9503021283695793	1.214585938272266	0.06036233604436917	0.00955887057362084	0.0	0.10733755933452799
linear	501.7543859649123	0.9507786218402896	1.2156224621599783	0.059834612909414525	0.009496085932186952	0.0	0.1078553034888507
linear	511.74937343358397	0.9512412268463837	1.2166421511361458	0.05932197865637512	0.009434969353223636	0.0	0.10836465172014029
linear	521.7443609022557	0.9516906084546488	1.217645586754604	0.05882371741399706	0.009375443783092106	0.0	0.10886589372305566
linear	531.7393483709274	0.952127387907248	1.2186333199141477	0.0583391602075525	0.009317437169301095	0.0	0.10935930393987561
linear	541.734335839599	0.9525521462691364	1.2196058730148593	0.057867681072111224	0.009260882046416147	0.0	0.10984514263208593
linear	551.7293233082706	0.9529654277110087	1.220563741926051	0.0574086935529426	0.009205715163349748	0.0	0.11032365685844758
linear	561.7243107769424	0.9533677424700652	1.2215073977853834	0.056961647548248534	0.009151877147239102	0.0	0.11079508136924643
linear	571.719298245614	0.9537595695253225	1.2224372886462425	0.05652602645529987	0.009099312199698633	0.0	0.11125963942525621
linear	581.7142857142857	0.9541413590194407	1.223353840988764	0.056101344586091895	0.009047967821841606	0.0	0.11171754354895738
linear	591.7092731829574	0.9545135344549821	1.2242574611078376	0.055687144822912746	0.008997794564864842	0.0	0.11216899621467032
linear	601.704260651629	0.9548764946895241	1.2251485363900054	0.055282996487916236	0.008948745803445592	0.0	0.11261419048351769
linear	611.6992481203008	0.9552306157510493	1.22602743648987	0.054888493403971006	0.008900777529508392	0.0	0.11305331058846024
linear	621.6942355889724	0.9555762524924436	1.2268945144153813	0.05450325212679491	0.008853848164216397	0.0	0.1134865324740766
linear	631.6892230576441	0.955913740101692	1.2277501075304542	0.054126910330763126	0.008807918386319485	0.0	0.1139140242952637
linear	641.6842105263158	0.9562433954824195	1.2285945384824017	0.05375912533283374	0.008762950975191787	0.0	0.11433594687856952
linear	651.6791979949875	0.9565655185177344	1.2294281160608607	0.05339957274082212	0.00871891066708416	0.0	0.11475245414950133
linear	661.6741854636591	0.9568803932288595	1.230251135994284	0.05304794521382237	0.008675764023304052	0.0	0.11516369352879476
linear	671.6691729323309	0.9571882732684166	1.231064777149063	0.052704008828183296	0.008633455582589353	0.0	0.11556942117111504
linear	681.6641604010025	0.9574894425281015	1.2318676809712414	0.052367381849702244	0.008592006575363756	0.0	0.11597056175276374
linear	691.6591478696741	0.9577841305802883	1.2326608448328031	0.05203784926425308	0.008551360687526256	0.0	0.1163668416956403
linear	701.6541353383459	0.9580725678151485	1.2334445190714427	0.0517151614271447	0.008511490662804612	0.0	0.11675838582364653
linear	711.6491228070175	0.9583549732963603	1.2342189441823386	0.05139908088861145	0.008472370553375245	0.0	0.11714531405715581
linear	721.6441102756893	0.9586315554677864	1.2349843513365364	0.05108938163641724	0.008433975639255466	0.0	0.11752774167104132
linear	731.6390977443609	0.958902512806971	1.2357409628652443	0.05078584839525566	0.008396282353708151	0.0	0.11790577953577164
linear	741.6340852130326	0.9591680344301232	1.2364889927127822	0.05048827597797995	0.008359268214165879	0.0	0.11827953434289265
linear	751.6290726817043	0.9594283006527882	1.237228646860583	0.05019646868418529	0.008322911758170373	0.0	0.118649108816109
linear	761.624060150376	0.9596834835099938	1.2379601237243796	0.049910239742104096	0.008287192483910789	0.0	0.11901460190905781
linear	771.6190476190476	0.9599337472392889	1.2386836145267228	0.049629410790178886	0.008252090794979672	0.0	0.11937610899078052
linear	781.6140350877193	0.960179248729764	1.2393993036466107	0.04935381139501537	0.008217587948978852	0.0	0.11973372201980251
linear	791.609022556391	0.9604201379398514	1.2401073689478208	0.0490832786027286	0.00818366600968195	0.0	0.1200875297076597
linear	801.6040100250626	0.9606565582864375	1.240807982087665	0.04881765652098917	0.008150307802445937	0.0	0.12043761767263472
linear	811.5989974937344	0.9608886470075886	1.2415013088074507	0.048556795929308984	0.008117496872631975	0.0	0.12078406858440255
linear	821.593984962406	0.9611165355009809	1.2421875092058643	0.04830055391533123	0.008085217446772373	0.0	0.12112696230022606
linear	831.5889724310777	0.9613403496399312	1.242866737996767	0.04804879353511425	0.008053454396299372	0.0	0.12146637599329646
linear	841.5839598997494	0.9615602100687668	1.2435391447520658	0.04780138349553482	0.008022193203616603	0.0	0.12180238427375617
linear	851.578947368421	0.9617762324791059	1.2442048741310603	0.04755819785714892	0.007991419930344986	0.0	0.12213505930290178
linear	861.5739348370928	0.9619885278684956	1.2448640660969057	0.04731911575595372	0.007961121187571401	0.0	0.1224644709010296
linear	871.5689223057644	0.9621972027827209	1.2455168561211873	0.047084021142652206	0.007931284107968974	0.0	0.122790686649346
linear	881.5639097744361	0.96240235954299	1.2461633753774073	0.04685280253813372	0.007901896319629223	0.0	0.12311377198633247
linear	891.5588972431078	0.9626040964591015	1.2468037509239758	0.04662535280398344	0.007872945921495844	0.0	0.12343379029892543
linear	901.5538847117795	0.9628025080296031	1.24743810587744	0.046401568926943186	0.00784442146028395	0.0	0.12375080300884425
linear	911.5488721804511	0.9629976851298683	1.2480665595767635	0.04618135181634142	0.007816311908777539	0.0	0.1240648696543827
linear	921.5438596491229	0.963189715188949	1.2486892277388002	0.04596460611355653	0.0077886066454049985	0.0	0.12437604796793797
linear	931.5388471177945	0.9633786823559813	1.249306222606012	0.04575124001270385	0.007761295435010005	0.0	0.12468439394955116
linear	941.5338345864661	0.9635646676568719	1.24991765308644	0.04554116509174717	0.0077343684107302035	0.0	0.1249899619367027
linear	951.5288220551379	0.9637477491419246	1.250523624886767	0.04533429615334483	0.007707816056921551	0.0	0.12529280467059056
linear	961.5238095238095	0.9639280020250233	1.251124240638695	0.04513055107476332	0.007681629193031043	0.0	0.12559297335910152
linear	971.5187969924812	0.9641054988149347	1.251719600019018	0.04492985066625213	0.00765579895838648	0.0	0.12589051773667698
linear	981.5137844611529	0.9642803094392527	1.2523097998639594	0.044732118537332013	0.007630316797820676	0.0	0.12618548612125394
linear	991.5087719298245	0.9644525013614688	1.2528949342778384	0.044537280970464145	0.007605174448087728	0.0	0.1264779254684514
linear	1001.5037593984963	0.9646221396916123	1.2534750947366387	0.0443452668016359	0.007580363925013194	0.0	0.12676788142316606
linear	1011.4987468671679	0.9647892872908763	1.254050370186586	0.044156007307410074	0.007555877511332538	0.0	0.1270553983687181
linear	1021.4937343358396	0.9649540048706102	1.2546208471381555	0.04396943609803467	0.0075317077451819495	0.0	0.12734051947369396
linear	1031.4887218045114	0.9651163510860347	1.2551866097556759	0.04378548901622741	0.0075078474091851005	0.0	0.12762328673661133
linear	1041.483709273183	0.9652763826250086	1.2557477399428174	0.04360410404128461	0.007484289520120943	0.0	0.12790374102853047
linear	1051.4786967418547	0.9654341542921542	1.2563043174241708	0.04342522119818445	0.007461027319115011	0.0	0.12818192213371737
linear	1061.4736842105262	0.9655897190886233	1.25685641982317	0.04324878247138243	0.007438054262334639	0.0	0.12845786878847787
linear	1071.468671679198	0.9657431282877715	1.2574041227364807	0.043074731723010795	0.007415364012156645	0.0	0.12873161871824973
linear	1081.4636591478697	0.9658944315069835	1.2579474998051317	0.04290301461522277	0.00739295042877865	0.0	0.12900320867305207
linear	1091.4586466165413	0.9660436767758814	1.2584866227824794	0.04273357853643124	0.007370807562240937	0.0	0.12927267446137952
linear	1101.453634085213	0.9661909106011274	1.2590215615992797	0.042566372531218255	0.0073489296448489335	0.0	0.1295400509826182
linear	1111.4486215538848	0.9663361780280212	1.2595523844258851	0.042401347233694424	0.007327311083960712	0.0	0.12980537225807043
linear	1121.4436090225563	0.9664795226990782	1.2600791577318002	0.042238454804113444	0.0073059464551251405	0.0	0.1300686714606451
linear	1131.438596491228	0.9666209869097606	1.2606019463427365	0.042077648868555445	0.007284830495543254	0.0	0.13032998094329712
linear	1141.4335839598998	0.9667606116615242	1.2611208134952778	0.041918884461504095	0.00726395809784834	0.0	0.13058933226627187
linear	1151.4285714285713	0.9668984367123337	1.261635820889183	0.041762117971150155	0.007243324304173373	0.0	0.1308467562232094
linear	1161.423558897243	0.9670345006247856	1.2621470287376642	0.04160730708728021	0.007222924300492916	0.0	0.13110228286618222
linear	1171.4185463659148	0.9671688408119739	1.2626544958154893	0.04145441075159523	0.007202753411233536	0.0	0.13135594152970195
linear	1181.4135338345866	0.9673014935812209	1.2631582795052037	0.041303389110334925	0.00718280709412259	0.0	0.13160776085375062
linear	1191.408521303258	0.9674324941757909	1.2636584358414686	0.04115420346907797	0.007163080935281696	0.0	0.13185776880589273
linear	1201.4035087719299	0.9675618768146954	1.2641550195536224	0.041006816249601535	0.007143570644529224	0.0	0.13210599270249818
linear	1211.3984962406016	0.967689674730692	1.2646480841065466	0.040861190948689695	0.007124272050900076	0.0	0.13235245922913075
linear	1221.3934837092731	0.9678159202065729	1.2651376817399924	0.040717292098791276	0.00710518109836417	0.0	0.13259719446013385
linear	1231.388471177945	0.9679406446098344	1.2656238635063046	0.04057508523042303	0.007086293841726588	0.0	0.13284022387745692
linear	1241.3834586466166	0.9680638784258113	1.2661066793066866	0.040434536836230654	0.007067606442716782	0.0	0.133081572388751
linear	1251.3784461152882	0.9681856512893552	1.266586177926155	0.04029561433662551	0.007049115166233863	0.0	0.13332126434477426
linear	1261.37343358396	0.9683059920151333	1.267062407067087	0.040158286046908624	0.00703081637676576	0.0	0.1335593235561398
linear	1271.3684210526317	0.9684249286266174	1.2675354133815475	0.04002252114581232	0.007012706534950472	0.0	0.13379577330942247
linear	1281.3634085213032	0.9685424883838294	1.2680052425023571	0.03988828964538312	0.0069947821942897385	0.0	0.13403063638267512
linear	1291.358395989975	0.9686586978099054	1.2684719390730934	0.039755562362145044	0.006977039997990182	0.0	0.1342639350603584
linear	1301.3533834586467	0.96877358271654	1.2689355467768557	0.03962431088946955	0.006959476675948801	0.0	0.13449569114773235
linear	1311.3483709273182	0.9688871682283612	1.2693961083641592	0.03949450757110708	0.006942089041856871	0.0	0.13472592598470842
linear	1321.34335839599	0.9689994083023693	1.2698594416966957	0.03936639406542054	0.006924954169414861	0.0	0.13495527220877834
linear	1331.3383458646617	0.9691104666677622	1.270314148878884	0.03923941124420754	0.006907910244999599	0.0	0.13518254557083925
linear	1341.3333333333333	0.9692202971214139	1.2707659332664085	0.03911379785416924	0.006891032920995973	0.0	0.13540835916427837
linear	1351.328320802005	0.969328922263904	1.2712148341322884	0.03898952899694982	0.006874319319579816	0.0	0.13563273259528014
linear	1361.3233082706768	0.9694363641163719	1.2716608899416444	0.038866580407626874	0.006857766633900173	0.0	0.1358556850668854
linear	1371.3182957393483	0.9695426441394994	1.2721041383740888	0.03874492843407509	0.00684137212581562	0.0	0.13607723539013633
linear	1381.31328320802	0.9696477832517394	1.2725446163452623	0.03862455001714354	0.006825133123714379	0.0	0.13629740199484225
linear	1391.3082706766918	0.9697518018468231	1.2729823600277437	0.03850542267161799	0.00680904702042843	0.0	0.13651620293997846
linear	1401.3032581453633	0.9698547198105829	1.2734174048710885	0.03838752446791935	0.006793111271207726	0.0	0.13673365592371567
linear	1411.298245614035	0.9699565565371184	1.2738497856213433	0.03827083401451864	0.0067773233917953896	0.0	0.1369497782931251
linear	1421.2932330827068	0.9700573309443393	1.2742795363397332	0.038155330441021366	0.0067616809565657215	0.0	0.13716458705354087
linear	1431.2882205513786	0.9701570614889092	1.27470669042094	0.03804099338190813	0.006746181596724147	0.0	0.1373780988776248
linear	1441.28320802005	0.9702557661806224	1.2751312806105657	0.03792780296088309	0.0067308229985919964	0.0	0.13759033011411606
linear	1451.2781954887218	0.9703534625962346	1.2755533390221299	0.03781573977581747	0.006715602901938276	0.0	0.13780129679630299
linear	1461.2731829573936	0.9704501678927746	1.2759728971534834	0.0377047848842554	0.0067005190983861155	0.0	0.13801101465020754
linear	1471.2681704260651	0.9705458988203586	1.276389985902687	0.037594919789458836	0.006685569429867221	0.0	0.13821949910250964
linear	1481.2631578947369	0.9706406717345287	1.276804635583388	0.037486126426968115	0.006670751787137202	0.0	0.13842676528821277
linear	1491.2581453634086	0.9707345026081379	1.2772168759396971	0.0373783871516555	0.0066560641083525385	0.0	0.13863282805806826
linear	1501.2531328320802	0.9708274070427992	1.2776267361605642	0.03727168472524907	0.006641504377675939	0.0	0.13883770198575057
linear	1511.248120300752	0.97091940027992	1.278034244893707	0.03716600230430863	0.006627070623961657	0.0	0.13904140137481805
linear	1521.2431077694237	0.971010497211335	1.2784394302591982	0.03706132342863828	0.006612760919459424	0.0	0.13924394026545117
linear	1531.2380952380952	0.9711007123895621	1.278842319862424	0.03695763201010383	0.00659857337858713	0.0	0.13944533244097002
linear	1541.233082706767	0.9711900600376882	1.2792429408068617	0.036854912321856934	0.006584506156724922	0.0	0.13964559143416636
linear	1551.2280701754387	0.9712785540589085	1.27964131970627	0.036753148987930605	0.006570557449066872	0.0	0.13984473053342406
linear	1561.2230576441102	0.9713662080457278	1.2800374826966838	0.03665232697320712	0.006556725489512373	0.0	0.1400427627886649
linear	1571.218045112782	0.9714530352888413	1.2804314554479028	0.03655243157372885	0.00654300854958309	0.0	0.1402397010171015
linear	1581.2130325814537	0.971539048785707	1.2808232631746577	0.036453448407345546	0.006529404937382051	0.0	0.14043555780882233
linear	1591.2080200501252	0.9716242612488207	1.2812129306475497	0.03635536340468763	0.0065159129966003496	0.0	0.14063034553221088
linear	1601.203007518797	0.9717086851137098	1.2816004822034845	0.03625816280044017	0.006502531105539279	0.0	0.14082407633919428
linear	1611.1979949874687	0.9717923325466513	1.2819859417559685	0.03616183312492039	0.006489257676171287	0.0	0.14101676217034642
linear	1621.1929824561403	0.9718752154521316	1.2823693328049468	0.036066361195932845	0.006476091153241014	0.0	0.14120841475983026
linear	1631.187969924812	0.9719573454800522	1.2827506784465117	0.03597173411090419	0.006463030013380613	0.0	0.1413990456402005
linear	1641.1829573934838	0.9720387340326965	1.283130001382162	0.035877939239273175	0.006450072764267893	0.0	0.14158866614706772
linear	1651.1779448621553	0.9721193922714633	1.2835073239279424	0.03578496421513889	0.0064372179438024115	0.0	0.1417772874236201
linear	1661.172932330827	0.9721993311233791	1.2838826680231763	0.03569279693014494	0.006424464119312865	0.0	0.1419649204250216
linear	1671.1679197994988	0.9722785612873945	1.2842560552391218	0.03560142552660377	0.006411809886791527	0.0	0.14215157592268393
linear	1681.1629072681706	0.9723570932404773	1.284627506787179	0.035510838390836165	0.006399253870144705	0.0	0.1423372645084084
linear	1691.157894736842	0.9724349372435048	1.2849970435270592	0.03542102414673415	0.006386794720479681	0.0	0.14252199659842107
linear	1701.1528822055138	0.9725121033469692	1.2853646859745613	0.03533197164952407	0.006374431115400263	0.0	0.14270578243728838
linear	1711.1478696741856	0.9725886013964969	1.285730454309252	0.03524366997973398	0.006362161758340356	0.0	0.14288863210172573
linear	1721.142857142857	0.9726644410381935	1.2860943683818586	0.03515610843734959	0.006349985377900542	0.0	0.14307055550429518
linear	1731.1378446115289	0.9727396317238188	1.2864564477214522	0.03506927653615459	0.0063379007272237236	0.0	0.14325156239700743
linear	1741.1328320802006	0.9728141827157978	1.286816711542565	0.03498316399825412	0.006325906583372814	0.0	0.14343166237481997
linear	1751.1278195488721	0.9728881030920762	1.287175178751861	0.034897760748758874	0.006314001746735513	0.0	0.1436108648790437
linear	1761.122807017544	0.9729614017508226	1.2875318679549077	0.03481305691064571	0.0063021850404531565	0.0	0.14378917920064777
linear	1771.1177944862156	0.9730340874149863	1.2878867974625514	0.03472904279976839	0.0062904553098608856	0.0	0.14396661448349082
linear	1781.1127819548872	0.9731061686367142	1.2882399852972217	0.034645708920025296	0.006278811421936032	0.0	0.14414317972744825
linear	1791.107769423559	0.9731776538016316	1.2885914491990573	0.034563045958674404	0.00626725226478069	0.0	0.14431888379147065
linear	1801.1027568922307	0.9732485511329937	1.2889412066318298	0.03448104478178881	0.006255776747103172	0.0	0.14449373539654287
linear	1811.0977443609022	0.97331886869571	1.2892892747887783	0.03439969642985216	0.00624438379773107	0.0	0.14466774312858802
linear	1821.092731829574	0.9733886144002484	1.2896356705982277	0.03431899211348371	0.006233072365123181	0.0	0.14484091544127686
linear	1831.0877192982457	0.9734577960064217	1.2899804107290287	0.034238923209289826	0.006221841416907537	0.0	0.1450132606587676
linear	1841.0827067669172	0.9735264211270604	1.2903235115960496	0.03415948125584635	0.006210689939420596	0.0	0.14518478697837936
linear	1851.077694235589	0.9735944972315789	1.290664989365232	0.03408065794978787	0.006199616937276233	0.0	0.14535550247319617
linear	1861.0726817042607	0.9736620316494334	1.2910048599587558	0.03400244514202133	0.006188621432933434	0.0	0.14552541509459235
linear	1871.0676691729323	0.9737290315734808	1.2913431390599943	0.03392483483404732	0.006177702466277316	0.0	0.14569453267471336
linear	1881.062656641604	0.9737955040632383	1.2916798421182707	0.03384781917438517	0.006166859094224962	0.0	0.14586286292887232
linear	1891.0576441102758	0.9738614560480487	1.2920149843536333	0.03377139045510706	0.006156090390328715	0.0	0.14603041345790155
linear	1901.0526315789473	0.9739268943301544	1.2923485807613724	0.03369554110846619	0.006145395444389924	0.0	0.14619719175043813
linear	1911.047619047619	0.9739918255876826	1.2926806461165419	0.03362026370362616	0.0061347733621001195	0.0	0.14636320518514992
linear	1921.0426065162908	0.9740562563775459	1.2930111949782566	0.03354555094347891	0.0061242232646698275	0.0	0.14652846103291228
linear	1931.0375939849623	0.9741201931382597	1.2933402416939948	0.0334713956615571	0.006113744288487183	0.0	0.14669296645892627
linear	1941.032581453634	0.9741836421926804	1.2936678004037168	0.033397790819030486	0.006103335584776342	0.0	0.14685672852478462
linear	1951.0275689223058	0.9742466097506666	1.2939938850438732	0.03332472950178597	0.0060929963192581935	0.0	0.14701975419049337
linear	1961.0225563909776	0.9743091019116652	1.2943185093513894	0.033252204917591954	0.006082725671842974	0.0	0.14718205031643106
linear	1971.017543859649	0.9743711246672259	1.2946416868675221	0.03318021039334013	0.006072522836306262	0.0	0.1473436236652749
linear	1981.0125313283208	0.9744326839034461	1.2949634309415625	0.033108739372360925	0.0060623870199874065	0.0	0.14750448090386975
linear	1991.0075187969926	0.9744937854033484	1.2952837547345069	0.03303778541181495	0.006052317443494754	0.0	0.14766462860505697
linear	2001.0025062656641	0.9745544348491921	1.2956026712226967	0.03296734218015783	0.006042313340415542	0.0	0.14782407324946065
linear	2010.9974937343359	0.9746146378247231	1.295920193201195	0.03289740345466711	0.006032373957036624	0.0	0.14798282122722362
linear	2020.9924812030076	0.9746743998173608	1.296236333287304	0.03282796311904449	0.006022498552071776	0.0	0.14814087883971527
linear	2030.9874686716792	0.9747337262203275	1.2965511039238213	0.03275901516107588	0.006012686396391198	0.0	0.14829825230118376
linear	2040.982456140351	0.9747926223347196	1.2968645173823177	0.03269055367035763	0.006002936772769568	0.0	0.1484549477403839
linear	2050.977443609023	0.974851093371524	1.297176585766294	0.032622572836081845	0.005993248975629121	0.0	0.1486109712021568
linear	2060.972431077694	0.97490914445358	1.2974873210142692	0.03255506694488049	0.005983622310790344	0.0	0.14876632864897468
linear	2070.967418546366	0.97496678061749	1.2977967349028403	0.032488030378728	0.005974056095246826	0.0	0.14892102596245724
linear	2080.9624060150377	0.9750240068154787	1.2981048390496435	0.03242145761289797	0.005964549656911875	0.0	0.14907506894484204
linear	2090.9573934837094	0.9750808279172055	1.2984116449161751	0.03235534321397041	0.005955102334409879	0.0	0.14922846332042836
linear	2100.952380952381	0.9751372487115271	1.298717163810678	0.032289681837895844	0.0059457134768410224	0.0	0.14938121473698693
linear	2110.9473684210525	0.9751932739082155	1.2990214068909074	0.03222446822810724	0.005936382443576884	0.0	0.14953332876713737
linear	2120.9423558897242	0.9752489081396324	1.2993243851667693	0.03215969721367837	0.005927108604042363	0.0	0.14968481090969238
linear	2130.937343358396	0.9753041559623584	1.2996261095029977	0.03209536370753292	0.005917891337513614	0.0	0.1498356665909738
linear	2140.9323308270677	0.9753590218587824	1.2999265906217121	0.032031462704697096	0.005908730032914808	0.0	0.14998590116610083
linear	2150.9273182957395	0.9754135102386486	1.300225839104995	0.031967989280599435	0.0058996240886309715	0.0	0.1501355199202458
linear	2160.9223057644112	0.9754676254405663	1.3005238653972586	0.03190493858940807	0.005890572912309346	0.0	0.1502845280698663
linear	2170.9172932330825	0.9755213717334796	1.3008206798077167	0.031842305862415404	0.005881575920678972	0.0	0.15043293076390238
linear	2180.9122807017543	0.9755747533181013	1.3011162925127377	0.03178008640646111	0.0058726325393683235	0.0	0.15058073308495926
linear	2190.907268170426	0.9756277743283103	1.3014107135581192	0.031718275602393244	0.005863742202728107	0.0	0.15072794005045315
linear	2200.902255639098	0.9756804388325142	1.301703952861392	0.031656868903570674	0.005854904353662984	0.0	0.1508745566137383
linear	2210.8972431077696	0.9757327508349788	1.3019960202139647	0.03159586183439827	0.005846118443456854	0.0	0.15102058766520682
linear	2220.8922305764413	0.9757847142771234	1.3022869252833238	0.03153524998890209	0.005837383931616015	0.0	0.15116603803336923
linear	2230.8872180451126	0.9758363330387855	1.3025766776151426	0.03147502902933761	0.005828700285704474	0.0	0.15131091248590303
linear	2240.8822055137844	0.9758876109394535	1.3028652866353312	0.0314151946848315	0.005820066981191113	0.0	0.15145521573068974
linear	2250.877192982456	0.9759385517394706	1.3031527616520535	0.03135574275005684	0.005811483501294398	0.0	0.15159895241681945
linear	2260.872180451128	0.9759891591412079	1.3034391118577429	0.03129666908394162	0.005802949336834616	0.0	0.15174212713558471
linear	2270.8671679197996	0.9760394367902103	1.30372434633099	0.03123796960840541	0.005794463986087845	0.0	0.1518847444214392
linear	2280.8621553884714	0.9760893882763146	1.3040084740384867	0.0311796403071297	0.005786026954646649	0.0	0.15202680875295546
linear	2290.8571428571427	0.9761390171347405	1.3042915038368552	0.031121677224354757	0.00577763775528044	0.0	0.15216832455374213
linear	2300.8521303258144	0.9761883268471557	1.3045734444744652	0.031064076463706194	0.005769295907796699	0.0	0.15230929619335767
linear	2310.847117794486	0.9762373208427162	1.3048543045932177	0.031006834187049314	0.005761000938912538	0.0	0.15244972798819834
linear	2320.842105263158	0.9762860024990807	1.3051340927303237	0.030949946613371464	0.005752752382126498	0.0	0.15258962420236794
linear	2330.8370927318297	0.9763343751434029	1.3054128173199535	0.0308934100176875	0.005744549777589111	0.0	0.152728989048526
linear	2340.8320802005014	0.9763824420532993	1.3056904866949355	0.030837220729973518	0.005736392671978383	0.0	0.15286782668873608
linear	2350.827067669173	0.9764302064577941	1.3059671090884244	0.03078137513412565	0.0057282806183866185	0.0	0.15300614123526665
linear	2360.8220551378445	0.9764776715382439	1.3062426926354382	0.03072586966693944	0.005720213176192487	0.0	0.15314393675140814
linear	2370.817042606516	0.9765248404292386	1.3065172453745413	0.030670700817118996	0.005712189910957545	0.0	0.15328121725224886
linear	2380.812030075188	0.976571716219484	1.3067907752492187	0.030615865124299174	0.005704210394301965	0.0	0.15341798670544587
linear	2390.8070175438597	0.9766183019526616	1.307063290109588	0.03056135917810301	0.005696274203799198	0.0	0.15355424903198467
linear	2400.8020050125315	0.9766646006282713	1.307334797713707	0.03050717961720749	0.005688380922874076	0.0	0.1536900081069087
linear	2410.7969924812032	0.9767106152024526	1.3076053057291421	0.030453323128440582	0.005680530140691751	0.0	0.15382526776005434
linear	2420.7919799498745	0.9767563485887893	1.307874821734283	0.030399786445890947	0.005672721452052183	0.0	0.15396003177675033
linear	2430.7869674185463	0.976801803659094	1.3081433532198659	0.030346566350045633	0.005664954457294168	0.0	0.15409430389852483
linear	2440.781954887218	0.9768469832441765	1.3084109075902128	0.030293659666938415	0.005657228762201143	0.0	0.15422808782377806
linear	2450.77694235589	0.9768918901345944	1.308677492164663	0.030241063267324467	0.005649543977890598	0.0	0.15436138720845466
linear	2460.7719298245615	0.9769365270813868	1.3089431141788521	0.030188774065869204	0.005641899720738518	0.0	0.15449420566670385
linear	2470.7669172932333	0.9769808967967919	1.3092077807859959	0.03013678902035589	0.00563429561227201	0.0	0.15462654677151505
linear	2480.7619047619046	0.9770250019549491	1.309471499058147	0.03008510513091077	0.005626731279086165	0.0	0.1547584140553544
linear	2490.7568922305763	0.9770688451925849	1.309734275987464	0.030033719439246327	0.005619206352756612	0.0	0.15488981101078247
linear	2500.751879699248	0.977112429109684	1.309996118487395	0.02998262902791906	0.005611720469747707	0.0	0.15502074109105765
linear	2510.74686716792	0.9771557562701462	1.3102570333939025	0.02993183101960554	0.0056042732713369615	0.0	0.15515120771073543
linear	2520.7418546365916	0.9771988292024284	1.3105170274665927	0.02988132257639161	0.005596864403521381	0.0	0.15528121424624802
linear	2530.7368421052633	0.9772416504001729	1.3107761073899147	0.029831100899080247	0.005589493516948153	0.0	0.15541076403648602
linear	2540.7318295739346	0.9772842223228223	1.3110342797742136	0.029781163226509814	0.005582160266825009	0.0	0.1555398603833467
linear	2550.7268170426064	0.9773265473962208	1.3112915511569214	0.02973150683489254	0.005574864312847835	0.0	0.15566850655229514
linear	2560.721804511278	0.9773686280132032	1.3115479280035514	0.029682129037160918	0.005567605319127261	0.0	0.1557967057729077
linear	2570.71679197995	0.9774104665341703	1.3118034167088573	0.02963302718233448	0.00556038295410852	0.0	0.15592446123938805
linear	2580.7117794486217	0.9774520652876535	1.3120580235977675	0.029584198654892858	0.005553196890500628	0.0	0.1560517761111082
linear	2590.7067669172934	0.977493426570866	1.3123117549265095	0.029535640874169163	0.00554604680520914	0.0	0.15617865351310606
linear	2600.701754385965	0.9775345526502435	1.3125646168835607	0.029487351293750984	0.005538932379257785	0.0	0.15630509653659264
linear	2610.6967418546365	0.9775754457619725	1.3128166155906582	0.029439327400896383	0.005531853297731864	0.0	0.1564311082394419
linear	2620.691729323308	0.9776161081125088	1.3130677571037659	0.029391566715961298	0.005524809249697709	0.0	0.15655669164667918
linear	2630.68671679198	0.9776565418790841	1.3133180474139656	0.029344066791836942	0.0055177999281488515	0.0	0.15668184975094976
linear	2640.6817042606517	0.9776966517328955	1.3135789744788713	0.029297209344148176	0.005510952969200568	0.0	0.15680850219938416
linear	2650.6766917293235	0.9777366342841223	1.313827657746159	0.02925022563203777	0.0055040128471101415	0.0	0.15693283410625847
linear	2660.671679197995	0.9777763946134357	1.3140755074879442	0.029203495526561315	0.005497106552238824	0.0	0.15705674952903853
linear	2670.6666666666665	0.9778159347860322	1.3143225294445358	0.029157016705384647	0.005490233792636948	0.0	0.1571802513352666
linear	2680.6616541353383	0.9778552568402669	1.3145687292958594	0.029110786876073567	0.005483394279972695	0.0	0.15730334236235438
linear	2690.65664160401	0.9778943627880992	1.3148141126624644	0.029064803775603755	0.005476587729462891	0.0	0.15742602541801926
linear	2700.6516290726818	0.9779332546155335	1.315058685106162	0.029019065169869004	0.005469813859828983	0.0	0.15754830328068964
linear	2710.6466165413535	0.9779719342830466	1.3153024521310739	0.02897356885321321	0.005463072393231006	0.0	0.15767017869992975
linear	2720.6416040100253	0.9780104037260103	1.315545419184239	0.02892831264795791	0.005456363055218321	0.0	0.15779165439683582
linear	2730.6365914786966	0.9780486648551028	1.3157875916565251	0.028883294403949555	0.005449685574671589	0.0	0.1579127330644316
linear	2740.6315789473683	0.9780867195567129	1.3160289748833875	0.028838511998111317	0.005443039683752864	0.0	0.15803341736806373
linear	2750.62656641604	0.9781245696933367	1.3162695741456047	0.028793963334003532	0.005436425117856379	0.0	0.15815370994577665
linear	2760.621553884712	0.9781622171039653	1.3165093946700708	0.02874964634139502	0.005429841615551328	0.0	0.15827361340869714
linear	2770.6165413533836	0.9781996636044656	1.3167484416305026	0.0287055589758406	0.005423288918538559	0.0	0.15839313034139982
linear	2780.6115288220553	0.978236910987953	1.3169867201482213	0.028661699218269627	0.005416766771597848	0.0	0.15851226330226925
linear	2790.6065162907266	0.9782739610251576	1.3172242352927575	0.02861806507457739	0.005410274922543491	0.0	0.15863101482386144
linear	2800.6015037593984	0.9783108154647822	1.3174609920827212	0.028574654575233314	0.00540381312217283	0.0	0.15874938741325062
linear	2810.59649122807	0.9783474760338543	1.3176969954863076	0.028531465774885453	0.005397381124224503	0.0	0.15886738355237368
linear	2820.591478696742	0.9783839444380704	1.3179322504221345	0.028488496751983748	0.005390978685330401	0.0	0.15898500569837629
linear	2830.5864661654136	0.9784202223621346	1.3181667617597814	0.028445745608401244	0.005384605564975921	0.0	0.1591022562839349
linear	2840.5814536340854	0.978456311470089	1.3184005343205518	0.028403210469070145	0.005378261525449034	0.0	0.1592191377175972
linear	2850.576441102757	0.9784922134056402	1.318633572878053	0.028360889481619366	0.005371946331804348	0.0	0.15933565238409525
linear	2860.5714285714284	0.9785279297924768	1.3188658821588584	0.028318780816021995	0.005365659751821824	0.0	0.15945180264466313
linear	2870.5664160401	0.9785634622345832	1.3190974668431237	0.028276882664248208	0.005359401555956358	0.0	0.15956759083735356
linear	2880.561403508772	0.9785988123165459	1.3193283315652033	0.0282351932399253	0.005353171517309534	0.0	0.15968301927734033
linear	2890.5563909774437	0.9786339816038547	1.3195584809142173	0.028193710778002676	0.0053469694115817696	0.0	0.15979809025721933
linear	2900.5513784461155	0.978668971643198	1.3197879194347084	0.028152433534426487	0.005340795017037831	0.0	0.1599128060473061
linear	2910.546365914787	0.978703783962752	1.320016651627208	0.0281113597858177	0.005334648114466375	0.0	0.1600271688959251
linear	2920.5413533834585	0.9787384200724661	1.32024468194875	0.028070487829154864	0.0053285284871439085	0.0	0.16014118102970312
linear	2930.5363408521303	0.9787728814643406	1.3204720148135425	0.028029815981468056	0.0053224359207980475	0.0	0.1602548446538427
linear	2940.531328320802	0.9788071696127016	1.3206986545933803	0.027989342579530646	0.005316370203569541	0.0	0.16036816195240106
linear	2950.5263157894738	0.9788412859744686	1.3209246056183723	0.027949065979566957	0.005310331125977109	0.0	0.16048113508856734
linear	2960.5213032581455	0.9788752319894194	1.3211498721772728	0.02790898455695311	0.005304318480891672	0.0	0.1605937662049274
linear	2970.5162907268173	0.9789090090804473	1.3213744585182343	0.027869096705936933	0.0052983320634825	0.0	0.16070605742373162
linear	2980.5112781954886	0.9789426186538172	1.3215983688490986	0.02782940083934869	0.005292371671205508	0.0	0.1608180108471456
linear	2990.5062656641603	0.9789760620994131	1.3218216073380789	0.027789895388329704	0.005286437103754969	0.0	0.16092962855751658
linear	3000.501253132832	0.979009340790984	1.322044178114226	0.02775057880205936	0.005280528163039294	0.0	0.16104091261762118
linear	3010.496240601504	0.9790424560863842	1.3222660852678425	0.027711449547485684	0.005274644653145991	0.0	0.1611518650709075
linear	3020.4912280701756	0.9790754093278088	1.322487332851078	0.027672506109066703	0.005268786380313058	0.0	0.16126248794174722
linear	3030.4862155388473	0.979108201842026	1.3227079248783449	0.02763374698851107	0.005262953152890043	0.0	0.1613727832356705
linear	3040.4812030075186	0.9791408349406042	1.322927865326812	0.02759517070452608	0.005257144781320836	0.0	0.16148275293960235
linear	3050.4761904761904	0.979173309920136	1.323147158136868	0.027556775792569405	0.005251361078106894	0.0	0.1615923990220948
linear	3060.471177944862	0.979205628062457	1.3233658072125591	0.02751856080460473	0.005245601857773237	0.0	0.1617017234335579
linear	3070.466165413534	0.979237790634862	1.3235838164220746	0.027480524308863427	0.005239866936852674	0.0	0.16181072810647912
linear	3080.4611528822056	0.9792697988903163	1.323801189598158	0.027442664889608354	0.005234156133845274	0.0	0.16191941495565107
linear	3090.4561403508774	0.9793016540676631	1.3240179305386155	0.027404981146905046	0.0052284692691979395	0.0	0.16202778587838992
linear	3100.451127819549	0.9793333573918294	1.324234043006599	0.02736747169639025	0.005222806165275412	0.0	0.1621358427547393
linear	3110.4461152882204	0.9793649100740248	1.324449530731179	0.02733013516905351	0.005217166646332263	0.0	0.1622435874476975
linear	3120.441102756892	0.97939631331194	1.3246643974076833	0.027292970211015715	0.005211550538489625	0.0	0.16235102180341346
linear	3130.436090225564	0.9794275682899395	1.3248786466981417	0.027255975483314907	0.0052059576697081715	0.0	0.16245814765139854
linear	3140.4310776942357	0.9794586761792526	1.3250922822316489	0.027219149661693455	0.005200387869760497	0.0	0.16256496680472082
linear	3150.4260651629074	0.97948963813816	1.3253053076048211	0.02718249143639201	0.0051948409702088395	0.0	0.16267148106021503
linear	3160.421052631579	0.9795204553121779	1.3255177263821007	0.027145999511942565	0.005189316804378539	0.0	0.16277769219866667
linear	3170.4160401002505	0.9795511288342378	1.3257295420962607	0.02710967260697137	0.005183815207341282	0.0	0.1628836019850128
linear	3180.4110275689222	0.9795816598248647	1.3259407582486893	0.027073509453998616	0.005178336015876122	0.0	0.16298921216853002
linear	3190.406015037594	0.9796120493923512	1.3261513783097876	0.02703750879924527	0.005172879068461927	0.0	0.16309452448301584
linear	3200.4010025062657	0.9796422986329292	1.3263614057193513	0.02700166940244282	0.005167444205248931	0.0	0.16319954064698186
linear	3210.3959899749375	0.9796724086309376	1.3265708438869261	0.026965990036645664	0.0051620312680322545	0.0	0.16330426236382906
linear	3220.3909774436092	0.9797023804589887	1.3267796961921887	0.026930469488047577	0.005156640100233176	0.0	0.16340869132202973
linear	3230.3859649122805	0.9797322151781306	1.3269879659852588	0.026895106555799398	0.0051512705468798456	0.0	0.16351282919530033
linear	3240.3809523809523	0.9797619138380074	1.3271956565870555	0.026859900051831212	0.0051459224545837585	0.0	0.16361667764277632
linear	3250.375939849624	0.9797914774770161	1.3274027712896967	0.02682484880067906	0.005140595671513773	0.0	0.16372023830918433
linear	3260.370927318296	0.9798209071224622	1.3276093133567402	0.026789951639309882	0.0051352900473821	0.0	0.16382351282501242
linear	3270.3659147869676	0.9798502037907107	1.3278152860235863	0.026755207416954377	0.005130005433424781	0.0	0.16392650280666748
linear	3280.3609022556393	0.9798793684873366	1.3280206924977915	0.026720614994940155	0.005124741682375149	0.0	0.16402920985664904
linear	3290.3558897243106	0.9799084022072713	1.3282255359593556	0.026686173246526924	0.005119498648446558	0.0	0.16413163556370344
linear	3300.3508771929824	0.9799373059349475	1.3284298195610746	0.026651881056746676	0.0051142761873185115	0.0	0.16423378150298423
linear	3310.345864661654	0.9799660806444412	1.3286335464288999	0.026617737322246617	0.005109074156111736	0.0	0.16433564923621144
linear	3320.340852130326	0.9799947272996118	1.3288367196621536	0.026583740951130704	0.005103892413368599	0.0	0.16443724031182466
linear	3330.3358395989976	0.9800232468542398	1.3290393423338347	0.026549890862806496	0.005098730819035155	0.0	0.16453855626512676
linear	3340.3308270676694	0.9800516402521616	1.329241417491017	0.026516185987837428	0.0050935892344538165	0.0	0.16463959861844996
linear	3350.325814536341	0.980079908427403	1.329442948155067	0.026482625267792256	0.005088467522326643	0.0	0.1647403688812869
linear	3360.3208020050124	0.98010805230431	1.3296439373219378	0.02644920765509933	0.005083365546707547	0.0	0.1648408685504488
linear	3370.315789473684	0.9801360727976772	1.329844387962516	0.0264159321129049	0.005078283172994632	0.0	0.1649410991102005
linear	3380.310776942356	0.9801639708128755	1.3300443030228024	0.026382797614928916	0.005073220267892674	0.0	0.16504106203240576
linear	3390.3057644110277	0.9801917472459758	1.3302436854242758	0.02634980314532872	0.005068176699413023	0.0	0.1651407587766649
linear	3400.3007518796994	0.9802194029838718	1.3304425380641483	0.026316947698561747	0.0050631523368516625	0.0	0.1652401907904576
linear	3410.295739348371	0.9802469389044007	1.3306408638156464	0.026284230279251447	0.005058147050764404	0.0	0.1653393595092662
linear	3420.2907268170425	0.9802743558764626	1.3308386655282123	0.026251649902052924	0.005053160712969004	0.0	0.16543826635672418
linear	3430.285714285714	0.9803016547601362	1.3310359460278605	0.026219205591525522	0.005048193196513106	0.0	0.16553691274473714
linear	3440.280701754386	0.9803288364067945	1.3312327081173851	0.026186896382003114	0.005043244375668292	0.0	0.16563530007361765
linear	3450.2756892230577	0.9803559016592177	1.3314289545766183	0.026154721317468044	0.005038314125906541	0.0	0.1657334297322141
linear	3460.2706766917295	0.9803828513517048	1.3316246881626947	0.02612267945142736	0.005033402323896581	0.0	0.16583130309802824
linear	3470.2656641604012	0.9804096863101828	1.3318199116102893	0.026090769846790225	0.005028508847480069	0.0	0.16592892153735034
linear	3480.2606516290725	0.9804364073523147	1.332014627631883	0.02605899157574832	0.00502363357565327	0.0	0.16602628640538297
linear	3490.2556390977443	0.9804630152876059	1.332208838917995	0.026027343719657117	0.005018776388570308	0.0	0.16612339904634987
linear	3500.250626566416	0.9804895109175084	1.33240254813741	0.025995825368918986	0.005013937167508122	0.0	0.1662202607936231
linear	3510.245614035088	0.9805158950355234	1.3325957579374534	0.025964435622869608	0.005009115794862984	0.0	0.16631687296984932
linear	3520.2406015037595	0.9805421684273037	1.3327884709441327	0.02593317358966239	0.005004312154143913	0.0	0.16641323688704565
linear	3530.2355889724313	0.9805683318707519	1.332980689762504	0.02590203838616123	0.004999526129944261	0.0	0.16650935384673352
linear	3540.2305764411026	0.9805943861361197	1.3331724169767616	0.025871029137827035	0.0049947576079324525	0.0	0.1666052251400406
linear	3550.2255639097743	0.980620331986104	1.3333636551505579	0.025840144978612742	0.0049900064748517195	0.0	0.16670085204782215
linear	3560.220551378446	0.9806461701759419	1.3335544068271925	0.025809385050856212	0.00498527261849068	0.0	0.16679623584075406
linear	3570.215538847118	0.980671901453505	1.3337446745297958	0.02577874850517476	0.004980555927672579	0.0	0.16689137777946023
linear	3580.2105263157896	0.9806975265593909	1.3339344607616173	0.025748234500364328	0.004975856292256531	0.0	0.16698627911461342
linear	3590.2055137844613	0.9807230462270144	1.3341237680061795	0.025717842203296423	0.004971173603108052	0.0	0.167080941087032
linear	3600.200501253133	0.9807484611826975	1.334312598727451	0.02568757078881724	0.00496650775210151	0.0	0.16717536492779633
linear	3610.1954887218044	0.9807737721457563	1.3345009553701654	0.02565741943965265	0.004961858632100759	0.0	0.16726955185834674
linear	3620.190476190476	0.9807989798285884	1.3346888403599733	0.025627387346309757	0.004957226136942445	0.0	0.16736350309058465
linear	3630.185463659148	0.9808240849367589	1.3348762561035568	0.025597473706979106	0.004952610161431506	0.0	0.16745721982697231
linear	3640.1804511278197	0.9808490881690831	1.3350632049889992	0.02556767772744564	0.004948010601332356	0.0	0.16755070326063515
linear	3650.1754385964914	0.9808739902177113	1.3352496893857901	0.025537998620990612	0.0049434273533504654	0.0	0.1676439545754514
linear	3660.170426065163	0.9808987917682088	1.3354357116451472	0.025508435608304198	0.004938860315120395	0.0	0.16773697494615863
linear	3670.1654135338345	0.9809234934996371	1.3356212741002	0.025478987917395383	0.004934309385209853	0.0	0.1678297655384449
linear	3680.160401002506	0.9809480960846332	1.3358063790661097	0.025449654783501592	0.0049297744630882115	0.0	0.16792232750903768
linear	3690.155388471178	0.980972600189487	1.3359910288403334	0.025420435449003687	0.004925255449123183	0.0	0.16801466200580314
linear	3700.1503759398497	0.9809970064742193	1.3361752257026915	0.02539132916333684	0.004920752244578795	0.0	0.16810677016783013
linear	3710.1453634085215	0.9810213155926562	1.3363589719157436	0.025362335182911384	0.004916264751596889	0.0	0.16819865312553284
linear	3720.140350877193	0.9810455281925052	1.3365422697247054	0.025333452771021992	0.004911792873185335	0.0	0.16829031200072472
linear	3730.1353383458645	0.9810696449154275	1.3367251213578966	0.025304681197773283	0.004907336513219443	0.0	0.16838174790671773
linear	3740.1303258145363	0.981093666397111	1.3369075290267098	0.02527601973999293	0.004902895576413239	0.0	0.16847296194839884
linear	3750.125313283208	0.9811175932673422	1.3370894949258607	0.025247467681154146	0.004898469968329188	0.0	0.16856395522233258
linear	3760.1203007518798	0.9811414261500755	1.3372710212335561	0.025219024311296984	0.004894059595354753	0.0	0.16865472881682367
linear	3770.1152882205515	0.9811651656635034	1.3374521101116692	0.025190688926951067	0.0048896643646997315	0.0	0.16874528381201787
linear	3780.1102756892233	0.9811888124201245	1.3376327637058987	0.025162460831059004	0.0048852841843846345	0.0	0.16883562127997406
linear	3790.1052631578946	0.9812123670268105	1.3378129841459403	0.025134339332901344	0.004880918963230549	0.0	0.16892574228475365
linear	3800.1002506265663	0.9812358300848737	1.3379927735455672	0.025106323748020132	0.004876568610855275	0.0	0.1690156478824938
linear	3810.095238095238	0.9812592021901313	1.3381721340029034	0.02507841339814894	0.004872233037654026	0.0	0.1691053391214888
linear	3820.09022556391	0.9812824839329701	1.3383510676005466	0.025050607611139808	0.0048679121548031385	0.0	0.16919481704227404
linear	3830.0852130325816	0.9813056758984108	1.33852957640565	0.02502290572089015	0.004863605874243247	0.0	0.16928408267769196
linear	3840.0802005012533	0.9813287786661693	1.3387076624702088	0.02499530706727639	0.004859314108671034	0.0	0.16937313705297904
linear	3850.0751879699246	0.9813517928107199	1.338885327831072	0.024967810996080992	0.004855036771533072	0.0	0.16946198118583727
linear	3860.0701754385964	0.9813747189013552	1.339062574510209	0.024940416858927648	0.004850773777018183	0.0	0.16955061608650815
linear	3870.065162907268	0.9813975575022466	1.3392394045147535	0.02491312401321127	0.004846525040044119	0.0	0.16963904275784647
linear	3880.06015037594	0.9814203091725033	1.3394158198371988	0.02488593182203313	0.004842290476261011	0.0	0.1697272621953873
linear	3890.0551378446116	0.9814429744662306	1.339591822455594	0.0248588396541371	0.004838070002023998	0.0	0.1698152753874359
linear	3900.0501253132834	0.9814655539325875	1.3397674143335925	0.024831846883842667	0.004833863534405168	0.0	0.16990308331511494
linear	3910.045112781955	0.9814880481158432	1.3399425974206518	0.02480495289098316	0.004829670991168908	0.0	0.16999068695245287
linear	3920.0401002506264	0.9815104575554336	1.3401173736521197	0.024778157060841653	0.004825492290789099	0.0	0.17007808726644036
linear	3930.035087719298	0.9815327827860159	1.340291744949427	0.0247514587840909	0.004821327352407003	0.0	0.17016528521710486
linear	3940.03007518797	0.9815550243375226	1.3404657132202196	0.024724857456732332	0.004817176095846908	0.0	0.1702522817575825
linear	3950.0250626566417	0.9815771827352164	1.3406392803584248	0.024698352480034203	0.004813038441606713	0.0	0.17033907783417324
linear	3960.0200501253134	0.9815992584997417	1.340812448244485	0.024671943260475202	0.004808914310851579	0.0	0.17042567438641626
linear	3970.015037593985	0.9816212521471777	1.3409852187453835	0.024645629209683214	0.004804803625386055	0.0	0.17051207234715055
linear	3980.0100250626565	0.9816431641890891	1.3411575937148408	0.024619409744379622	0.004800706307682175	0.0	0.17059827264258154
linear	3990.0050125313282	0.9816649951325775	1.3413295749934406	0.024593284286322428	0.004796622280842593	0.0	0.17068427619234308
linear	4000.0	0.981686745480331	1.3415011644087127	0.02456725226224913	0.0047925514686103735	0.0	0.17077008390955797
linear	100000.0	0.9960304673877877	1.5757189159417277	0.006254867624510554	0.0014576986196082158	0.0	0.2878696840257731
nonlinear	-2.0	-0.999181804221371	-7.993455772659631	-15.980371333549416	2.9573227598516425	0.0	-0.1238167197036148
nonlinear	-1.8585858585858586	-0.8673267084238743	-6.4807198244721	-12.101621218048834	2.700728930887709	0.0	-0.09336821275627188
nonlinear	-1.7171717171717171	-0.7517763819549073	-5.2695200374116595	-9.231020745775885	2.4756973112455998	0.0	-0.07020598468249258
nonlinear	-1.5757575757575757	-0.6496864594465742	-4.288369744031255	-7.074465499828731	2.2767060138103052	0.0	-0.052479320933083745
nonlinear	-1.4343434343434343	-0.558833918694666	-3.485401741640015	-5.4331624551459194	2.099442411160905	0.0	-0.038864521648096326
nonlinear	-1.2929292929292928	-0.47745791329086185	-2.822311932826877	-4.169847098930297	1.9404913594393909	0.0	-0.028398373931645085
nonlinear	-1.1515151515151516	-0.40415273800398205	-2.2703789891659096	-3.187958873944025	1.797118340803554	0.0	-0.020369401346948132
nonlinear	-1.0101010101010102	-0.33777262263587315	-1.8077127170445078	-2.4183085824528514	1.6670994356427407	0.0	-0.014244068192006899
nonlinear	-0.8686868686868687	-0.2773796205476584	-1.4174352299917299	-1.8106028762377189	1.5486114627397325	0.0	-0.009617726461327773
nonlinear	-0.7272727272727273	-0.22219993640961774	-1.086380134225217	-1.3277737309667323	1.440145388831874	0.0	-0.006180063794685894
nonlinear	-0.5858585858585859	-0.17158704076337522	-0.8041589823930465	-0.9421422424851564	1.3404390604169631	0.0	-0.003690657850104769
nonlinear	-0.4444444444444444	-0.12499586010017975	-0.5624958601077968	-0.6328055139447614	1.2484279179084639	0.0	-0.001961615046702063
nonlinear	-0.3030303030303032	-0.0819662351843213	-0.3547427072966469	-0.38381963147284676	1.1632079008007075	0.0	-0.0008449762134859499
nonlinear	-0.16161616161616177	-0.042105395394109534	-0.17551250991668918	-0.18290253354334396	1.0840044658590915	0.0	-0.00022339533931915528
nonlinear	-0.020202020202020332	-0.005076177440944954	-0.020407638837561786	-0.02051123163345197	1.0101490637200694	0.0	-3.2537396625564955e-6
nonlinear	0.1212121212121211	0.029411445978877373	0.11418692620567429	0.11082852359408205	0.9412922959741661	0.0	0.00010904887671870534
nonlinear	0.26262626262626254	0.06160990813628896	0.23126237451724826	0.21701432086786054	0.8773210512441985	0.0	0.0004772740602132737
nonlinear	0.404040404040404	0.09173851499529344	0.3333086566234161	0.3027314154297077	0.8178030557691871	0.0	0.0010551880560588098
nonlinear	0.5454545454545454	0.11998918796186821	0.42241037962037026	0.37172570118305753	0.7623573607822208	0.0	0.0017994623706996653
nonlinear	0.6868686868686869	0.14653060832120304	0.5003220219415672	0.4270095317099751	0.7106523684331634	0.0	0.0026742984570918664
nonlinear	0.8282828282828283	0.17151092079596386	0.5685284914903923	0.47101964641613475	0.6623984620738427	0.0	0.0036499651180066936
nonlinear	0.9696969696969697	0.1950615710367664	0.6282917570150774	0.5057361798222662	0.617342567494454	0.0	0.004701623136189658
nonlinear	1.1111111111111112	0.21720065826235146	0.6808608993609954	0.5329774638346906	0.5796386014602426	0.0	0.008420616867658645
nonlinear	1.2525252525252526	0.23815830367319574	0.7269691263888961	0.5538353924253316	0.542360831937313	0.0	0.01056194130425441
nonlinear	1.3939393939393936	0.25795709729502564	0.7675415998461182	0.5695487966966336	0.5083969689737453	0.0	0.013004124056199856
nonlinear	1.535353535353535	0.2766836906625357	0.8032762168660877	0.5810227885621393	0.4772339939040873	0.0	0.015513665439853015
nonlinear	1.6767676767676765	0.29439097749436344	0.8348359533178359	0.5890677809731594	0.4490326767772176	0.0	0.0182325836620391
nonlinear	1.818181818181818	0.3111514310191741	0.8627497290671484	0.5943039162565005	0.4233271691004263	0.0	0.020977261566907483
nonlinear	1.9595959595959593	0.32702603383316253	0.8874891724528766	0.5972571083157369	0.39987791547780893	0.0	0.023695338581211638
nonlinear	2.101010101010101	0.3420710505644402	0.9094652981931204	0.5983635481882978	0.3784742530742102	0.0	0.02635382122821484
nonlinear	2.242424242424242	0.35633980685699346	0.929032874955456	0.5979814797300315	0.35891171606686284	0.0	0.02892501047821689
nonlinear	2.383838383838384	0.3698810759173833	0.9465026929589915	0.5964092585286189	0.34102745572817494	0.0	0.031400953290818906
nonlinear	2.525252525252525	0.38274166416574906	0.9621410433254265	0.5938895792408827	0.3246508694022805	0.0	0.03376863549267364
nonlinear	2.666666666666666	0.3949659759847887	0.9761764539094376	0.5906199680577264	0.3096342949367118	0.0	0.03602379317568446
nonlinear	2.808080808080808	0.4065936297756966	0.9888126406255928	0.5867677199055417	0.2958538523643628	0.0	0.03817126301679154
nonlinear	2.949494949494949	0.41766061538291266	1.0002302463823507	0.5824734661536958	0.283205171858115	0.0	0.04021529061460145
nonlinear	3.090909090909091	0.4281581784635473	1.0107367582887599	0.5779815489536937	0.27196753843025395	0.0	0.04234856500287691
nonlinear	3.232323232323232	0.4381618660962675	1.02032190289593	0.5732557539041547	0.26163162516170163	0.0	0.04438677369944495
nonlinear	3.3737373737373737	0.44770336855675474	1.0290964048544209	0.5683664778314508	0.25210863938078015	0.0	0.04632787997196641
nonlinear	3.5151515151515147	0.45681207297180515	1.0371564361219925	0.5633708545410554	0.24331903482226103	0.0	0.04818060078648629
nonlinear	3.6565656565656566	0.4655176193923518	1.0445762858097662	0.5583076199658988	0.23517525217584653	0.0	0.04994216486574788
nonlinear	3.7979797979797976	0.47384265180937046	1.0514386333401842	0.5532221631034511	0.2276350173157809	0.0	0.05162849076087634
nonlinear	3.9393939393939394	0.4818142820625241	1.057792029565729	0.5481327222690571	0.2206179053362002	0.0	0.053232463857943536
nonlinear	4.08080808080808	0.48945277438248075	1.0636971890165798	0.5430676487495687	0.2140859628809139	0.0	0.054765314054190294
nonlinear	4.222222222222222	0.49677813112053015	1.0692028304560846	0.5380462465533299	0.20799682365847216	0.0	0.056233058294784276
nonlinear	4.363636363636363	0.5038110412588779	1.0743424702978863	0.5330768716684732	0.20229947921628982	0.0	0.05763405760176366
nonlinear	4.505050505050505	0.5105687555636341	1.0791530564809724	0.5281712233707901	0.1969605879259049	0.0	0.058973530434073884
nonlinear	4.646464646464646	0.5170651912372575	1.0836765007754048	0.5233451036626482	0.19196212225154985	0.0	0.06026321813903326
nonlinear	4.787878787878787	0.5233177648458494	1.0879303219159393	0.5185970575428646	0.187261868873796	0.0	0.06149887401213027
nonlinear	4.929292929292929	0.5293403738090674	1.09193935412505	0.5139317682356643	0.18283516944384245	0.0	0.0626842051309394
nonlinear	5.07070707070707	0.5351450846459214	1.0957295590816312	0.5093552714378536	0.17866450057022304	0.0	0.06382348282867831
nonlinear	5.212121212121212	0.540744493530352	1.099317778130399	0.5048677429663645	0.17472588864950162	0.0	0.06492171136667271
nonlinear	5.353535353535353	0.5461496186353421	1.102722115074425	0.50047085246577	0.17100226340103372	0.0	0.06598029625148216
nonlinear	5.494949494949495	0.5513720820550767	1.105952048133542	0.49616096470107457	0.1674711672725478	0.0	0.06699938955569534
nonlinear	5.636363636363636	0.5564195388104773	1.1090313440040722	0.4919446350469625	0.16412779411507789	0.0	0.0679838486417551
nonlinear	5.777777777777778	0.5613025344445203	1.1119649163121854	0.4878161905727668	0.1609508405003354	0.0	0.06893428381779268
nonlinear	5.919191919191919	0.5660291301839829	1.1147656513882633	0.4837758193739835	0.1579300621062708	0.0	0.06985305386165178
nonlinear	6.0606060606060606	0.5706067640412612	1.1174457641643463	0.47982365268291427	0.15505631982791668	0.0	0.07074343077885767
nonlinear	6.202020202020202	0.5750432078301846	1.1200121311082167	0.4759567624270265	0.15231743616883586	0.0	0.07160573376080298
nonlinear	6.3434343434343425	0.5793453218518779	1.1224729795927404	0.4721735099605478	0.14970422879805195	0.0	0.07244158893881392
nonlinear	6.484848484848484	0.5835195287651675	1.1248357680265895	0.46847213072950866	0.14720830249622266	0.0	0.07325250300717298
nonlinear	6.626262626262626	0.5875718474451466	1.1271072681716667	0.4648507683431883	0.14482196872312758	0.0	0.07403986892751606
nonlinear	6.767676767676768	0.5915079234335203	1.1292936397352369	0.46130750394876496	0.14253817535348848	0.0	0.07480497584589468
nonlinear	6.909090909090908	0.5953330565058557	1.1314004974476242	0.45784038116988457	0.14035044557056808	0.0	0.07554901859495994
nonlinear	7.05050505050505	0.5990523896013749	1.1334320447120065	0.4544468698765066	0.1382521292462196	0.0	0.0762725542022522
nonlinear	7.191919191919192	0.6026708484627618	1.135391552715624	0.45112416230304636	0.1362367465185832	0.0	0.07697575973827811
nonlinear	7.333333333333332	0.6061924300903215	1.1372856155332194	0.44787168454636994	0.13430099364606046	0.0	0.07766099282413191
nonlinear	7.474747474747474	0.6096212856605494	1.1391181823323084	0.4446874914995784	0.1324401945986974	0.0	0.07832914646628422
nonlinear	7.616161616161616	0.6129613285363127	1.1408928852435916	0.4415696665870527	0.13065002595536324	0.0	0.07898105300857364
nonlinear	7.757575757575758	0.6162162512376373	1.1426130681335644	0.4385163266731643	0.1289264837432318	0.0	0.07961748872818816
nonlinear	7.898989898989898	0.6193895405626535	1.1442818148837417	0.43552562728870164	0.12726585568949209	0.0	0.08023917856582519
nonlinear	8.04040404040404	0.6224862478082792	1.1458913125527483	0.4325897290056839	0.12565778973749106	0.0	0.08084443662535781
nonlinear	8.181818181818182	0.6255059062368287	1.1474658512468097	0.42971918408685994	0.12411323109667413	0.0	0.08143858413619143
nonlinear	8.323232323232324	0.6284516777135767	1.1490068724660327	0.4269115757603249	0.12262819198354166	0.0	0.08202233570380757
nonlinear	8.464646464646464	0.6313296554802165	1.1504963193327824	0.4241538744171598	0.12118709414976997	0.0	0.0825914017212204
nonlinear	8.606060606060606	0.6341422727310433	1.1519373622752542	0.42144518531822134	0.11978835526492904	0.0	0.08314507280275031
nonlinear	8.747474747474747	0.6368904038948605	1.1533421134003041	0.41878958896783236	0.11843581971148329	0.0	0.08368625713257033
nonlinear	8.88888888888889	0.6395765687600435	1.154711553660299	0.41618510026266603	0.11712672306854549	0.0	0.08421669658125289
nonlinear	9.03030303030303	0.6422030323844866	1.1560473839511303	0.4136302483975616	0.11585894417384311	0.0	0.0847368257404757
nonlinear	9.171717171717171	0.644771947623252	1.1573511922161908	0.41112360992686486	0.11463049681138839	0.0	0.08524705423199014
nonlinear	9.313131313131313	0.6472853625383483	1.1586244593160346	0.4086638061218573	0.11343951758877746	0.0	0.08574776817698991
nonlinear	9.454545454545453	0.6497452258957965	1.1598685732190732	0.40624950510341123	0.11228425963271843	0.0	0.08623933252202796
nonlinear	9.595959595959595	0.652153155445339	1.1610864232656841	0.40388024858822574	0.1111640041047753	0.0	0.08672263675626636
nonlinear	9.737373737373737	0.6545114218250094	1.1622758866060505	0.401553043510601	0.11007527447368623	0.0	0.08719689013493312
nonlinear	9.878787878787879	0.6568214458871446	1.1634398642719619	0.39926761041810854	0.10901763753552128	0.0	0.08766297222137885
nonlinear	10.020202020202019	0.6590848361367245	1.1645794319223086	0.39702278786559414	0.10798972738256098	0.0	0.08812117568262601
nonlinear	10.16161616161616	0.661303128021319	1.165695601158302	0.39481745379162503	0.10699025677121023	0.0	0.0885717779477943
nonlinear	10.303030303030303	0.6634777876018166	1.166789327536519	0.392650525905178	0.10601801310814904	0.0	0.08901504267167518
nonlinear	10.444444444444445	0.6656102153129908	1.167861515742699	0.39052096079344534	0.10507185388459514	0.0	0.08945122130742111
nonlinear	10.585858585858585	0.6677017514405483	1.1689130105401182	0.3884277461208372	0.1041506957063993	0.0	0.08988055126529623
nonlinear	10.727272727272727	0.6697538635670215	1.1699432958373923	0.386369253295964	0.10325287607618347	0.0	0.09030249138029144
nonlinear	10.868686868686869	0.6717692480127372	1.1709426158377119	0.3843393753303447	0.10237245407630738	0.0	0.09071158752667964
nonlinear	11.01010101010101	0.6737473867746908	1.1719236032688292	0.382343138066876	0.10151432213139967	0.0	0.09111455597702733
nonlinear	11.15151515151515	0.6756894062579673	1.1728869371666062	0.3803796589847764	0.10067760477807905	0.0	0.09151159089170145
nonlinear	11.292929292929292	0.6775963862128955	1.173833260854309	0.37844808528293	0.09986147203728162	0.0	0.09190287743180155
nonlinear	11.434343434343434	0.6794693621670138	1.1747631842611204	0.37654759275392685	0.09906513651264942	0.0	0.09228859231198176
nonlinear	11.575757575757574	0.6813093275890492	1.175677286922006	0.37467738510745646	0.09828785102676485	0.0	0.09266890439975614
nonlinear	11.717171717171716	0.6831172361746527	1.1765761189002562	0.37283669240801365	0.0975289056922984	0.0	0.09304397502247243
nonlinear	11.858585858585858	0.6848940040503263	1.1774602011550868	0.3710247693760768	0.09678762500824103	0.0	0.09341395811690505
nonlinear	12.0	0.68664051123629	1.1783300303790443	0.36924089591450426	0.09606336700601627	0.0	0.09377900116075287
nonlinear	12.0	0.68664051123629	1.1783300303790443	0.36924089591450426	0.09606336700601627	0.0	0.09377900116075287
nonlinear	21.99498746867168	0.7643962921094601	1.2209221166402529	0.28765377772600975	0.06797464344607068	0.0	0.11277268290090514
nonlinear	31.98997493734336	0.8026091922958625	1.2464295830857037	0.24603374215161844	0.056379744900619005	0.0	0.12480647463762523
nonlinear	41.984962406015036	0.8264477435787079	1.26460326164376	0.21947474953600024	0.04958690496972309	0.0	0.1335332912680662
nonlinear	51.97994987468672	0.8432063556374565	1.277887922218036	0.2003647044114444	0.044857164482569004	0.0	0.13995333491635015
nonlinear	61.9749373433584	0.855774469248582	1.2891409022587008	0.18592703084162296	0.04142560943489384	0.0	0.14543144870099312
nonlinear	71.96992481203007	0.8656741810464617	1.2985839864851203	0.17443335746456437	0.03874636570609806	0.0	0.15004699944452243
nonlinear	81.96491228070175	0.8737646939268205	1.3061397697745052	0.16488095361183683	0.036517700982572454	0.0	0.1537414484186971
nonlinear	91.95989974937343	0.8805097752807766	1.3129955219955045	0.15689012997857693	0.03468889579246587	0.0	0.15710461419613334
nonlinear	101.95488721804512	0.8862462791945901	1.319286962408564	0.1500738007840411	0.033152608960555593	0.0	0.16019863089632003
nonlinear	111.9498746867168	0.8912036066518542	1.3251120669728167	0.14416741366874913	0.031837852937398894	0.0	0.16306891185844405
nonlinear	121.94486215538848	0.8955437543898652	1.3305534691937828	0.1389846199755227	0.030696256664436775	0.0	0.1657527212995057
nonlinear	131.93984962406014	0.8994143607309961	1.3348975795105373	0.13427152639371334	0.029634862888377654	0.0	0.16789397147501464
nonlinear	141.93483709273184	0.9028801499096424	1.3387670361555701	0.13002085385734136	0.02867682067697725	0.0	0.1698008561423177
nonlinear	151.9298245614035	0.906000241380518	1.3424450353282589	0.12618950928077824	0.027820509028321314	0.0	0.17161575790907557
nonlinear	161.9248120300752	0.9088287033931738	1.345952284801138	0.12271221497623999	0.027048997235158707	0.0	0.17334831051460564
nonlinear	171.91979949874687	0.9114084503040569	1.349306129894141	0.1195371210615574	0.026349046681096767	0.0	0.1750066409089106
nonlinear	181.91478696741854	0.9137740377016149	1.3525212647311349	0.11662244758047095	0.025710138809138937	0.0	0.17659767501297305
nonlinear	191.90977443609023	0.9159536465744558	1.3556102542400914	0.1139340985351546	0.025123797539366874	0.0	0.17812736630996856
nonlinear	201.9047619047619	0.9179705210596873	1.3585839124061616	0.1114439304313688	0.02458310579224061	0.0	0.17960086572868506
nonlinear	211.8997493734336	0.9198440275200743	1.3614516356678739	0.10912847984134388	0.024082356614599655	0.0	0.1810226674787516
nonlinear	221.89473684210526	0.9215904482134295	1.3642216701441912	0.10696800969353265	0.023616795516868384	0.0	0.1823967261551442
nonlinear	231.88972431077696	0.9232235869944145	1.3669012487910968	0.10494577481503578	0.02318242329628512	0.0	0.18372652623404487
nonlinear	241.88471177944862	0.9247552388737549	1.3694965907623617	0.10304744383512097	0.022775840973154823	0.0	0.1850151027230588
nonlinear	251.8796992481203	0.926195600682741	1.3720112294171254	0.10126046464366499	0.02239405415154575	0.0	0.18626452124449852
nonlinear	261.874686716792	0.9275689993073155	1.3738600388773847	0.09951005742757939	0.022005162307113985	0.0	0.18718167207618475
nonlinear	271.8696741854637	0.928868362309179	1.3755816767057731	0.09784737744156709	0.021634928494136053	0.0	0.18803433727078236
nonlinear	281.8646616541353	0.9300981893481746	1.3772649045680319	0.09627331057651899	0.021285621502877362	0.0	0.18886838832557512
nonlinear	291.859649122807	0.9312644883243906	1.3789115074466882	0.09478018801973404	0.020955326064716874	0.0	0.1896846547158876
nonlinear	301.8546365914787	0.9323725640620182	1.3805231524455648	0.09336124105291314	0.02064236323317314	0.0	0.1904839157448006
nonlinear	311.8496240601504	0.9334271207076645	1.3821013978842707	0.09201046953111768	0.02034525427446574	0.0	0.19126690360186452
nonlinear	321.84461152882204	0.9344323464330069	1.3836477033103205	0.09072253326941677	0.020062691124260748	0.0	0.19203430690480197
nonlinear	331.83959899749374	0.9353919840675603	1.385163434766576	0.08949266126243186	0.019793511843342493	0.0	0.1927867728134802
nonlinear	341.83458646616543	0.9363093901938111	1.3866498729288868	0.08831657599451515	0.019536680355506306	0.0	0.1935249101500262
nonlinear	351.8295739348371	0.9371875849480312	1.3881082196909325	0.08719042963227631	0.01929126948022921	0.0	0.1942492920506831
nonlinear	361.82456140350877	0.9380292941901189	1.3895396042057409	0.08611075002341254	0.019056446673790313	0.0	0.19496045845617022
nonlinear	371.81954887218046	0.9388369853870587	1.390945088419232	0.08507439476878438	0.018831461983248234	0.0	0.19565891843669397
nonlinear	381.81453634085216	0.9396128982884238	1.3923256721332367	0.08407851197874852	0.018615637819308424	0.0	0.19634515235355646
nonlinear	391.8095238095238	0.940359071264349	1.3936822976357526	0.08312050659343222	0.018408360232748153	0.0	0.19701961386292122
nonlinear	401.8045112781955	0.9410773640127423	1.3950158539349358	0.08219801135786162	0.01820907144039967	0.0	0.19768273176949164
nonlinear	411.7994987468672	0.9417694772128569	1.3963271806315465	0.0813088617100726	0.01801726339488413	0.0	0.19833491173898826
nonlinear	421.7944862155388	0.9424369695977853	1.397617071522171	0.08045107397868496	0.017832472232426892	0.0	0.19897653789826852
nonlinear	431.7894736842105	0.943081272843003	1.398886277664239	0.07962282636203792	0.01765427345107108	0.0	0.19960797423580268
nonlinear	441.7844611528822	0.9437036004776314	1.4001406888898138	0.07882287960926541	0.017482489762295647	0.0	0.20023403065460638
nonlinear	451.7794486215539	0.9443016338176247	1.4015589956097128	0.07806454616367198	0.0173231666911582	0.0	0.20093894894623035
nonlinear	461.77443609022555	0.9448806459999877	1.4029368561895996	0.07732897321597892	0.017168452783775816	0.0	0.2016262775362514
nonlinear	471.76942355889724	0.9454409509196448	1.4043112483040543	0.07661788632031585	0.01701927066196985	0.0	0.20230911003120788
nonlinear	481.76441102756894	0.9459841650527249	1.4056490444738226	0.075927306780093	0.016874240606457556	0.0	0.2029759342402065
nonlinear	491.7593984962406	0.9465108743440971	1.406966207479474	0.07525739226547876	0.016733624986121156	0.0	0.20363245930111695
nonlinear	501.7543859649123	0.9470219076898545	1.4082631293669772	0.07460709406457809	0.01659718937230733	0.0	0.204278924114496
nonlinear	511.74937343358397	0.9475180259749809	1.4095407747647832	0.07397548232841064	0.01646473456685396	0.0	0.2049157630960007
nonlinear	521.7443609022557	0.9479999531527968	1.4107992938763083	0.07336162937356917	0.016336051255117664	0.0	0.20554312074686154
nonlinear	531.7393483709274	0.9484683529963184	1.4120394988541154	0.07276472101020579	0.016210965058718683	0.0	0.20616136887975944
nonlinear	541.734335839599	0.9489238506222598	1.41326192761133	0.07218397732454933	0.01608930592174828	0.0	0.20677077911675937
nonlinear	551.7293233082706	0.9493670337639715	1.4144669598664594	0.07161865782089637	0.015970910926706952	0.0	0.20737156390061898
nonlinear	561.7243107769424	0.9497984506905655	1.415655110070006	0.0710680798133324	0.0158556321836373	0.0	0.2079639791264361
nonlinear	571.719298245614	0.9502186135270161	1.4168270119255477	0.07053161304602869	0.01574333525575832	0.0	0.20854831884026376
nonlinear	581.7142857142857	0.9506280092041206	1.4179829472577548	0.07000864102072381	0.015633884550298356	0.0	0.20912475096867528
nonlinear	591.7092731829574	0.9510268035686416	1.4191401178430172	0.06949982775474725	0.015527637316689219	0.0	0.20969934155711367
nonlinear	601.704260651629	0.9514160102839684	1.4202651777923059	0.0690021487918992	0.01542350762684313	0.0	0.2102605222970579
nonlinear	611.6992481203008	0.9517957896392771	1.4213724477873748	0.0685161364740782	0.015321792007646915	0.0	0.21081335194173068
nonlinear	621.6942355889724	0.9521721273681366	1.4221289213631194	0.06801740091704454	0.015212256567296453	0.0	0.2111890549332131
nonlinear	631.6892230576441	0.9525411358910083	1.422781294036083	0.06752358409047382	0.015102517072153744	0.0	0.21151348775783538
nonlinear	641.6842105263158	0.952901498666225	1.4234280815581954	0.06704132939780148	0.014995452309805118	0.0	0.21183518333398146
nonlinear	651.6791979949875	0.9532535483138463	1.4240694194958354	0.06657019231619096	0.01489095566090073	0.0	0.21215419687748102
nonlinear	661.6741854636591	0.9535978693171221	1.4246888884369107	0.0661085999836936	0.014788480314209918	0.0	0.21246473985062442
nonlinear	671.6691729323309	0.9539342216671816	1.4253195537085417	0.0656584546145694	0.014688822565272985	0.0	0.21277849757483802
nonlinear	681.6641604010025	0.9542631614227323	1.42594490198812	0.06521821180230851	0.014591440046025604	0.0	0.21308964346475154
nonlinear	691.6591478696741	0.9545849579880954	1.4265650039376898	0.06478750958654303	0.014496246166238003	0.0	0.21339821075660123
nonlinear	701.6541353383459	0.9548998672379972	1.4271799302332602	0.06436600432878586	0.014403158890802098	0.0	0.213704232818356
nonlinear	711.6491228070175	0.9552081323793715	1.4277897514060456	0.06395336953506964	0.01431210043631282	0.0	0.21400774306116047
nonlinear	721.6441102756893	0.9555099847469769	1.428394537705353	0.06354929476984604	0.014222996991973321	0.0	0.2143087748623766
nonlinear	731.6390977443609	0.955805644538758	1.4289943589803331	0.06315348465288642	0.014135778462540301	0.0	0.2146073614987947
nonlinear	741.6340852130326	0.9560953214962692	1.4295892845784646	0.06276565793179602	0.014050378231297072	0.0	0.21490353608885682
nonlinear	751.6290726817043	0.9563792155349502	1.4301793832585574	0.062385546623479386	0.013966732941230142	0.0	0.21519733154272802
nonlinear	761.624060150376	0.9566575173285633	1.430764723116718	0.06201289521858928	0.013884782292784476	0.0	0.2154887805193822
nonlinear	771.6190476190476	0.9569304085687418	1.4313453903296904	0.06164746115851457	0.013804469320570112	0.0	0.21577792196860396
nonlinear	781.6140350877193	0.9571980628781435	1.4319214623556402	0.06128901239518297	0.013725739548088027	0.0	0.21606479172590642
nonlinear	791.609022556391	0.9574606467868095	1.4324929734212852	0.06093732457178152	0.013648539997101028	0.0	0.2163494104562523
nonlinear	801.6040100250626	0.9577183190557629	1.433059988530149	0.06059218520898386	0.013572820862499335	0.0	0.21663180953108574
nonlinear	811.5989974937344	0.9579712315629076	1.4336225717920263	0.06025339109603589	0.013498534587436752	0.0	0.2169120199326736
nonlinear	821.593984962406	0.9582195296822744	1.4341807863996985	0.05992074777642494	0.013425635734457892	0.0	0.21719007223884454
nonlinear	831.5889724310777	0.958463352638023	1.434734694611016	0.05959406906805159	0.013354080865541282	0.0	0.21746599661063515
nonlinear	841.5839598997494	0.9587028338351681	1.4352843577354713	0.05927317661518582	0.013283828430332979	0.0	0.21773982278243154
nonlinear	851.578947368421	0.9589381011688161	1.4358298361247468	0.05895789946974977	0.013214838661910045	0.0	0.21801158005438065
nonlinear	861.5739348370928	0.9591692773135416	1.4363711891668416	0.05864807369968975	0.013147073479502924	0.0	0.218281297286737
nonlinear	871.5689223057644	0.9593964799943968	1.4369084752832464	0.05834354202238408	0.013080496397611805	0.0	0.218549002895961
nonlinear	881.5639097744361	0.9596198222409149	1.4374417519287472	0.05804415346121352	0.01301507244104772	0.0	0.2188147248523003
nonlinear	891.5588972431078	0.9598394126253549	1.4379710755936281	0.05774976302359033	0.012950768065422226	0.0	0.219078490678745
nonlinear	901.5538847117795	0.9600553554879223	1.4384965016932278	0.057460231392003354	0.012887551080124944	0.0	0.21934032741134224
nonlinear	911.5488721804511	0.9602677511459636	1.439018084633472	0.057175424644115874	0.012825390579967188	0.0	0.21960026162106994
nonlinear	921.5438596491229	0.9604766960842299	1.4395358783408747	0.056895214017321415	0.012764256891422122	0.0	0.2198583195969285
nonlinear	931.5388471177945	0.9606822831512476	1.440049935505549	0.056619475612271326	0.012704121493937312	0.0	0.2201145270830714
nonlinear	941.5338345864661	0.9608846017299811	1.4405603078894924	0.0563480901750785	0.012644956969031996	0.0	0.22036890938579726
nonlinear	951.5288220551379	0.9610837379025052	1.4410670463374113	0.056080942875329345	0.012586736946080573	0.0	0.22062149137755976
nonlinear	961.5238095238095	0.9612797746052082	1.4415702007884437	0.05581792309694382	0.012529436051330174	0.0	0.22087229750146758
nonlinear	971.5187969924812	0.9614727917132897	1.442069824920519	0.05555892450869269	0.012473029959955226	0.0	0.2211213533765847
nonlinear	981.5137844611529	0.9616628661112717	1.442565981374956	0.0553038451712964	0.01241749545984078	0.0	0.22136868759870007
nonlinear	991.5087719298245	0.9618500724104828	1.4430586976127495	0.055052584821349365	0.012362809460279433	0.0	0.22161431649697827
nonlinear	1001.5037593984963	0.9620347008693635	1.4435314026472488	0.05480410150597009	0.012308597415824286	0.0	0.2218525304264724
nonlinear	1011.4987468671679	0.9622163813813149	1.4440174680606188	0.05456020529192167	0.012255547615874524	0.0	0.22209485088631836
nonlinear	1021.4937343358396	0.9623954016975064	1.4445002281698682	0.054319850828188285	0.01220328302032812	0.0	0.2223355324243502
nonlinear	1031.4887218045114	0.9625718264048259	1.4449797270334384	0.05408295206491488	0.0121517840379347	0.0	0.222574596666148
nonlinear	1041.483709273183	0.9627457179125195	1.4454560079095706	0.053849425863706585	0.012101031758741982	0.0	0.22281206485305807
nonlinear	1051.4786967418547	0.9629171365457592	1.445929113271081	0.05361919187194303	0.012051007923894333	0.0	0.22304795784878687
nonlinear	1061.4736842105262	0.9630861406343418	1.4463990848200385	0.05339217240366357	0.012001694897039472	0.0	0.2232822961460119
nonlinear	1071.468671679198	0.9632527865968162	1.4468659635024157	0.05316829232662636	0.011953075637269366	0.0	0.22351509987303178
nonlinear	1081.4636591478697	0.9634171290203126	1.4473297895226716	0.05294747895516598	0.011905133673469417	0.0	0.22374638880039321
nonlinear	1091.4586466165413	0.9635792207363327	1.4477906023582616	0.05272966194850212	0.011857853080015857	0.0	0.22397618234753622
nonlinear	1101.453634085213	0.9637391128927407	1.44824844077393	0.05251477321416775	0.011811218453732356	0.0	0.22420449958937796
nonlinear	1111.4486215538848	0.9638968550221757	1.4487033428359724	0.05230274681626581	0.011765214892008734	0.0	0.22443135926287733
nonlinear	1121.4436090225563	0.9640524951070966	1.4491553459262556	0.05209351888826124	0.011719827972048874	0.0	0.22465677977354065
nonlinear	1131.438596491228	0.9642060796416527	1.4496044867560383	0.05188702755004851	0.01167504373115429	0.0	0.22488077920185656
nonlinear	1141.4335839598998	0.9643576536905604	1.4500508013797302	0.0516832128290568	0.011630848647979638	0.0	0.22510337530968255
nonlinear	1151.4285714285713	0.9645072609451576	1.450494325208284	0.051482016585147346	0.011587229624729517	0.0	0.22532458554654256
nonlinear	1161.423558897243	0.9646549437767937	1.4509350930224825	0.051283382439102666	0.011544173970214495	0.0	0.22554442705582228
nonlinear	1171.4185463659148	0.9648007432877028	1.451373138985978	0.05108725570450002	0.011501669383735192	0.0	0.22576291668093018
nonlinear	1181.4135338345866	0.9649446993594999	1.4518084966581317	0.050893583322783306	0.011459703939734243	0.0	0.22598007097131098
nonlinear	1191.408521303258	0.9650868506994312	1.4522411990065334	0.050702313801352095	0.01141826607318345	0.0	0.22619590618838986
nonlinear	1201.4035087719299	0.9652272348844982	1.4526712784194311	0.050513397154514535	0.011377344565665169	0.0	0.2264104383114337
nonlinear	1211.3984962406016	0.9653658884035717	1.4530987667178488	0.050326784847138255	0.01133692853209462	0.0	0.2266236830432808
nonlinear	1221.3934837092731	0.9655028466976039	1.453523695167413	0.05014242974085552	0.011297007408069288	0.0	0.226835655815988
nonlinear	1231.388471177945	0.9656381441980362	1.4539460944900982	0.04996028604269722	0.011257570937797941	0.0	0.22704637179638204
nonlinear	1241.3834586466166	0.9657718143635019	1.4543659948755592	0.04978030925601088	0.01121860916257202	0.0	0.22725584589148348
nonlinear	1251.3784461152882	0.9659038897149084	1.454783425992392	0.049602456133560034	0.011180112409776065	0.0	0.2274640927538522
nonlinear	1261.37343358396	0.9660344018689858	1.4551984169990284	0.049426684632677	0.011142071282374636	0.0	0.22767112678681112
nonlinear	1271.3684210526317	0.9661633815703792	1.4556109965544954	0.04925295387237457	0.011104476648880111	0.0	0.22787696214957914
nonlinear	1281.3634085213032	0.9662908587223586	1.4560211928288878	0.04908122409230887	0.011067319633753923	0.0	0.22808161276228459
nonlinear	1291.358395989975	0.9664168624162177	1.4564290335136507	0.048911456613504	0.011030591608239956	0.0	0.22828509231089839
nonlinear	1301.3533834586467	0.9665414209594254	1.456834545831582	0.04874361380074557	0.010994284181585174	0.0	0.22848741425204064
nonlinear	1311.3483709273182	0.9666645619025933	1.4572377565466985	0.048577659026566265	0.010958389192644469	0.0	0.2286885918177035
nonlinear	1321.34335839599	0.9667863120653175	1.457638691973803	0.04841355663673667	0.01092289870184806	0.0	0.2288886380198671
nonlinear	1331.3383458646617	0.9669066975117238	1.4580373823254809	0.04825127213251162	0.01088780506168082	0.0	0.22908756713149228
nonlinear	1341.3333333333333	0.9670257436296548	1.4584338569017554	0.04809077189666989	0.01085310082114575	0.0	0.22928539304855902
nonlinear	1351.328320802005	0.967143475286649	1.4588281322600698	0.04793202258013464	0.010818778507375315	0.0	0.2294821252674467
nonlinear	1361.3233082706768	0.9672599166158647	1.4592202330179205	0.047774992104824	0.010784830993538011	0.0	0.22967777596704703
nonlinear	1371.3182957393483	0.967375091133596	1.4596101833881474	0.047619649213513554	0.010751251338983601	0.0	0.22987235712777584
nonlinear	1381.31328320802	0.9674890217594142	1.45999800718737	0.047465963442967204	0.010718032783016924	0.0	0.23006588053561347
nonlinear	1391.3082706766918	0.9676017308355123	1.4603837278441656	0.04731390509813328	0.010685168738926627	0.0	0.23025835778606496
nonlinear	1401.3032581453633	0.967713240145287	1.4607673684070694	0.04716344522736007	0.010652652788248352	0.0	0.23044980028803314
nonlinear	1411.298245614035	0.9678235709311962	1.4611489515523537	0.04701455559858135	0.01062047867527878	0.0	0.23064021926759667
nonlinear	1421.2932330827068	0.9679327439119213	1.4615284995917146	0.04686720867643294	0.010588640301773667	0.0	0.2308296257717162
nonlinear	1431.2882205513786	0.968040779298871	1.4619060344796488	0.046721377600247395	0.01055713172188873	0.0	0.23101803067183654
nonlinear	1441.28320802005	0.9681476968120508	1.4622815778208516	0.04657703616290247	0.010525947137296526	0.0	0.2312054446674326
nonlinear	1451.2781954887218	0.9682535156953325	1.4626551508772105	0.04643415879046449	0.010495080892498815	0.0	0.23139187828945312
nonlinear	1461.2731829573936	0.968358254723153	1.4630267753138861	0.04629272055768891	0.010464527482955906	0.0	0.23157734215428677
nonlinear	1471.2681704260651	0.9684619322375095	1.4633964710983214	0.04615269706888828	0.010434281514627828	0.0	0.23176184625225082
nonlinear	1481.2631578947369	0.9685645661412073	1.4637642583793171	0.046014064529147705	0.010404337732010502	0.0	0.2319454005859929
nonlinear	1491.2581453634086	0.9686661739151066	1.4641301571160468	0.04587679970872191	0.010374691007582317	0.0	0.2321280150455027
nonlinear	1501.2531328320802	0.9687667726321234	1.4644941869580745	0.04574087992019511	0.010345336335778584	0.0	0.23230969936837226
nonlinear	1511.248120300752	0.9688663789693999	1.4648563672514925	0.045606283002269585	0.010316268829270146	0.0	0.23249046314278055
nonlinear	1521.2431077694237	0.9689650092200314	1.4652167170450296	0.0454729873041484	0.01028748371539345	0.0	0.23267031581045927
nonlinear	1531.2380952380952	0.969062679307207	1.465575254827435	0.04534097165801815	0.010258976328235275	0.0	0.23284926657870428
nonlinear	1541.233082706767	0.9691594049276429	1.465931985929585	0.045210214781670685	0.010230741896521518	0.0	0.233027320159247
nonlinear	1551.2280701754387	0.9692552012694728	1.4662869302257333	0.04508069655099269	0.010202776001642917	0.0	0.23320448614413744
nonlinear	1561.2230576441102	0.9693500830707974	1.4666401177581314	0.04495239777432265	0.010175074497927275	0.0	0.2333807775205538
nonlinear	1571.218045112782	0.9694440648664036	1.4669915661646227	0.04482529913725927	0.010147633136485161	0.0	0.23355620303631291
nonlinear	1581.2130325814537	0.9695371608691266	1.4673412928192546	0.04469938175324082	0.01012044776420283	0.0	0.2337307713091581
nonlinear	1591.2080200501252	0.9696293849789682	1.4676893148374766	0.04457462715141091	0.010093514320981396	0.0	0.23390449082925788
nonlinear	1601.203007518797	0.969720750791903	1.4680356490810735	0.044451017264896246	0.010066828837053513	0.0	0.2340773699616428
nonlinear	1611.1979949874687	0.9698112716139804	1.4683803116184515	0.044328534394828256	0.01004038742162342	0.0	0.23424941676467262
nonlinear	1621.1929824561403	0.9699009605564357	1.4687233092402714	0.044207160816505206	0.01001418612385864	0.0	0.23442063612625114
nonlinear	1631.187969924812	0.9699898303887599	1.4690646544822343	0.04408687945088975	0.009988221173968201	0.0	0.23459103483934457
nonlinear	1641.1829573934838	0.9700778934284128	1.4694043773127066	0.04396767437470757	0.009962489165927948	0.0	0.23476062554462898
nonlinear	1651.1779448621553	0.9701651618733197	1.469742493388245	0.043849529378141794	0.009936986544534246	0.0	0.23492941601337064
nonlinear	1661.172932330827	0.9702516476642857	1.470079018139676	0.04373242859295996	0.00991170983073405	0.0	0.2350974139053216
nonlinear	1671.1679197994988	0.9703373624919294	1.4704139667762777	0.043616356483288946	0.009886655619543844	0.0	0.2352646267708045
nonlinear	1681.1629072681706	0.9704223178033873	1.470747354290008	0.043501297836698836	0.009861820578019726	0.0	0.2354310620527508
nonlinear	1691.157894736842	0.9705065248088023	1.4710791954594813	0.04338723775557131	0.009837201443311412	0.0	0.23559672708867885
nonlinear	1701.1528822055138	0.9705899946951413	1.4714094840870087	0.04327416073261834	0.009812794695518096	0.0	0.23576162211366436
nonlinear	1711.1478696741856	0.9706727381136171	1.4717382447416825	0.04316205293174482	0.009788597368913134	0.0	0.23592575770350352
nonlinear	1721.142857142857	0.9707547654901842	1.4720655025718652	0.043050900836523985	0.009764606572338746	0.0	0.23608914459429314
nonlinear	1731.1378446115289	0.9708360871479473	1.4723912715327376	0.04294069072710377	0.009740819304748223	0.0	0.23625178971777977
nonlinear	1741.1328320802006	0.9709167132024508	1.4727155653854023	0.042831409159318524	0.0097172326263356	0.0	0.23641369990970199
nonlinear	1751.1278195488721	0.9709966535670187	1.4730383977004147	0.04272304295758882	0.009693843656928883	0.0	0.2365748819115222
nonlinear	1761.122807017544	0.9710759181157156	1.4733597657861914	0.04261557851060991	0.009670649327629769	0.0	0.2367353369614583
nonlinear	1771.1177944862156	0.9711545164648736	1.473679673290974	0.04250900275196524	0.009647646729150416	0.0	0.2368950684066169
nonlinear	1781.1127819548872	0.9712324576941281	1.4739981593906342	0.04240330440904733	0.009624833553898713	0.0	0.23705409152140436
nonlinear	1791.107769423559	0.9713097509582511	1.4743152369165853	0.04229847131318184	0.009602207144919349	0.0	0.23721241268305387
nonlinear	1801.1027568922307	0.971386405234102	1.4746309185265079	0.042194491531981404	0.009579764897619823	0.0	0.23737003818276559
nonlinear	1811.0977443609022	0.9714624296704205	1.474945181007244	0.042091351835268576	0.009557503718997135	0.0	0.23752696222318437
nonlinear	1821.092731829574	0.9715378327460561	1.4752580524734928	0.041989041432228105	0.009535421348245067	0.0	0.23768319624519463
nonlinear	1831.0877192982457	0.9716126227307484	1.4755695656422747	0.041887549946912905	0.009513515641588055	0.0	0.2378387532060464
nonlinear	1841.0827067669172	0.9716868080176115	1.4758797236576477	0.041786865958833415	0.009491784058400284	0.0	0.2379936360938328
nonlinear	1851.077694235589	0.9717603973054049	1.4761884810282149	0.041686976206574675	0.009470223382427338	0.0	0.2381478315329674
nonlinear	1861.0726817042607	0.9718333979477309	1.4764959164221148	0.04158787290966203	0.00944883230234553	0.0	0.2383013678450927
nonlinear	1871.0676691729323	0.9719058182996061	1.476801988101886	0.041489543389237334	0.009427607754871635	0.0	0.23845423287133005
nonlinear	1881.062656641604	0.9719776659972301	1.4771067139762066	0.041391977696775134	0.009406547613347662	0.0	0.2386064344708132
nonlinear	1891.0576441102758	0.9720489488955343	1.4774100736939644	0.04129516447207246	0.009385649229794646	0.0	0.23875796763233026
nonlinear	1901.0526315789473	0.9721196743807984	1.477712081345973	0.04119909399935388	0.009364910510868192	0.0	0.2389088388900184
nonlinear	1911.047619047619	0.9721898505012911	1.4780126661152386	0.041103753205650045	0.00934432816025673	0.0	0.2390590262587719
nonlinear	1921.0426065162908	0.9722594855993643	1.4783117106800712	0.04100912729874897	0.009323898257257626	0.0	0.2392084921464467
nonlinear	1931.0375939849623	0.9723285886722444	1.4786090123812932	0.040915198174529294	0.009303615699901919	0.0	0.23935717034019727
nonlinear	1941.032581453634	0.9723971788765636	1.4789032639626367	0.04082190225402687	0.009283459418570405	0.0	0.23950462415073298
nonlinear	1951.0275689223058	0.972465918142349	1.4791240706717315	0.04072632323949749	0.009262277633849594	0.0	0.2396139705787807
nonlinear	1961.0225563909776	0.9725350191211384	1.4792486823936601	0.040627536777023125	0.009239738137132941	0.0	0.23967600658194096
nonlinear	1971.017543859649	0.9726035918117848	1.4793731987388825	0.04052951201535603	0.009217378115817753	0.0	0.2397379981903823
nonlinear	1981.0125313283208	0.972671642918147	1.4794976175574321	0.04043223919436029	0.009195195198941405	0.0	0.23979994398916987
nonlinear	1991.0075187969926	0.9727391790419814	1.479621934988273	0.04033570865527239	0.009173187033341388	0.0	0.23986184199835922
nonlinear	2001.0025062656641	0.9728062066685026	1.479746147297605	0.04023991091269059	0.009151351309469601	0.0	0.23992369030267124
nonlinear	2010.9974937343359	0.9728727321690189	1.4798702508747916	0.04014483665058162	0.00912968576035529	0.0	0.23998548704952485
nonlinear	2020.9924812030076	0.9729387618034919	1.479994242228754	0.040050476718412775	0.009108188160610639	0.0	0.2400472304471287
nonlinear	2030.9874686716792	0.9730043017230287	1.4801181179842098	0.0399568221273804	0.009086856325444126	0.0	0.24010891876261664
nonlinear	2040.982456140351	0.9730693579723041	1.4802418748782553	0.039863864046751726	0.009065688109725412	0.0	0.24017055032028953
nonlinear	2050.977443609023	0.9731340876731189	1.4803488491245191	0.03977092239377862	0.00904444503517934	0.0	0.24022643265389948
nonlinear	2060.972431077694	0.9731981930168174	1.4804724596659231	0.03967933710788362	0.009023599843212493	0.0	0.24028798245748664
nonlinear	2070.967418546366	0.9732618322277455	1.480595940911348	0.03958842267100658	0.009002912033497817	0.0	0.24034947032203327
nonlinear	2080.9624060150377	0.9733250109474256	1.4807192900377677	0.039498170851693146	0.008982379611200311	0.0	0.240410894792669
nonlinear	2090.9573934837094	0.9733877347221302	1.480842504318045	0.039408573559656795	0.008962000616770816	0.0	0.2404722544633867
nonlinear	2100.952380952381	0.9734500090049418	1.480965581118	0.03931962284267399	0.008941773125153155	0.0	0.24053354797556048
nonlinear	2110.9473684210525	0.9735118391577566	1.4810885178937416	0.03923131088356927	0.008921695245004002	0.0	0.24059477401655133
nonlinear	2120.9423558897242	0.9735732304532385	1.4812113121888348	0.03914362999727052	0.008901765117939303	0.0	0.24065593131834281
nonlinear	2130.937343358396	0.9736341880767194	1.481333961631822	0.03905657262795274	0.008881980917802316	0.0	0.24071701865621228
nonlinear	2140.9323308270677	0.9736947171280519	1.481456463933675	0.03897013134625131	0.008862340849945971	0.0	0.24077803484746665
nonlinear	2150.9273182957395	0.9737548226234138	1.4815788168853221	0.03888429884654794	0.008842843150537594	0.0	0.2408389787501844
nonlinear	2160.9223057644112	0.9738145094970656	1.481701018355407	0.038799067944333736	0.008823486085884388	0.0	0.24089984926204747
nonlinear	2170.9172932330825	0.9738737826030643	1.4818230662878584	0.03871443157363038	0.008804267951770039	0.0	0.24096064531914735
nonlinear	2180.9122807017543	0.9739326467169327	1.481944958699776	0.038630382784487646	0.008785187072818317	0.0	0.24102136589488804
nonlinear	2190.907268170426	0.9739911065372859	1.4820666936792957	0.038546914740541685	0.00876624180186742	0.0	0.24108200999889057
nonlinear	2200.902255639098	0.9740491666874188	1.4821882693834405	0.03846402071663285	0.008747430519362095	0.0	0.2411425766759283
nonlinear	2210.8972431077696	0.9741068317168511	1.4823096840362033	0.038381694096490705	0.008728751632757652	0.0	0.24120306500491606
nonlinear	2220.8922305764413	0.9741641061028357	1.4824309359265517	0.03829992837047242	0.008710203575953954	0.0	0.24126347409792462
nonlinear	2230.8872180451126	0.974220994251829	1.482552023406524	0.0382187171333594	0.008691784808720885	0.0	0.2413238030992056
nonlinear	2240.8822055137844	0.9742775005009242	1.4826729448894558	0.03813805408221225	0.008673493816160763	0.0	0.2413840511842791
nonlinear	2250.877192982456	0.9743336291192504	1.48279369884816	0.038057933014275465	0.00865532910817023	0.0	0.24144421755901824
nonlinear	2260.872180451128	0.9743893843093357	1.4829142838132603	0.03797834782493802	0.008637289218923627	0.0	0.24150430145879237
nonlinear	2270.8671679197996	0.9744447702084391	1.4830346983714962	0.03789929250574177	0.008619372706365553	0.0	0.24156430214760363
nonlinear	2280.8621553884714	0.9744997908898485	1.4831549411640623	0.03782076114243803	0.008601578151719884	0.0	0.24162421891727365
nonlinear	2290.8571428571427	0.9745544503641472	1.4832750108851565	0.03774274791309831	0.00858390415900446	0.0	0.24168405108665217
nonlinear	2300.8521303258144	0.9746087525804513	1.4833949062803455	0.037665247086262475	0.008566349354564708	0.0	0.24174379800083923
nonlinear	2310.847117794486	0.9746627014276156	1.4835146261451737	0.037588253019139525	0.008548912386618826	0.0	0.24180345903042638
nonlinear	2320.842105263158	0.9747163007352964	1.4836341693372466	0.03751176015636134	0.008531591924988213	0.0	0.24186303357538125
nonlinear	2330.8370927318297	0.9747695542545127	1.4837535371965629	0.03743576311991271	0.00851438669264996	0.0	0.24192252188338453
nonlinear	2340.8320802005014	0.9748224657217396	1.4838727261482283	0.03736025642717274	0.008497295367468074	0.0	0.24198192254716178
nonlinear	2350.827067669173	0.9748750387962783	1.4839917351747376	0.03728523477290886	0.008480316680815274	0.0	0.2420412350326422
nonlinear	2360.8220551378445	0.9749272770827865	1.484110563301818	0.03721069293217616	0.008463449383811023	0.0	0.24210045882783163
nonlinear	2370.817042606516	0.9749791841323231	1.4842292095971725	0.037136625758758486	0.008446692246930393	0.0	0.24215959344218876
nonlinear	2380.812030075188	0.97503076344337	1.4843476731692802	0.03706302818364703	0.008430044059620634	0.0	0.2422186384060115
nonlinear	2390.8070175438597	0.975082018462829	1.484465953166255	0.03698989521355562	0.008413503629923815	0.0	0.24227759326984996
nonlinear	2400.8020050125315	0.9751329525869963	1.4845840487747057	0.036917221929469626	0.008397069784116234	0.0	0.2423364576039419
nonlinear	2410.7969924812032	0.9751835691625136	1.4847019592187098	0.03684500348523169	0.008380741366343394	0.0	0.2423952309976567
nonlinear	2420.7919799498745	0.9752338714872998	1.4848196837586163	0.03677323510615278	0.008364517238278496	0.0	0.24245391305894923
nonlinear	2430.7869674185463	0.975283862811458	1.484937221690209	0.036701912087667675	0.008348396278780918	0.0	0.24251250341385358
nonlinear	2440.781954887218	0.9753335463381648	1.4850545723435682	0.036631029794009076	0.008332377383559443	0.0	0.24257100170595733
nonlinear	2450.77694235589	0.975382925224539	1.4851717350820959	0.03656058365691718	0.008316459464851923	0.0	0.24262940759591722
nonlinear	2460.7719298245615	0.9754320025824879	1.4852887093017524	0.0364905691743854	0.008300641451111415	0.0	0.24268772076099587
nonlinear	2470.7669172932333	0.9754807814795396	1.4854054944298865	0.03642098190941883	0.008284922286687611	0.0	0.2427459408945648
nonlinear	2480.7619047619046	0.9755292649396523	1.4855220899245594	0.03635181748883789	0.008269300931535878	0.0	0.24280406770567806
nonlinear	2490.7568922305763	0.9755774559440076	1.485638495273569	0.03628307160209703	0.00825377636091055	0.0	0.24286210091862848
nonlinear	2500.751879699248	0.9756253574317857	1.4857547099936919	0.03621474000013715	0.00823834756508542	0.0	0.24292004027252204
nonlinear	2510.74686716792	0.9756729723009246	1.4858707336297452	0.03614681849425623	0.008223013549067638	0.0	0.2429778855208456
nonlinear	2520.7418546365916	0.9757203034088603	1.4859865657539828	0.03607930295501638	0.008207773332323021	0.0	0.243035636431107
nonlinear	2530.7368421052633	0.9757673535732532	1.4861022059651428	0.0360121893111618	0.0081926259485087	0.0	0.24309329278439012
nonlinear	2540.7318295739346	0.9758141255726971	1.4862176538878218	0.035945473548571596	0.008177570445206664	0.0	0.24315085437502584
nonlinear	2550.7268170426064	0.9758606221474136	1.486332909171696	0.03587915170922948	0.008162605883668829	0.0	0.24320832101018713
nonlinear	2560.721804511278	0.9759068459999312	1.4864479714908405	0.03581321989021875	0.008147731338567846	0.0	0.24326569250954388
nonlinear	2570.71679197995	0.9759527997957493	1.4865628405430147	0.03574767424273743	0.008132945897743231	0.0	0.24332296870491432
nonlinear	2580.7117794486217	0.9759986217885691	1.4866607146551474	0.035681906084514325	0.008118039019621465	0.0	0.2433745095461467
nonlinear	2590.7067669172934	0.9760440424836803	1.4867752673387498	0.03561712514068201	0.00810343043890109	0.0	0.24343162008119576
nonlinear	2600.701754385965	0.9760892009121664	1.4868896252964618	0.03555271909624782	0.008088908287588986	0.0	0.24348863462443676
nonlinear	2610.6967418546365	0.9761340995976329	1.4870037883240557	0.03548868431008454	0.008074471704103218	0.0	0.24354555305660647
nonlinear	2620.691729323308	0.9761787410297741	1.4871177562376938	0.0354250171905594	0.00806011983888237	0.0	0.24360237526890616
nonlinear	2630.68671679198	0.9762231276649581	1.4872315288733413	0.035361714194670595	0.008045851854165108	0.0	0.24365910116272604
nonlinear	2640.6817042606517	0.9762672619267982	1.4873451060861926	0.035298771827202084	0.008031666923787576	0.0	0.24371573064935134
nonlinear	2650.6766917293235	0.9763111462067127	1.4874584877501598	0.03523618663989782	0.008017564232973227	0.0	0.243772263649684
nonlinear	2660.671679197995	0.9763547828644724	1.4875716737573619	0.035173955230653024	0.008003542978130742	0.0	0.24382870009398885
nonlinear	2670.6666666666665	0.9763981742287388	1.487684664017538	0.03511207424271925	0.007989602366657595	0.0	0.24388503992161453
nonlinear	2680.6616541353383	0.9764413225975886	1.4877974584575788	0.03505054036392961	0.007975741616755946	0.0	0.24394128308073576
nonlinear	2690.65664160401	0.976484230239029	1.4879100570211135	0.03498935032594178	0.007961959957227586	0.0	0.24399742952812184
nonlinear	2700.6516290726818	0.976526899391502	1.4880224596679057	0.03492850090348949	0.007948256627305209	0.0	0.24405347922887696
nonlinear	2710.6466165413535	0.9765693322643784	1.4881346663734842	0.034867988913657263	0.007934630876461509	0.0	0.24410943215622719
nonlinear	2720.6416040100253	0.9766115310384416	1.488246677128697	0.03480781121516702	0.007921081964238715	0.0	0.24416528829126422
nonlinear	2730.6365914786966	0.9766534978663619	1.4883584919392283	0.03474796470767757	0.007907609160072134	0.0	0.2442210476227475
nonlinear	2740.6315789473683	0.976695234873161	1.4884701108252225	0.03468844633110181	0.007894211743121542	0.0	0.24427671014687702
nonlinear	2750.62656641604	0.9767367441566676	1.4885815338207875	0.0346292530649332	0.007880889002106983	0.0	0.24433227586707432
nonlinear	2760.621553884712	0.9767780277879624	1.4886927609737206	0.034570381927593256	0.007867640235139098	0.0	0.24438774479379716
nonlinear	2770.6165413533836	0.9768190878118167	1.4888037923449975	0.03451182997578368	0.007854464749571768	0.0	0.24444311694432552
nonlinear	2780.6115288220553	0.9768599262471196	1.4889146280084813	0.03445359430385875	0.007841361861838281	0.0	0.2444983923425682
nonlinear	2790.6065162907266	0.9769005450872987	1.489025268050488	0.03439567204320517	0.007828330897297233	0.0	0.24455357101887856
nonlinear	2800.6015037593984	0.9769409463007314	1.4891357125695002	0.03433806036163877	0.007815371190092023	0.0	0.2446086530098694
nonlinear	2810.59649122807	0.9769811318311487	1.4892459616757077	0.03428075646280736	0.007802482082992071	0.0	0.24466363835824156
nonlinear	2820.591478696742	0.9770211035980306	1.489356015490764	0.03422375758561215	0.007789662927260864	0.0	0.2447185271125768
nonlinear	2830.5864661654136	0.9770608634969943	1.489465874147419	0.03416706100363638	0.007776913082507913	0.0	0.24477331932722404
nonlinear	2840.5814536340854	0.9771004134001741	1.4895755377891797	0.03411066402458562	0.007764231916554327	0.0	0.24482801506207194
nonlinear	2850.576441102757	0.9771397551565946	1.4896850065700245	0.034054563989740785	0.007751618805297832	0.0	0.2448826143824417
nonlinear	2860.5714285714284	0.9771788905925365	1.48979428065407	0.033998758273419936	0.007739073132575852	0.0	0.24493711735889784
nonlinear	2870.5664160401	0.977217821511895	1.4899033602153147	0.03394324428245276	0.007726594290044525	0.0	0.24499152406709968
nonlinear	2880.561403508772	0.9772565496965319	1.490012245437279	0.03388801945566172	0.007714181677044456	0.0	0.24504583458766524
nonlinear	2890.5563909774437	0.9772950769066203	1.4901209365127974	0.033833081263357975	0.007701834700478911	0.0	0.24510004900602106
nonlinear	2900.5513784461155	0.9773334048809836	1.4902294336436779	0.03377842720684231	0.0076895527746875855	0.0	0.24515416741225124
nonlinear	2910.546365914787	0.9773715353374268	1.4903377370405004	0.033724054817920235	0.0076773353213358386	0.0	0.24520818990097532
nonlinear	2920.5413533834585	0.977409469973063	1.4904458469222677	0.033669961658421045	0.007665181769293143	0.0	0.24526211657120334
nonlinear	2930.5363408521303	0.9774472104646321	1.490553763516263	0.03361614531973278	0.00765309155450942	0.0	0.2453159475262127
nonlinear	2940.531328320802	0.9774847584688156	1.4906614870576733	0.0335626034223381	0.007641064119915543	0.0	0.24536968287341682
nonlinear	2950.5263157894738	0.9775221156225428	1.4907690177894737	0.03350933361536727	0.0076290989153055076	0.0	0.24542332272424472
nonlinear	2960.5213032581455	0.9775592835432938	1.490876355962126	0.033456333576153456	0.007617195397231183	0.0	0.24547686719402279
nonlinear	2970.5162907268173	0.9775962638293958	1.4909835018333215	0.03340360100979731	0.007605353028894689	0.0	0.24553031640184764
nonlinear	2980.5112781954886	0.9776330580603134	1.4910904556678055	0.03335113364874261	0.007593571280034437	0.0	0.24558367047048305
nonlinear	2990.5062656641603	0.977669667796934	1.4911972177372055	0.03329892925235957	0.0075818496268448814	0.0	0.2456369295262421
nonlinear	3000.501253132832	0.9777060945818485	1.4913037883196938	0.03324698560653022	0.007570187551852891	0.0	0.24569009369889194
nonlinear	3010.496240601504	0.9777423399396263	1.491410167699857	0.033195300523248296	0.007558584543833704	0.0	0.24574316312151573
nonlinear	3020.4912280701756	0.9777784053770844	1.491516356168551	0.03314387184022577	0.007547040097714041	0.0	0.24579613793045102
nonlinear	3030.4862155388473	0.9778142923835537	1.491622354022548	0.03309269742049966	0.007535553714463479	0.0	0.2458490182651597
nonlinear	3040.4812030075186	0.9778500024311381	1.4917281615645235	0.03304177515205708	0.0075241249010169695	0.0	0.2459018042681462
nonlinear	3050.4761904761904	0.9778855369749708	1.491833779102743	0.03299110294745715	0.0075127531701753	0.0	0.24595449608486
nonlinear	3060.471177944862	0.9779208974534648	1.4919392069509674	0.032940678743466845	0.007501438040525832	0.0	0.24600709386358802
nonlinear	3070.466165413534	0.9779560852885596	1.4920444454281587	0.03289050050069672	0.007490179036334428	0.0	0.24605959775538572
nonlinear	3080.4611528822056	0.9779911018859626	1.492149494858463	0.03284056620325227	0.007478975687475797	0.0	0.24611200791397997
nonlinear	3090.4561403508774	0.9780259486353873	1.492254355570926	0.032790873858382585	0.0074678275293494495	0.0	0.24616432449567724
nonlinear	3100.451127819549	0.978060626910786	1.4923590278994066	0.03274142149614182	0.007456734102787098	0.0	0.2462165476592949
nonlinear	3110.4461152882204	0.9780951380705801	1.492463512182307	0.03269220716905049	0.007445694953972432	0.0	0.24626867756605597
nonlinear	3120.441102756892	0.9781294834578841	1.4925678087625722	0.03264322895177154	0.007434709634371648	0.0	0.24632071437954428
nonlinear	3130.436090225564	0.9781636644007277	1.4926719179873742	0.03259448494078182	0.007423777700638092	0.0	0.24637265826558633
nonlinear	3140.4310776942357	0.978197682212272	1.4927758402081506	0.032545973254060785	0.007412898714551257	0.0	0.24642450939221727
nonlinear	3150.4260651629074	0.9782315381910243	1.492879575780292	0.03249769203077318	0.007402072242929093	0.0	0.2464762679295706
nonlinear	3160.421052631579	0.9782652336210469	1.4929831250630796	0.03244963943096536	0.007391297857560852	0.0	0.24652793404983023
nonlinear	3170.4160401002505	0.9782987697721638	1.493086488419523	0.03240181363526357	0.007380575135128665	0.0	0.24657950792715985
nonlinear	3180.4110275689222	0.9783321479001624	1.4931896662162871	0.032354212844580336	0.007369903657139187	0.0	0.2466309897376136
nonlinear	3190.406015037594	0.9783653692469932	1.493292658823506	0.032306835279822255	0.007359283009855029	0.0	0.24668237965910383
nonlinear	3200.4010025062657	0.9783984350409652	1.4933954666146478	0.03225967918160434	0.007348712784217806	0.0	0.24673367787130296
nonlinear	3210.3959899749375	0.9784313464969379	1.4934980899664376	0.032212742809971225	0.0073381925757893185	0.0	0.24678488455560116
nonlinear	3220.3909774436092	0.97846410481651	1.4936005292587118	0.03216602444412076	0.007327721984674296	0.0	0.2468359998950349
nonlinear	3230.3859649122805	0.9784967111882057	1.493702784874318	0.032119522382133926	0.007317300615469778	0.0	0.24688702407424026
nonlinear	3240.3809523809523	0.9785291667876568	1.493804857198937	0.03207323494070656	0.007306928077180185	0.0	0.246937957279376
nonlinear	3250.375939849624	0.9785614727777817	1.4939067466210867	0.03202716045489172	0.007296603983176699	0.0	0.24698879969808363
nonlinear	3260.370927318296	0.9785936303089623	1.4940084535319433	0.031981297277840305	0.007286327951112356	0.0	0.24703955151942267
nonlinear	3270.3659147869676	0.9786256405192172	1.4941099783252112	0.03193564378054768	0.0072760996028824465	0.0	0.2470902129338208
nonlinear	3280.3609022556393	0.9786575045343721	1.4942113213970676	0.03189019835160685	0.00726591856454951	0.0	0.24714078413301138
nonlinear	3290.3558897243106	0.978689223468227	1.4943124831460834	0.031844959396965064	0.0072557844662834	0.0	0.2471912653100077
nonlinear	3300.3508771929824	0.9787207984227219	1.494413463973018	0.03179992533968033	0.007245696942318896	0.0	0.24724165665900694
nonlinear	3310.345864661654	0.9787522304880976	1.4945142642808815	0.031755094619690616	0.007235655630881646	0.0	0.24729195837540294
nonlinear	3320.340852130326	0.978783520743056	1.4946148844747034	0.03171046569357734	0.007225660174141113	0.0	0.24734217065568498
nonlinear	3330.3358395989976	0.9788146702549162	1.4947153249615197	0.03166603703433989	0.00721571021815026	0.0	0.24739229369741828
nonlinear	3340.3308270676694	0.9788456800797689	1.4948155861502532	0.031621807131170215	0.007205805412796327	0.0	0.247442327699192
nonlinear	3350.325814536341	0.9788765512626276	1.4949156684516531	0.031577774489233254	0.007195945411747266	0.0	0.24749227286057845
nonlinear	3360.3208020050124	0.9789072848375777	1.495015572278222	0.031533937629450275	0.007186129872394691	0.0	0.24754212938209028
nonlinear	3370.315789473684	0.978937881827924	1.4951152980439961	0.031490295088281335	0.007176358455805316	0.0	0.247591897465121
nonlinear	3380.310776942356	0.9789683432463328	1.4952148461647476	0.031446845417524356	0.007166630826670252	0.0	0.24764157731194658
nonlinear	3390.3057644110277	0.978998670094976	1.495314217057618	0.03140358718409972	0.007156946653260555	0.0	0.24769116912563707
nonlinear	3400.3007518796994	0.9790288633656694	1.4954134111412123	0.03136051896985275	0.007147305607361817	0.0	0.24774067311004966
nonlinear	3410.295739348371	0.9790589240400104	1.495512428835457	0.031317639371351874	0.0071377073642508865	0.0	0.24779008946977904
nonlinear	3420.2907268170425	0.9790889712201025	1.4955943726895053	0.03127441697036296	0.007127971494864993	0.0	0.24783385559220827
nonlinear	3430.285714285714	0.979118769112908	1.4956930843259197	0.031231912630036357	0.007118458674356497	0.0	0.24788311334446955
nonlinear	3440.280701754386	0.9791484372980892	1.4957916205252517	0.03118959276437505	0.00710898769658836	0.0	0.24793228397608963
nonlinear	3450.2756892230577	0.9791779767176549	1.4958899817152675	0.031147456027102022	0.007099558250342608	0.0	0.2479813676954325
nonlinear	3460.2706766917295	0.9792073883040492	1.495988168324794	0.031105501085714148	0.007090170027658601	0.0	0.24803036471142711
nonlinear	3470.2656641604012	0.9792366729802771	1.4960861807834849	0.031063726621295838	0.007080822723769942	0.0	0.24807927523351803
nonlinear	3480.2606516290725	0.9792658316600265	1.4961840195218892	0.03102213132834512	0.007071516037078728	0.0	0.24812809947162962
nonlinear	3490.2556390977443	0.9792948652477896	1.496281684971261	0.030980713914594334	0.007062249669103186	0.0	0.24817683763614692
nonlinear	3500.250626566416	0.9793237746389808	1.4963791775636706	0.030939473100843027	0.0070530233244410845	0.0	0.24822548993788046
nonlinear	3510.245614035088	0.9793525607200542	1.496476497731769	0.030898407620782702	0.007043836710721282	0.0	0.24827405658802898
nonlinear	3520.2406015037595	0.9793812243686182	1.4965736459088643	0.03085751622083393	0.007034689538581305	0.0	0.24832253779817626
nonlinear	3530.2355889724313	0.9794097664535487	1.4966706225288695	0.03081679765998206	0.007025581521602649	0.0	0.2483709337802403
nonlinear	3540.2305764411026	0.9794381878351016	1.4967674280260896	0.030776250709610518	0.007016512376295257	0.0	0.2484192447464401
nonlinear	3550.2255639097743	0.979466489365021	1.4968640628353895	0.03073587415334833	0.007007481822047388	0.0	0.24846747090930255
nonlinear	3560.220551378446	0.9794946718866482	1.4969605273920161	0.03069566678690947	0.0069984895810932994	0.0	0.24851561248161969
nonlinear	3570.215538847118	0.9795227362350281	1.4970568221315352	0.03065562741793813	0.006989535378461387	0.0	0.24856366967640198
nonlinear	3580.2105263157896	0.9795506832370131	1.4971529474899035	0.030615754865860514	0.006980618941959613	0.0	0.2486116427068923
nonlinear	3590.2055137844613	0.9795785137113674	1.4972489039032877	0.030576047961731186	0.006971740002135373	0.0	0.24865953178651706
nonlinear	3600.200501253133	0.9796062284688676	1.4973446918080948	0.030536505548088174	0.006962898292216074	0.0	0.24870733712886975
nonlinear	3610.1954887218044	0.9796338283124028	1.497440311640952	0.030497126478808752	0.006954093548112217	0.0	0.24875505894770156
nonlinear	3620.190476190476	0.9796613140370736	1.497535763838564	0.03045790961896371	0.006945325508350435	0.0	0.24880269745687245
nonlinear	3630.185463659148	0.9796886864302885	1.4976310488377735	0.030418853844679936	0.006936593914059439	0.0	0.24885025287035484
nonlinear	3640.1804511278197	0.9797159462718593	1.4977261670755222	0.0303799580430021	0.006927898508929078	0.0	0.24889772540220712
nonlinear	3650.1754385964914	0.9797430943340959	1.4978211189886963	0.030341221111752942	0.006919239039181409	0.0	0.24894511526654087
nonlinear	3660.170426065163	0.979770131381898	1.4979159050142241	0.03030264195940319	0.006910615253536486	0.0	0.24899242267752078
nonlinear	3670.1654135338345	0.9797970581728469	1.4980105255889347	0.030264219504936282	0.006902026903175868	0.0	0.2490396478493212
nonlinear	3680.160401002506	0.979823875457295	1.4981049811496427	0.030225952677721935	0.006893473741722219	0.0	0.2490867909961445
nonlinear	3690.155388471178	0.9798505839784547	1.4981992721329684	0.03018784041738353	0.006884955525205536	0.0	0.24913385233216123
nonlinear	3700.1503759398497	0.979877184472485	1.498293398975456	0.030149881673676607	0.006876472012018724	0.0	0.24918083207152913
nonlinear	3710.1453634085215	0.9799036776685782	1.4983873621133559	0.030112075406358803	0.006868022962909965	0.0	0.24922773042834342
nonlinear	3720.140350877193	0.9799300642890437	1.4984811619828042	0.03007442058507394	0.006859608140943019	0.0	0.2492745476166431
nonlinear	3730.1353383458645	0.9799563450493919	1.4985747990196283	0.030036916189226333	0.006851227311462135	0.0	0.24932128385039204
nonlinear	3740.1303258145363	0.9799825206584158	1.4986682736594088	0.029999561207864806	0.006842880242081226	0.0	0.24936793934345614
nonlinear	3750.125313283208	0.9800085918182729	1.4987615863373651	0.029962354639563035	0.006834566702628128	0.0	0.24941451430958905
nonlinear	3760.1203007518798	0.9800345592245637	1.4988547374884285	0.029925295492307293	0.0068262864651494545	0.0	0.24946100896241838
nonlinear	3770.1152882205515	0.980060423566411	1.498947727547158	0.02988838278338112	0.0068180393038614635	0.0	0.24950742351544183
nonlinear	3780.1102756892233	0.980086185526537	1.499040556947719	0.02985161553925347	0.006809824995130158	0.0	0.24955375818198994
nonlinear	3790.1052631578946	0.9801118457813401	1.4991332261238397	0.02981499279546801	0.006801643317443342	0.0	0.2496000131752342
nonlinear	3800.1002506265663	0.9801374050009695	1.499225735508823	0.029778513596535428	0.006793494051390585	0.0	0.24964618870816657
nonlinear	3810.095238095238	0.9801628638493995	1.499318085535459	0.02974217699582452	0.006785376979625527	0.0	0.2496922849935777
nonlinear	3820.09022556391	0.9801882229845025	1.4994102766361292	0.029705982055460448	0.006777291886858608	0.0	0.24973830224405988
nonlinear	3830.0852130325816	0.9802134830581207	1.4995023092426516	0.02966992784621682	0.006769238559808731	0.0	0.24978424067198501
nonlinear	3840.0802005012533	0.9802386447161379	1.4995941837862896	0.029634013447414127	0.006761216787205481	0.0	0.24983010048949586
nonlinear	3850.0751879699246	0.9802637085985484	1.499685900697741	0.029598237946819032	0.006753226359747037	0.0	0.24987588190848384
nonlinear	3860.0701754385964	0.9802886753395262	1.4997774604071774	0.029562600440546705	0.0067452670700756025	0.0	0.2499215851406033
nonlinear	3870.065162907268	0.9803135455674934	1.499868863344122	0.02952710003295954	0.0067373387127685775	0.0	0.24996721039722675
nonlinear	3880.06015037594	0.9803383199051865	1.4999601099374784	0.029491735836571994	0.006729441084300567	0.0	0.25001275788947147
nonlinear	3890.0551378446116	0.9803629989697229	1.500051200615505	0.029456506971955072	0.0067215739830293565	0.0	0.25005822782815096
nonlinear	3900.0501253132834	0.9803875833726655	1.5001421358058322	0.02942141256764337	0.0067137372091725335	0.0	0.2501036204237993
nonlinear	3910.045112781955	0.9804120737200874	1.5002329159353736	0.02938645176004037	0.006705930564776986	0.0	0.2501489358866335
nonlinear	3920.0401002506264	0.980436470612635	1.500323541430335	0.029351623693327968	0.006698153853714803	0.0	0.25019417442656133
nonlinear	3930.035087719298	0.9804607746455896	1.5004140127162633	0.02931692751937832	0.006690406881644142	0.0	0.25023933625317246
nonlinear	3940.03007518797	0.9804849864089302	1.5005043302179049	0.029282362397661462	0.006682689455998219	0.0	0.25028442157571223
nonlinear	3950.0250626566417	0.9805091064873933	1.5005944943592937	0.029247927495160874	0.006675001385958091	0.0	0.25032943060309715
nonlinear	3960.0200501253134	0.9805331354605327	1.5006845055636933	0.029213621986285927	0.006667342482439812	0.0	0.2503743635438861
nonlinear	3970.015037593985	0.9805570739027784	1.5007743642536135	0.029179445052787807	0.006659712558066082	0.0	0.25041922060628974
nonlinear	3980.0100250626565	0.9805809223834954	1.5008640708507053	0.029145395883672952	0.006652111427157657	0.0	0.25046400199813823
nonlinear	3990.0050125313282	0.9806046814670404	1.500953625775837	0.029111473675123026	0.006644538905700055	0.0	0.2505087079268983
nonlinear	4000.0	0.9806283517128181	1.5010430294491026	0.029077677630413967	0.00663699481133459	0.0	0.2505533385996617
nonlinear	100000.0	0.9959964115041289	1.6028720844271613	0.006417240237565552	0.0015133994513624033	0.0	0.30144718388888603
nonlinear_minus	-2.0	-0.9993414761860642	-7.99473267679574	-15.98420063173776	2.9616341383388636	0.0	-0.11169893756998028
nonlinear_minus	-1.8585858585858586	-0.8674436066541571	-6.481531260829914	-12.10389411436588	2.7042661882890506	0.0	-0.08421682067249277
nonlinear_minus	-1.7171717171717171	-0.7518615709421795	-5.270032564004851	-9.23236752649398	2.4785832354436823	0.0	-0.06331494686251661
nonlinear_minus	-1.5757575757575757	-0.649747750410418	-4.2886884023994	-7.075254044069658	2.2790409514633714	0.0	-0.04732099800344663
nonlinear_minus	-1.4343434343434343	-0.5588772444737855	-3.485595488828504	-5.433615490975235	2.101310163475193	0.0	-0.03503912876853795
nonlinear_minus	-1.2929292929292928	-0.4774880152585101	-2.8224269384824647	-4.17010197555061	1.9419631107006334	0.0	-0.025599300252703364
nonlinear_minus	-1.1515151515151516	-0.4041728915669389	-2.2704441623525886	-3.1880961445919107	1.798255008308713	0.0	-0.018358914012675857
nonlinear_minus	-1.0101010101010102	-0.3377855488547259	-1.8077476512369095	-2.418378683800811	1.6679543291771322	0.0	-0.01283618596969218
nonlinear_minus	-0.8686868686868687	-0.27738752558828556	-1.417452773590469	-1.8106364910949815	1.5492318076094624	0.0	-0.008665753066302314
nonlinear_minus	-0.7272727272727273	-0.22220440389820376	-1.0863880762968465	-1.3277882911925036	1.4405735086120184	0.0	-0.005567455127954424
nonlinear_minus	-0.5858585858585859	-0.17158923768419052	-0.8041619982599042	-0.9421475425159166	1.3407135324208643	0.0	-0.003324257565512528
nonlinear_minus	-0.4444444444444444	-0.12499675791239918	-0.5624967579170708	-0.6328070289929403	1.2485845239386637	0.0	-0.0017665601861284407
nonlinear_minus	-0.3030303030303032	-0.08196648045276961	-0.3547428681282891	-0.38381989249448595	1.1632803274293844	0.0	-0.0007608142598359434
nonlinear_minus	-0.16161616161616177	-0.04210540020904943	-0.17551251153856393	-0.18290253607859058	1.0840250314860913	0.0	-0.0002011048354802446
nonlinear_minus	-0.020202020202020332	-0.005076173064148286	-0.02040763865982384	-0.02051123136549171	1.0101493856712775	0.0	-2.9284585006883907e-6
nonlinear_minus	0.1212121212121211	0.029411491157091033	0.1141869155755031	0.11082850811779871	0.9412807366742633	0.0	0.00009816381742896823
nonlinear_minus	0.26262626262626254	0.06161015959111242	0.23126225057725303	0.21701414641178865	0.8772669434187554	0.0	0.0004297466491083033
nonlinear_minus	0.404040404040404	0.0917393447200411	0.3333080476483153	0.30273058576714257	0.8176752654510605	0.0	0.0009503909760871392
nonlinear_minus	0.5454545454545454	0.11999116869913878	0.42240847809136767	0.3717231911367599	0.7621248262020419	0.0	0.0016212749322117445
nonlinear_minus	0.6868686868686869	0.14653450975558044	0.5003174477433739	0.4270036758161354	0.7102840518216922	0.0	0.0024103450526367157
nonlinear_minus	0.8282828282828283	0.1715177789449036	0.5685190790864608	0.47100794935374907	0.6618634081692545	0.0	0.003290996988316538
nonlinear_minus	0.9696969696969697	0.19507264970690316	0.6282744623029001	0.5057152981982935	0.6166100016713738	0.0	0.0042410163628318984
nonlinear_minus	1.1111111111111112	0.2173157945639873	0.6806606282655583	0.5327423230056058	0.5743024259415062	0.0	0.005241755393450071
nonlinear_minus	1.2525252525252526	0.23822229267231032	0.7268470115888634	0.5536958500661471	0.5402235578225533	0.0	0.009344048189952653
nonlinear_minus	1.3939393939393936	0.25806536441888644	0.7673176412074081	0.569299534504178	0.5053342753878249	0.0	0.011339921741687381
nonlinear_minus	1.535353535353535	0.276832686821076	0.8029453166996408	0.5806638073072793	0.4736176546457972	0.0	0.013629126687985972
nonlinear_minus	1.6767676767676765	0.2945940600014181	0.8343554714217875	0.5885593056112459	0.4447532656995249	0.0	0.016079851648320008
nonlinear_minus	1.818181818181818	0.3114161493675167	0.8620867624579236	0.5936190224725679	0.41842469616011835	0.0	0.018582354774542443
nonlinear_minus	1.9595959595959593	0.32735857197108587	0.8866123151106131	0.5963721737440245	0.3943940593177809	0.0	0.021079106382629307
nonlinear_minus	2.101010101010101	0.34247596943785896	0.9083461915097996	0.5972594489872939	0.37245056946987265	0.0	0.023532442111904972
nonlinear_minus	2.242424242424242	0.356819225030366	0.927649445075754	0.5966462889839743	0.35241483399925494	0.0	0.025922385306364294
nonlinear_minus	2.383838383838384	0.3704375514163444	0.9448316655891813	0.5948305368876986	0.33409631423604863	0.0	0.028225434689255986
nonlinear_minus	2.525252525252525	0.3833757969323207	0.9601651712344711	0.5920610835257976	0.31733964566011014	0.0	0.030434108450154408
nonlinear_minus	2.666666666666666	0.3956761179534358	0.9738862784315454	0.5885427364536325	0.3020002206638363	0.0	0.03254439438479074
nonlinear_minus	2.808080808080808	0.4073784662707004	0.9861987723497729	0.5844426290318749	0.2879404979757634	0.0	0.03455439805528825
nonlinear_minus	2.949494949494949	0.41851988095701925	0.9972806628478161	0.5798988785520109	0.27504088926556725	0.0	0.036464283715027884
nonlinear_minus	3.090909090909091	0.4291078684263426	1.0073823709411167	0.575106669056299	0.2634466689973515	0.0	0.03839343157457606
nonlinear_minus	3.232323232323232	0.4391885751068927	1.0165962158889288	0.570118772373611	0.2528998800323584	0.0	0.040277473954538005
nonlinear_minus	3.3737373737373737	0.4488032985478094	1.025001479121747	0.5649774342755233	0.24320639753674914	0.0	0.042075627374593735
nonlinear_minus	3.5151515151515147	0.45798258117974455	1.0326913438584961	0.5597366966362028	0.23427130787261535	0.0	0.04378742128483813
nonlinear_minus	3.6565656565656566	0.4667523065338143	1.0397557892575415	0.5544473763896974	0.22603100407082477	0.0	0.0454231450430652
nonlinear_minus	3.7979797979797976	0.47513971175539566	1.0462611024066122	0.5491409037882519	0.21840470546483565	0.0	0.04698111032737419
nonlinear_minus	3.9393939393939394	0.48316838722690336	1.0522708810610064	0.5438468565329274	0.21133411457753146	0.0	0.04846675846175431
nonlinear_minus	4.08080808080808	0.4908590527815554	1.0578454512155149	0.5385924350425902	0.20477557720058592	0.0	0.049889508450351054
nonlinear_minus	4.222222222222222	0.4982349351294416	1.0630212058147905	0.5333869042944377	0.19866303247054842	0.0	0.0512443636328913
nonlinear_minus	4.363636363636363	0.5053131272294656	1.0678477182174146	0.5282502483201236	0.19296775478435002	0.0	0.05254239813104664
nonlinear_minus	4.505050505050505	0.5121112238063367	1.072361759993381	0.5231932667200536	0.18765244492527983	0.0	0.05378784781111797
nonlinear_minus	4.646464646464646	0.5186474402459869	1.0765871911070783	0.5182180002377751	0.18267239309509908	0.0	0.05497842709626585
nonlinear_minus	4.787878787878787	0.5249369341893505	1.0805520244421614	0.513330357499397	0.17799870096872392	0.0	0.056117990018754366
nonlinear_minus	4.929292929292929	0.5309910852575298	1.0842934212995952	0.5085432807861231	0.17362085879926875	0.0	0.0572190081619724
nonlinear_minus	5.07070707070707	0.5368255202897212	1.0878218234823585	0.5038513071089281	0.16950027538716933	0.0	0.05827625483655573
nonlinear_minus	5.212121212121212	0.5424526214057641	1.0911555099774124	0.4992553432288216	0.1656147958118463	0.0	0.059292031717985055
nonlinear_minus	5.353535353535353	0.5478830372423147	1.0943148125961022	0.49475828937169536	0.16194940608567598	0.0	0.06026972983983188
nonlinear_minus	5.494949494949495	0.5531278511410347	1.0973123866631425	0.49035834419771834	0.15848345517292214	0.0	0.06121324386039104
nonlinear_minus	5.636363636363636	0.5581957671706669	1.100167342640615	0.486058588799223	0.15520761557006832	0.0	0.06212699892845719
nonlinear_minus	5.777777777777778	0.5630972178777625	1.102885570373319	0.4818537740585739	0.1521012079368404	0.0	0.06300888954880361
nonlinear_minus	5.919191919191919	0.567841080434567	1.10547616577109	0.4777413854049718	0.14915019332673865	0.0	0.06386032156313258
nonlinear_minus	6.0606060606060606	0.5724345877634738	1.1079526166120643	0.47372221726027514	0.14634640429934342	0.0	0.06468431334908127
nonlinear_minus	6.202020202020202	0.5768855632190701	1.1103217933337404	0.4697931802319976	0.1436777890497578	0.0	0.06548194834644452
nonlinear_minus	6.3434343434343425	0.5812004719557415	1.1125942632866543	0.4659539523692003	0.14113725314815412	0.0	0.06625641571573469
nonlinear_minus	6.484848484848484	0.5853857237522018	1.1147778662623002	0.4622028181974084	0.13871657032532045	0.0	0.0670095374649869
nonlinear_minus	6.626262626262626	0.589448065364071	1.1168757224024999	0.4585354885802471	0.1364048335523243	0.0	0.06774050342322507
nonlinear_minus	6.767676767676768	0.5933932202272978	1.118893728780555	0.45494977596733266	0.13419486910272255	0.0	0.06845054274727966
nonlinear_minus	6.909090909090908	0.597226559865104	1.1208372499941361	0.4514434750114747	0.13208010081295382	0.0	0.069140793492113
nonlinear_minus	7.05050505050505	0.6009531299141654	1.1227111753400008	0.44801438052981596	0.13005449138761221	0.0	0.06981231030718825
nonlinear_minus	7.191919191919192	0.6045776739254541	1.1245199693155716	0.4446603019840402	0.12811249029617588	0.0	0.07046607176297781
nonlinear_minus	7.333333333333332	0.6081046553576035	1.1262677151174731	0.4413790743755666	0.1262489867360886	0.0	0.07110298667144765
nonlinear_minus	7.474747474747474	0.6115381346853532	1.127958983785492	0.4381690508397257	0.12445987317995791	0.0	0.07172438730225408
nonlinear_minus	7.616161616161616	0.6148820909790782	1.1295971323422207	0.43502808564366546	0.12274070582880094	0.0	0.07233101294993434
nonlinear_minus	7.757575757575758	0.6181404006307178	1.1311845130121205	0.4319536649515449	0.12108686940305337	0.0	0.07292311673668593
nonlinear_minus	7.898989898989898	0.6213165902619713	1.1327240363844546	0.4289438003902883	0.11949464872893518	0.0	0.07350138569704942
nonlinear_minus	8.04040404040404	0.6244139915974711	1.1342183875491374	0.4259965568363331	0.11796060067548851	0.0	0.0740664617110599
nonlinear_minus	8.181818181818182	0.6274357547225579	1.1356700470294097	0.4231100539557092	0.1164815300740034	0.0	0.07461894505815886
nonlinear_minus	8.323232323232324	0.6303848602203536	1.1370813099067265	0.4202824673019982	0.11505446839035474	0.0	0.07515939775921712
nonlinear_minus	8.464646464646464	0.6332656144926092	1.1384450886090827	0.417506960004959	0.11367081903582538	0.0	0.07568640015418443
nonlinear_minus	8.606060606060606	0.6360776691262714	1.1397820444252482	0.41479213829526007	0.11233993856114956	0.0	0.07620429856098553
nonlinear_minus	8.747474747474747	0.6388250925618404	1.1410845830174354	0.41213111865043317	0.11105335092937983	0.0	0.07671166960441334
nonlinear_minus	8.88888888888889	0.6415089895237216	1.1423627074871392	0.4095267613374818	0.10981384292817575	0.0	0.0772109640217853
nonlinear_minus	9.03030303030303	0.6441345897817765	1.1435992932289627	0.40696743161019533	0.10860795941022594	0.0	0.07769758001028558
nonlinear_minus	9.171717171717171	0.6467031883095291	1.14480123770497	0.4044546273004709	0.10743723705510287	0.0	0.0781735098475548
nonlinear_minus	9.313131313131313	0.6492154488886166	1.1459789575468526	0.4019917142061638	0.10630511556259441	0.0	0.07864130442412584
nonlinear_minus	9.454545454545453	0.6516739681067449	1.1471296861298268	0.3995751316365578	0.10520749785346732	0.0	0.07910051025044502
nonlinear_minus	9.595959595959595	0.6540806163898902	1.1482546359529127	0.3972035358962825	0.1041427733696115	0.0	0.07955145258394333
nonlinear_minus	9.737373737373737	0.6564371759143194	1.149354941276304	0.3948756295017187	0.1031094289415006	0.0	0.07999443878079782
nonlinear_minus	9.878787878787879	0.6587453452924532	1.150431667612692	0.39259016149579645	0.1021060433680387	0.0	0.08042975993447479
nonlinear_minus	10.020202020202019	0.6610067446627831	1.151485815624349	0.39034592511312843	0.10113127984981148	0.0	0.08085769162521975
nonlinear_minus	10.16161616161616	0.6632227170136338	1.1525197168251824	0.3881424588206011	0.10018466779931615	0.0	0.08127896161760065
nonlinear_minus	10.303030303030303	0.665395165798969	1.1535313431526613	0.3859771638212888	0.0992633737634414	0.0	0.08169286401539434
nonlinear_minus	10.444444444444445	0.6675252772616896	1.1545230531591262	0.383849731994068	0.09836714227453483	0.0	0.08210012029718014
nonlinear_minus	10.585858585858585	0.6696143998732286	1.1554956335367776	0.3817591183299123	0.09749491813321948	0.0	0.08250095419652295
nonlinear_minus	10.727272727272727	0.6716638231527872	1.1564498284676379	0.37970431539467936	0.09664570549137189	0.0	0.0828955786508882
nonlinear_minus	10.868686868686869	0.6736747808746745	1.1573863427638211	0.377684351915063	0.09581856392064099	0.0	0.0832841967242045
nonlinear_minus	11.01010101010101	0.6756484547992385	1.1583058395231571	0.3756982888644013	0.09501260231614497	0.0	0.08366700133946722
nonlinear_minus	11.15151515151515	0.677586254915928	1.159206947607345	0.37374425330555966	0.09422601790069327	0.0	0.08404306603865332
nonlinear_minus	11.292929292929292	0.6794896260888958	1.1600876157497255	0.3718201154935858	0.0934568003625012	0.0	0.08441117704257187
nonlinear_minus	11.434343434343434	0.6813589534565758	1.1609530901603102	0.3699273076365035	0.09270645483788562	0.0	0.0847740326014544
nonlinear_minus	11.575757575757574	0.6831952352540892	1.1618039068152102	0.36806501337947267	0.09197425959300339	0.0	0.08513179198303816
nonlinear_minus	11.717171717171716	0.6849994295523713	1.1626405745808541	0.36623244421852785	0.0912595295316472	0.0	0.08548460736888486
nonlinear_minus	11.858585858585858	0.68677245629261	1.1634635769373416	0.36442883839709755	0.09056161389404267	0.0	0.08583262424122123
nonlinear_minus	12.0	0.6885151991176677	1.1642733741684745	0.3626534601254685	0.08987989437377025	0.0	0.08617598184962358
nonlinear_minus	12.0	0.6885151991176677	1.1642733741684745	0.3626534601254685	0.08987989437377025	0.0	0.08617598184962358
nonlinear_minus	21.99498746867168	0.7661980032081754	1.2023202196113734	0.28110486812832414	0.06311501094435928	0.0	0.10315289536430443
nonlinear_minus	31.98997493734336	0.8041959105119523	1.2264713734299417	0.24014811055760513	0.052469812753636144	0.0	0.11461415599359609
nonlinear_minus	41.984962406015036	0.8278895928886325	1.2436782304214364	0.21404996655337852	0.046219025243216506	0.0	0.12290926037828886
nonlinear_minus	51.97994987468672	0.844498797549075	1.2569076215709205	0.19545064652401037	0.04194506686018927	0.0	0.1293365543386881
nonlinear_minus	61.9749373433584	0.8569655828530833	1.2679356052959059	0.1813584302833229	0.03881254294364236	0.0	0.13472437045019625
nonlinear_minus	71.96992481203007	0.8668079744386535	1.2767547911521968	0.17005355677871495	0.03630960049958197	0.0	0.13904058286246196
nonlinear_minus	81.96491228070175	0.8748085702535203	1.2846273886132167	0.16082433947197516	0.03431075049822658	0.0	0.1429055857945815
nonlinear_minus	91.95989974937343	0.8814803715679148	1.2917517294748109	0.15309793500385802	0.03266486334562527	0.0	0.14641313147983584
nonlinear_minus	101.95488721804512	0.8871619040425351	1.298134066124737	0.14647897631903709	0.031265397529221355	0.0	0.14956086608004843
nonlinear_minus	111.9498746867168	0.8921021043257913	1.30331550309705	0.14062500018374435	0.030004253036329066	0.0	0.15211324380282668
nonlinear_minus	121.94486215538848	0.8964267994199073	1.3081522750166175	0.13548951796960068	0.028909931396668503	0.0	0.15449967782485652
nonlinear_minus	131.93984962406014	0.9002540633285756	1.312702797243644	0.13093677008226617	0.027948972746482306	0.0	0.1567462461582763
nonlinear_minus	141.93483709273184	0.9036733342041678	1.3169887338409545	0.12686113362157378	0.027095062030574664	0.0	0.15886590903362247
nonlinear_minus	151.9298245614035	0.9067523061887881	1.3210499402387454	0.1231848603367023	0.02632990322923683	0.0	0.16087627803002003
nonlinear_minus	161.9248120300752	0.9095441141736473	1.3249120913958714	0.11984609686925908	0.02563892961232564	0.0	0.16278962215813908
nonlinear_minus	171.91979949874687	0.9120909492838354	1.3285964164548092	0.11679564975544038	0.025010713729807607	0.0	0.16461613689487964
nonlinear_minus	181.91478696741854	0.9144268397205627	1.3321193732809569	0.11399366464111485	0.024436073937888436	0.0	0.16636397680581022
nonlinear_minus	191.90977443609023	0.9165985077851931	1.3348877177212648	0.11133162759717137	0.023870576152548995	0.0	0.16773543147070546
nonlinear_minus	201.9047619047619	0.9186098074956552	1.3374905222948488	0.10885861108231436	0.023345588149091316	0.0	0.16902448930743874
nonlinear_minus	211.8997493734336	0.9204778842624664	1.3400046193781037	0.10656000243101528	0.022859841449179942	0.0	0.17027036778773585
nonlinear_minus	221.89473684210526	0.9222190200025091	1.342436718997066	0.10441604358820808	0.0224086323667293	0.0	0.1714762589235168
nonlinear_minus	231.88972431077696	0.9238470154251055	1.3447927585673258	0.1024099821996074	0.021988010014352622	0.0	0.17264499747084122
nonlinear_minus	241.88471177944862	0.9253736561071366	1.3470780204665886	0.10052750760585728	0.021594628466385747	0.0	0.17377911348019343
nonlinear_minus	251.8796992481203	0.9268090758354735	1.3492972273077102	0.09875631103928456	0.021225632838888304	0.0	0.17488087530023771
nonlinear_minus	261.874686716792	0.9281620429318314	1.3514546205731117	0.09708573901230935	0.020878570507649408	0.0	0.17595232528720406
nonlinear_minus	271.8696741854637	0.9294401881540985	1.353554025537479	0.09550651736518713	0.020551321148813383	0.0	0.17699530950731127
nonlinear_minus	281.8646616541353	0.9306501877582382	1.3555989053856403	0.09401052956363204	0.020242041072913275	0.0	0.17801150264681082
nonlinear_minus	291.859649122807	0.9317979119892571	1.3575923986481035	0.09259063625531352	0.019949118185270915	0.0	0.17900242645983622
nonlinear_minus	301.8546365914787	0.9328885463423723	1.3595373489175115	0.09124052778769162	0.01967113546661377	0.0	0.1799694648261323
nonlinear_minus	311.8496240601504	0.933926690532239	1.3614363603275037	0.08995460595658135	0.01940684245681426	0.0	0.18091388635443068
nonlinear_minus	321.84461152882204	0.9349164399508061	1.3632918666234322	0.08872788806596381	0.01915513262900302	0.0	0.18183687072617202
nonlinear_minus	331.83959899749374	0.9358614573330438	1.3651060315564028	0.08755591144989955	0.018915018198345627	0.0	0.18273948015315308
nonlinear_minus	341.83458646616543	0.9367650278685297	1.3668808687975147	0.08643467364545078	0.01868561757571256	0.0	0.18362270111804785
nonlinear_minus	351.8295739348371	0.9376301084632491	1.3686182283798645	0.08536057045927228	0.018466140061544498	0.0	0.18448744271776182
nonlinear_minus	361.82456140350877	0.9384593723201854	1.3703196559679303	0.08433033175025405	0.018255868146912744	0.0	0.18533449370326985
nonlinear_minus	371.81954887218046	0.9392552550480958	1.3719858916546877	0.08334093306617485	0.018054128811529964	0.0	0.18616436308370568
nonlinear_minus	381.81453634085216	0.9400259228026424	1.3733448630586778	0.08236509083567563	0.017849240236087693	0.0	0.18684182042571557
nonlinear_minus	391.8095238095238	0.9407709453055795	1.3744995147483832	0.08141030693648645	0.017645182180959992	0.0	0.18741546397859227
nonlinear_minus	401.8045112781955	0.9414880623036751	1.3756367505502012	0.08049117184096821	0.017449116727912113	0.0	0.18798058520445465
nonlinear_minus	411.7994987468672	0.9421789788170112	1.3767571122222444	0.07960550214963291	0.017260530117011487	0.0	0.1885374410570999
nonlinear_minus	421.7944862155388	0.9428452573733808	1.377861118584286	0.07875129760791055	0.017078953628875907	0.0	0.1890862783896258
nonlinear_minus	431.7894736842105	0.9434883329671174	1.3789492664680796	0.07792672180188179	0.016903958643226982	0.0	0.18962733426511874
nonlinear_minus	441.7844611528822	0.9441095261420334	1.380022031675418	0.07713008528477294	0.016735152342770447	0.0	0.19016083629439168
nonlinear_minus	451.7794486215539	0.9447100544703061	1.3810798699290963	0.07635983078053647	0.016572173965338673	0.0	0.1906870029896276
nonlinear_minus	461.77443609022555	0.945291042669668	1.3821232170493294	0.07561452010681294	0.01641469149860173	0.0	0.1912060438786647
nonlinear_minus	471.76942355889724	0.9458535314766946	1.3831524920279539	0.07489282287252304	0.01626239887241014	0.0	0.19171816057440136
nonlinear_minus	481.76441102756894	0.9463984855774409	1.3841680959831275	0.0741935061600858	0.016115013357858615	0.0	0.19222354650598145
nonlinear_minus	491.7593984962406	0.9469268006032737	1.3851704133756542	0.07351542554753186	0.015972273340729468	0.0	0.19272238739284006
nonlinear_minus	501.7543859649123	0.9474393093590582	1.3861598129591186	0.07285751710785002	0.015833936343211716	0.0	0.19321486163409116
nonlinear_minus	511.74937343358397	0.9479367873803985	1.3871366485519208	0.07221879026600003	0.015699777263395512	0.0	0.19370114064085253
nonlinear_minus	521.7443609022557	0.9484199579015518	1.3881012597726985	0.07159832141598482	0.015569586808422149	0.0	0.19418138915663863
nonlinear_minus	531.7393483709274	0.9488894963064832	1.3890539727394946	0.07099524820419609	0.015443170096652043	0.0	0.1946557655651156
nonlinear_minus	541.734335839599	0.9493460341254418	1.3899951007334737	0.07040876439835642	0.015320345407741508	0.0	0.19512442218490372
nonlinear_minus	551.7293233082706	0.9497901626309041	1.3909249448281735	0.06983811527244128	0.015200943062519784	0.0	0.19558750555130155
nonlinear_minus	561.7243107769424	0.9502224360795055	1.3918437944855608	0.06928259344734859	0.015084804417055552	0.0	0.1960451566850384
nonlinear_minus	571.719298245614	0.9506433746404264	1.3927519281203227	0.0687415351350586	0.014971780957408351	0.0	0.196497511348274
nonlinear_minus	581.7142857142857	0.9510534670454578	1.3936496136336844	0.06821431674080616	0.01486173348341558	0.0	0.19694470028815558
nonlinear_minus	591.7092731829574	0.9514531729914804	1.3945371089183207	0.06770035178361884	0.014754531371332355	0.0	0.19738684946835217
nonlinear_minus	601.704260651629	0.9518429253222391	1.3954146623358057	0.06719908810054785	0.014650051906503881	0.0	0.19782408028898535
nonlinear_minus	611.6992481203008	0.9522231320129866	1.396282513168	0.06671000530420285	0.014548179678353385	0.0	0.19825650979542098
nonlinear_minus	621.6942355889724	0.9525941779784755	1.3971408920573647	0.06623261246786546	0.014448806031301345	0.0	0.19868425088084415
nonlinear_minus	631.6892230576441	0.9529564267231854	1.3979900214001797	0.065766446011995	0.014351828564646025	0.0	0.1991074124709004
nonlinear_minus	641.6842105263158	0.9533102218501525	1.3988301156763532	0.0653110677702545	0.014257150675754537	0.0	0.19952609968529517
nonlinear_minus	651.6791979949875	0.953655888439732	1.3996613818904073	0.06486606322892786	0.014164681146742086	0.0	0.19994041403293455
nonlinear_minus	661.6741854636591	0.9539927361547461	1.4005447908513504	0.06443523371979401	0.014076147456639806	0.0	0.2003820485533733
nonlinear_minus	671.6691729323309	0.9543210307422421	1.4014835589573698	0.06401832440486688	0.013991486558104158	0.0	0.2008493548397015
nonlinear_minus	681.6641604010025	0.9546423276365096	1.4024002486027625	0.06360961099860162	0.013908349533304283	0.0	0.20130738086582306
nonlinear_minus	691.6591478696741	0.9549563996166254	1.403325183636638	0.06321081877965454	0.013827482550591704	0.0	0.2017668254883736
nonlinear_minus	701.6541353383459	0.9552640336408338	1.4042251123742426	0.06281936738787051	0.013747919320814431	0.0	0.2022160336186356
nonlinear_minus	711.6491228070175	0.9555652138102605	1.4051157697420544	0.06243601880031944	0.013670017466593142	0.0	0.20266057107914698
nonlinear_minus	721.6441102756893	0.9558601672948203	1.4059971393691277	0.06206047851571458	0.013593712521687663	0.0	0.20310046436967566
nonlinear_minus	731.6390977443609	0.956149104171046	1.4068696002495673	0.06169249228546587	0.013518953516529646	0.0	0.20353587772971782
nonlinear_minus	741.6340852130326	0.9564322313877739	1.4077330813696887	0.06133178915689067	0.013445680628709022	0.0	0.20396681637321248
nonlinear_minus	751.6290726817043	0.9567097420052588	1.4085877857936107	0.06097812865524662	0.013373843936762218	0.0	0.20439338073505867
nonlinear_minus	761.624060150376	0.9569818174022782	1.4094340931516687	0.06063129317865296	0.013303400503623304	0.0	0.20481573215683976
nonlinear_minus	771.6190476190476	0.957248637054628	1.4102719553268046	0.060291048213855614	0.013234298869112062	0.0	0.205233881050793
nonlinear_minus	781.6140350877193	0.9575103694845934	1.411101515472125	0.05995718201214083	0.013166494753476261	0.0	0.20564790404377986
nonlinear_minus	791.609022556391	0.9577671735526517	1.4119230588322331	0.059629501500670805	0.013099949521130801	0.0	0.20605792667663253
nonlinear_minus	801.6040100250626	0.9580192019712616	1.4127368095664476	0.05930781867017336	0.01303462493462084	0.0	0.206464052227926
nonlinear_minus	811.5989974937344	0.9582666038723211	1.4135427815256127	0.05899194084482946	0.012970479457397932	0.0	0.20686630955598906
nonlinear_minus	821.593984962406	0.9585095202564262	1.414341106877455	0.05868169104540277	0.012907476290259283	0.0	0.20726476822222328
nonlinear_minus	831.5889724310777	0.9587480850434026	1.4151319916368412	0.058376904571363304	0.01284558209550645	0.0	0.2076595229012885
nonlinear_minus	841.5839598997494	0.9589821861249095	1.415932237121072	0.05807844496197267	0.012785161397220463	0.0	0.2080564705729043
nonlinear_minus	851.578947368421	0.9592124291812812	1.4167088210876064	0.057784111369614304	0.012725387596674666	0.0	0.20844408365030273
nonlinear_minus	861.5739348370928	0.9594386924635876	1.4174783839463554	0.05749477665746498	0.012666627053052049	0.0	0.20882820320600426
nonlinear_minus	871.5689223057644	0.9596610906083833	1.418241015182706	0.05721029580692961	0.012608849468354999	0.0	0.20920888053860015
nonlinear_minus	881.5639097744361	0.9598797341470613	1.4189967693119514	0.05693052762925662	0.012552025031601046	0.0	0.20958615415626927
nonlinear_minus	891.5588972431078	0.9600947286549113	1.4197457420000363	0.05665533907554574	0.012496126134495177	0.0	0.209960076395225
nonlinear_minus	901.5538847117795	0.9603061781908832	1.4204878407916377	0.0563845912344004	0.012441122015843669	0.0	0.21033063337786004
nonlinear_minus	911.5488721804511	0.9605141892014148	1.4212225134516152	0.056118123268840116	0.012386972648018277	0.0	0.21069765029675422
nonlinear_minus	921.5438596491229	0.9607197455960921	1.4218853954681527	0.05585202006719026	0.01233205103849784	0.0	0.21102791987836694
nonlinear_minus	931.5388471177945	0.960925091863459	1.4223186409978312	0.05557697023788012	0.012272516596468913	0.0	0.21124374644467925
nonlinear_minus	941.5338345864661	0.9611271622956322	1.4227494341448965	0.055306307847495656	0.012213963419094264	0.0	0.2114583638794735
nonlinear_minus	951.5288220551379	0.9613260434094439	1.4231777932523215	0.05503991619688365	0.012156364411181437	0.0	0.21167178079678997
nonlinear_minus	961.5238095238095	0.961521818552106	1.4236037369842038	0.05477768290157824	0.012099693516347407	0.0	0.21188400599554444
nonlinear_minus	971.5187969924812	0.9617145675491268	1.4240273214680013	0.0545195018242611	0.0120439264875939	0.0	0.212095061587929
nonlinear_minus	981.5137844611529	0.9619043682365583	1.4244485370794406	0.05426526693455155	0.01198903855076273	0.0	0.21230494646797707
nonlinear_minus	991.5087719298245	0.9620912954392441	1.4248673933582938	0.05401487705307392	0.011935006256500735	0.0	0.212513666373552
nonlinear_minus	1001.5037593984963	0.9622754212224625	1.425283909873377	0.05376823513837493	0.011881807228055593	0.0	0.21272123063384002
nonlinear_minus	1011.4987468671679	0.9624568151430216	1.4256981063120022	0.05352524755551552	0.011829419902017314	0.0	0.2129276486560953
nonlinear_minus	1021.4937343358396	0.9626357606643772	1.4260934909155898	0.05328489850954396	0.011777469188267626	0.0	0.21312710754826003
nonlinear_minus	1031.4887218045114	0.9628118876283803	1.4265032091250285	0.053048961639417636	0.011726647798000192	0.0	0.21333130104016032
nonlinear_minus	1041.483709273183	0.9629854774897306	1.426910664529228	0.052816416912360546	0.011676577833237877	0.0	0.2135343759625703
nonlinear_minus	1051.4786967418547	0.9631565908237707	1.4273158770864407	0.052587182883224344	0.011627240631586908	0.0	0.21373634191704705
nonlinear_minus	1061.4736842105262	0.963325286197511	1.4277188667446632	0.052361180828274435	0.01157861817542442	0.0	0.21393720851487394
nonlinear_minus	1071.468671679198	0.9634916202544894	1.4281196534230456	0.05213833462919551	0.01153069306353642	0.0	0.2141369853669949
nonlinear_minus	1081.4636591478697	0.9636556477952888	1.4285182569948889	0.05191857066308241	0.011483448484246053	0.0	0.21433568207487116
nonlinear_minus	1091.4586466165413	0.9638174218539699	1.4289146972723343	0.051701817698067185	0.011436868189984344	0.0	0.2145333082221613
nonlinear_minus	1101.453634085213	0.9639769937706655	1.4293089939923835	0.05148800679423149	0.011390936473162614	0.0	0.2147298733671414
nonlinear_minus	1111.4486215538848	0.9641344132605577	1.4297011668043815	0.05127707120950439	0.01134563814330892	0.0	0.21492538703582853
nonlinear_minus	1121.4436090225563	0.9642897284794549	1.4300912352585078	0.05106894631023301	0.011300958505374829	0.0	0.21511985871575845
nonlinear_minus	1131.438596491228	0.9644429860861589	1.4304792187955913	0.050863569486175444	0.011256883339132	0.0	0.21531329785031214
nonlinear_minus	1141.4335839598998	0.96459423130181	1.4308651367378427	0.05066088006964408	0.011213398879627951	0.0	0.21550571383364558
nonlinear_minus	1151.4285714285713	0.964743507966382	1.4312490082805092	0.05046081925856547	0.011170491798590717	0.0	0.21569711600604013
nonlinear_minus	1161.423558897243	0.9648908583570439	1.4316308716853716	0.050263331054430406	0.011128149569646544	0.0	0.21588752037047143
nonlinear_minus	1171.4185463659148	0.9650363237843925	1.4320107400583442	0.05006835985267238	0.011086359564791561	0.0	0.21607693410378323
nonlinear_minus	1181.4135338345866	0.9651799444327144	1.4323886179459666	0.049875851270826006	0.011045109378528904	0.0	0.21626536138014385
nonlinear_minus	1191.408521303258	0.9653217591300985	1.4327645239967326	0.0496857532730084	0.011004387262001591	0.0	0.216452811297275
nonlinear_minus	1201.4035087719299	0.9654618055684625	1.4331384767012332	0.04949801535562466	0.010964181822847929	0.0	0.21663929288175254
nonlinear_minus	1211.3984962406016	0.9656001203459706	1.4335104943881856	0.04931258848974171	0.01092448201140225	0.0	0.21682481508669238
nonlinear_minus	1221.3934837092731	0.9657367390075328	1.4338805952209523	0.049129425066089756	0.01088527710753662	0.0	0.21700938678967757
nonlinear_minus	1231.388471177945	0.9658716960834842	1.4342487971945195	0.04894847884255176	0.010846556708125748	0.0	0.21719301679098063
nonlinear_minus	1241.3834586466166	0.9660050251265423	1.4346151181330056	0.048769704894014075	0.010808310715075112	0.0	0.21737571381198204
nonlinear_minus	1251.3784461152882	0.9661367587471315	1.4349795756874288	0.04859305956444235	0.010770529323915297	0.0	0.2175574864938306
nonlinear_minus	1261.37343358396	0.9662669286471578	1.4353421873340688	0.048418500421084754	0.010733203012894923	0.0	0.21773834339630826
nonlinear_minus	1271.3684210526317	0.9663955656523189	1.4357029703728297	0.04824598621066454	0.010696322532577346	0.0	0.21791829299683507
nonlinear_minus	1281.3634085213032	0.9665226997430154	1.436061941926287	0.048075476817494675	0.010659878895894648	0.0	0.21809734368969735
nonlinear_minus	1291.358395989975	0.9666483600839431	1.4364191189387443	0.04790693322338476	0.010623863368647636	0.0	0.21827550378538355
nonlinear_minus	1301.3533834586467	0.966772575052426	1.4367745181756748	0.04774031746926906	0.0105882674604178	0.0	0.21845278151009245
nonlinear_minus	1311.3483709273182	0.9668953722655559	1.4371281562234324	0.04757559261846477	0.010553082915878018	0.0	0.21862918500536305
nonlinear_minus	1321.34335839599	0.9670167786061978	1.4374800494890287	0.047412722721470325	0.010518301706471889	0.0	0.21880472232780673
nonlinear_minus	1331.3383458646617	0.9671368202479144	1.4378302142002946	0.04725167278224408	0.010483916022469342	0.0	0.21897940144897252
nonlinear_minus	1341.3333333333333	0.9672555226788644	1.438178666406094	0.047092408725875404	0.010449918265336823	0.0	0.21915323025529593
nonlinear_minus	1351.328320802005	0.967372910724724	1.438525421976782	0.04693489736759058	0.010416301040439306	0.0	0.2193262165481527
nonlinear_minus	1361.3233082706768	0.9674890085706778	1.43887049660473	0.04677910638302101	0.010383057150058127	0.0	0.21949836804397704
nonlinear_minus	1371.3182957393483	0.9676038397844013	1.4392139056382174	0.04662500427157318	0.010350179583654594	0.0	0.2196696923165863
nonlinear_minus	1381.31328320802	0.9677174273317933	1.4395556644830212	0.04647256034860167	0.010317661518748987	0.0	0.2198401969365305
nonlinear_minus	1391.3082706766918	0.9678297935986603	1.439895788408298	0.04632174470951473	0.010285496311169814	0.0	0.22000988940367194
nonlinear_minus	1401.3032581453633	0.9679409604110252	1.4402342924028355	0.046172528197541654	0.010253677486523172	0.0	0.22017877709736888
nonlinear_minus	1411.298245614035	0.9680509490518875	1.4405711912822192	0.04602488238465876	0.010222198736463479	0.0	0.2203468673137159
nonlinear_minus	1421.2932330827068	0.9681597802784835	1.4409064996900163	0.04587877954829139	0.010191053913243953	0.0	0.2205141672660323
nonlinear_minus	1431.2882205513786	0.968267474338879	1.441240232099169	0.04573419264892679	0.010160237024489085	0.0	0.2206806840854121
nonlinear_minus	1441.28320802005	0.9683740509879284	1.441572402813293	0.045591095308582755	0.010129742228174263	0.0	0.22084642482129718
nonlinear_minus	1451.2781954887218	0.9684795295026241	1.4419030259681602	0.04544946179010649	0.010099563827803266	0.0	0.22101139644208603
nonlinear_minus	1461.2731829573936	0.9685839286968674	1.4422321155331879	0.045309266977258435	0.010069696267767799	0.0	0.2211756058357847
nonlinear_minus	1471.2681704260651	0.9686872667959929	1.4425596981839905	0.045170486960088255	0.010040134353134722	0.0	0.2213390642593438
nonlinear_minus	1481.2631578947369	0.9687895618394364	1.4428857775635402	0.04503309733340355	0.010010872620767459	0.0	0.2215017749828621
nonlinear_minus	1491.2581453634086	0.9688908313697517	1.4432103639580998	0.0448970745812945	0.009981905855910977	0.0	0.22166374355331425
nonlinear_minus	1501.2531328320802	0.9689910924853065	1.4435334706958287	0.044762395887171534	0.009953229023871243	0.0	0.22182497654715447
nonlinear_minus	1511.248120300752	0.9690903618873886	1.4438551109463098	0.04462903896639479	0.009924837210182636	0.0	0.2219854804639131
nonlinear_minus	1521.2431077694237	0.9691886558919935	1.444175297722222	0.044496982050402055	0.009896725616945474	0.0	0.22214526172698118
nonlinear_minus	1531.2380952380952	0.9692859904411844	1.4444940438811682	0.044366203871418465	0.00986888955928021	0.0	0.2223043266844032
nonlinear_minus	1541.233082706767	0.9693823811140478	1.4448113621272933	0.04423668364770688	0.009841324461922308	0.0	0.2224626816096561
nonlinear_minus	1551.2280701754387	0.9694778431372582	1.445127265013135	0.044108401069356006	0.009814025855943856	0.0	0.22262033270247056
nonlinear_minus	1561.2230576441102	0.9695725666625967	1.4454251130913702	0.04398057627279626	0.009786708926764165	0.0	0.22277154762545537
nonlinear_minus	1571.218045112782	0.9696662145271135	1.4457382798037903	0.04385471482950807	0.009759932290328947	0.0	0.22292783096005142
nonlinear_minus	1581.2130325814537	0.9697589774255969	1.4460500671107703	0.04373003272321391	0.009733409314739953	0.0	0.2230834283182272
nonlinear_minus	1591.2080200501252	0.9698508692730774	1.4463604869925586	0.043606511400594086	0.00970713592658168	0.0	0.2232383456193132
nonlinear_minus	1601.203007518797	0.9699419036797046	1.4466695512861476	0.0434841327161976	0.009681108144035966	0.0	0.22339258871281575
nonlinear_minus	1611.1979949874687	0.9700320939592881	1.446977271687087	0.04336287892096423	0.009655322074238634	0.0	0.2235461633792725
nonlinear_minus	1621.1929824561403	0.9701214531375487	1.4472836597512584	0.043242732651137976	0.009629773910739083	0.0	0.22369907533106764
nonlinear_minus	1631.187969924812	0.9702099939600894	1.4475887268966412	0.04312367691755738	0.00960445993104426	0.0	0.22385133021329023
nonlinear_minus	1641.1829573934838	0.9702977289000994	1.447892484405085	0.043005695095308494	0.009579376494245988	0.0	0.22400293360453485
nonlinear_minus	1651.1779448621553	0.9703846701657992	1.4481949434240844	0.04288877091372601	0.009554520038727348	0.0	0.22415389101776706
nonlinear_minus	1661.172932330827	0.9704708297076404	1.4484961149685032	0.04277288844672618	0.009529887079966975	0.0	0.22430420790112202
nonlinear_minus	1671.1679197994988	0.9705562192252661	1.448796009922292	0.04265803210346111	0.00950547420837607	0.0	0.2244538896387317
nonlinear_minus	1681.1629072681706	0.9706408501742427	1.4490946390403094	0.04254418661928609	0.009481278087255733	0.0	0.22460294155156615
nonlinear_minus	1691.157894736842	0.9707247337725737	1.449392012949924	0.04243133704701429	0.009457295450790385	0.0	0.22475136889821717
nonlinear_minus	1701.1528822055138	0.9708078810070014	1.449688142152706	0.042319468748460806	0.009433523102125339	0.0	0.22489917687571398
nonlinear_minus	1711.1478696741856	0.970890302639104	1.44998303702623	0.042208567386266375	0.009409957911492677	0.0	0.22504637062033325
nonlinear_minus	1721.142857142857	0.9709720092111996	1.4502767078256298	0.04209861891597409	0.00938659681441482	0.0	0.22519295520838875
nonlinear_minus	1731.1378446115289	0.9710530110520605	1.4505691646853012	0.04198960957836718	0.009363436809955578	0.0	0.22533893565702384
nonlinear_minus	1741.1328320802006	0.9711333182824475	1.4508604176204711	0.04188152589204539	0.009340474959037712	0.0	0.22548431692498128
nonlinear_minus	1751.1278195488721	0.9712129408204682	1.4511504765289225	0.04177435464624392	0.00931770838279748	0.0	0.2256291039133913
nonlinear_minus	1761.122807017544	0.9712918883867692	1.4514393511925023	0.04166808289386971	0.009295134261014007	0.0	0.22577330146653077
nonlinear_minus	1771.1177944862156	0.9713701705095658	1.45172705127875	0.0415626979447615	0.009272749830576067	0.0	0.22591691437258513
nonlinear_minus	1781.1127819548872	0.971447796529516	1.4520135863424286	0.04145818735915626	0.009250552383997817	0.0	0.22605994736440338
nonlinear_minus	1791.107769423559	0.9715247756044442	1.4522989658271082	0.041354538941360576	0.00922853926798185	0.0	0.226202405120232
nonlinear_minus	1801.1027568922307	0.9716011167139207	1.452583199066658	0.04125174073361373	0.00920670788203595	0.0	0.2263442922644639
nonlinear_minus	1811.0977443609022	0.9716768286637012	1.4528662952867883	0.0411497810101414	0.009185055677119667	0.0	0.226485613368342
nonlinear_minus	1821.092731829574	0.9717519200900322	1.4531482636065272	0.04104864827138814	0.009163580154339107	0.0	0.226626372950712
nonlinear_minus	1831.0877192982457	0.9718263994638268	1.453429113039675	0.04094833123842438	0.009142278863685656	0.0	0.22676657547870405
nonlinear_minus	1841.0827067669172	0.9719002750947149	1.4537088524962805	0.04084881884752318	0.009121149402811921	0.0	0.22690622536844457
nonlinear_minus	1851.077694235589	0.9719735551349732	1.4539874907840855	0.040750100244898856	0.009100189415833279	0.0	0.22704532698575208
nonlinear_minus	1861.0726817042607	0.9720462475833388	1.4542650366098944	0.040652164781599734	0.009079396592185894	0.0	0.22718388464681868
nonlinear_minus	1871.0676691729323	0.9721183602887099	1.454541498581011	0.040555002008555725	0.009058768665502072	0.0	0.22732190261887947
nonlinear_minus	1881.062656641604	0.9721899009537383	1.4548168852066223	0.04045860167177018	0.009038303412531567	0.0	0.2274593851209007
nonlinear_minus	1891.0576441102758	0.9722608771383171	1.4550912048991287	0.04036295370765113	0.009017998652082894	0.0	0.22759633632420728
nonlinear_minus	1901.0526315789473	0.9723312962629678	1.4553644659754907	0.04026804823847997	0.008997852244011992	0.0	0.22773276035316037
nonlinear_minus	1911.047619047619	0.9724011656121284	1.455636676658555	0.04017387556801124	0.008977862088220098	0.0	0.2278686612857853
nonlinear_minus	1921.0426065162908	0.9724704923373482	1.4559078450783909	0.04008042617720048	0.008958026123702407	0.0	0.2280040431544077
nonlinear_minus	1931.0375939849623	0.9725392834603909	1.4561779792735228	0.03998769072005103	0.008938342327610638	0.0	0.22813890994627328
nonlinear_minus	1941.032581453634	0.97260754587625	1.4564470871922135	0.03989566001958206	0.00891880871434797	0.0	0.2282732656041702
nonlinear_minus	1951.0275689223058	0.9726752863560783	1.4567151766937343	0.039804325063911156	0.008899423334685103	0.0	0.22840711402703132
nonlinear_minus	1961.0225563909776	0.9727425115500354	1.4569822555495713	0.03971367700244575	0.00888018427491119	0.0	0.22854045907053322
nonlinear_minus	1971.017543859649	0.9728092279900558	1.4572483314446807	0.039623707142183974	0.00886108965600085	0.0	0.22867330454769344
nonlinear_minus	1981.0125313283208	0.9728754420925397	1.4575134119785735	0.03953440694411282	0.00884213763280648	0.0	0.22880565422943572
nonlinear_minus	1991.0075187969926	0.972941160160969	1.4577775046666528	0.03944576801971724	0.008823326393278106	0.0	0.2289375118451837
nonlinear_minus	2001.0025062656641	0.9730063883884513	1.4580406169412834	0.03935778212757582	0.008804654157699376	0.0	0.22906888108341594
nonlinear_minus	2010.9974937343359	0.9730711328479948	1.4583027574743295	0.039270441223429015	0.008786119197206918	0.0	0.2291997660423238
nonlinear_minus	2020.9924812030076	0.973135399466302	1.458563939302241	0.03918373758221163	0.008767719878221125	0.0	0.2293301722936958
nonlinear_minus	2030.9874686716792	0.9731991941866605	1.4588241624057348	0.0390976630924438	0.008749454408290369	0.0	0.2294601009503864
nonlinear_minus	2040.982456140351	0.9732625227847291	1.4590834338986	0.039012210069043	0.00873132112988752	0.0	0.22958955554340477
nonlinear_minus	2050.977443609023	0.9733253909375127	1.459341760817088	0.03892737095835768	0.008713318414315215	0.0	0.22971853956551164
nonlinear_minus	2060.972431077694	0.9733878042255191	1.4595991501209955	0.03884313833528591	0.008695444661061697	0.0	0.22984705647172862
nonlinear_minus	2070.967418546366	0.9734497681348602	1.4598556086946872	0.03875950490046878	0.008677698297177325	0.0	0.2299751096798464
nonlinear_minus	2080.9624060150377	0.9735112880592967	1.4601111433481184	0.03867646347755932	0.008660077776665501	0.0	0.2301027025709361
nonlinear_minus	2090.9573934837094	0.9735723693022282	1.460365760817913	0.0385940070105663	0.008642581579882467	0.0	0.23022983848984718
nonlinear_minus	2100.952380952381	0.9736330170786331	1.4606194677682733	0.038512128561262016	0.008625208212971924	0.0	0.23035652074568153
nonlinear_minus	2110.9473684210525	0.9736932365169554	1.460872270792047	0.038430821306664684	0.008607956207295828	0.0	0.2304827526122901
nonlinear_minus	2120.9423558897242	0.9737530326609445	1.4611241764116076	0.03835007853657986	0.00859082411888759	0.0	0.23060853732873846
nonlinear_minus	2130.937343358396	0.9738124104714458	1.4613751910799262	0.0382698936512135	0.008573810527924637	0.0	0.2307338780997814
nonlinear_minus	2140.9323308270677	0.9738713748281472	1.4616253211813743	0.038190260158837044	0.008556914038205148	0.0	0.23085877809631072
nonlinear_minus	2150.9273182957395	0.9739299305312783	1.4618745730327665	0.0381111716735221	0.008540133276648881	0.0	0.23098324045582097
nonlinear_minus	2160.9223057644112	0.973988082303268	1.4621229528842412	0.03803262191292756	0.008523466892798974	0.0	0.2311072682828525
nonlinear_minus	2170.9172932330825	0.9740458347903607	1.4623704669200799	0.03795460469614116	0.00850691355834883	0.0	0.23123086464941905
nonlinear_minus	2180.9122807017543	0.9741031925641888	1.4626171212597054	0.037877113941583176	0.008490471966673848	0.0	0.2313540325954654
nonlinear_minus	2190.907268170426	0.9741601601233086	1.4628629219584952	0.03780014366495637	0.008474140832373023	0.0	0.23147677512926657
nonlinear_minus	2200.902255639098	0.9742167418946969	1.463107875008603	0.037723687977248406	0.00845791889083395	0.0	0.23159909522786354
nonlinear_minus	2210.8972431077696	0.9742729422352085	1.4633519863398858	0.03764774108278855	0.008441804897796062	0.0	0.23172099583748063
nonlinear_minus	2220.8922305764413	0.9743287654312357	1.463595262021922	0.037572297285096805	0.008425797631702358	0.0	0.2318424799421791
nonlinear_minus	2230.8872180451126	0.9743842157021716	1.4638377080298248	0.03749735097591951	0.0084098958900252	0.0	0.23196355048451173
nonlinear_minus	2240.8822055137844	0.9744392972062098	1.4640793297353645	0.0374228966138972	0.008394098481885336	0.0	0.2320842101930877
nonlinear_minus	2250.877192982456	0.974494014033601	1.464320132827325	0.03734892875820922	0.008378404240333578	0.0	0.23220446189489247
nonlinear_minus	2260.872180451128	0.9745483702112474	1.4645601229361844	0.037275442052341755	0.008362812016774922	0.0	0.23232430838806514
nonlinear_minus	2270.8671679197996	0.9746023697039596	1.464799305634868	0.037202431222411014	0.008347320680587248	0.0	0.23244375244226986
nonlinear_minus	2280.8621553884714	0.9746560164156836	1.465037686439507	0.037129891075527804	0.008331929118777405	0.0	0.23256279679907318
nonlinear_minus	2290.8571428571427	0.9747093141906971	1.465275270810201	0.03705781649820206	0.008316636235612056	0.0	0.2326814441723138
nonlinear_minus	2300.8521303258144	0.9747622668147784	1.465512064151772	0.03698620245478578	0.008301440952286358	0.0	0.23279969724846053
nonlinear_minus	2310.847117794486	0.9748148780163476	1.4657480718143865	0.036915043985948644	0.008286342206579379	0.0	0.23291755868695893
nonlinear_minus	2320.842105263158	0.9748671514675789	1.4659832990943893	0.03684433620719834	0.008271338952528379	0.0	0.23303503112059254
nonlinear_minus	2330.8370927318297	0.9749190908122858	1.466217748101816	0.036774074189556485	0.008256430118118316	0.0	0.2331521160951375
nonlinear_minus	2340.8320802005014	0.9749706996892601	1.4664514151158625	0.03670425286004443	0.008241614570115232	0.0	0.2332688131752202
nonlinear_minus	2350.827067669173	0.9750219815200618	1.4666843155653482	0.03663486793842676	0.008226891447860953	0.0	0.2333851284001235
nonlinear_minus	2360.8220551378445	0.9750729397460071	1.466916456468627	0.03656591489796728	0.00821225979315566	0.0	0.23350106495290207
nonlinear_minus	2370.817042606516	0.9751235777738894	1.4671478428601903	0.03649738920711752	0.00819771863662488	0.0	0.2336166253370933
nonlinear_minus	2380.812030075188	0.9751738989604092	1.4673784797247502	0.03642928640096783	0.00818326702334344	0.0	0.23373181203156626
nonlinear_minus	2390.8070175438597	0.9752239066131179	1.4676083719978759	0.03636160207998943	0.008168904012564478	0.0	0.23384662749085572
nonlinear_minus	2400.8020050125315	0.9752736039913393	1.4678375245666802	0.03629433190880792	0.0081546286774484	0.0	0.23396107414546544
nonlinear_minus	2410.7969924812032	0.9753229943070721	1.4680659422703322	0.03622747161499849	0.008140440104792432	0.0	0.23407515440217713
nonlinear_minus	2420.7919799498745	0.9753720807258692	1.4682936299007723	0.036161016987916655	0.008126337394782504	0.0	0.23418887064434224
nonlinear_minus	2430.7869674185463	0.9754208663676992	1.4685205922032378	0.03609496387754889	0.008112319660731213	0.0	0.23430222523217484
nonlinear_minus	2440.781954887218	0.9754693543077873	1.4687468338769003	0.036029308193393506	0.008098386028835804	0.0	0.2344152205030631
nonlinear_minus	2450.77694235589	0.9755175476196924	1.468972354504764	0.03596404571715114	0.008084535571895847	0.0	0.23452785705858364
nonlinear_minus	2460.7719298245615	0.975565449343219	1.4691971524561853	0.035899172246489086	0.008070767360537037	0.0	0.23464013508428622
nonlinear_minus	2470.7669172932333	0.9756130623284593	1.469421243764699	0.03583468428492746	0.008057080707906667	0.0	0.23475206072647614
nonlinear_minus	2480.7619047619046	0.9756603894797407	1.4696446329484996	0.03577057796915599	0.008043474789334499	0.0	0.23486363623315964
nonlinear_minus	2490.7568922305763	0.9757074336605785	1.4698673244825617	0.03570684949014055	0.008029948791890043	0.0	0.23497486383091962
nonlinear_minus	2500.751879699248	0.9757541976944123	1.470089322799174	0.03564349509214408	0.008016501914161256	0.0	0.23508574572517038
nonlinear_minus	2510.74686716792	0.9758006843653232	1.4703106322885295	0.03558051107177136	0.008003133366048526	0.0	0.23519628410042775
nonlinear_minus	2520.7418546365916	0.9758468964187385	1.4705312572991687	0.0355178937770296	0.007989842368558705	0.0	0.23530648112056274
nonlinear_minus	2530.7368421052633	0.9758928365621189	1.4707512021385212	0.03545563960641344	0.007976628153603563	0.0	0.23541633892905472
nonlinear_minus	2540.7318295739346	0.9759385074656319	1.4709704710734113	0.035393745008008765	0.007963489963805742	0.0	0.23552585964925077
nonlinear_minus	2550.7268170426064	0.9759839117628095	1.4711890683306266	0.03533220647861838	0.00795042705230199	0.0	0.23563504538459396
nonlinear_minus	2560.721804511278	0.9760290520511936	1.4714069980972633	0.03527102056289896	0.007937438682558548	0.0	0.23574389821888708
nonlinear_minus	2570.71679197995	0.9760739310500253	1.4716242452007626	0.03521018315912797	0.007924523883281862	0.0	0.23585241370039942
nonlinear_minus	2580.7117794486217	0.9761185511426234	1.4718408313981475	0.035149691541233576	0.007911682162878977	0.0	0.2359605998282264
nonlinear_minus	2590.7067669172934	0.9761629148071354	1.4720567626226062	0.035089542459367594	0.007898912838349663	0.0	0.23606845925665876
nonlinear_minus	2600.701754385965	0.976207024503349	1.4722720429049707	0.035029732641242345	0.007886215212618742	0.0	0.2361759939923362
nonlinear_minus	2610.6967418546365	0.9762508826580815	1.4724866762389073	0.03497025885840942	0.007873588598066077	0.0	0.23628320602340908
nonlinear_minus	2620.691729323308	0.9762944916657468	1.4727006665813096	0.034911117925503506	0.007861032316356008	0.0	0.2363900973197965
nonlinear_minus	2630.68671679198	0.9763378538889094	1.4729140178528226	0.03485230669950704	0.007848545698277984	0.0	0.2364966698333959
nonlinear_minus	2640.6817042606517	0.9763809716588289	1.4731267339381011	0.034793822079020875	0.00783612808358961	0.0	0.23660292549827713
nonlinear_minus	2650.6766917293235	0.97642384727599	1.4733388186864758	0.034735661003564886	0.007823778820858523	0.0	0.2367088662309257
nonlinear_minus	2660.671679197995	0.976466483151934	1.4735502582160491	0.03467781982819946	0.007811497047344072	0.0	0.23681448796978727
nonlinear_minus	2670.6666666666665	0.9765088814667185	1.47376106378559	0.03462029583912226	0.007799282222965465	0.0	0.23691979511808933
nonlinear_minus	2680.6616541353383	0.9765510443479745	1.473971249593483	0.03456308646407825	0.007787133852015246	0.0	0.2370247930620886
nonlinear_minus	2690.65664160401	0.9765929739782361	1.4741808193482715	0.03450618879927025	0.007775051316758582	0.0	0.23712948364882638
nonlinear_minus	2700.6516290726818	0.9766346725117618	1.4743897767252228	0.03444959997849517	0.007763034007550506	0.0	0.2372338687087951
nonlinear_minus	2710.6466165413535	0.9766761420750046	1.4745981253666285	0.034393317172515744	0.007751081322702271	0.0	0.2373379500561162
nonlinear_minus	2720.6416040100253	0.9767173847670716	1.4748058688822492	0.03433733758845006	0.007739192668334181	0.0	0.23744172948874256
nonlinear_minus	2730.6365914786966	0.9767584028360979	1.4750129885200107	0.03428165769070539	0.0077273671847614845	0.0	0.23754520127438752
nonlinear_minus	2740.6315789473683	0.9767991982692207	1.4752194951535245	0.03422627501643728	0.007715604384627099	0.0	0.2376483696477773
nonlinear_minus	2750.62656641604	0.9768397729654639	1.4754254075931224	0.034171187412379726	0.007703903884440775	0.0	0.23775124150739962
nonlinear_minus	2760.621553884712	0.9768801289190228	1.4756307293184068	0.03411639222496998	0.007692265120239313	0.0	0.23785381858705956
nonlinear_minus	2770.6165413533836	0.9769202680989117	1.475835463778382	0.0340618868341233	0.007680687535249449	0.0	0.23795610260532937
nonlinear_minus	2780.6115288220553	0.9769601925959515	1.4760395956106664	0.03400766800361944	0.007669170352096037	0.0	0.23805808894974326
nonlinear_minus	2790.6065162907266	0.9769999044268955	1.4762431156619753	0.03395373274936292	0.007657712877702125	0.0	0.23815977509406597
nonlinear_minus	2800.6015037593984	0.9770394052397757	1.476446058993394	0.033900079645877504	0.007646314961223483	0.0	0.23826117337471198
nonlinear_minus	2810.59649122807	0.9770786969069456	1.476648428930265	0.033846706201393205	0.007634976073398164	0.0	0.23836228544942417
nonlinear_minus	2820.591478696742	0.9771177815529796	1.4768501932142033	0.03379360873465173	0.007623695264054521	0.0	0.23846310101072152
nonlinear_minus	2830.5864661654136	0.9771566609705142	1.477051359267804	0.03374078496371723	0.007612472069515207	0.0	0.238563623088592
nonlinear_minus	2840.5814536340854	0.9771953367158868	1.4772519622184963	0.033688233584188376	0.007601306364229262	0.0	0.23866386401766987
nonlinear_minus	2850.576441102757	0.9772338110190399	1.4774519470978933	0.03363595023791803	0.0075901969493443	0.0	0.23876380585060641
nonlinear_minus	2860.5714285714284	0.9772720854298684	1.4776513440801355	0.03358393351269341	0.007579143653729619	0.0	0.23886345924952884
nonlinear_minus	2870.5664160401	0.977310161872041	1.4778501320277824	0.033532180273093216	0.0075681456992209226	0.0	0.23896281763121152
nonlinear_minus	2880.561403508772	0.977348042115753	1.4780483068761556	0.033480687998241276	0.007557202519109671	0.0	0.2390618801463368
nonlinear_minus	2890.5563909774437	0.9773857283584497	1.4782458059115682	0.03342945220786661	0.007546312858065646	0.0	0.23916062624596668
nonlinear_minus	2900.5513784461155	0.9774232224025705	1.4784426149796706	0.03337847010895809	0.007535476047685796	0.0	0.23925905169340672
nonlinear_minus	2910.546365914787	0.9774605267738729	1.4786386222387022	0.03332773563706677	0.0075246902732181275	0.0	0.2393571194513666
nonlinear_minus	2920.5413533834585	0.977497645623394	1.4788334987799598	0.033277235453542754	0.007513951177305699	0.0	0.23945471962401563
nonlinear_minus	2930.5363408521303	0.9775345916250773	1.4790257885320917	0.033226918336415535	0.0075032411761046915	0.0	0.23955136400532037
nonlinear_minus	2940.531328320802	0.9775717341787247	1.4791669693328524	0.03317514998224743	0.007491910194770851	0.0	0.23962068638618533
nonlinear_minus	2950.5263157894738	0.9776091337889284	1.4792489934515192	0.033121666305235234	0.007479882437382965	0.0	0.23966156717271095
nonlinear_minus	2960.5213032581455	0.9776463431053772	1.4793309785526787	0.03306845712815313	0.0074679181575527985	0.0	0.2397024294473802
nonlinear_minus	2970.5162907268173	0.9776833637418549	1.479412923453047	0.03301552008830066	0.007456016791795646	0.0	0.23974327260711967
nonlinear_minus	2980.5112781954886	0.9777201973002927	1.4794948260301077	0.03296285281918858	0.007444177772297571	0.0	0.23978409573126103
nonlinear_minus	2990.5062656641603	0.9777568453618696	1.4795766844359381	0.03291045299088088	0.007432400541131914	0.0	0.23982489799765508
nonlinear_minus	3000.501253132832	0.9777933094709345	1.4796584992794908	0.0328583183822012	0.007420684575651964	0.0	0.23986567942995948
nonlinear_minus	3010.496240601504	0.9778295911665249	1.4797402694766786	0.032806446741654574	0.007409029339677058	0.0	0.2399064394754693
nonlinear_minus	3020.4912280701756	0.9778656919696892	1.4798219939671917	0.03275483584449855	0.007397434303597612	0.0	0.23994717759352135
nonlinear_minus	3030.4862155388473	0.9779016133837568	1.479903671713902	0.03270348349233165	0.007385898944247248	0.0	0.2399878932552113
nonlinear_minus	3040.4812030075186	0.9779373568946024	1.479985301702482	0.03265238751269609	0.007374422744832344	0.0	0.2400285859431715
nonlinear_minus	3050.4761904761904	0.9779729239709063	1.4800668829408503	0.03260154575868185	0.007363005194805868	0.0	0.24006925515134575
nonlinear_minus	3060.471177944862	0.9780083160644091	1.4801484144588275	0.03255095610854457	0.007351645789785598	0.0	0.24010990038472987
nonlinear_minus	3070.466165413534	0.9780435346101624	1.4802298953076305	0.03250061646532498	0.007340344031459528	0.0	0.24015052115919427
nonlinear_minus	3080.4611528822056	0.978078581026775	1.4803113245594257	0.032450524756476785	0.007329099427480658	0.0	0.24019111700122417
nonlinear_minus	3090.4561403508774	0.9781134567166542	1.4803927013070002	0.03240067893350491	0.007317911491389596	0.0	0.2402316874477347
nonlinear_minus	3100.451127819549	0.9781481630662432	1.480474024663232	0.0323510769716036	0.007306779742514568	0.0	0.2402722320458402
nonlinear_minus	3110.4461152882204	0.9781828245552756	1.4805385850744395	0.03230117006325306	0.007295512147664119	0.0	0.240307043920658
nonlinear_minus	3120.441102756892	0.978217195633021	1.4806198652978684	0.03225205286764625	0.007284492453057041	0.0	0.24034755954360842
nonlinear_minus	3130.436090225564	0.9782514014429597	1.4807010890291883	0.032203173568268136	0.007273527526792299	0.0	0.2403880478112078
nonlinear_minus	3140.4310776942357	0.9782854433098804	1.4807822554646062	0.03215453023200931	0.0072626169106386265	0.0	0.24042850831197696
nonlinear_minus	3150.4260651629074	0.9783193225437331	1.4808633638185151	0.032106120947751636	0.0072517601517273905	0.0	0.24046894064362875
nonlinear_minus	3160.421052631579	0.9783530404398432	1.4809444133230247	0.0320579438260437	0.007240956802470335	0.0	0.24050934441289348
nonlinear_minus	3170.4160401002505	0.9783865982791207	1.4810254032276264	0.03200999699878599	0.007230206420488994	0.0	0.24054971923533294
nonlinear_minus	3180.4110275689222	0.9784199973282655	1.4811063327989271	0.0319622786189238	0.0072195085685276186	0.0	0.24059006473517144
nonlinear_minus	3190.406015037594	0.9784532388399702	1.481187201320204	0.03191478686013948	0.007208862814376605	0.0	0.24063038054511648
nonlinear_minus	3200.4010025062657	0.9784863240531181	1.481268008091173	0.03186751991655676	0.007198268730810349	0.0	0.24067066630620745
nonlinear_minus	3210.3959899749375	0.978519254192979	1.4813487524275954	0.03182047600244482	0.007187725895492634	0.0	0.24071092166763206
nonlinear_minus	3220.3909774436092	0.978552030471401	1.4814294336609644	0.03177365335192997	0.00717723389093409	0.0	0.24075114628658217
nonlinear_minus	3230.3859649122805	0.9785846540869986	1.4815100511382626	0.031727050218714324	0.007166792304381676	0.0	0.24079133982808792
nonlinear_minus	3240.3809523809523	0.9786171262253383	1.4815906042215903	0.03168066487579509	0.00715640072779534	0.0	0.24083150196487585
nonlinear_minus	3250.375939849624	0.9786494480591209	1.4816710922878953	0.031634495615191764	0.007146058757737989	0.0	0.24087163237720183
nonlinear_minus	3260.370927318296	0.9786816207483606	1.4817515147286835	0.03158854074767718	0.007135765995337493	0.0	0.2409117307527227
nonlinear_minus	3270.3659147869676	0.9787136454405604	1.481831870949789	0.03154279860251498	0.007125522046202627	0.0	0.2409517967863438
nonlinear_minus	3280.3609022556393	0.9787455232708862	1.4819121603709544	0.031497267527195276	0.007115326520375142	0.0	0.2409918301800695
nonlinear_minus	3290.3558897243106	0.9787772553623362	1.4819923824256722	0.03145194588718307	0.007105179032242531	0.0	0.24103183064287487
nonlinear_minus	3300.3508771929824	0.978808842825908	1.4820725365609622	0.03140683206566861	0.007095079200504182	0.0	0.24107179789057961
nonlinear_minus	3310.345864661654	0.978840286760764	1.4821526222369452	0.03136192446331551	0.007085026648087287	0.0	0.24111173164569819
nonlinear_minus	3320.340852130326	0.9788715882543922	1.4822326389267237	0.031317221498022574	0.007075021002092143	0.0	0.24115163163732073
nonlinear_minus	3330.3358395989976	0.9789027483827656	1.4823125861161386	0.03127272160468563	0.007065061893748779	0.0	0.24119149760099085
nonlinear_minus	3340.3308270676694	0.9789337682104987	1.4823924633033925	0.03122842323495905	0.007055148958326163	0.0	0.24123132927855795
nonlinear_minus	3350.325814536341	0.9789646487910009	1.482472269998989	0.031184324857030918	0.007045281835110175	0.0	0.24127112641809306
nonlinear_minus	3360.3208020050124	0.9789953911666285	1.4825520057252983	0.031140424955390263	0.007035460167323855	0.0	0.24131088877372664
nonlinear_minus	3370.315789473684	0.9790259963688325	1.4826316700165345	0.03109672203061077	0.007025683602079748	0.0	0.2413506161055749
nonlinear_minus	3380.310776942356	0.9790564654183057	1.4827112624183716	0.031053214599126765	0.007015951790329945	0.0	0.24139030817959412
nonlinear_minus	3390.3057644110277	0.9790867993251264	1.482790782487794	0.031009901193020033	0.007006264386799469	0.0	0.2414299647674808
nonlinear_minus	3400.3007518796994	0.9791169990889	1.4828702297928533	0.030966780359807163	0.006996621049956263	0.0	0.24146958564655996
nonlinear_minus	3410.295739348371	0.9791470656988981	1.4829496039124983	0.030923850662232428	0.006987021441929973	0.0	0.24150917059968732
nonlinear_minus	3420.2907268170425	0.9791770001341957	1.483028904436307	0.030881110678061072	0.006977465228487722	0.0	0.24154871941512562
nonlinear_minus	3430.285714285714	0.979206803363806	1.4831081309643528	0.03083855899987987	0.006967952078969004	0.0	0.24158823188645243
nonlinear_minus	3440.280701754386	0.9792364763468133	1.4831872831069195	0.03079619423489621	0.006958481666238198	0.0	0.2416277078124604
nonlinear_minus	3450.2756892230577	0.9792660200325027	1.4832663604844114	0.030754015004746362	0.0069490536666483756	0.0	0.24166714699706082
nonlinear_minus	3460.2706766917295	0.9792954353604898	1.4833453627270288	0.030712019945299474	0.00693966775997535	0.0	0.24170654924916776
nonlinear_minus	3470.2656641604012	0.9793247232608457	1.483424289474711	0.030670207706472923	0.0069303236293819775	0.0	0.24174591438262955
nonlinear_minus	3480.2606516290725	0.9793538846542224	1.4835031403768901	0.030628576952044646	0.0069210209613760655	0.0	0.24178524221611944
nonlinear_minus	3490.2556390977443	0.9793829204519742	1.4835819150923328	0.030587126359471126	0.006911759445753701	0.0	0.24182453257304873
nonlinear_minus	3500.250626566416	0.9794118315562794	1.4836606132888939	0.030545854619705524	0.006902538775562477	0.0	0.24186378528146613
nonlinear_minus	3510.245614035088	0.9794406188602579	1.4837392346434373	0.030504760437023656	0.006893358647054143	0.0	0.24190300017399785
nonlinear_minus	3520.2406015037595	0.9794692832480879	1.48381777884163	0.030463842528848848	0.006884218759653092	0.0	0.2419421770877257
nonlinear_minus	3530.2355889724313	0.9794978255860842	1.4838962468859016	0.030423099665809777	0.00687511882987153	0.0	0.24198131630659736
nonlinear_minus	3540.2305764411026	0.979526246747849	1.4839746374751297	0.030382530560115962	0.006866058552548052	0.0	0.24202041733664167
nonlinear_minus	3550.2255639097743	0.9795545475936692	1.4840529499948825	0.030342133957595156	0.006857037632861234	0.0	0.2420594799177504
nonlinear_minus	3560.220551378446	0.9795827289730848	1.4841311841646845	0.030301908626586885	0.006848055782468186	0.0	0.24209850390418813
nonlinear_minus	3570.215538847118	0.9796107917272511	1.484209339712065	0.030261853347748457	0.006839112715991585	0.0	0.24213748915428776
nonlinear_minus	3580.2105263157896	0.9796387366890444	1.4842874163723814	0.030221966913895983	0.006830208150958978	0.0	0.24217643553036852
nonlinear_minus	3590.2055137844613	0.9796665646831673	1.4843654138886946	0.030182248129849428	0.0068213418077999344	0.0	0.24221534289866825
nonlinear_minus	3600.200501253133	0.9796942765262504	1.484443332011643	0.03014269581227988	0.006812513409772274	0.0	0.2422542111292672
nonlinear_minus	3610.1954887218044	0.9797218730269552	1.4845211704992158	0.030103308789556135	0.006803722682945401	0.0	0.24229304009601302
nonlinear_minus	3620.190476190476	0.9797493549860726	1.4845989291167254	0.03006408590159953	0.006794969356159094	0.0	0.24233182967645706
nonlinear_minus	3630.185463659148	0.9797767231966212	1.484676607636672	0.030025025999737782	0.006786253160989348	0.0	0.24237057975178475
nonlinear_minus	3640.1804511278197	0.9798039784439456	1.4847542058384096	0.02998612794655492	0.006777573831704875	0.0	0.24240929020673402
nonlinear_minus	3650.1754385964914	0.9798311215058096	1.4848317235082977	0.029947390615758112	0.006768931105245697	0.0	0.24244796092954482
nonlinear_minus	3660.170426065163	0.9798581531524915	1.4849091604394011	0.029908812892032885	0.006760324721175121	0.0	0.24248659181189797
nonlinear_minus	3670.1654135338345	0.9798850741468759	1.4849865164313891	0.02987039367090649	0.006751754421658455	0.0	0.2425251827488255
nonlinear_minus	3680.160401002506	0.9799118852445452	1.4850637912904148	0.02983213185861263	0.006743219951421218	0.0	0.2425637336386717
nonlinear_minus	3690.155388471178	0.9799385871938688	1.4851409848290387	0.029794026371959523	0.006734721057717775	0.0	0.24260224438302808
nonlinear_minus	3700.1503759398497	0.979965180736092	1.4852180968660393	0.029756076138196565	0.0067262574902996015	0.0	0.24264071488665936
nonlinear_minus	3710.1453634085215	0.9799916666054221	1.4852951272263593	0.029718280094886935	0.006717829001387183	0.0	0.24267914505746518
nonlinear_minus	3720.140350877193	0.9800180455291154	1.4853720757409432	0.02968063718977884	0.006709435345635131	0.0	0.24271753480640093
nonlinear_minus	3730.1353383458645	0.9800443182275604	1.4854489422466695	0.029643146380681485	0.006701076280108325	0.0	0.24275588404743323
nonlinear_minus	3740.1303258145363	0.9800704854143623	1.4855257265861483	0.029605806635338752	0.006692751564229074	0.0	0.24279419269748106
nonlinear_minus	3750.125313283208	0.9800965477964233	1.485602428607767	0.029568616931312155	0.006684460959786517	0.0	0.24283246067636335
nonlinear_minus	3760.1203007518798	0.9801225060740248	1.4856790481654751	0.029531576255857776	0.006676204230870199	0.0	0.24287068790673838
nonlinear_minus	3770.1152882205515	0.9801483609409065	1.485755585118694	0.02949468360580856	0.006667981143853512	0.0	0.24290887431406835
nonlinear_minus	3780.1102756892233	0.9801741130843451	1.4858320393321527	0.029457937987456162	0.0066597914673814365	0.0	0.24294701982653266
nonlinear_minus	3790.1052631578946	0.9801997631852304	1.485908410676001	0.029421338416442757	0.0066516349723150375	0.0	0.2429851243750148
nonlinear_minus	3800.1002506265663	0.980225311918143	1.4859846990254597	0.029384883917640627	0.006643511431727287	0.0	0.24302318789303917
nonlinear_minus	3810.095238095238	0.9802507599514283	1.4860609042608872	0.029348573525045794	0.0066354206208639015	0.0	0.24306121031671377
nonlinear_minus	3820.09022556391	0.980276107947271	1.4861370262675846	0.029312406281665454	0.006627362317112058	0.0	0.24309919158467852
nonlinear_minus	3830.0852130325816	0.9803013565617676	1.4862130649357939	0.02927638123941267	0.006619336299989573	0.0	0.24313713163808914
nonlinear_minus	3840.0802005012533	0.9803265064449984	1.4862890201605363	0.029240497458997934	0.0066113423511049985	0.0	0.24317503042053173
nonlinear_minus	3850.0751879699246	0.9803515582410982	1.4863648918415526	0.029204754009825105	0.006603380254141953	0.0	0.24321288787800308
nonlinear_minus	3860.0701754385964	0.9803765125883261	1.4864406798832213	0.029169149969888324	0.006595449794825112	0.0	0.24325070395886061
nonlinear_minus	3870.065162907268	0.9804013701191343	1.4865163841944806	0.029133684425670374	0.0065875507609033	0.0	0.24328847861376623
nonlinear_minus	3880.06015037594	0.980426131460236	1.4865920046886707	0.029098356472040194	0.006579682942118546	0.0	0.2433262117956708
nonlinear_minus	3890.0551378446116	0.980450797232672	1.4866675412835668	0.02906316521215737	0.006571846130184262	0.0	0.24336390345973652
nonlinear_minus	3900.0501253132834	0.9804753680518771	1.486742993901153	0.029028109757370385	0.006564040118763574	0.0	0.24340155356332013
nonlinear_minus	3910.045112781955	0.9804998445277437	1.4868183624677445	0.028993189227126466	0.006556264703444614	0.0	0.24343916206593452
nonlinear_minus	3920.0401002506264	0.9805242272646878	1.4868936469137	0.02895840274887077	0.00654851968171751	0.0	0.24347672892918984
nonlinear_minus	3930.035087719298	0.9805486267804735	1.4869520417387994	0.02892325912339834	0.006540635683780819	0.0	0.24350861446062536
nonlinear_minus	3940.03007518797	0.9805728233862987	1.487027204081792	0.028888740123075424	0.006532951553948722	0.0	0.2435461145151468
nonlinear_minus	3950.0250626566417	0.9805969280374498	1.4871022818253736	0.028854352589930334	0.006525297216160627	0.0	0.24358357271940867
nonlinear_minus	3960.0200501253134	0.9806209413170228	1.4871772749183276	0.028820095682632357	0.006517672475340132	0.0	0.24362098904407614
nonlinear_minus	3970.015037593985	0.9806448638029428	1.487252183313302	0.028785968567399636	0.006510077138200585	0.0	0.2436583634617402
nonlinear_minus	3980.0100250626565	0.9806686960680238	1.4873270069665658	0.02875197041790723	0.006502511013238489	0.0	0.24369569594684604
nonlinear_minus	3990.0050125313282	0.9806924386800264	1.4874017458379871	0.028718100415202688	0.006494973910680076	0.0	0.243732986475697
nonlinear_minus	4000.0	0.9807160922017157	1.4874763998909142	0.0286843577476202	0.006487465642494425	0.0	0.24377023502638345
nonlinear_minus	100000.0	0.9960122706076032	1.590198570698517	0.006341281580121821	0.0014875069195353656	0.0	0.2951102776241635
nonlinear_plus	-2.0	-0.9989986094293685	-7.991990881001098	-15.97597865769339	2.9529980905349755	0.0	-0.13586487117790036
nonlinear_plus	-1.8585858585858586	-0.86719740060139	-6.479822307449656	-12.0991073688289	2.697188673249829	0.0	-0.10247217456208098
nonlinear_plus	-1.7171717171717171	-0.7516821458786634	-5.268953109417308	-9.229531089238167	2.472810257667718	0.0	-0.07706430597206118
nonlinear_plus	-1.5757575757575757	-0.6496186470275671	-4.2880171937059135	-7.073593121512094	2.274371057149761	0.0	-0.057615302277691446
nonlinear_plus	-1.4343434343434343	-0.5587859661058443	-3.4851873102449624	-5.432661068460023	2.0975752360874305	0.0	-0.042674881531627094
nonlinear_plus	-1.2929292929292928	-0.4774246006063836	-2.8221846632429015	-4.169565048929106	1.9390204430741798	0.0	-0.031187535516309418
nonlinear_plus	-1.1515151515151516	-0.40413041828492224	-2.2703068120913223	-3.187806853696897	1.7959825438724044	0.0	-0.022373534037169535
nonlinear_plus	-1.0101010101010102	-0.33775829039251937	-1.8076739833473903	-2.4182308575498404	1.6662453186735902	0.0	-0.015648027428472218
nonlinear_plus	-0.8686868686868687	-0.27737085032996545	-1.4174157664389104	-1.8105655828471705	1.5479917352965558	0.0	-0.010567399961841415
nonlinear_plus	-0.7272727272727273	-0.22219497463174487	-1.086371313465521	-1.327757559901648	1.4397177070930116	0.0	-0.00679141939946817
nonlinear_plus	-0.5858585858585859	-0.17158459079251925	-0.8041556191533692	-0.942136331999305	1.3401648595809	0.0	-0.0040564457037742625
nonlinear_plus	-0.4444444444444444	-0.12499485366882626	-0.5624948536805974	-0.6328038156058714	1.2482714504157926	0.0	-0.0021564180749136233
nonlinear_plus	-0.3030303030303032	-0.08196595611853784	-0.35474252430287945	-0.38381933448326855	1.1631355251892952	0.0	-0.0009290624464624541
nonlinear_plus	-0.16161616161616177	-0.04210529338176636	-0.17551247555463403	-0.182902479830022	1.0839838989534403	0.0	-0.00024567477175715214
nonlinear_plus	-0.020202020202020332	-0.005076181883205107	-0.020407639017958137	-0.020511231905420084	1.0101487417900594	0.0	-3.579000185576706e-6
nonlinear_plus	0.1212121212121211	0.029411398272984425	0.11418693743059423	0.11082853993625066	0.941303850130242	0.0	0.00011992951260848978
nonlinear_plus	0.26262626262626254	0.06160963435568846	0.23126250946147148	0.21701451081337128	0.8773750985179262	0.0	0.0005247567491376813
nonlinear_plus	0.404040404040404	0.09173760593918331	0.3333093238242772	0.30273232441943	0.8179305932058176	0.0	0.0011598237304922803
nonlinear_plus	0.5454545454545454	0.1199870149315431	0.42241246575768876	0.37172845492155104	0.7625891886209736	0.0	0.0019772573067813395
nonlinear_plus	0.6868686868686869	0.14652632781173772	0.5003270406066584	0.4270159566416506	0.7110190949774747	0.0	0.002937479388391701
nonlinear_plus	0.8282828282828283	0.1715034077058454	0.5685388028517998	0.47103246074971444	0.6629303979912126	0.0	0.004007602428285716
nonlinear_plus	0.9696969696969697	0.1949829625051008	0.6284144782129104	0.50588436156986	0.6212659977285879	0.0	0.007192703203220911
nonlinear_plus	1.1111111111111112	0.21715567636525576	0.680939150052378	0.5330693483591714	0.5812466626515324	0.0	0.009393163199461426
nonlinear_plus	1.2525252525252526	0.238077793902959	0.7271227835336258	0.5540109953333613	0.544740486841893	0.0	0.01193209192158147
nonlinear_plus	1.3939393939393936	0.25784261979516254	0.7677784406562226	0.5698124360951774	0.5112706431072158	0.0	0.014587638840250425
nonlinear_plus	1.535353535353535	0.27652809560216085	0.8036218450592069	0.5813978266606896	0.4806114037568767	0.0	0.017304051114556455
nonlinear_plus	1.6767676767676765	0.2941802804003181	0.8353345970866506	0.589595631087613	0.4530009094151686	0.0	0.020271375706240494
nonlinear_plus	1.818181818181818	0.31087997220123575	0.8634298412970356	0.5950067962368958	0.42785306980954396	0.0	0.023243520116271288
nonlinear_plus	1.9595959595959593	0.3266883523146671	0.8883800356797489	0.5981566255942865	0.4049228697072262	0.0	0.026171041962880656
nonlinear_plus	2.101010101010101	0.34166398839463513	0.9105910229161972	0.5994748622302987	0.38398138713506336	0.0	0.029016092917201516
nonlinear_plus	2.242424242424242	0.3558609627491165	0.9304156772417161	0.5993170585816078	0.3648418270992228	0.0	0.03176228976023829
nonlinear_plus	2.383838383838384	0.3693302756869639	0.9481581320702943	0.5979746277579359	0.34732484197628627	0.0	0.03439597331233105
nonlinear_plus	2.525252525252525	0.3821199310517675	0.9640802515239203	0.5956859722832292	0.33126550125499066	0.0	0.036908670227144405
nonlinear_plus	2.666666666666666	0.3942724242850186	0.9784157226174625	0.5926533837024971	0.3165356677115295	0.0	0.039303806795815514
nonlinear_plus	2.808080808080808	0.4058312327178323	0.9913550876341798	0.5890322303585059	0.302994066963361	0.0	0.04157844368307031
nonlinear_plus	2.949494949494949	0.41682013006699464	1.0031195769996208	0.5849991444418902	0.2906478968612693	0.0	0.043798169462878
nonlinear_plus	3.090909090909091	0.42724279026390066	1.0139752658508356	0.5807616440101441	0.2796368095896091	0.0	0.04608631653616728
nonlinear_plus	3.232323232323232	0.43717520912466473	1.023908671430674	0.5762811838734114	0.26948796014627696	0.0	0.04826656037057039
nonlinear_plus	3.3737373737373737	0.44664946559569113	1.033027634859883	0.5716263938041354	0.2601146868197102	0.0	0.05034400167115017
nonlinear_plus	3.5151515151515147	0.45569607819999913	1.0414225477962402	0.5668503770164424	0.2514346753725294	0.0	0.05232134950176612
nonlinear_plus	3.6565656565656566	0.46434124822273337	1.0491794747951488	0.5620021678590975	0.24338980462611653	0.0	0.054209412511369695
nonlinear_plus	3.7979797979797976	0.4726129501525008	1.0563590881860105	0.5571101030980145	0.23590310657044739	0.0	0.05600505045392079
nonlinear_plus	3.9393939393939394	0.4805327319333813	1.0630306526375004	0.5522096289966771	0.22893529301344204	0.0	0.05772137492625849
nonlinear_plus	4.08080808080808	0.4881233070929638	1.0692441463792268	0.5473211575588056	0.22243323460508083	0.0	0.05936068762500648
nonlinear_plus	4.222222222222222	0.49540582407195105	1.0750423033843624	0.542460085164024	0.21634925121391266	0.0	0.06092496619856963
nonlinear_plus	4.363636363636363	0.5023983933562797	1.0804684753501603	0.5376428492621308	0.21064969471137573	0.0	0.062421175757157936
nonlinear_plus	4.505050505050505	0.5091174590771868	1.0855625087509646	0.5328836826262172	0.2053060494760053	0.0	0.06385679823982698
nonlinear_plus	4.646464646464646	0.5155803576408134	1.0903504985410608	0.5281871985494213	0.20028090948284938	0.0	0.0652316910168841
nonlinear_plus	4.787878787878787	0.5218008634201776	1.094865377201777	0.5235636780490313	0.19555361046958383	0.0	0.06655114200534908
nonlinear_plus	4.929292929292929	0.5277947562630525	1.099122854543262	0.5190115754264506	0.19108889154851344	0.0	0.0678168438920522
nonlinear_plus	5.07070707070707	0.5335732615077086	1.1031521110610032	0.5145396412230697	0.18687399229950746	0.0	0.06903503643707548
nonlinear_plus	5.212121212121212	0.5391497181853837	1.1069658468715495	0.510145522489909	0.1828822533777092	0.0	0.07020596764015591
nonlinear_plus	5.353535353535353	0.5445327228722778	1.1105932675060086	0.5058388915473417	0.17910796188856348	0.0	0.0713355220302323
nonlinear_plus	5.494949494949495	0.549734397686811	1.114041184533269	0.5016144249555708	0.1755257887218685	0.0	0.0724243357128674
nonlinear_plus	5.636363636363636	0.5547638586470376	1.1173257942860233	0.49747382528204287	0.17212377305172732	0.0	0.0734753319842311
nonlinear_plus	5.777777777777778	0.5596300718642413	1.1204594475030278	0.4934166463759403	0.16888857556992576	0.0	0.07449059790682683
nonlinear_plus	5.919191919191919	0.5643418704331399	1.123450822551609	0.4894404840131845	0.16580593145094924	0.0	0.07547047538306235
nonlinear_plus	6.0606060606060606	0.5689063906013684	1.1263133337232725	0.4855464803485711	0.16286795113197938	0.0	0.07641897710567959
nonlinear_plus	6.202020202020202	0.5733308704304356	1.129056356791686	0.48173349298729223	0.16006480094805292	0.0	0.07733794160585689
nonlinear_plus	6.3434343434343425	0.5776220820859623	1.131688386666643	0.478000184487753	0.15738748775666492	0.0	0.07822906554066501
nonlinear_plus	6.484848484848484	0.5817863676812607	1.1342171346378183	0.47434506771503465	0.1548277733575816	0.0	0.07909391698503178
nonlinear_plus	6.626262626262626	0.585829672207496	1.1366496125048495	0.4707665425963562	0.15237809896685972	0.0	0.079933946289489
nonlinear_plus	6.767676767676768	0.5897575725179333	1.1389922124775131	0.4672629301299449	0.15003152262244882	0.0	0.08075049799257322
nonlinear_plus	6.909090909090908	0.5935756793501044	1.1412486690541288	0.4638312150129219	0.14778013902664974	0.0	0.08154359344732523
nonlinear_plus	7.05050505050505	0.5972899349592171	1.1434184519862203	0.460466119168202	0.14561383388394872	0.0	0.0823107236215066
nonlinear_plus	7.191919191919192	0.6009035420179396	1.1455143811612571	0.4571707320889696	0.14353322430927543	0.0	0.08305791462480058
nonlinear_plus	7.333333333333332	0.604420858697346	1.1475409515807973	0.4539432642359624	0.14153328142180766	0.0	0.08378616843209902
nonlinear_plus	7.474747474747474	0.607845978100499	1.1495023727277391	0.4507819786482022	0.13960939684514925	0.0	0.0844965276719433
nonlinear_plus	7.616161616161616	0.6111848653051516	1.1513900561787973	0.4476778797794681	0.1377490304870418	0.0	0.08518686380083051
nonlinear_plus	7.757575757575758	0.6144369587736764	1.1532323588630626	0.4446437755238495	0.13596489300179782	0.0	0.08586358675297869
nonlinear_plus	7.898989898989898	0.6176078326463238	1.1550200794847632	0.44167063153119396	0.1342447964158308	0.0	0.08652477778332734
nonlinear_plus	8.04040404040404	0.620698967620023	1.15676708524197	0.43876294965545615	0.13259214349911774	0.0	0.08717397154076474
nonlinear_plus	8.181818181818182	0.6237171317926578	1.158453792870088	0.4359063158668311	0.1309895519975613	0.0	0.08780614402506468
nonlinear_plus	8.323232323232324	0.6266641908456017	1.1600890116273006	0.43310276984700447	0.1294382184535237	0.0	0.08842359079638121
nonlinear_plus	8.464646464646464	0.6295412084020492	1.1616856791526797	0.43035667291554647	0.12794176998195322	0.0	0.08902921709985143
nonlinear_plus	8.606060606060606	0.6323539772610776	1.163226116428864	0.42765545525111454	0.12648581260181946	0.0	0.08961400373370994
nonlinear_plus	8.747474747474747	0.6351029321531386	1.1647251265325576	0.4250047835192949	0.12507567452051005	0.0	0.09018602032419124
nonlinear_plus	8.88888888888889	0.6377901404758233	1.1661865096579895	0.4224042518422104	0.12371016786698909	0.0	0.09074672955967525
nonlinear_plus	9.03030303030303	0.6404178493408399	1.1676120689592344	0.4198524588919531	0.1223871472681281	0.0	0.09129658709241774
nonlinear_plus	9.171717171717171	0.6429879396498814	1.1690051616341062	0.4173489413149157	0.12110559175625984	0.0	0.09183662223445571
nonlinear_plus	9.313131313131313	0.6455029877082136	1.17036381261966	0.41489047486809366	0.11986151953145736	0.0	0.09236600489732599
nonlinear_plus	9.454545454545453	0.6479646406072916	1.1716913639387585	0.4124767904015136	0.11865426124659563	0.0	0.09288575093586551
nonlinear_plus	9.595959595959595	0.6503747412243787	1.1729891969214563	0.4101066515146724	0.11748215056092683	0.0	0.09339622248753712
nonlinear_plus	9.737373737373737	0.6527350459862622	1.174258607554157	0.40777886135253016	0.11634361972879045	0.0	0.09389776204656189
nonlinear_plus	9.878787878787879	0.6550472293624182	1.1755008167999206	0.405492263641873	0.11523719435664649	0.0	0.09439069452226687
nonlinear_plus	10.020202020202019	0.6573128897390548	1.1767169686331842	0.40324573757592524	0.11416148307945612	0.0	0.09487532724489485
nonlinear_plus	10.16161616161616	0.6595335535201964	1.1779081372288533	0.4010381977619526	0.11311517253290693	0.0	0.09535195124858455
nonlinear_plus	10.303030303030303	0.6617106783930448	1.1790753375309078	0.39886859605682257	0.11209702452439547	0.0	0.09582084325717757
nonlinear_plus	10.444444444444445	0.6638456561546807	1.1802195368101391	0.3967359239898389	0.11110587436260336	0.0	0.09628226846027427
nonlinear_plus	10.585858585858585	0.6659398203813152	1.1813416301009863	0.3946391971425654	0.11014061238417469	0.0	0.09673647498481441
nonlinear_plus	10.727272727272727	0.6679944445396049	1.182442480461339	0.39257747252553427	0.10920019798639197	0.0	0.09718370402720453
nonlinear_plus	10.868686868686869	0.670011582211782	1.1835169183921588	0.39054687532581595	0.10828086526631092	0.0	0.09762084047781538
nonlinear_plus	11.01010101010101	0.6719937001238101	1.1845562091589013	0.38854189916157733	0.1073774361838819	0.0	0.09804302783438718
nonlinear_plus	11.15151515151515	0.6739397266179307	1.1855766997303103	0.38656946282947646	0.10649633767452801	0.0	0.0984590114185824
nonlinear_plus	11.292929292929292	0.6758507370730844	1.1865790760149297	0.3846287328947401	0.10563671384239948	0.0	0.09886898484991838
nonlinear_plus	11.434343434343434	0.6777277629863986	1.1875639884516969	0.3827189031551231	0.10479775217750893	0.0	0.09927313290892675
nonlinear_plus	11.575757575757574	0.6795717942206683	1.1885320543188904	0.38083919367662533	0.1039786808601453	0.0	0.09967163205418028
nonlinear_plus	11.717171717171716	0.6813837811101713	1.189483859898944	0.37898884987148024	0.10317876627340114	0.0	0.1000646509072243
nonlinear_plus	11.858585858585858	0.6831646361638193	1.1904199645498856	0.37716714258601636	0.1023973115759548	0.0	0.10045235117151659
nonlinear_plus	12.0	0.6849152367901852	1.191340896083821	0.3753733641447393	0.10163365184112072	0.0	0.10083488666606022
nonlinear_plus	12.0	0.6849152367901852	1.191340896083821	0.3753733641447393	0.10163365184112072	0.0	0.10083488666606022
nonlinear_plus	21.99498746867168	0.7627318849544525	1.2382332989221465	0.29379328082188766	0.0723874379990309	0.0	0.12173831024804468
nonlinear_plus	31.98997493734336	0.801146426448042	1.2649713803769347	0.2515440794289066	0.059931564354886765	0.0	0.13428424263799235
nonlinear_plus	41.984962406015036	0.8251809526490054	1.2831317968759754	0.22431587835562797	0.05250714363714492	0.0	0.14294732034286006
nonlinear_plus	51.97994987468672	0.8420151146269498	1.2973792127604133	0.204966306213332	0.04750830422269313	0.0	0.1498217010842597
nonlinear_plus	61.9749373433584	0.8547159916129218	1.3081324631682076	0.19005072775033918	0.043721336114961866	0.0	0.15502616932598032
nonlinear_plus	71.96992481203007	0.864697521742428	1.3175361855632877	0.17826591110074108	0.04082240507658568	0.0	0.15960606204889516
nonlinear_plus	81.96491228070175	0.8728118678900233	1.3259317101166224	0.1686427775151203	0.038510684942466546	0.0	0.1637127787831619
nonlinear_plus	91.95989974937343	0.8796005148022548	1.3330540206230201	0.1604990178237961	0.03656549925847878	0.0	0.1672009130412609
nonlinear_plus	101.95488721804512	0.88541255363134	1.338696508671727	0.15339781439133396	0.03485417256329811	0.0	0.16996119283430955
nonlinear_plus	111.9498746867168	0.8904333696520628	1.3439410597187527	0.1472510932996196	0.033394649761113816	0.0	0.172533811756043
nonlinear_plus	121.94486215538848	0.894828101122551	1.3488477674714037	0.14186088100157537	0.03213049115594479	0.0	0.1749458983067486
nonlinear_plus	131.93984962406014	0.8987173025642687	1.3534633599090686	0.13708241997201845	0.0310214631064233	0.0	0.17721882750874496
nonlinear_plus	141.93483709273184	0.9021913220449089	1.3578249392369228	0.1328070622012153	0.03003802122435227	0.0	0.17936975918467163
nonlinear_plus	151.9298245614035	0.9053193860689297	1.3619625534525537	0.12895145071201594	0.0291579275500348	0.0	0.18141271208058843
nonlinear_plus	161.9248120300752	0.9081555539239816	1.3659009277791678	0.12545041410659727	0.028364086026656663	0.0	0.18335930455879673
nonlinear_plus	171.91979949874687	0.9107427561417333	1.3696602141509222	0.1222520957374347	0.02764308498808717	0.0	0.1852191347373607
nonlinear_plus	181.91478696741854	0.9131276962894206	1.3728739961893355	0.11926472675331681	0.026960928893358594	0.0	0.18680944102894423
nonlinear_plus	191.90977443609023	0.915342868382184	1.3753847160089747	0.11643612492830421	0.026300940093780326	0.0	0.1880471313029384
nonlinear_plus	201.9047619047619	0.9173920078753569	1.3778143208832383	0.11381847456874301	0.025693825905973564	0.0	0.1892460725518364
nonlinear_plus	211.8997493734336	0.9192949331122834	1.380168294936262	0.11138657455913681	0.02513284820678082	0.0	0.19040873895152086
nonlinear_plus	221.89473684210526	0.9210682984773269	1.3824515862207658	0.10911925597312355	0.024612409623158346	0.0	0.1915373870468866
nonlinear_plus	231.88972431077696	0.9227262157889379	1.3846686701453061	0.10699858802062674	0.024127817396150348	0.0	0.19263407630603777
nonlinear_plus	241.88471177944862	0.9242807327270027	1.386823605257988	0.10500926722703126	0.023675104221182252	0.0	0.19370068864837803
nonlinear_plus	251.8796992481203	0.9257422055929319	1.3889200827953414	0.10313814195606454	0.023250890568138935	0.0	0.19473894672566605
nonlinear_plus	261.874686716792	0.9271195929634316	1.3909614689749437	0.101373838031077	0.022852277545517715	0.0	0.19575043021499677
nonlinear_plus	271.8696741854637	0.9284206893319451	1.3929508416285288	0.09970646103825699	0.0224767626471237	0.0	0.196736590396949
nonlinear_plus	281.8646616541353	0.9296523127146903	1.3948910219880677	0.09812735741190266	0.022122172832892605	0.0	0.19769876313742954
nonlinear_plus	291.859649122807	0.9308204565705855	1.3967846023744717	0.09662892106150216	0.02178661089125834	0.0	0.19863818043364642
nonlinear_plus	301.8546365914787	0.9319304137949802	1.3986339701849837	0.09520443560277583	0.021468412074421378	0.0	0.1995559806089765
nonlinear_plus	311.8496240601504	0.9329855608715732	1.4004964075504533	0.09385348125337019	0.021168564508187056	0.0	0.20048185703557952
nonlinear_plus	321.84461152882204	0.9339867838677736	1.4025166514392962	0.09258463484050874	0.020891852445902363	0.0	0.20148631104504547
nonlinear_plus	331.83959899749374	0.9349429757724268	1.4044833614134196	0.09137150807069627	0.02062754991001734	0.0	0.20246518323749324
nonlinear_plus	341.83458646616543	0.9358568708272677	1.4064240611763508	0.0902124402276735	0.020375687067031696	0.0	0.20342844211255234
nonlinear_plus	351.8295739348371	0.9367322526679849	1.4083061812767332	0.08910035964313145	0.020134044636164933	0.0	0.20436499542316106
nonlinear_plus	361.82456140350877	0.9375714449665722	1.4101477219118774	0.08803348466263851	0.01990247966601475	0.0	0.2052814322018445
nonlinear_plus	371.81954887218046	0.9383768933457698	1.4119502593979982	0.08700876142535086	0.019680283647211076	0.0	0.2061785709379305
nonlinear_plus	381.81453634085216	0.9391508124755082	1.4137155216278157	0.08602344088181564	0.019466825176502396	0.0	0.20705726499619853
nonlinear_plus	391.8095238095238	0.9398952229033848	1.4154449068129766	0.08507500061653327	0.019261523621158613	0.0	0.2079182361228014
nonlinear_plus	401.8045112781955	0.9406119605356246	1.417140094189497	0.08416117184027455	0.01906386401502359	0.0	0.20876228892612522
nonlinear_plus	411.7994987468672	0.9413027169822673	1.418802064659733	0.08327982633547583	0.018873355940417634	0.0	0.2095899707215326
nonlinear_plus	421.7944862155388	0.9419687103046466	1.4204480118180214	0.0824304300710004	0.018690107177118366	0.0	0.21040745922581433
nonlinear_plus	431.7894736842105	0.9426173557944357	1.4217824995161892	0.08158563930743534	0.018502873439104627	0.0	0.21107106485014637
nonlinear_plus	441.7844611528822	0.9432515569729167	1.422716399171578	0.08073694052208535	0.018308432030811006	0.0	0.21153671817271924
nonlinear_plus	451.7794486215539	0.9438642980705338	1.4236550928034744	0.07991787793998231	0.01812133007176278	0.0	0.21200250481180774
nonlinear_plus	461.77443609022555	0.9444570668520216	1.4245821806869476	0.07912547282569644	0.017940614308554967	0.0	0.21246263738170568
nonlinear_plus	471.76942355889724	0.9450309305461982	1.425497828152319	0.07835828912194838	0.01776592324798027	0.0	0.21291719682480167
nonlinear_plus	481.76441102756894	0.9455868770884625	1.426402260493751	0.07761500152154148	0.01759692513269738	0.0	0.2133662862642406
nonlinear_plus	491.7593984962406	0.9461258235195104	1.4272957023192294	0.07689438055659058	0.017433313261483563	0.0	0.21381000929168606
nonlinear_plus	501.7543859649123	0.946648622399219	1.4281783766381049	0.07619528385328997	0.017274803609935704	0.0	0.21424846942614137
nonlinear_plus	511.74937343358397	0.9471560675250008	1.4290505041294117	0.07551664834357819	0.017121132721227606	0.0	0.21468176967362257
nonlinear_plus	521.7443609022557	0.9476488990420715	1.4299123025596179	0.07485748331228256	0.01697205583146672	0.0	0.21511001217055542
nonlinear_plus	531.7393483709274	0.9481278080206229	1.430763986324153	0.07421686417578534	0.016827345199479912	0.0	0.21553329789678352
nonlinear_plus	541.734335839599	0.9485934393613615	1.4316058330986579	0.07359393206981468	0.016686790603040014	0.0	0.21595174985522728
nonlinear_plus	551.7293233082706	0.9490463991370669	1.4324379817532007	0.07298787318315804	0.0165501919749559	0.0	0.21636544233937174
nonlinear_plus	561.7243107769424	0.9494872542895364	1.4332606319307513	0.07239792983753641	0.016417364220030737	0.0	0.216774470686872
nonlinear_plus	571.719298245614	0.9499165367733294	1.434073982011815	0.07182339154241375	0.016288134256720085	0.0	0.21717892949742357
nonlinear_plus	581.7142857142857	0.9503347463334093	1.4348782259192012	0.07126359107094477	0.016162339954597357	0.0	0.21757891146927666
nonlinear_plus	591.7092731829574	0.9507423529717083	1.4356735530651663	0.0707179011247374	0.016039829259442744	0.0	0.21797450734401277
nonlinear_plus	601.704260651629	0.9511397991866021	1.436460148330875	0.07018573130788992	0.015920459402196916	0.0	0.2183658058704565
nonlinear_plus	611.6992481203008	0.9515275020096019	1.4372381920724044	0.06966652537695302	0.01580409618245729	0.0	0.2187528937845093
nonlinear_plus	621.6942355889724	0.9519058548660446	1.4380078598239208	0.06915975871414021	0.015690613309470476	0.0	0.21913585568964475
nonlinear_plus	631.6892230576441	0.9522752292552431	1.4387693230823464	0.06866493609869405	0.015579891831732053	0.0	0.2195147743173093
nonlinear_plus	641.6842105263158	0.9526359763014166	1.439522749120856	0.06818158960401015	0.015471819591943704	0.0	0.2198897304539147
nonlinear_plus	651.6791979949875	0.9529884281760695	1.4402683006276085	0.06770927666068507	0.015366290724868975	0.0	0.22026080281118465
nonlinear_plus	661.6741854636591	0.9533331688667649	1.4409894940895862	0.06724641338544461	0.015262765716295833	0.0	0.2206223177025734
nonlinear_plus	671.6691729323309	0.9536699531528172	1.441719906411261	0.0667949508045497	0.015162036435404706	0.0	0.2209859032021321
nonlinear_plus	681.6641604010025	0.9539993370576749	1.442442938878262	0.06635333144487573	0.015063567108604316	0.0	0.22134584020500045
nonlinear_plus	691.6591478696741	0.9543215894793824	1.4431587000531423	0.06592119554742829	0.014967271968358125	0.0	0.2217021867766925
nonlinear_plus	701.6541353383459	0.9546369652569936	1.4438673326060498	0.06549820397330022	0.01487307065640732	0.0	0.22205501228877822
nonlinear_plus	711.6491228070175	0.9549457066404627	1.4445689754133593	0.06508403439635965	0.014780886929839835	0.0	0.22240438432920873
nonlinear_plus	721.6441102756893	0.95524804407969	1.445263763658983	0.06467838024448813	0.014690648393799898	0.0	0.2227503687448889
nonlinear_plus	731.6390977443609	0.9555441969539274	1.4459518289356608	0.06428094972127213	0.014602286255108888	0.0	0.22309302968491673
nonlinear_plus	741.6340852130326	0.9558343742468011	1.446633299345772	0.06389146490102077	0.014515735094897732	0.0	0.2234324296441827
nonlinear_plus	751.6290726817043	0.95611877517168	1.4473082996010715	0.06350966089068817	0.014430932658530578	0.0	0.22376862950703125
nonlinear_plus	761.624060150376	0.9563975897516515	1.4479769511211733	0.06313528505293832	0.014347819661296217	0.0	0.22410168859075988
nonlinear_plus	771.6190476190476	0.9566709993579479	1.448639372130363	0.0627680962851385	0.014266339608486294	0.0	0.2244316646887764
nonlinear_plus	781.6140350877193	0.9569391772102978	1.4492956777526003	0.06240786434958613	0.014186438628615176	0.0	0.22475861411324163
nonlinear_plus	791.609022556391	0.9572022888423446	1.449945980104478	0.062054369250715016	0.014108065318669451	0.0	0.2250825917370955
nonlinear_plus	801.6040100250626	0.9574604925349788	1.4505903883860953	0.06170740065543833	0.014031170600367597	0.0	0.22540365103535004
nonlinear_plus	811.5989974937344	0.9577139397201673	1.4512290089696227	0.06136675735313137	0.01395570758651935	0.0	0.225721844125569
nonlinear_plus	821.593984962406	0.957962775357625	1.4518619454855943	0.061032246752093566	0.013881631456664236	0.0	0.2260372218074849
nonlinear_plus	831.5889724310777	0.9582071382864619	1.4524892989068103	0.06070368440960628	0.013808899341221276	0.0	0.22634983360169472
nonlinear_plus	841.5839598997494	0.9584471615537469	1.4531111676298918	0.060380893592971135	0.013737470213485333	0.0	0.22665972778741741
nonlinear_plus	851.578947368421	0.9586829727217588	1.4537276475544607	0.060063704869141	0.01366730478884552	0.0	0.22696695143925727
nonlinear_plus	861.5739348370928	0.9589146941555405	1.4543388321599133	0.059751955720764034	0.013598365430658142	0.0	0.22727155046300085
nonlinear_plus	871.5689223057644	0.9591424432922306	1.4549448125798436	0.059445490186655826	0.013530616062258404	0.0	0.22757356963040518
nonlinear_plus	881.5639097744361	0.9593663328935229	1.455545677674171	0.05914415852488386	0.013464022084664077	0.0	0.2278730526130064
nonlinear_plus	891.5588972431078	0.9595864712824891	1.4561415140989296	0.05884781689679691	0.013398550299509555	0.0	0.22817004201492203
nonlinear_plus	901.5538847117795	0.9598029625658965	1.4567324063738476	0.05855632707048125	0.013334168836844452	0.0	0.22846457940468234
nonlinear_plus	911.5488721804511	0.9600159068430596	1.4573184369477221	0.05826955614224451	0.013270847087436493	0.0	0.2287567053460961
nonlinear_plus	921.5438596491229	0.9602254002283492	1.4578996990047968	0.05798737703512591	0.013208555917009198	0.0	0.22904646376207194
nonlinear_plus	931.5388471177945	0.960431535492032	1.4584762632572061	0.0577096662584066	0.013147266877276157	0.0	0.22933389064413728
nonlinear_plus	941.5338345864661	0.96063440191881	1.4590482007983205	0.05743630505371009	0.013086952654582887	0.0	0.22961902184200855
nonlinear_plus	951.5288220551379	0.9608340854287055	1.4596155864271332	0.057167179364935	0.013027587085427124	0.0	0.22990189419844115
nonlinear_plus	961.5238095238095	0.9610306688074067	1.4601784931662514	0.05690217930049744	0.012969144985394896	0.0	0.23018254369144447
nonlinear_plus	971.5187969924812	0.9612242318518802	1.4607369923153428	0.05664119893940157	0.012911602102443725	0.0	0.23046100545975157
nonlinear_plus	981.5137844611529	0.9614148515077973	1.4612911535026698	0.05638413614824274	0.012854935072884625	0.0	0.23073731382745322
nonlinear_plus	991.5087719298245	0.9616026019978815	1.461841044843739	0.0561308924146978	0.012799121382165754	0.0	0.23101150236471768
nonlinear_plus	1001.5037593984963	0.9617875549340162	1.4623867337973993	0.05588137273045653	0.0127441393424273	0.0	0.23128360418458802
nonlinear_plus	1011.4987468671679	0.9619697794739388	1.462928284100247	0.0556354852581447	0.01268996799071577	0.0	0.23155365091040925
nonlinear_plus	1021.4937343358396	0.9621493423866451	1.4634657591779678	0.0553931413795138	0.012636587124524788	0.0	0.23182167383882227
nonlinear_plus	1031.4887218045114	0.9623263081716615	1.463999221017444	0.05515425548953876	0.012583977244166794	0.0	0.23208770356336822
nonlinear_plus	1041.483709273183	0.9625007391573537	1.4645287302087484	0.054918744865647455	0.01253211952157833	0.0	0.2323517699946755
nonlinear_plus	1051.4786967418547	0.9626726956306058	1.465054343118256	0.05468652938327809	0.012480995712868276	0.0	0.2326139014101513
nonlinear_plus	1061.4736842105262	0.9628422360737099	1.4655761001367607	0.054457530744894664	0.012430587895067086	0.0	0.2328741204883509
nonlinear_plus	1071.468671679198	0.9630094167426106	1.4660940654338044	0.054231674590593575	0.01238087924111689	0.0	0.2331324577589569
nonlinear_plus	1081.4636591478697	0.9631742919915468	1.4666083080847727	0.0540088893163014	0.012331853605313975	0.0	0.23338894521616904
nonlinear_plus	1091.4586466165413	0.9633369145984341	1.4671188822471848	0.053789104874078494	0.012283495103804172	0.0	0.23364360962557032
nonlinear_plus	1101.453634085213	0.9634973356681981	1.4676258403989069	0.05357225341676002	0.012235788358995473	0.0	0.2338964770067409
nonlinear_plus	1111.4486215538848	0.9636556047087603	1.4681292327252609	0.05335826917279128	0.012188718465739922	0.0	0.23414757243156015
nonlinear_plus	1121.4436090225563	0.9638117699521409	1.4686290863203495	0.053147087230737924	0.012142270566143584	0.0	0.23439691301315624
nonlinear_plus	1131.438596491228	0.9639658776068093	1.469125470700828	0.05293864702218754	0.012096431109087247	0.0	0.23464453001654434
nonlinear_plus	1141.4335839598998	0.9641179726205007	1.469618441164703	0.05273288914328897	0.01205118671843364	0.0	0.23489044974299192
nonlinear_plus	1151.4285714285713	0.9642680986537085	1.4701080452854434	0.052529755642528826	0.0120065243061118	0.0	0.23513469573056406
nonlinear_plus	1161.423558897243	0.9644162980498604	1.47059432964688	0.05232919031571993	0.011962431186689559	0.0	0.2353772910310724
nonlinear_plus	1171.4185463659148	0.9645626120649491	1.4710773250137805	0.05213113784897031	0.011918894779577227	0.0	0.23561825321978017
nonlinear_plus	1181.4135338345866	0.9647070807379013	1.4715570608695077	0.051935544538838724	0.011875902874908258	0.0	0.23585759930179112
nonlinear_plus	1191.408521303258	0.9648497423817156	1.4720336119229094	0.05174236068186393	0.011833444492818927	0.0	0.23609536136858333
nonlinear_plus	1201.4035087719299	0.9649906345559985	1.4725070210324869	0.05155153641818428	0.011791508406549009	0.0	0.23633156064394317
nonlinear_plus	1211.3984962406016	0.9651297937343241	1.472977330193968	0.05136302332852833	0.011750083719992203	0.0	0.23656621792701066
nonlinear_plus	1221.3934837092731	0.9652672559821539	1.4734445264457319	0.05117677156153607	0.011709158852511376	0.0	0.2367993354060062
nonlinear_plus	1231.388471177945	0.965403055132765	1.4739086994246442	0.050992738013332414	0.01166872445576576	0.0	0.23703094965238541
nonlinear_plus	1241.3834586466166	0.9655372245655788	1.4743698945622492	0.05081087858357009	0.011628770662307015	0.0	0.23726108223733994
nonlinear_plus	1251.3784461152882	0.9656697973195556	1.474828105435939	0.050631147778431605	0.011589286953496383	0.0	0.23748973718723052
nonlinear_plus	1261.37343358396	0.9658008048722778	1.4752833809498922	0.05045350421379106	0.011550264119624665	0.0	0.23771693700952778
nonlinear_plus	1271.3684210526317	0.9659302776575113	1.475735784464196	0.050277908427569955	0.011511693486079352	0.0	0.23794270894531477
nonlinear_plus	1281.3634085213032	0.966058246590821	1.4761852640777156	0.05010431621958967	0.011473564559350929	0.0	0.23816704142260603
nonlinear_plus	1291.358395989975	0.966184740054207	1.4766319162248416	0.04993269209139751	0.011435869794052565	0.0	0.23838997257053532
nonlinear_plus	1301.3533834586467	0.9663097870959313	1.47707571060795	0.04976299516581041	0.01139859960983261	0.0	0.23861149787070368
nonlinear_plus	1311.3483709273182	0.9664334160293557	1.4775166133941207	0.049595185471515695	0.011361744624056414	0.0	0.23883161153753338
nonlinear_plus	1321.34335839599	0.9665556547886927	1.4779545580402265	0.049429222445722516	0.01132529512741835	0.0	0.23905029673879688
nonlinear_plus	1331.3383458646617	0.9666765331069969	1.478389253649916	0.049265055348974594	0.011289237708565412	0.0	0.23926746136909705
nonlinear_plus	1341.3333333333333	0.9667960966749104	1.4788189215973702	0.049102560508032335	0.011253533149220596	0.0	0.23948251475162408
nonlinear_plus	1351.328320802005	0.9669159685920717	1.4791006488681164	0.04893461232263984	0.011215372317165458	0.0	0.23962212979971076
nonlinear_plus	1361.3233082706768	0.967035619332702	1.4792825076309	0.04876363169602015	0.011175742536962815	0.0	0.2397125283776637
nonlinear_plus	1371.3182957393483	0.9671539546314563	1.4794641540987774	0.048594546726662635	0.01113656862024736	0.0	0.23980282918990506
nonlinear_plus	1381.31328320802	0.9672709985007866	1.4796455766147973	0.04842732229533022	0.01109784180095556	0.0	0.2398930262081498
nonlinear_plus	1391.3082706766918	0.9673867743431357	1.4798267640781053	0.048261924189946556	0.011059553547478175	0.0	0.23998311368848727
nonlinear_plus	1401.3032581453633	0.9675014884633132	1.4799909932687836	0.04809750436893815	0.01102140706115831	0.0	0.24006737411872806
nonlinear_plus	1411.298245614035	0.9676147938248332	1.48017182845131	0.04793566983906933	0.010983974954761822	0.0	0.24015728050628693
nonlinear_plus	1421.2932330827068	0.9677268979498213	1.4803523955835092	0.047775563932893166	0.010946957067059823	0.0	0.24024706066555407
nonlinear_plus	1431.2882205513786	0.9678378219895701	1.4805326856296035	0.0476171557854791	0.01091034572994037	0.0	0.24033670989923908
nonlinear_plus	1441.28320802005	0.9679475865769418	1.4807126899959104	0.04746041530051754	0.010874133472827802	0.0	0.2404262237365542
nonlinear_plus	1451.2781954887218	0.9680562118426037	1.480892400511631	0.0473053131258416	0.010838313016204915	0.0	0.24051559792344357
nonlinear_plus	1461.2731829573936	0.9681637174306459	1.4810718094106883	0.047151820629903245	0.010802877265374076	0.0	0.24060482841327274
nonlinear_plus	1471.2681704260651	0.9682701225136097	1.4812509093142794	0.04699990987914637	0.010767819304470728	0.0	0.24069391135794604
nonlinear_plus	1481.2631578947369	0.9683754458069516	1.4814296932143427	0.0468495536162481	0.010733132390717015	0.0	0.24078284309944198
nonlinear_plus	1491.2581453634086	0.9684797055829683	1.4816081544577884	0.04670072523918454	0.01069880994889143	0.0	0.24087162016173552
nonlinear_plus	1501.2531328320802	0.968582919684208	1.4817862867312979	0.04655339878107645	0.01066484556602178	0.0	0.2409602392430816
nonlinear_plus	1511.248120300752	0.9686851055363865	1.4819640840470376	0.046407548890798574	0.010631232986272388	0.0	0.24104869720866856
nonlinear_plus	1521.2431077694237	0.968786280160834	1.4821415407288308	0.046263150814299554	0.010597966106029089	0.0	0.24113699108358094
nonlinear_plus	1531.2380952380952	0.9688864601864879	1.4823186513991147	0.04612018037661786	0.0105650389691789	0.0	0.2412251180460994
nonlinear_plus	1541.233082706767	0.9689856618614567	1.4824954109662902	0.04597861396454718	0.01053244576255374	0.0	0.24131307542128835
nonlinear_plus	1551.2280701754387	0.9690839010641668	1.482671814612851	0.04583842850994231	0.01050018081155649	0.0	0.24140086067487448
nonlinear_plus	1561.2230576441102	0.9691811933141146	1.482847857783891	0.04569960147362108	0.010468238575942321	0.0	0.24148847140739754
nonlinear_plus	1571.218045112782	0.9692775537822393	1.4830235361761137	0.04556211082984387	0.010436613645759298	0.0	0.2415759053486166
nonlinear_plus	1581.2130325814537	0.9693729973009295	1.4831988457274732	0.04542593505135355	0.01040530073743453	0.0	0.24166316035216245
nonlinear_plus	1591.2080200501252	0.9694675383736823	1.4833737826070892	0.04529105309493673	0.010374294690008978	0.0	0.24175023439042154
nonlinear_plus	1601.203007518797	0.969561191153683	1.4835483462025567	0.04515744452432934	0.010343590509490675	0.0	0.24183712656330877
nonlinear_plus	1611.1979949874687	0.9696539695398746	1.4837225306443902	0.04502508910930902	0.01031318322940905	0.0	0.2419238342288471
nonlinear_plus	1621.1929824561403	0.9697458871101865	1.483896332112897	0.04489396714852377	0.010283068025302622	0.0	0.24201035547519306
nonlinear_plus	1631.187969924812	0.9698369571425959	1.4840697476134512	0.04476405940064144	0.010253240191675905	0.0	0.24209668870403722
nonlinear_plus	1641.1829573934838	0.9699271926297237	1.484242774338688	0.044635347043411815	0.010223695128723644	0.0	0.24218283241337024
nonlinear_plus	1651.1779448621553	0.9700166062866772	1.4844154096607838	0.044507811661982664	0.010194428339307733	0.0	0.24226878519353726
nonlinear_plus	1661.172932330827	0.9701052105586297	1.484587651124105	0.04438143523761355	0.010165435426021581	0.0	0.24235454572348875
nonlinear_plus	1671.1679197994988	0.9701930176281496	1.4847594964381559	0.04425620013676962	0.01013671208837247	0.0	0.24244011276717295
nonlinear_plus	1681.1629072681706	0.9702800394222859	1.4849309434708626	0.04413208910058182	0.010108254120045254	0.0	0.24252548517008826
nonlinear_plus	1691.157894736842	0.9703662876194232	1.485101990242105	0.04400908523465667	0.010080057406274075	0.0	0.24261066185598495
nonlinear_plus	1701.1528822055138	0.970451773655912	1.4852726349175214	0.04388717199922297	0.010052117921295059	0.0	0.24269564182369002
nonlinear_plus	1711.1478696741856	0.970536508732484	1.485442875802594	0.0437663331996036	0.010024431725882266	0.0	0.24278042414406673
nonlinear_plus	1721.142857142857	0.9706205038204624	1.4856127113368895	0.043646552976994664	0.009996994964971664	0.0	0.24286500795711263
nonlinear_plus	1731.1378446115289	0.9707037696677703	1.4857821400887339	0.04352781579955276	0.009969803865368639	0.0	0.24294939246916655
nonlinear_plus	1741.1328320802006	0.9707863168047506	1.4859511607498674	0.04341010645375977	0.00994285473351952	0.0	0.24303357695022496
nonlinear_plus	1751.1278195488721	0.9708681555498001	1.4861197721304709	0.043293410036071386	0.009916143953369325	0.0	0.24311756073138924
nonlinear_plus	1761.122807017544	0.9709492960148265	1.4862879731543637	0.04317771194483093	0.00988966798427252	0.0	0.24320134320237838
nonlinear_plus	1771.1177944862156	0.9710299110771814	1.4864390393525633	0.04306227114839282	0.00986317028599595	0.0	0.2432793097519919
nonlinear_plus	1781.1127819548872	0.9711096830460443	1.4866065203050423	0.04294853355742988	0.009837155968630653	0.0	0.24336272502355455
nonlinear_plus	1791.107769423559	0.9711887859075394	1.486773586845462	0.04283575211762012	0.00981136623432922	0.0	0.24344593694484304
nonlinear_plus	1801.1027568922307	0.9712672289983297	1.48694023833773	0.042723913361327005	0.009785797825531798	0.0	0.2435289451286311
nonlinear_plus	1811.0977443609022	0.9713450214734488	1.487106474237317	0.042613004085965564	0.009760447550638814	0.0	0.2436117492351135
nonlinear_plus	1821.092731829574	0.971422172310822	1.4872722940875025	0.042503011347321186	0.009735312282316217	0.0	0.2436943489699947
nonlinear_plus	1831.0877192982457	0.9714986903156502	1.487437697515776	0.0423939224530734	0.009710388955824064	0.0	0.24377674408265132
nonlinear_plus	1841.0827067669172	0.9715745841246617	1.4876026842304426	0.0422857249565199	0.00968567456742765	0.0	0.2438589343643691
nonlinear_plus	1851.077694235589	0.971649862210237	1.4877672540172804	0.04217840665048728	0.009661166172838343	0.0	0.2439409196466293
nonlinear_plus	1861.0726817042607	0.9717245328844107	1.4879314067363472	0.04207195556142605	0.009636860885712495	0.0	0.24402269979949867
nonlinear_plus	1871.0676691729323	0.9717986043027549	1.4880951423189763	0.04196635994368573	0.009612755876184816	0.0	0.24410427473004634
nonlinear_plus	1881.062656641604	0.971872084468148	1.4882584607647869	0.04186160827395602	0.009588848369467315	0.0	0.24418564438084306
nonlinear_plus	1891.0576441102758	0.9719449812344331	1.4884213621389522	0.04175768924587899	0.009565135644468072	0.0	0.24426680872852174
nonlinear_plus	1901.0526315789473	0.9720173023099704	1.4885838465693966	0.041654591764812815	0.009541615032466906	0.0	0.24434776778236922
nonlinear_plus	1911.047619047619	0.9720890552610864	1.4887459142442152	0.04155230494275377	0.00951828391582222	0.0	0.24442852158300274
nonlinear_plus	1921.0426065162908	0.972160247515422	1.4889075654092623	0.04145081809340955	0.009495139726723889	0.0	0.24450907020108834
nonlinear_plus	1931.0375939849623	0.9722308863651878	1.489068800365598	0.041350120727405716	0.009472179945981003	0.0	0.24458941373608478
nonlinear_plus	1941.032581453634	0.9723009789703236	1.4892296194672985	0.041250202547641626	0.009449402101834214	0.0	0.24466955231507842
nonlinear_plus	1951.0275689223058	0.9723705323615695	1.489390023119171	0.04115105344477246	0.009426803768827199	0.0	0.2447494860916258
nonlinear_plus	1961.0225563909776	0.9724395534434498	1.4895500117746407	0.04105266349282372	0.009404382566685965	0.0	0.24482921524465523
nonlinear_plus	1971.017543859649	0.9725080489971741	1.4897095859336646	0.04095502294492831	0.009382136159245255	0.0	0.24490873997741378
nonlinear_plus	1981.0125313283208	0.9725760256834559	1.489868746140783	0.040858122229186576	0.009360062253404734	0.0	0.24498806051645267
nonlinear_plus	1991.0075187969926	0.9726434900452532	1.4900274929832296	0.04076195194464216	0.009338158598109478	0.0	0.24506717711063702
nonlinear_plus	2001.0025062656641	0.9727104485104343	1.4901858270890298	0.040666502857367115	0.009316422983363638	0.0	0.24514609003021798
nonlinear_plus	2010.9974937343359	0.9727769073943686	1.4903437491253357	0.040571765896662886	0.009294853239276472	0.0	0.2452247995659127
nonlinear_plus	2020.9924812030076	0.9728428729024475	1.4905012597966794	0.04047773215136049	0.009273447235122205	0.0	0.24530330602804953
nonlinear_plus	2030.9874686716792	0.9729083511325369	1.4906583598432879	0.040384392866222765	0.009252202878446497	0.0	0.245381609745708
nonlinear_plus	2040.982456140351	0.972973348077361	1.4908150500396813	0.04029173943845407	0.009231118114174411	0.0	0.245459711065932
nonlinear_plus	2050.977443609023	0.9730378696268253	1.4909713311929507	0.040199763414290234	0.009210190923765987	0.0	0.2455376103529413
nonlinear_plus	2060.972431077694	0.9731019215702733	1.491127204141489	0.04010845648569685	0.00918941932437661	0.0	0.24561530798737463
nonlinear_plus	2070.967418546366	0.9731655095986865	1.491282669753463	0.04001781048714442	0.009168801368053798	0.0	0.24569280436559846
nonlinear_plus	2080.9624060150377	0.973228639306823	1.4914377289255474	0.03992781739247855	0.009148335140952518	0.0	0.2457700998989727
nonlinear_plus	2090.9573934837094	0.9732913161953014	1.4915923825815616	0.03983846931186794	0.009128018762562357	0.0	0.24584719501321436
nonlinear_plus	2100.952380952381	0.9733535456726281	1.4917466316713337	0.039749758488841054	0.009107850384972397	0.0	0.2459240901477529
nonlinear_plus	2110.9473684210525	0.9734153330571738	1.4919004771693534	0.039661677297390806	0.009087828192145075	0.0	0.24600078575508602
nonlinear_plus	2120.9423558897242	0.9734766835790959	1.492053920073715	0.03957421823916551	0.009067950399210675	0.0	0.24607728230021322
nonlinear_plus	2130.937343358396	0.9735376023822128	1.4922069614049756	0.03948737394072856	0.009048215251783936	0.0	0.24615358026004075
nonlinear_plus	2140.9323308270677	0.9735980945258286	1.4923596022050822	0.03940113715089066	0.00902862102529524	0.0	0.2462296801228349
nonlinear_plus	2150.9273182957395	0.9736581649865113	1.492511843536387	0.039315500738113435	0.009009166024343322	0.0	0.2463055823877042
nonlinear_plus	2160.9223057644112	0.9737178186598263	1.4926636864805227	0.03923045768797325	0.008989848582065908	0.0	0.24638128756405608
nonlinear_plus	2170.9172932330825	0.9737770603620242	1.492815132137581	0.03914600110070072	0.00897066705951733	0.0	0.24645679617112737
nonlinear_plus	2180.9122807017543	0.9738358948316861	1.4929661816251567	0.03906212418877665	0.008951619845077956	0.0	0.2465321087375012
nonlinear_plus	2190.907268170426	0.9738943267313288	1.493116836077413	0.03897882027458902	0.008932705353862615	0.0	0.2466072258006436
nonlinear_plus	2200.902255639098	0.9739523606489681	1.4932670966442485	0.038896082788151945	0.008913922027160645	0.0	0.24668214790646717
nonlinear_plus	2210.8972431077696	0.9740100010996426	1.493416964490549	0.038813905264884395	0.008895268331872326	0.0	0.2467568756089126
nonlinear_plus	2220.8922305764413	0.9740672525269024	1.4935664407952405	0.038732281343436134	0.008876742759981068	0.0	0.2468314094695167
nonlinear_plus	2230.8872180451126	0.9741241193042569	1.4937155267506628	0.0386512047635792	0.008858343828019121	0.0	0.24690575005703397
nonlinear_plus	2240.8822055137844	0.9741806057365898	1.4938642235617907	0.038570669364145	0.008840070076558085	0.0	0.24697989794706526
nonlinear_plus	2250.877192982456	0.9742367160615386	1.4940125324454792	0.03849066908101264	0.008821920069712502	0.0	0.24705385372166544
nonlinear_plus	2260.872180451128	0.9742924544508393	1.4941604546298637	0.038411197945151826	0.008803892394646698	0.0	0.2471276179690095
nonlinear_plus	2270.8671679197996	0.97434782501164	1.4943079913536454	0.038332250080708494	0.00878598566110737	0.0	0.24720119128304974
nonlinear_plus	2280.8621553884714	0.9744028317877812	1.4944551438654623	0.03825381970313989	0.00876819850095862	0.0	0.24727457426317725
nonlinear_plus	2290.8571428571427	0.9744574787610464	1.4946019134232962	0.038175901117395265	0.008750529567731011	0.0	0.24734776751391976
nonlinear_plus	2300.8521303258144	0.9745117698523814	1.4947483012938882	0.038098488716140556	0.00873297753617966	0.0	0.2474207716446353
nonlinear_plus	2310.847117794486	0.9745657089230856	1.4948943087521664	0.03802157697802538	0.008715541101859162	0.0	0.24749358726920756
nonlinear_plus	2320.842105263158	0.9746192997759743	1.4950399370806604	0.037945160465990516	0.008698218980704091	0.0	0.24756621500576984
nonlinear_plus	2330.8370927318297	0.9746726893196103	1.4951682845879208	0.03786859166322365	0.008680790712179047	0.0	0.24763308902237297
nonlinear_plus	2340.8320802005014	0.9747255940365336	1.4953132256945596	0.03779315350874479	0.008663694840082455	0.0	0.24770536654136505
nonlinear_plus	2350.827067669173	0.9747781616146417	1.4954577908751885	0.037718194713578956	0.00864670953069921	0.0	0.2477774578020278
nonlinear_plus	2360.8220551378445	0.9748303956337281	1.4956019814481143	0.03764371016246139	0.008629833577771275	0.0	0.2478493634406503
nonlinear_plus	2370.817042606516	0.974882299620519	1.495745798736629	0.037569694816534174	0.00861306579347414	0.0	0.2479210840964242
nonlinear_plus	2380.812030075188	0.9749338770496813	1.4958892440685823	0.03749614371188244	0.008596405008046799	0.0	0.24799262041123835
nonlinear_plus	2390.8070175438597	0.9749851313448068	1.4960323187760007	0.03742305195810579	0.008579850069450608	0.0	0.2480639730294463
nonlinear_plus	2400.8020050125315	0.9750360658793743	1.496175024194692	0.03735041473692185	0.00856339984301606	0.0	0.24813514259767136
nonlinear_plus	2410.7969924812032	0.9750866839776894	1.4963173616638403	0.037278227300801305	0.008547053211114035	0.0	0.24820612976460038
nonlinear_plus	2420.7919799498745	0.9751369889158032	1.4964593325255995	0.037206484971633653	0.00853080907281819	0.0	0.24827693518078847
nonlinear_plus	2430.7869674185463	0.9751869839224093	1.4966009381248464	0.0371351831394291	0.008514666343595566	0.0	0.24834755949847986
nonlinear_plus	2440.781954887218	0.9752366721797215	1.496742179808702	0.03706431726104104	0.008498623954989192	0.0	0.24841800337141948
nonlinear_plus	2450.77694235589	0.9752860568243309	1.4968830589263071	0.036993882858926505	0.008482680854310067	0.0	0.24848826745469993
nonlinear_plus	2460.7719298245615	0.9753351409480437	1.4970235768284834	0.03692387551992995	0.008466836004342013	0.0	0.24855835240456978
nonlinear_plus	2470.7669172932333	0.9753839275987013	1.4971637348674178	0.036854290894095136	0.008451088383049315	0.0	0.24862825887830137
nonlinear_plus	2480.7619047619046	0.9754324197809812	1.4973035343963168	0.03678512469350194	0.008435436983289935	0.0	0.2486979875340089
nonlinear_plus	2490.7568922305763	0.97548062045718	1.4974429767692146	0.03671637269113459	0.008419880812541988	0.0	0.24876753903052354
nonlinear_plus	2500.751879699248	0.9755285325479794	1.4975820633407013	0.03664803071977176	0.008404418892626612	0.0	0.24883691402724817
nonlinear_plus	2510.74686716792	0.9755761589331964	1.4977207954655518	0.03658009467089733	0.008389050259441604	0.0	0.24890611318400574
nonlinear_plus	2520.7418546365916	0.9756235024525145	1.4978591744985992	0.03651256049364375	0.008373773962708372	0.0	0.24897513716092046
nonlinear_plus	2530.7368421052633	0.9756705659062018	1.4979972017944088	0.03644542419375116	0.008358589065710426	0.0	0.2490439866182909
nonlinear_plus	2540.7318295739346	0.9757173520558114	1.4981348787070956	0.036378681832554015	0.008343494645050211	0.0	0.24911266221645867
nonlinear_plus	2550.7268170426064	0.9757638636248677	1.498272206590081	0.036312329525987654	0.008328489790401765	0.0	0.2491811646157061
nonlinear_plus	2560.721804511278	0.9758101032995369	1.4984091867959126	0.036246363443618076	0.008313573604275558	0.0	0.2492494944761313
nonlinear_plus	2570.71679197995	0.9758560737292848	1.4985458206759923	0.03618077980768949	0.008298745201788436	0.0	0.24931765245753829
nonlinear_plus	2580.7117794486217	0.975901777527519	1.4986821095804175	0.03611557489219597	0.008284003710434664	0.0	0.24938563921934756
nonlinear_plus	2590.7067669172934	0.9759472172722174	1.4988180548578227	0.03605074502197287	0.00826934826986106	0.0	0.24945345542048394
nonlinear_plus	2600.701754385965	0.9759923955065446	1.498953657855124	0.03598628657180409	0.00825477803165322	0.0	0.24952110171927605
nonlinear_plus	2610.6967418546365	0.9760373147394538	1.4990889199174093	0.03592219596555307	0.00824029215912579	0.0	0.249588578773378
nonlinear_plus	2620.691729323308	0.9760819774462769	1.499223842387757	0.035858469675309784	0.008225889827105873	0.0	0.24965588723967513
nonlinear_plus	2630.68671679198	0.9761263860693024	1.4993584266070397	0.03579510422055473	0.00821157022173629	0.0	0.24972302777418107
nonlinear_plus	2640.6817042606517	0.9761705430183403	1.4994926739137797	0.035732096167342325	0.008197332540276239	0.0	0.2497900010319944
nonlinear_plus	2650.6766917293235	0.9762144506712755	1.499626585644077	0.03566944212750382	0.00818317599090632	0.0	0.249856807667177
nonlinear_plus	2660.671679197995	0.976258111374611	1.4997601631313293	0.03560713875785918	0.008169099792532728	0.0	0.24992344833271563
nonlinear_plus	2670.6666666666665	0.9763015274439973	1.499893407706247	0.0355451827594558	0.008155103174608963	0.0	0.24998992368041614
nonlinear_plus	2680.6616541353383	0.9763447011647539	1.5000263206965632	0.035483570876811886	0.008141185376944691	0.0	0.2500562343608578
nonlinear_plus	2690.65664160401	0.976387634792377	1.5001589034270941	0.03542229989718779	0.008127345649539937	0.0	0.25012238102332335
nonlinear_plus	2700.6516290726818	0.9764303305530401	1.500291157219413	0.035361366649858554	0.008113583252390383	0.0	0.25018836431572283
nonlinear_plus	2710.6466165413535	0.976472790644081	1.5004230833919348	0.03530076800541558	0.008099897455333533	0.0	0.2502541848845449
nonlinear_plus	2720.6416040100253	0.9765150172344822	1.5005546832596275	0.03524050087506938	0.00808628753787633	0.0	0.25031984337479396
nonlinear_plus	2730.6365914786966	0.9765570124653385	1.5006859581340666	0.0351805622099784	0.008072752789027408	0.0	0.25038534042993005
nonlinear_plus	2740.6315789473683	0.9765987784503181	1.5008169093231978	0.03512094900058106	0.008059292507134087	0.0	0.2504506766918197
nonlinear_plus	2750.62656641604	0.9766403172761112	1.50094753813138	0.03506165827595098	0.008045905999732237	0.0	0.2505158528006891
nonlinear_plus	2760.621553884712	0.9766816310028738	1.5010778458591214	0.03500268710315439	0.008032592583391783	0.0	0.25058086939505764
nonlinear_plus	2770.6165413533836	0.9767227216646578	1.5012078338031722	0.03494403258663259	0.008019351583555937	0.0	0.25064572711171224
nonlinear_plus	2780.6115288220553	0.9767635912698369	1.5013375032563137	0.034885691867586256	0.00800618233440415	0.0	0.25071042658564513
nonlinear_plus	2790.6065162907266	0.9768042418015213	1.5014668555073458	0.03482766212337861	0.007993084178699405	0.0	0.2507749684500261
nonlinear_plus	2800.6015037593984	0.9768446752179653	1.5015958918409638	0.034769940566946635	0.007980056467650182	0.0	0.25083935333614654
nonlinear_plus	2810.59649122807	0.9768848934529667	1.5017246135377398	0.034712524446227265	0.007967098560770429	0.0	0.25090358187338835
nonlinear_plus	2820.591478696742	0.9769248984162586	1.5018530218740134	0.034655411043591815	0.007954209825744293	0.0	0.25096765468919363
nonlinear_plus	2830.5864661654136	0.9769646919938932	1.5019811181218319	0.03459859767529302	0.007941389638285515	0.0	0.25103157240900476
nonlinear_plus	2840.5814536340854	0.9770042760486184	1.5021089035488924	0.03454208169092283	0.007928637382017458	0.0	0.25109533565625697
nonlinear_plus	2850.576441102757	0.9770436524202466	1.5022363794185023	0.03448586047288145	0.0079159524483348	0.0	0.25115894505233866
nonlinear_plus	2860.5714285714284	0.9770828229260173	1.5023635469894998	0.03442993143585504	0.007903334236284552	0.0	0.25122240121655115
nonlinear_plus	2870.5664160401	0.9771217893618042	1.5024904074042895	0.034374292022464024	0.007890782151147802	0.0	0.25128570472971645
nonlinear_plus	2880.561403508772	0.977160553499956	1.5026169620176704	0.03431893971406122	0.007878295608118787	0.0	0.2513488562410388
nonlinear_plus	2890.5563909774437	0.9771991170920341	1.502743212082993	0.03426387201944488	0.007865874028553127	0.0	0.2514118563660842
nonlinear_plus	2900.5513784461155	0.9772374818684695	1.502869158840732	0.03420908647743017	0.007853516840886563	0.0	0.25147470571555464
nonlinear_plus	2910.546365914787	0.977275649538829	1.5029948035266736	0.03415458065665906	0.007841223480605683	0.0	0.25153740489792864
nonlinear_plus	2920.5413533834585	0.977313621792138	1.503120147371841	0.034100352155134864	0.007828993390146907	0.0	0.2515999545194618
nonlinear_plus	2930.5363408521303	0.9773514002971969	1.5032451916024954	0.03404639859976844	0.007816826018776054	0.0	0.25166235518415225
nonlinear_plus	2940.531328320802	0.9773889867028914	1.503369937440105	0.033992717645931494	0.007804720822487942	0.0	0.2517246074937257
nonlinear_plus	2950.5263157894738	0.9774263826384977	1.5034943861012668	0.033939306977016824	0.007792677263898838	0.0	0.25178671204760417
nonlinear_plus	2960.5213032581455	0.9774635897139812	1.5036185387977	0.03388616430400908	0.007780694812144563	0.0	0.2518486694429083
nonlinear_plus	2970.5162907268173	0.9775006095202896	1.503742396736301	0.03383328736506561	0.007768772942775948	0.0	0.2519104802744354
nonlinear_plus	2980.5112781954886	0.9775374436296425	1.5038659611189193	0.03378067392509566	0.007756911137658593	0.0	0.25197214513462496
nonlinear_plus	2990.5062656641603	0.9775740935958122	1.5039892331425384	0.033728321775360816	0.007745108884879736	0.0	0.25203366461357224
nonlinear_plus	3000.501253132832	0.9776105609544026	1.5041122139991299	0.03367622873307211	0.007733365678649564	0.0	0.2520950392989937
nonlinear_plus	3010.496240601504	0.9776468472231211	1.504234904875681	0.033624392640999964	0.007721681019209555	0.0	0.25215626977622446
nonlinear_plus	3020.4912280701756	0.9776829539020463	1.504357306954162	0.03357281136708953	0.007710054412734528	0.0	0.2522173566282085
nonlinear_plus	3030.4862155388473	0.9777188824738902	1.5044794214115305	0.033521482804084034	0.00769848537124453	0.0	0.25227830043548544
nonlinear_plus	3040.4812030075186	0.9777546344042567	1.5046012494196435	0.03347040486915213	0.007686973412524948	0.0	0.25233910177616947
nonlinear_plus	3050.4761904761904	0.9777902111418943	1.504722792145327	0.03341957550352691	0.007675518060021707	0.0	0.25239976122595936
nonlinear_plus	3060.471177944862	0.9778256141189445	1.5048440507503795	0.03336899267214954	0.007664118842773435	0.0	0.25246027935811893
nonlinear_plus	3070.466165413534	0.9778608447511868	1.504965026391411	0.03331865436331363	0.0076527752953117895	0.0	0.25252065674346746
nonlinear_plus	3080.4611528822056	0.9778959044382778	1.505085720219976	0.03326855858832586	0.007641486957594194	0.0	0.25258089395038064
nonlinear_plus	3090.4561403508774	0.977930794563986	1.5052061333825983	0.03321870338116883	0.0076302533749080005	0.0	0.25264099154478475
nonlinear_plus	3100.451127819549	0.9779655164964252	1.5053262670205523	0.03316908679816226	0.007619074097803423	0.0	0.25270095009014093
nonlinear_plus	3110.4461152882204	0.9780000715882791	1.5054461222701208	0.03311970691764554	0.0076079486820082465	0.0	0.2527607701474541
nonlinear_plus	3120.441102756892	0.9780344611770269	1.5055657002623346	0.03307056183964905	0.007596876688348154	0.0	0.2528204522752475
nonlinear_plus	3130.436090225564	0.9780686865851602	1.5056850021232346	0.033021649685588364	0.007585857682689475	0.0	0.2528799970295913
nonlinear_plus	3140.4310776942357	0.9781027491204005	1.5058040289736279	0.03297296859794722	0.007574891235835208	0.0	0.2529394049640714
nonlinear_plus	3150.4260651629074	0.9781366500759094	1.5059227819292205	0.03292451673997847	0.007563976923482349	0.0	0.25299867662980235
nonlinear_plus	3160.421052631579	0.9781703907304973	1.5060412621005683	0.032876292295404154	0.007553114326129802	0.0	0.2530578125754093
nonlinear_plus	3170.4160401002505	0.9782039723488266	1.5061594705931551	0.03282829346812508	0.007542303029020956	0.0	0.2531168133470534
nonlinear_plus	3180.4110275689222	0.9782373961816142	1.5062774085072432	0.03278051848192799	0.00753154262206752	0.0	0.253175679488413
nonlinear_plus	3190.406015037594	0.9782706634658269	1.5063950769380585	0.03273296558020863	0.007520832699788822	0.0	0.253234411540677
nonlinear_plus	3200.4010025062657	0.978303775424877	1.506512476975598	0.032685633025687374	0.007510172861227147	0.0	0.2532930100425588
nonlinear_plus	3210.3959899749375	0.9783367332688112	1.5066296097048375	0.03263851910014276	0.00749956270991687	0.0	0.25335147553029613
nonlinear_plus	3220.3909774436092	0.9783695381944992	1.5067464762055653	0.03259162210413735	0.007489001853781315	0.0	0.25340980853764383
nonlinear_plus	3230.3859649122805	0.9784021913858172	1.5068630775524798	0.03254494035675697	0.00747848990510379	0.0	0.25346800959588345
nonlinear_plus	3240.3809523809523	0.9784346940138287	1.5069794148151783	0.032498472195350764	0.007468026480434921	0.0	0.2535260792338187
nonlinear_plus	3250.375939849624	0.9784670472369625	1.507095489058166	0.03245221597527633	0.007457611200563988	0.0	0.2535840179777834
nonlinear_plus	3260.370927318296	0.9784992522011882	1.5072113013408324	0.03240617006964822	0.007447243690429026	0.0	0.2536418263516336
nonlinear_plus	3270.3659147869676	0.9785313100401869	1.507326852717498	0.03236033286909283	0.007436923579078004	0.0	0.253699504876775
nonlinear_plus	3280.3609022556393	0.978563221875521	1.5074421442374457	0.03231470278150695	0.007426650499598325	0.0	0.2537570540721333
nonlinear_plus	3290.3558897243106	0.9785949888168006	1.5075571769448357	0.03226927823181668	0.007416424089077334	0.0	0.25381447445418154
nonlinear_plus	3300.3508771929824	0.9786266119618463	1.5076719518788058	0.032224057661746304	0.0074062439885286485	0.0	0.2538717665369384
nonlinear_plus	3310.345864661654	0.97865809239685	1.5077864700734724	0.032179039529587776	0.007396109842845876	0.0	0.2539289308319699
nonlinear_plus	3320.340852130326	0.9786895515479868	1.507883700864917	0.032133677878912775	0.007385840241852643	0.0	0.2539804802231417
[truncated: 69 more rows]
