# Supplementary material for: Unified momentum model for rotor aerodynamics across operating regimes
Source: Nat Commun. 2024 Aug 21;15:6658. doi: 10.1038/s41467-024-50756-5 (PMC11339364; doi:10.1038/s41467-024-50756-5)
Supplement: Supplementary file 4 — Source Data [file 41467_2024_50756_MOESM4_ESM.zip › source_data/Figure_supp_03.csv]

name	ctp	yaw	ct	cp	u4	v4	an	p1	p4	dp	x0
yaw_00_ct_00	0.4	0.0	0.3310316715493965	0.3011440763819184	0.8199308177640605	-0.000012818840739727925	0.09028621046315277	0.001055112849236334	-0.000566688253836088	-0.001621801103072422	7.9
yaw_00_ct_01	0.8	0.0	0.5555988441624379	0.46301707477562304	0.664193803502391	0.00015846673811690436	0.16663420084392266	0.0020226901778333146	-0.001143208405242262	-0.003165898583075577	7.9
yaw_00_ct_02	1.2	0.0	0.7169086864816357	0.5541216782053912	0.5424696784456531	-0.00011491787652929348	0.22706798138428552	0.0029328160631099456	-0.001912611786254362	-0.004845427849364307	7.9
yaw_00_ct_03	1.6	0.0	0.8285646174998794	0.5962516363885952	0.43382446431225324	-0.0005799006993864121	0.2803800406204504	0.003766551143187614	-0.003319439903237754	-0.007085991046425369	7.300000000000001
yaw_00_ct_04	2.0	0.0	0.9071685205509262	0.6109658828719655	0.3473130291656518	0.0005256610751647069	0.32651335553296745	0.004377727968332049	-0.007809255120864191	-0.012186983089196239	5.9
yaw_00_ct_05	2.4	0.0	0.9628217766985194	0.6098362493546283	0.28134280836947406	-0.003898141886951896	0.36661564568498395	0.0048839386526183266	-0.014403050906769905	-0.01928698955938823	5.600000000000001
yaw_00_ct_06	2.8	0.0	1.0029182040431002	0.6002321529223353	0.23147039806604752	0.002084720746725146	0.40151435032029736	0.0053110078282803605	-0.02033989326992305	-0.02565090109820341	5.100000000000001
yaw_00_ct_07	3.2	0.0	1.032884726977944	0.5868171452995595	0.19429074745090094	0.0022076573172390835	0.43186579298496075	0.0056326320022730934	-0.027461608484798606	-0.0330942404870717	4.800000000000001
yaw_00_ct_08	3.6	0.0	1.0561111326532768	0.5720225906560238	0.17084656958819636	-0.004060202014908763	0.4583689415157223	0.005876120590103278	-0.03616343211779115	-0.042039552707894424	4.4
yaw_00_ct_09	4.0	0.0	1.0742686292176367	0.5567232320890179	0.15177900524584628	0.0035075621057034253	0.4817653453266473	0.006120265088221749	-0.04167846033941576	-0.04779872542763751	4.200000000000001
yaw_00_ct_11	4.8	0.0	1.1017342815211244	0.5278307360980012	0.12468140406055372	-0.004450946656420162	0.5209092201712697	0.006489126792366976	-0.053064032432597975	-0.05955315922496495	3.8000000000000007
yaw_00_ct_13	5.6	0.0	1.120931929534551	0.5015045143239927	0.10652851746788583	-0.006310437158647867	0.5526003844566776	0.006793814313835056	-0.06047526319462872	-0.06726907750846377	3.5999999999999996
yaw_00_ct_15	6.4	0.0	1.1368236342794504	0.4791259063852386	0.09816805075348117	0.006758103186344013	0.5785398086934377	0.006957629665792075	-0.06735937400142437	-0.07431700366721646	3.3000000000000007
yaw_00_ct_17	7.2	0.0	1.1491988780206535	0.4591203488784066	0.08820898629886155	0.005344087296648896	0.6004866018759242	0.0070962810841489685	-0.07782542963300496	-0.08492171071715393	3.200000000000001
yaw_00_ct_19	8.0	0.0	1.1598255969459625	0.4416152278278168	0.08347984943202043	-0.0033853127001543066	0.6192399710864528	0.007196747294855763	-0.08004160087727391	-0.08723834817212968	3.0
yaw_00_ct_21	8.8	0.0	1.1683839225434909	0.42573271298618837	0.07972039370876971	-0.008062384758932842	0.6356225853746791	0.00728618118836619	-0.08743057748032516	-0.09471675866869135	2.9000000000000004
yaw_00_ct_23	9.6	0.0	1.1765876151224053	0.4119085364730554	0.07730083927562784	-0.0032330943606401537	0.6499125681939097	0.007335753568598999	-0.09242690208929993	-0.09976265565789894	2.8000000000000007
yaw_02_ct_00	0.4	10.0	0.3220298004242847	0.28894427810337464	0.8251870296077738	-0.014245544587179209	0.0888988877684116	0.0009837339858942333	-0.0005490885776182164	-0.0015328225635124497	7.700000000000001
yaw_02_ct_01	0.8	10.0	0.5449441425101135	0.4497622384220381	0.6794806138776742	-0.02314368958910963	0.16193145262303088	0.0018842050740227093	-0.001226568882791887	-0.003110773956814596	8.0
yaw_02_ct_02	1.2	10.0	0.7023966318102093	0.5373818665525147	0.5560392778549204	-0.028398752574133254	0.223128609492392	0.0026819703372519535	-0.0018583331583983988	-0.004540303495650352	6.9
yaw_02_ct_03	1.6	10.0	0.814360952462455	0.5809856706389896	0.4521346262123064	-0.03120385761639358	0.2755690099000474	0.0033433065856527697	-0.00494401327904206	-0.00828731986469483	5.600000000000001
yaw_02_ct_04	2.0	10.0	0.8943933695791619	0.5981055861883666	0.3667947270143378	-0.03277990107377278	0.3209561367623307	0.00393848254503853	-0.009232807840402308	-0.013171290385440838	4.700000000000001
yaw_02_ct_05	2.4	10.0	0.9519011618110478	0.5994903055795476	0.30164732247236287	-0.03396549873344927	0.3605025035426688	0.004434660187889345	-0.015647042842824577	-0.020081703030713924	4.1
yaw_02_ct_06	2.8	10.0	0.9936076271489142	0.5918932117520537	0.2504130749681145	-0.03432744231583494	0.39510919382517695	0.004873555465222777	-0.022395404717892302	-0.02726896018311508	4.9
yaw_02_ct_07	3.2	10.0	1.0247914241746996	0.5799335505674263	0.21023230437705367	-0.0347687591450292	0.4253660340241453	0.0052271951086583675	-0.028877033246171097	-0.034104228354829465	4.600000000000001
yaw_02_ct_08	3.6	10.0	1.048784521588877	0.5660804460721663	0.1829997326640415	-0.03508884073197703	0.4519244539011631	0.00552393874183587	-0.035432193936916045	-0.040956132678751915	4.300000000000001
yaw_02_ct_09	4.0	10.0	1.067181281908027	0.5512229654539533	0.16011184950237245	-0.0351553689157451	0.47550947744906213	0.005809208386922712	-0.04080088728651488	-0.046610095673437595	4.0
yaw_02_ct_11	4.8	10.0	1.0955973519096158	0.5234266637222006	0.13316729251989046	-0.034941155535807705	0.5148752753119643	0.006185933306978286	-0.05161698631462642	-0.057802919621604706	3.700000000000001
yaw_02_ct_13	5.6	10.0	1.1157646470553149	0.49804075353630045	0.11410906883438988	-0.0349460009119351	0.5467468553703716	0.006469862539988707	-0.060007568750442115	-0.06647743129043082	3.4000000000000004
yaw_02_ct_15	6.4	10.0	1.1303828074933486	0.4750598510807634	0.10289117264623697	-0.034866201518990496	0.5732521657016403	0.006718779191244872	-0.06662528367555048	-0.07334406286679536	3.3000000000000007
yaw_02_ct_17	7.2	10.0	1.143072105495645	0.4554536552966966	0.09479048176991267	-0.03451703444468486	0.595406309151103	0.00686295635782161	-0.07272552260412855	-0.07958847896195016	3.0999999999999996
yaw_02_ct_19	8.0	10.0	1.152983040336836	0.43771293946609086	0.08957630863494452	-0.03489548692034735	0.614508321847687	0.0069793245844710595	-0.07724964768539472	-0.08422897226986578	3.0
yaw_02_ct_21	8.8	10.0	1.1625524224957646	0.42254939295392885	0.08656932962090197	-0.03895468858518072	0.6309259779266863	0.007044721278309935	-0.08210926449840857	-0.0891539857767185	2.8000000000000007
yaw_02_ct_23	9.6	10.0	1.1693568381372659	0.4081172700708718	0.0825431278540895	-0.0443840152636823	0.6456059234576617	0.0071433032397268705	-0.08465512060364955	-0.09179842384337641	2.7
yaw_04_ct_00	0.4	20.0	0.2957945413088973	0.2543637605412525	0.8410195371293562	-0.026398063723547124	0.08487743251249702	0.000816763741716818	-0.000567386316287795	-0.001384150058004613	7.800000000000001
yaw_04_ct_01	0.8	20.0	0.5051370391578468	0.4013921067478086	0.7082855281168441	-0.04342185406559647	0.154382821025289	0.0015634803371323222	-0.001464673457096335	-0.0030281537942286572	9.200000000000001
yaw_04_ct_02	1.2	20.0	0.6569927213421927	0.48612752753121047	0.5954983638298693	-0.05450995165696682	0.21258471733062245	0.002210368943087408	-0.0026483030335372353	-0.004858671976624643	8.100000000000001
yaw_04_ct_03	1.6	20.0	0.7687571119987154	0.5328730158373728	0.5000938025176465	-0.06195718644462576	0.2623526857111089	0.0027473689051993196	-0.004836711453790042	-0.007584080358989361	5.5
yaw_04_ct_04	2.0	20.0	0.8517966213429675	0.5558900132099608	0.41922121013921476	-0.06649083191642229	0.3055081680569459	0.0032257097726701763	-0.008871691903215715	-0.012097401675885891	4.700000000000001
yaw_04_ct_05	2.4	20.0	0.9138989308641323	0.563951340155977	0.3532682111911622	-0.0692905512360058	0.3433141667158647	0.003657495426302813	-0.013676347742337043	-0.017333843168639857	4.1
yaw_04_ct_06	2.8	20.0	0.9605612377564164	0.5626114548281087	0.29998409863419556	-0.07090001475718032	0.37669918248331935	0.00404113940340376	-0.019182604747999616	-0.023223744151403377	3.8000000000000007
yaw_04_ct_07	3.2	20.0	0.9962904705713005	0.5559093458284887	0.2595511353854238	-0.07181837965411343	0.4062109527123444	0.00435671419981918	-0.025324111152995515	-0.029680825352814695	3.5
yaw_04_ct_08	3.6	20.0	1.023949984795173	0.546093321658054	0.2273834649376403	-0.07229153876709288	0.43245238221055415	0.004641638955672018	-0.031105816771863238	-0.03574745572753526	3.5
yaw_04_ct_09	4.0	20.0	1.0457237492694749	0.5346818737391598	0.20000321577714247	-0.07239575265938406	0.4558825255938985	0.004901332355809163	-0.036221583656102264	-0.041122916011911426	3.9000000000000004
yaw_04_ct_11	4.8	20.0	1.0781048700719296	0.51094116406756	0.1640737040356923	-0.07292155061799657	0.4956592397107078	0.005297651171246954	-0.046011477351857774	-0.05130912852310473	3.5999999999999996
yaw_04_ct_13	5.6	20.0	1.101090874695181	0.4882482908072524	0.14250576156155523	-0.07353146881874113	0.5281198033084497	0.005588867029193698	-0.054198218237588636	-0.059787085266782336	3.200000000000001
yaw_04_ct_15	6.4	20.0	1.1178176378222116	0.4671608607699928	0.12609372643181052	-0.07394099846882053	0.5552564323723697	0.005836380292772774	-0.06160634724788847	-0.06744272754066125	3.200000000000001
yaw_04_ct_17	7.2	20.0	1.1330974901465638	0.44950514618120724	0.11778996821702362	-0.07484235142098938	0.5778356325564693	0.00594771304835979	-0.06836393208255645	-0.07431164513091625	2.9000000000000004
yaw_04_ct_19	8.0	20.0	1.1437864763011663	0.4324863873592914	0.10842847958683524	-0.07528666075098633	0.597615105736763	0.006104800543058015	-0.07442198572679316	-0.08052678626985117	2.9000000000000004
yaw_04_ct_21	8.8	20.0	1.1532301816031307	0.41747710562797163	0.10239303602450642	-0.07612882688837373	0.6147604672388329	0.00619881594476194	-0.08021107408231411	-0.08640989002707605	2.8000000000000007
yaw_04_ct_23	9.6	20.0	1.161605144783781	0.4040658747323919	0.09809719325428785	-0.07682056866515614	0.6298243646413197	0.006263218426993945	-0.0839960190256904	-0.09025923745268434	2.6000000000000005
yaw_06_ct_00	0.4	30.0	0.2547456219545217	0.20329659175748221	0.8649590985313773	-0.0348335003938518	0.07850552189297455	0.0006119153897850549	-0.0006367112882019744	-0.0012486266779870294	9.4
yaw_06_ct_01	0.8	30.0	0.4409648545135393	0.32738665451969023	0.7518552031509478	-0.05865413333401063	0.14271275281313545	0.0011613871530526012	-0.0013944263618629405	-0.0025558135149155417	9.4
yaw_06_ct_02	1.2	30.0	0.5809488619324152	0.4042185453710788	0.6551865186371564	-0.07506261114842365	0.19657064064072094	0.0016632506591971058	-0.002443153438515698	-0.004106404097712804	7.0
yaw_06_ct_03	1.6	30.0	0.6886082554795723	0.4517501923754756	0.571700253105179	-0.08627195524061974	0.2424775825761698	0.0020673455052617174	-0.004022386830921494	-0.006089732336183212	5.800000000000001
yaw_06_ct_04	2.0	30.0	0.7725713102116271	0.4801676162308434	0.49858958919266055	-0.0943183349540661	0.28233187325819964	0.0024199598610719964	-0.006175402190234892	-0.008595362051306888	5.4
yaw_06_ct_05	2.4	30.0	0.8387903254216034	0.49587760865208874	0.43600632007229845	-0.10020866403838605	0.31736201011500675	0.0027341450802268463	-0.009192008734110142	-0.011926153814336989	4.700000000000001
yaw_06_ct_06	2.8	30.0	0.891432446896602	0.5029833869322755	0.38291625519662076	-0.10448567145175473	0.34846976940487684	0.003007203170387573	-0.013263532042210842	-0.016270735212598416	4.1
yaw_06_ct_07	3.2	30.0	0.9334800530617825	0.5041764711115263	0.33764043825278217	-0.10746285333705968	0.3763414218427874	0.003268409305938198	-0.0174405926823908	-0.020709001988329	3.8000000000000007
yaw_06_ct_08	3.6	30.0	0.9675244821338935	0.5015817130665622	0.30114212842343074	-0.10953793605241051	0.40138292641260975	0.003483566016963402	-0.022308657358370263	-0.025792223375333666	3.5
yaw_06_ct_09	4.0	30.0	0.9952938889495753	0.49647457262781264	0.2705930790531794	-0.11110411372394147	0.42400987018017533	0.0036876288371139043	-0.02740651569909882	-0.031094144536212724	3.200000000000001
yaw_06_ct_11	4.8	30.0	1.037135817246957	0.4820952255865686	0.2248679615074177	-0.11235201058762741	0.46325678153459715	0.004022814586549689	-0.03666552169137881	-0.0406883362779285	3.200000000000001
yaw_06_ct_13	5.6	30.0	1.0662818801730234	0.46527961999858497	0.19265648851824896	-0.11342300073122855	0.49613827478520045	0.0043193489305024604	-0.04386612384843468	-0.04818547277893714	3.0999999999999996
yaw_06_ct_15	6.4	30.0	1.0878039160086406	0.4484726262801908	0.1698559376439282	-0.11347474147495713	0.523947675318003	0.004548836957780758	-0.051044537872472096	-0.055593374830252854	2.7
yaw_06_ct_17	7.2	30.0	1.1040839060508876	0.43235140116283705	0.151859105674544	-0.11386678491091001	0.5478274857955028	0.004750110152752542	-0.056778450186448455	-0.061528560339201	3.0999999999999996
yaw_06_ct_19	8.0	30.0	1.1179872293968056	0.4179364703063006	0.14082638019604543	-0.11441662041939672	0.5683390162413707	0.004867419130210109	-0.06236669154648253	-0.06723411067669263	2.9000000000000004
yaw_06_ct_21	8.8	30.0	1.1294620548469774	0.4046375025256545	0.13258433708598483	-0.11484575881553566	0.586320638210275	0.004978972212699489	-0.06693664252346443	-0.07191561473616392	2.8000000000000007
yaw_06_ct_23	9.6	30.0	1.1387628085208577	0.3922060564355871	0.12475315147729273	-0.11422651619141293	0.6023047634388206	0.00507414298159562	-0.0719970117813926	-0.07707115476298822	2.7
yaw_08_ct_00	0.4	40.0	0.20291033459738128	0.14451943494595434	0.8940604250574425	-0.03821160389953852	0.07024585907382586	0.0004115932912110942	-0.0006131940964426789	-0.001024787387653773	10.3
yaw_08_ct_01	0.8	40.0	0.3570349592726019	0.2385179785728103	0.8049410820807344	-0.06574961531755884	0.1279198303155069	0.0007721012702423311	-0.001506669545700366	-0.002278770815942697	7.0
yaw_08_ct_02	1.2	40.0	0.47761550978948786	0.3013193410535119	0.7286472837615426	-0.08628195481695829	0.17644118298959277	0.0010944600350574162	-0.0028690075966129815	-0.0039634676316703974	5.100000000000001
yaw_08_ct_03	1.6	40.0	0.5741816927207217	0.3439648156294851	0.6620734001257192	-0.10187175458569539	0.21799287004617085	0.0013641050316010991	-0.004055150523269071	-0.00541925555487017	4.9
yaw_08_ct_04	2.0	40.0	0.6529297650565444	0.37306516872209167	0.6030304746375053	-0.11361997656465653	0.2541280598478769	0.0016047919135893749	-0.005099281054733047	-0.0067040729683224215	5.300000000000001
yaw_08_ct_05	2.4	40.0	0.7180371595645223	0.3927487030088857	0.5518201857786426	-0.12270122115126125	0.28597425223154227	0.0018164809016102807	-0.00693806771563697	-0.00875454861724725	4.700000000000001
yaw_08_ct_06	2.8	40.0	0.7723844854761838	0.40566850999531995	0.505690598208221	-0.12966455937131505	0.31437950922334557	0.002011953821774703	-0.009183947856591603	-0.011195901678366305	3.9000000000000004
yaw_08_ct_07	3.2	40.0	0.818302057399159	0.4138047537383746	0.4643240148891333	-0.13495837064511057	0.33987243829337377	0.00217909484981663	-0.011297997674079335	-0.013477092523895964	3.8000000000000007
yaw_08_ct_08	3.6	40.0	0.8573060850217529	0.4183623646682957	0.42688601252824276	-0.13901496104277233	0.3629658182043294	0.0023301272245528975	-0.013676573651088904	-0.0160067008756418	3.5999999999999996
yaw_08_ct_09	4.0	40.0	0.8906085457152587	0.4202428096303345	0.39436668313219814	-0.14207160339708047	0.3840301335303965	0.0024785748202401626	-0.016554270329692432	-0.019032845149932594	3.3000000000000007
yaw_08_ct_11	4.8	40.0	0.9438661495137863	0.4185477366678472	0.3393417798723219	-0.14663737799897036	0.4211305632041271	0.002726792369896511	-0.02244293137850133	-0.02516972374839784	2.9000000000000004
yaw_08_ct_13	5.6	40.0	0.9839179249087456	0.4124243469124265	0.29581823778665417	-0.1501357302742049	0.4528184362455653	0.0029346077965217584	-0.027516372072734954	-0.03045097986925671	3.0999999999999996
yaw_08_ct_15	6.4	40.0	1.0146487994260869	0.40400210853774016	0.26158394846559624	-0.1523316512964517	0.48022675659885383	0.0031090042240488128	-0.03365758919501729	-0.0367665934190661	2.9000000000000004
yaw_08_ct_17	7.2	40.0	1.0384412511383625	0.3943725235112017	0.23577016196102699	-0.15354079126283604	0.504240835637515	0.0032546506168682093	-0.0392995427160962	-0.04255419333296441	2.7
yaw_08_ct_19	8.0	40.0	1.0572195665468298	0.3843286805257719	0.2159307904899553	-0.15426877514981252	0.5254481879327042	0.0033850061182753473	-0.043510951150008095	-0.04689595726828344	2.8000000000000007
yaw_08_ct_21	8.8	40.0	1.071801172811326	0.3740502986437014	0.1971409189056976	-0.15531521824081773	0.5444229780551295	0.0035173730697534316	-0.04682363205248072	-0.05034100512223415	2.8000000000000007
yaw_08_ct_23	9.6	40.0	1.084046343353353	0.3642806952135681	0.18426539931604854	-0.1556681035265853	0.5613336294979616	0.003621706938716304	-0.050500994424602715	-0.054122701363319016	2.8000000000000007
