# Supplementary material for: Unified momentum model for rotor aerodynamics across operating regimes
Source: Nat Commun. 2024 Aug 21;15:6658. doi: 10.1038/s41467-024-50756-5 (PMC11339364; doi:10.1038/s41467-024-50756-5)
Supplement: Supplementary file 4 — Source Data [file 41467_2024_50756_MOESM4_ESM.zip › source_data/Figure_supp_04.csv]

Ctprime	Ct	yaw	a	u4	v4	dp	Cp	description
0.2	0.1814149567850694	0	0.047595262545724756	0.9050738608683299	0.0	-0.0002854465408040662	0.1727804642871627	pressure_primal
0.2	0.18013794127589844	5	0.04732806003496194	0.9057677344254135	-0.003925101298301864	-0.0002828877732334903	0.17095932512810855	pressure_primal
0.2	0.1763394851688653	10	0.04652715797018504	0.9078299940459875	-0.007655432110200718	-0.00027530857232402345	0.16558056300473514	pressure_primal
0.2	0.17011656410234124	15	0.045195350133027015	0.9112030785222006	-0.011007613502778974	-0.0002629956756676669	0.15689348359195232	pressure_primal
0.2	0.16162827474879385	20	0.04333947403842721	0.9157927530667734	-0.013820380656238546	-0.00024641298712178297	0.1452984588953559	pressure_primal
0.2	0.15109100144348112	25	0.04097795464539369	0.9214710684124852	-0.015963823354460963	-0.00022618073582464786	0.13132363694141388	pressure_primal
0.2	0.13877875013347174	30	0.03813115885975481	0.9280778430592642	-0.017347718933477557	-0.00020305063810394778	0.11560309459380497	pressure_primal
0.2	0.12501504875990768	35	0.034834854555726436	0.9354258100275401	-0.01792685971031826	-0.0001778757616059369	0.09883902305133638	pressure_primal
0.2	0.11016554655972739	40	0.031155825346247328	0.9433058985264771	-0.017703685653243352	-0.00015157856413672874	0.08176241155090619	pressure_primal
0.2	0.0946397846014528	45	0.027170186510236713	0.9514894206906502	-0.016730510087946748	-0.00012511643070808217	0.06510219280322062	pressure_primal
0.2	0.07888059971417358	50	0.022981904746446926	0.9597350828178368	-0.015106884830877564	-0.00009944401015517936	0.04953820977385775	pressure_primal
0.2	0.06335719196440519	55	0.018722906015377204	0.9677945975832787	-0.01297508145568459	-0.00007547260057958442	0.035659798377563445	pressure_primal
0.2	0.04855726271108184	60	0.014532976593515634	0.9754184131977242	-0.01051320972330574	-0.00005402486908192702	0.023925790574328257	pressure_primal
0.4	0.33059762133390147	0	0.09088281650012048	0.8194388771580536	0.0	-0.001036180661887439	0.3005519783788361	pressure_primal
0.4	0.3284469147479535	5	0.09038341197930465	0.8207082748918437	-0.007156682680047356	-0.0010274241727932976	0.2976238870414398	pressure_primal
0.4	0.32203815112160483	10	0.08888707476184642	0.8244845160144741	-0.013980685636720953	-0.0010014494187434882	0.2889555172892264	pressure_primal
0.4	0.3115009643863222	15	0.08640035109009087	0.8306723639090339	-0.020156130371454008	-0.000959128464678231	0.2748900989740866	pressure_primal
0.4	0.2970473166478035	20	0.08294157584654166	0.8391162617645607	-0.025399651161424577	-0.0009018813472928815	0.2559814263647515	pressure_primal
0.4	0.27898170588425464	25	0.07852797369781384	0.8495985428201323	-0.029476475968353028	-0.0008316222922976025	0.23298802106184216	pressure_primal
0.4	0.2576812104682167	30	0.07321126019605263	0.861850956076867	-0.032210970019210146	-0.0007507013055994118	0.20682076121329152	pressure_primal
0.4	0.23361557068995362	35	0.06705427782404189	0.8755511502153573	-0.03349993394167219	-0.0006618379630011499	0.17853471829718418	pressure_primal
0.4	0.2073385470696358	40	0.060155372403049065	0.8903319224089243	-0.03331950765945697	-0.0005680453119507551	0.14927603143447246	pressure_primal
0.4	0.179492437571791	45	0.0526551906201445	0.9057861617953327	-0.031730790880773116	-0.00047255228056962667	0.12023730614719848	pressure_primal
0.4	0.15081731241315943	50	0.04472567297601634	0.9214707559393488	-0.028883894977993242	-0.00037871157366327796	0.09260763647863936	pressure_primal
0.4	0.12213872109431297	55	0.036602783726449956	0.936919066750479	-0.025013125749222508	-0.00028988078852752784	0.06749165170799129	pressure_primal
0.4	0.0943702079989691	60	0.02855670263793028	0.9516471823308582	-0.020432217959823317	-0.0002092711899234833	0.04583765301563147	pressure_primal
0.6000000000000001	0.45372275760129416	0	0.1303997493088236	0.7419780109921977	0.0	-0.0021231790102780226	0.39455742375437725	pressure_primal
0.6000000000000001	0.4510018113159064	5	0.12969938215106325	0.7437217541831576	-0.009827110879194093	-0.0021063037694219206	0.39101354681314865	pressure_primal
0.6000000000000001	0.44287818860183037	10	0.12760119520323146	0.748914191770923	-0.01922677920039556	-0.0020561659984434577	0.38049662859364597	pressure_primal
0.6000000000000001	0.42946611305368393	15	0.12411911704361756	0.7574410426188769	-0.027789180372608115	-0.001974217324060383	0.3633437776500423	pressure_primal
0.6000000000000001	0.410973552202202	20	0.11926451306655242	0.769106251987081	-0.0351412497894025	-0.001862836324492831	0.3401301934482644	pressure_primal
0.6000000000000001	0.38767874983685263	25	0.11307956470292511	0.783645587505287	-0.04096105769661108	-0.0017252858363028063	0.31162505579596944	pressure_primal
0.6000000000000001	0.359965716114349	30	0.10561539951347429	0.8007163176322681	-0.04499680808616198	-0.0015656391142444522	0.2788149675998828	pressure_primal
0.6000000000000001	0.3283199936594267	35	0.0969568123882866	0.8199062171632288	-0.04708030151553586	-0.0013887216754176414	0.24286804161910755	pressure_primal
0.6000000000000001	0.29334853499176516	40	0.08722787223125147	0.840734334355435	-0.04714139969371482	-0.0012000466974289583	0.20511634081592978	pressure_primal
0.6000000000000001	0.2557964015788408	45	0.07660697862206636	0.8626552984590581	-0.04521988425847123	-0.001005724159806287	0.16701905454444727	pressure_primal
0.6000000000000001	0.2165763638744493	50	0.0653211682501931	0.8850603157040418	-0.04147786140287357	-0.0008123609096199017	0.13011907337005416	pressure_primal
0.6000000000000001	0.1767690124026828	55	0.053684091149241185	0.9072912091002265	-0.03620110939590464	-0.000626880228178598	0.09594748118992814	pressure_primal
0.6000000000000001	0.1376427780091959	60	0.04207593199601393	0.9286461954471444	-0.029801209007482714	-0.00045625527499289746	0.06592566492096928	pressure_primal
0.8	0.555627271370394	0	0.16661288154124168	0.6717730216574398	0.0	-0.003448021118500129	0.4630526106244752	pressure_primal
0.8	0.5525633831543415	5	0.16573921163212701	0.6739039940214067	-0.012040123337854168	-0.0034223114852082607	0.45922778810759823	pressure_primal
0.8	0.5433919944171282	10	0.16312582648595195	0.6802585949555205	-0.02359035134183482	-0.00334579324153223	0.4478420408713422	pressure_primal
0.8	0.5282024205362074	15	0.15877645057083367	0.6907091452584344	-0.0341781382830441	-0.0032202963152263603	0.4291959222364601	pressure_primal
0.8	0.5071286591850462	20	0.15271743994366951	0.7050520665966293	-0.043363360461616485	-0.0030488606265470673	0.40376831742364394	pressure_primal
0.8	0.4803767866739269	25	0.1449917576264942	0.7229988323539493	-0.05075543928593742	-0.0028357482091738145	0.3722442736912057	pressure_primal
0.8	0.44825360950429755	30	0.13565669484062695	0.7441689939848317	-0.056033253262360444	-0.002586416498136803	0.3355372181019201	pressure_primal
0.8	0.4111754465148691	35	0.12480652033406546	0.768095465131178	-0.0589617984628895	-0.0023075361802603806	0.29477847352117537	pressure_primal
0.8	0.3697021371200676	40	0.11258447861976675	0.7942217112297437	-0.05941145753274843	-0.0020070053153834135	0.25132341258459295	pressure_primal
0.8	0.3245903436555136	45	0.0991804514006239	0.8218946027953491	-0.057381587837785714	-0.0016939184134865965	0.2067561326174981	pressure_primal
0.8	0.27681173328739317	50	0.0848763965118706	0.8503762524191824	-0.05301393780159143	-0.0013785302688981292	0.16282899733236722	pressure_primal
0.8	0.22761661687315404	55	0.07003696288736283	0.8788390850563178	-0.04661421882948974	-0.001072070921330343	0.12141181529388359	pressure_primal
0.8	0.1785589546790799	60	0.055121820870330955	0.9063786425350601	-0.03866010351995365	-0.0007863999387730326	0.08435822998223308	pressure_primal
1.0	0.6401360620074479	0	0.1999149657646083	0.6080669573365742	0.0	-0.004934794783970084	0.5121632830865377	pressure_primal
1.0	0.6368984517487855	5	0.19889236549022282	0.6105094138708547	-0.013877767286784928	-0.004900377746919772	0.5082826549354543	pressure_primal
1.0	0.6271921142438418	10	0.19582820722567856	0.61779806065829	-0.027228572331672963	-0.004797750742552332	0.49670769016849314	pressure_primal
1.0	0.6110336159822948	15	0.19073869745125063	0.6298185509173639	-0.03953790323134032	-0.004628807624961731	0.47763666288065626	pressure_primal
1.0	0.5884866441599453	20	0.18363854886357212	0.6463639471719164	-0.05032016935516375	-0.0043967747482849	0.4514450717036509	pressure_primal
1.0	0.5596367933690529	25	0.17457538040058526	0.6671505785332759	-0.05912995208731267	-0.00410630281528209	0.4186579950003422	pressure_primal
1.0	0.5246638805398594	30	0.16360784274372084	0.6917887519474453	-0.06558491476614499	-0.003763624939497681	0.3800333855348525	pressure_primal
1.0	0.4838549788764099	35	0.15083304049144133	0.7197870934767758	-0.06938405157305057	-0.0033766594017826165	0.3365679995619938	pressure_primal
1.0	0.43765565052850064	40	0.1364006566651666	0.7505436099923551	-0.07033178496613979	-0.0029552213373431418	0.2895334931035357	pressure_primal
1.0	0.3867445445718944	45	0.12051771527574891	0.7833323801612055	-0.06836912885586237	-0.0025111247817741307	0.2405117478112516	pressure_primal
1.0	0.3320871456225053	50	0.10348298612559437	0.8173064883266594	-0.06359995228678873	-0.0020583025677439496	0.19137186883638085	pressure_primal
1.0	0.27501415090647996	55	0.08570526431026328	0.8514951227249405	-0.056321067996319786	-0.0016126987710202252	0.1442223479635358	pressure_primal
1.0	0.21728235077469374	60	0.067728900427148	0.8848117841565246	-0.04704415265940684	-0.0011919195510101783	0.10128302803724896	pressure_primal
1.2	0.7105607244820513	0	0.23049760424779953	0.5558103557817072	0.0	-0.009736913280275424	0.5467781798163578	pressure_primal
1.2	0.7072670282508065	5	0.22935057776371778	0.5584041198989922	-0.015411044919588848	-0.00965374122246851	0.5429808281356259	pressure_primal
1.2	0.6973718502680191	10	0.225912375321618	0.5661582171029745	-0.030275265743128922	-0.009405437450524067	0.5316257352060416	pressure_primal
1.2	0.6808374091680327	15	0.2201926862712127	0.5789849350545286	-0.04405489201906023	-0.00899412305791607	0.5128312629766942	pressure_primal
1.2	0.6576093057046869	20	0.21221531134175495	0.5967359212411247	-0.05623060033811862	-0.008426529679196585	0.486812030426108	pressure_primal
1.2	0.6276636467622911	25	0.20201054325489123	0.6191863652727579	-0.06631741016301781	-0.007721314885355565	0.45394145006043135	pressure_primal
1.2	0.5910211770830528	30	0.1896357629072298	0.6460438687587621	-0.0738797122836808	-0.006920985397965841	0.4147763072361836	pressure_primal
1.2	0.5478055929241938	35	0.1751820787384724	0.676958469527675	-0.0785543683182347	-0.006119673564205821	0.3701255535385848	pressure_primal
1.2	0.49825804093499204	40	0.15883233753660153	0.7094868234514562	-0.08007056892391715	-0.004016457469700573	0.3210634374588643	pressure_primal
1.2	0.4430166609810685	45	0.14072059163790382	0.7468121217476609	-0.07831733310647018	-0.0034351483144729055	0.2691779406383142	pressure_primal
1.2	0.382895657026576	50	0.12121608235583456	0.7857502139401148	-0.07333055859455426	-0.0028352024543589075	0.2162868111429537	pressure_primal
1.2	0.31924759859455	55	0.10074700030310559	0.8252019201008429	-0.06537979530637279	-0.0022374158451245523	0.16466482453220269	pressure_primal
1.2	0.25396414050074856	60	0.0799200387996189	0.8639143947818186	-0.05498622829138267	-0.001665730219121684	0.11683365826910848	pressure_primal
1.4000000000000001	0.7691956200594128	0	0.2587676188268753	0.5069886651912106	0.0	-0.013110167074397031	0.5701527010445766	pressure_primal
1.4000000000000001	0.7659348876397856	5	0.2575150039050632	0.5097138693991998	-0.016689401197270214	-0.01300433674162267	0.5665311052728068	pressure_primal
1.4000000000000001	0.7561178298499992	10	0.2537587312590256	0.5178741627029163	-0.03282564763271973	-0.012687722950785912	0.5556741590779031	pressure_primal
1.4000000000000001	0.739637676590698	15	0.24750829499757576	0.5314231222634163	-0.047859368995270025	-0.01216362020670851	0.5376065120336321	pressure_primal
1.4000000000000001	0.7163599561215944	20	0.23877013872600678	0.5502547184407875	-0.0612542612708665	-0.01143976699554334	0.5124280962493309	pressure_primal
1.4000000000000001	0.6861012683769714	25	0.22757845000807422	0.5742062628662791	-0.07249181684053455	-0.01052878639462592	0.4803063357199392	pressure_primal
1.4000000000000001	0.6487204271338175	30	0.21397902176679584	0.6030068492342014	-0.08109235354765194	-0.009451357706838026	0.4415931644504962	pressure_primal
1.4000000000000001	0.6041503764060243	35	0.19805610061304907	0.6362630457057719	-0.08663415804329122	-0.008237888148002926	0.396874831055165	pressure_primal
1.4000000000000001	0.5524874886378034	40	0.17994451185734323	0.6736502663123869	-0.08878534512821054	-0.00708308372678063	0.3470720601072573	pressure_primal
1.4000000000000001	0.4940891747153416	45	0.15985615626562294	0.7141727832665636	-0.08734611655989337	-0.005875938417816672	0.2935242522326913	pressure_primal
1.4000000000000001	0.4296895670659364	50	0.13812181198176637	0.756872989766586	-0.08229240450203709	-0.004655716010323573	0.23805000545662874	pressure_primal
1.4000000000000001	0.36058790679053504	55	0.11518951668621609	0.8006329126584144	-0.07384612843629888	-0.003523869471590887	0.18300068627604876	pressure_primal
1.4000000000000001	0.28874061435085674	60	0.09171965569016619	0.8436581036065245	-0.06251585792930225	-0.0022013579971081358	0.13112871230941459	pressure_primal
1.6	0.8182112613632153	0	0.28489019140274013	0.46400064602472507	0.0	-0.016748371293672303	0.5851108985055714	pressure_primal
1.6	0.8150388379252888	5	0.2835515710328331	0.46676746416719067	-0.01775927686273486	-0.01660739866528488	0.5817112524971223	pressure_primal
1.6	0.805468414483634	10	0.27953513384794415	0.475068885669953	-0.03496796320670803	-0.016184881407039064	0.5714954548541574	pressure_primal
1.6	0.7893563866765004	15	0.27283528972055227	0.489019460237218	-0.051076612719295464	-0.015546192010150022	0.5544338014204917	pressure_primal
1.6	0.7664505093951883	20	0.2634601469527964	0.5085898049513556	-0.06553709038813002	-0.014698981379157719	0.5304765426968777	pressure_primal
1.6	0.7364535670157328	25	0.2514221331818983	0.5336096051977678	-0.07781210950539708	-0.013617214088385355	0.4996409940173542	pressure_primal
1.6	0.6990332226457088	30	0.236764986692768	0.563886921350244	-0.08738183192799348	-0.012312442478061687	0.46204761603130273	pressure_primal
1.6	0.653931399833268	35	0.21955628967772206	0.5990902637307762	-0.09377289689979676	-0.010810827625354024	0.41805969151102834	pressure_primal
1.6	0.6010215842622008	40	0.19992430658777716	0.6387181717672404	-0.09658501495104913	-0.0091505251545465	0.36836224580165805	pressure_primal
1.6	0.5404714284503321	45	0.17805761420710575	0.6824444779141571	-0.09554529813954984	-0.007660992874363497	0.31412255346209295	pressure_primal
1.6	0.472824839891536	50	0.15428768635290285	0.728845954429579	-0.0905536847994289	-0.006116576218776103	0.25703391719690366	pressure_primal
1.6	0.399252272956388	55	0.12909174725776568	0.7766841817793904	-0.08176410712524682	-0.004584813081706005	0.19943946687512304	pressure_primal
1.6	0.3217417916993151	60	0.10314188455013285	0.824692621934437	-0.06966086055418486	-0.003353578376190336	0.14427836848245576	pressure_primal
1.8	0.8593669647176374	0	0.30903973232189497	0.42648703223612827	0.0	-0.020624105211354007	0.5937884279750194	pressure_primal
1.8	0.8563209840390251	5	0.30763068106580854	0.4292706205667848	-0.018658740870118942	-0.020466139735319498	0.5906342496270444	pressure_primal
1.8	0.847113878664015	10	0.3034004541172385	0.4376363567017027	-0.03677581850464369	-0.019990626838942364	0.581134211257736	pressure_primal
1.8	0.8315424713068978	15	0.2963410964286377	0.45162603054575995	-0.05380616569130716	-0.019195998686996722	0.5651847059796742	pressure_primal
1.8	0.8092739114772128	20	0.28644787940685656	0.4712769074452607	-0.06919859840001974	-0.018077060056116433	0.5426340698056105	pressure_primal
1.8	0.7799263816351564	25	0.2737020113955625	0.4968679906719031	-0.08240508339236673	-0.016791398689964022	0.5133861685158547	pressure_primal
1.8	0.742990337243473	30	0.2581353137040806	0.52821697454927	-0.09287633917128167	-0.015309050671381693	0.47735172465901454	pressure_primal
1.8	0.6979911222731752	35	0.23980645519634858	0.5649220023214915	-0.1000906760787799	-0.013567356638425631	0.4346489109186452	pressure_primal
1.8	0.644583904368978	40	0.2188228897750869	0.6065453905283846	-0.10358591956140509	-0.01159964647201132	0.3857295694817284	pressure_primal
1.8	0.5826828272008635	45	0.19537253119439504	0.6525736832833197	-0.10300783048976687	-0.009567688107048906	0.33152178768558255	pressure_primal
1.8	0.5126480244381675	50	0.16975571512002097	0.7022594851148347	-0.09818081423741841	-0.007723085343067175	0.2735852502199863	pressure_primal
1.8	0.4354646894481929	55	0.1424707972711695	0.7538469749213912	-0.08918044307880743	-0.005847704970066489	0.21418702818862648	pressure_primal
1.8	0.3530761630693273	60	0.1142157736166127	0.8059231989319415	-0.07644537853116692	-0.0042129219750027804	0.15637464797938944	pressure_primal
2.0	0.8940513075868622	0	0.33140022899089233	0.39355275796626044	0.0	-0.024462968314590036	0.5977624995229693	pressure_primal
2.0	0.8911534230709194	5	0.3299348730769749	0.3963215417749997	-0.01941768647863779	-0.024295957986165413	0.5948585684451752	pressure_primal
2.0	0.8823778158990909	10	0.32553280113512745	0.404657572276761	-0.038306666860277803	-0.023791552655463774	0.5860934575318457	pressure_primal
2.0	0.8674800784463563	15	0.3181780489456384	0.41863636556639716	-0.05613145621145597	-0.022938191804041955	0.5713132116618382	pressure_primal
2.0	0.8460572167552494	20	0.3078518652420042	0.438365564430172	-0.07234369707705397	-0.02172288643479988	0.5502811086847261	pressure_primal
2.0	0.817591033629025	25	0.2945319484755966	0.4639268077095231	-0.08638446191257271	-0.020135071186729393	0.5227441509618413	pressure_primal
2.0	0.7814804282623834	30	0.27820574110421037	0.49566079855285794	-0.0976875314025891	-0.01834607080728624	0.48849729242435663	pressure_primal
2.0	0.7370683433408854	35	0.25890418260956904	0.5334793588262031	-0.10569405778136653	-0.01641446729253855	0.4474521925747271	pressure_primal
2.0	0.6837405859268721	40	0.2367325965908094	0.5766924975595673	-0.10987823765127883	-0.014188254131855562	0.3997809004826566	pressure_primal
2.0	0.6211561194015092	45	0.21186541796371544	0.6246812426523602	-0.10980899213393713	-0.011715294062628574	0.3461673905335068	pressure_primal
2.0	0.5494522989608104	50	0.18457785289435147	0.6770139481722357	-0.10522925881965212	-0.009431888453994978	0.28799171524867234	pressure_primal
2.0	0.46940582541481757	55	0.1553672082974532	0.7319961392663963	-0.09613122826695564	-0.0072288250500885136	0.22740903465328424	pressure_primal
2.0	0.3828464081747444	60	0.1249612486583874	0.7877586675710126	-0.08289091121837236	-0.005137211580900227	0.1675027214824249	pressure_primal
2.2	0.9234135691446711	0	0.35213161790352426	0.364590353940702	0.0	-0.028165518996980547	0.5982504550476901	pressure_primal
2.2	0.9206738402179889	5	0.35062235286519683	0.3673186848488469	-0.02006090141636109	-0.027995232692858904	0.595589955267749	pressure_primal
2.2	0.9123628805677285	10	0.3460854444458674	0.37554594518863427	-0.03960837409713608	-0.027478542916329216	0.58754356106797	pressure_primal
2.2	0.8982057625936395	15	0.33849550441444276	0.3893897895046019	-0.05811955023880165	-0.02659884426357794	0.5739213952369606	pressure_primal
2.2	0.8777419242368709	20	0.32781895065398325	0.4090197743884385	-0.0750528827643314	-0.025331537378684106	0.5544200442336213	pressure_primal
2.2	0.8503610605509762	25	0.3140149823311066	0.43459794171845406	-0.08984676015243784	-0.023649024273202954	0.528681005049939	pressure_primal
2.2	0.8152976582593215	30	0.297063450314015	0.4662542667149867	-0.10191467570761562	-0.021533460601670107	0.4963213437730642	pressure_primal
2.2	0.7717924360945081	35	0.2769398962452011	0.5045189298205066	-0.11067328564877221	-0.01928490652470617	0.45712969786325536	pressure_primal
2.2	0.7190025065340828	40	0.25372327801331596	0.5489611958179841	-0.11554474113585406	-0.016850076373808823	0.41104016965534573	pressure_primal
2.2	0.6562937051270378	45	0.22758130458631465	0.5986949787464215	-0.11602136340051211	-0.014088764673367213	0.3584561349219349	pressure_primal
2.2	0.5835092025889757	50	0.19879247842919084	0.6530247043675548	-0.11175159255899661	-0.011214630151132787	0.3005108965667465	pressure_primal
2.2	0.501250809322505	55	0.16780538415411927	0.7110695517292704	-0.10265277498836174	-0.008700223845568058	0.23926065639300137	pressure_primal
2.2	0.41115388543509646	60	0.13538880473770043	0.7702469433146374	-0.08901976669978129	-0.006175952533349579	0.1777441261613887	pressure_primal
2.4000000000000004	0.9483939462042003	0	0.3713791729096545	0.3390729873398619	0.0	-0.031677992269887933	0.596180186870361	pressure_primal
2.4000000000000004	0.9458143841033804	5	0.3698366947045325	0.3417420213495927	-0.020608696422080887	-0.03150904222264814	0.5937494918821482	pressure_primal
2.4000000000000004	0.9379773194341064	10	0.3651968271785706	0.34980371452682635	-0.04072036970891285	-0.030994464484515812	0.5863850439231029	pressure_primal
2.4000000000000004	0.9245858806153139	15	0.35742440127757247	0.3634127410372976	-0.059826505896180646	-0.03011186260193252	0.5738723029166506	pressure_primal
2.4000000000000004	0.9051362423043788	20	0.34646998256317707	0.3828001431271964	-0.0773952606940694	-0.028826737350650777	0.5558598567978177	pressure_primal
2.4000000000000004	0.8789458282722169	25	0.3322717935686159	0.4082198232733779	-0.09286692426610413	-0.027101425897460868	0.5319092501093504	pressure_primal
2.4000000000000004	0.8451322626362192	30	0.31478622044883814	0.4398844156291843	-0.10564405232524858	-0.0248904950085077	0.5015120827036366	pressure_primal
2.4000000000000004	0.8027148806590866	35	0.293990545870195	0.4778871706945512	-0.11510743853521968	-0.02216515347855872	0.4642333645648429	pressure_primal
2.4000000000000004	0.7508095010340997	40	0.26986142741194025	0.5231740165631282	-0.12065611081260146	-0.019533558221797143	0.41994171616047515	pressure_primal
2.4000000000000004	0.6884130187731872	45	0.24258497793856598	0.574325111362983	-0.12169944681346781	-0.016530064927174726	0.3686956310378767	pressure_primal
2.4000000000000004	0.6150771224228969	50	0.21242545795755577	0.6304256200516175	-0.11779814172600937	-0.013188824872887533	0.3113785844564699	pressure_primal
2.4000000000000004	0.5311601851225539	55	0.17980742277571166	0.6910141894839201	-0.10877863135838942	-0.010241767915232439	0.24988066297681155	pressure_primal
2.4000000000000004	0.43809067833431914	60	0.14551118757633932	0.7534347081694839	-0.09485188541359285	-0.007372126068986531	0.1871717917318842	pressure_primal
2.6000000000000005	0.9697615656176735	0	0.38927484287507946	0.3165453275191428	0.0	-0.03497699129344613	0.5922577845355627	pressure_primal
2.6000000000000005	0.9673388967193579	5	0.38770822497498836	0.31914255953311305	-0.021077716392717133	-0.034813217462023704	0.590039793965972	pressure_primal
2.6000000000000005	0.9599683496751189	10	0.3829926687914852	0.3269987633586986	-0.041675095073193266	-0.03431204328954191	0.5833090275009785	pressure_primal
2.6000000000000005	0.9473399027885606	15	0.37508282159833617	0.34030428439940374	-0.061298881312998765	-0.03344707684733806	0.571836762247764	pressure_primal
2.6000000000000005	0.9289189939341813	20	0.36391312984119406	0.35934567877633317	-0.07942887726517386	-0.03217424668941908	0.5552391628213931	pressure_primal
2.6000000000000005	0.9039649558184638	25	0.34940096955273403	0.38444802853308657	-0.09551042493140027	-0.030438355732307673	0.5330165790945021	pressure_primal
2.6000000000000005	0.8715022698866927	30	0.3314760730029668	0.4159321135264712	-0.1089404166352691	-0.028179741375889602	0.5045638245473161	pressure_primal
2.6000000000000005	0.830407439164746	35	0.31008685108881384	0.454008267836432	-0.11907851315931064	-0.0253500359916161	0.46929958774344444	pressure_primal
2.6000000000000005	0.7795469648698383	40	0.2852066524573464	0.49917709764796503	-0.1252742830967979	-0.022203426086542546	0.4268514425647529	pressure_primal
2.6000000000000005	0.717819698004049	45	0.2569192517198061	0.5514490648879686	-0.1268980737512463	-0.019002767199886916	0.37716934168560295	pressure_primal
2.6000000000000005	0.6443709707374551	50	0.22551357001469152	0.609227899285474	-0.12340846154030495	-0.015373231642217844	0.32078738147230124	pressure_primal
2.6000000000000005	0.5592655343308355	55	0.19140499784167547	0.6717868866620912	-0.1145344655948082	-0.011835407431019088	0.25938234368558216	pressure_primal
2.6000000000000005	0.46373720543248587	60	0.15534512698291011	0.7371951165863142	-0.10040468203945901	-0.008633696164475152	0.1958489451839383	pressure_primal
2.8000000000000003	0.9881410280664018	0	0.4059398094269277	0.2966005038246462	0.0	-0.03805199053685373	0.5870152474461983	pressure_primal
2.8000000000000003	0.9858685597869663	5	0.4043566922385827	0.2991179820162829	-0.021481499362895416	-0.03789624659133181	0.5849914377131797	pressure_primal
2.8000000000000003	0.9789466174351836	10	0.3995884606175508	0.30674306449205696	-0.04249906591913803	-0.037417212858306965	0.578841285689719	pressure_primal
2.8000000000000003	0.9670523353978766	15	0.39158180229562	0.3196962339554418	-0.06257404643391384	-0.0365829181659852	0.5683239411106006	pressure_primal
2.8000000000000003	0.9496498823948664	20	0.380249440829098	0.3383078957646551	-0.08120159785586956	-0.03534339027590678	0.553052376071989	pressure_primal
2.8000000000000003	0.925936222739608	25	0.36549388798578974	0.3629904434672111	-0.09783127353002477	-0.03363056220092558	0.5324668751900264	pressure_primal
2.8000000000000003	0.8948813146575062	30	0.34721063170367344	0.39414629427876396	-0.11186298227739797	-0.03136764593874819	0.5059052011142258	pressure_primal
2.8000000000000003	0.855218721606861	35	0.3253243057328406	0.4321013843073605	-0.12263650232060563	-0.028479564982453142	0.47264686704838393	pressure_primal
2.8000000000000003	0.8055748440187216	40	0.2998034513967113	0.4769761833341562	-0.12945710992223614	-0.024914158414595752	0.4320955842923637	pressure_primal
2.8000000000000003	0.7447721308342228	45	0.27063034512463013	0.5299594509131884	-0.1316618781263119	-0.021476627069987108	0.3841104388193111	pressure_primal
2.8000000000000003	0.6715808801063817	50	0.23809179728316826	0.5891449068708561	-0.12861975847280302	-0.017601103852504674	0.3289034804933615	pressure_primal
2.8000000000000003	0.5857007896414469	55	0.20261587015744975	0.6533431517055552	-0.1199483375191499	-0.013467306103975707	0.26787655101913344	pressure_primal
2.8000000000000003	0.48816991550955363	60	0.16490384171337713	0.721502106218347	-0.10569471314228443	-0.009949275395691458	0.20383441051656684	pressure_primal
3.0000000000000004	1.0041097011770186	0	0.42146457867674786	0.27906484741376836	0.0	-0.040988618660311046	0.5809130290252112	pressure_primal
3.0000000000000004	1.001938456875	5	0.4198828967109086	0.2814113023194774	-0.021831548360834528	-0.040800256942252464	0.5790298353723934	pressure_primal
3.0000000000000004	0.9954100628429083	10	0.415090160709762	0.28871123427506973	-0.04321357425025854	-0.040312164183844125	0.5733798317576917	pressure_primal
3.0000000000000004	0.9842258304680795	15	0.4070160019654573	0.30127554114892025	-0.06368538420424918	-0.03952021988546094	0.5637434521951894	pressure_primal
3.0000000000000004	0.9678005587726437	20	0.39556933379270975	0.31940339964639575	-0.08275376475967555	-0.03832884421048999	0.5496904291975122	pressure_primal
3.0000000000000004	0.9453116043156792	25	0.3806285883436365	0.34357732069853336	-0.09987854908765575	-0.036662091675801055	0.5306422874319344	pressure_primal
3.0000000000000004	0.9156650203675258	30	0.3620640852919035	0.37429224290553875	-0.1144603755157718	-0.0344263505463817	0.5058762708764851	pressure_primal
3.0000000000000004	0.8774989303670995	35	0.33976559606390544	0.4119782744171505	-0.1258307316374055	-0.03152495719240084	0.4745798188945516	pressure_primal
3.0000000000000004	0.8292667341087807	40	0.31367071828492016	0.45687441778094945	-0.13326363615686465	-0.027875344294668945	0.4359942269528863	pressure_primal
3.0000000000000004	0.7695203918128505	45	0.2837503266723955	0.509750494182376	-0.13603706841625007	-0.023930361977859062	0.389735146034101	pressure_primal
3.0000000000000004	0.6968751251404063	50	0.2501932301713377	0.5701038478522308	-0.13346317062418558	-0.01984741202090744	0.3358704659103715	pressure_primal
3.0000000000000004	0.6105973062376473	55	0.2134514889197187	0.6358247143306334	-0.12504715830301041	-0.01524768913459232	0.2754683442575368	pressure_primal
3.0000000000000004	0.5114596314005584	60	0.17419967595020636	0.7063304877712747	-0.11073731834600202	-0.01130827185994312	0.21118176467448466	pressure_primal
3.2	1.0182186562166815	0	0.43591372107831505	0.2639111701664358	0.0	-0.04393012644670782	0.5743631729139062	pressure_primal
3.2	1.016178140358727	5	0.4343266627289588	0.26617170064058454	-0.022141878483224776	-0.043754064056788285	0.572637497706135	pressure_primal
3.2	1.009955624233281	10	0.4295406563828692	0.2730309124808532	-0.043845153322654165	-0.043207899523932926	0.5673857822305859	pressure_primal
3.2	0.9992601139195773	15	0.4214771606135778	0.2847701947097655	-0.06465836843007096	-0.04226295610656088	0.5583966958086146	pressure_primal
3.2	0.9837597323311355	20	0.4099569281714408	0.3023854075708384	-0.08411797196081451	-0.041132571897378574	0.545454556014083	pressure_primal
3.2	0.9624590207978778	25	0.3948815105658833	0.32598409166523373	-0.10169051093352074	-0.03952821019831524	0.5278352401279557	pressure_primal
3.2	0.9342093554674342	30	0.3760978457230406	0.3561630858051523	-0.1167786664831513	-0.03734500886833845	0.5047674354079049	pressure_primal
3.2	0.8975659200324771	35	0.3534625759037988	0.39345360161912113	-0.12870847893614004	-0.03446424791994117	0.4753620883304029	pressure_primal
3.2	0.85083393502875	40	0.3268785257241455	0.43821843030253715	-0.13672971453663926	-0.030777121309396457	0.43872483123901107	pressure_primal
3.2	0.7922684569257609	45	0.2963184061106896	0.49073372756781464	-0.1400587587413732	-0.0263461989308639	0.39421537552095964	pressure_primal
3.2	0.7204263972335206	50	0.2618369147019577	0.5520326384046272	-0.13797385500586695	-0.02209565078526857	0.34182941916191645	pressure_primal
3.2	0.6340763372716053	55	0.22392358994651185	0.6192860892853416	-0.1298557729852468	-0.017220703908449188	0.2822521964912075	pressure_primal
3.2	0.5336719800008197	60	0.18324423785257293	0.6916548952826637	-0.11554671376898755	-0.01270011401212307	0.2179398323811481	pressure_primal
3.4000000000000004	1.030659399791141	0	0.4494229231200869	0.25041553949526135	0.0	-0.04667933117889121	0.5674574395958123	pressure_primal
3.4000000000000004	1.0287319462719287	5	0.44783683824328135	0.25258823040285405	-0.022415504667476806	-0.04651319432935628	0.5658663664625199	pressure_primal
3.4000000000000004	1.0228544324484823	10	0.4430502693508148	0.25919450096426055	-0.0444053036892505	-0.045999374635802115	0.5610238041600656	pressure_primal
3.4000000000000004	1.0127251874485022	15	0.43498162848037725	0.27049966369071704	-0.06552935747344896	-0.045091163671334145	0.5527108099622269	pressure_primal
3.4000000000000004	0.9978633914729682	20	0.42348545319138325	0.28701829319847433	-0.08532416491593926	-0.04375745737641039	0.5405889652943013	pressure_primal
3.4000000000000004	0.9776883937906291	25	0.40832249269734866	0.3100111970620548	-0.10329912482984584	-0.04222945649221201	0.5242775134567806	pressure_primal
3.4000000000000004	0.9508037709009771	30	0.3893739082853271	0.33958240832334385	-0.1188533163686466	-0.04011826403625804	0.5028018705419087	pressure_primal
3.4000000000000004	0.915680983469029	35	0.3664686369437885	0.37637707835692025	-0.1313064272080834	-0.037286123174337736	0.4752004398865665	pressure_primal
3.4000000000000004	0.8704950946407698	40	0.33947427107662037	0.4208810729940592	-0.13988861241046904	-0.03359836309054492	0.4404636097948617	pressure_primal
3.4000000000000004	0.8132720288451308	45	0.3083387309633631	0.47325948183467015	-0.14377102416811705	-0.028953390883408363	0.3977537611781321	pressure_primal
3.4000000000000004	0.7423646363568388	50	0.2730547846227732	0.5348735390511239	-0.14217463726946167	-0.024329023411430534	0.34688574613782003	pressure_primal
3.4000000000000004	0.6562166283632436	55	0.2340633417064996	0.6034607691378027	-0.13438922915719997	-0.019215574685464275	0.2882912014909601	pressure_primal
3.4000000000000004	0.554868301694749	60	0.19204812192313112	0.6774575165291916	-0.12013618945822158	-0.014119787276521103	0.22415344321979763	pressure_primal
3.6000000000000005	1.0416900508555202	0	0.46207960862236624	0.23834966445938144	0.0	-0.04924680849706105	0.5603463198503889	pressure_primal
3.6000000000000005	1.0398666351790797	5	0.4604976441034327	0.24043903560081425	-0.022658034859200205	-0.049091922444368816	0.5588756851730615	pressure_primal
3.6000000000000005	1.0343048943589928	10	0.4557209970577324	0.24679820629417282	-0.04490221699033449	-0.04861149459878153	0.5543979545646994	pressure_primal
3.6000000000000005	1.0247182632859584	15	0.4476590916664127	0.2576990345479512	-0.06630563490788242	-0.047757654490715534	0.5467080447124618	pressure_primal
3.6000000000000005	1.0105860117132255	20	0.4361681894864248	0.27359218911932714	-0.08641169558381132	-0.04644961064883879	0.5354373633817453	pressure_primal
3.6000000000000005	0.9912750031189588	25	0.42101126302897696	0.29547080407395865	-0.10473494590434318	-0.0447696876166233	0.5201636286019453	pressure_primal
3.6000000000000005	0.9656944685991183	30	0.401949318201481	0.324391588865457	-0.12071414263068901	-0.042744371321235354	0.500159319372444	pressure_primal
3.6000000000000005	0.9320699862710271	35	0.3788328334048978	0.36061419583016563	-0.13365595201031027	-0.03998435311309037	0.4742655014040784	pressure_primal
3.6000000000000005	0.8884654628457764	40	0.3514924177210123	0.40474693299675557	-0.14277675041082075	-0.03633095253360843	0.4413768744490564	pressure_primal
3.6000000000000005	0.8327060365701926	45	0.31984232360340303	0.45707891341374934	-0.1472069385464455	-0.03164310103516392	0.40048505969962045	pressure_primal
3.6000000000000005	0.7628325803179259	50	0.2838634008166277	0.5185654500121413	-0.1460948845490888	-0.026537789930939415	0.3511499408719749	pressure_primal
3.6000000000000005	0.6771232002951763	55	0.24387900804894513	0.5883003137347954	-0.13867108760562774	-0.021219121319978475	0.2936637167054286	pressure_primal
3.6000000000000005	0.5751053590151266	60	0.2006215198910773	0.6637154214306626	-0.12451804663150878	-0.015558575704122366	0.22986342389600423	pressure_primal
3.8000000000000003	1.0515460349326804	0	0.47395566653393373	0.2275225177529286	0.0	-0.05165197065894697	0.5531598330550466	pressure_primal
3.8000000000000003	1.0498180466856075	5	0.4723803120258113	0.2295328678624587	-0.022874991884787952	-0.05150897210844892	0.551796895723346	pressure_primal
3.8000000000000003	1.0445465599541113	10	0.46762133325282246	0.23565668203471812	-0.045347082865135335	-0.051063950268566166	0.5476459829145109	pressure_primal
3.8000000000000003	1.0354508803637317	15	0.45958278573956646	0.24617539456907328	-0.06699985761383621	-0.05026778855551784	0.5405084081505944	pressure_primal
3.8000000000000003	1.0220377347402057	20	0.44810577378117206	0.2615408705542242	-0.08739122399644494	-0.04903549421347463	0.5300399419812702	pressure_primal
3.8000000000000003	1.0035095258399809	25	0.43298670786679555	0.28238395379977066	-0.10602720011061637	-0.04724281130704209	0.5156920672008676	pressure_primal
3.8000000000000003	0.9791127878536328	30	0.4138700258344489	0.3104547141398232	-0.12239186661559714	-0.04523305815514058	0.49700102665174484	pressure_primal
3.8000000000000003	0.946948304518307	35	0.39059387112545385	0.34604672906531897	-0.13578984674846395	-0.0425633871521746	0.4727130674355634	pressure_primal
3.8000000000000003	0.9049183984317425	40	0.3629713803372077	0.38971167244356053	-0.14542115693805685	-0.03896551815309301	0.44159315101978547	pressure_primal
3.8000000000000003	0.8506735521637163	45	0.3308789928634511	0.44188102873702584	-0.15038256820606322	-0.03426919013616554	0.4024876858153375	pressure_primal
3.8000000000000003	0.7819422737499507	50	0.294287107801623	0.5030585903848178	-0.14975511945032166	-0.028712404164896427	0.3547073934413461	pressure_primal
3.8000000000000003	0.6968738601168377	55	0.2533896819646756	0.5737682611263859	-0.1427163329628678	-0.02321932859686155	0.2984279277343725	pressure_primal
3.8000000000000003	0.5944300774890832	60	0.20897795792965423	0.650413125844602	-0.1287015055820564	-0.01701082555207018	0.23510364688172433	pressure_primal
4.0	1.0603836201637686	0	0.48512535016672054	0.21775151121226038	0.0	-0.05389608540018191	0.5459646451207656	pressure_primal
4.0	1.0587420432328232	5	0.483558827958816	0.21968568344830725	-0.023069362591996677	-0.0537643919170207	0.5446973263992962	pressure_primal
4.0	1.0537353441806296	10	0.47882410721976953	0.2255840114834629	-0.04574583100683931	-0.05335431555106665	0.5408381583948643	pressure_primal
4.0	1.0451007275719852	15	0.47081771008272383	0.2357300125553951	-0.06762461004579644	-0.05261716112205241	0.5342041154580477	pressure_primal
4.0	1.0323474380067201	20	0.4593737486345151	0.25059505866902476	-0.08827247516979199	-0.05146559575379272	0.5244557253040807	pressure_primal
4.0	1.0147124134821102	25	0.4442675206562944	0.27081982851321873	-0.10721127353285645	-0.04977125476090091	0.5110747964718134	pressure_primal
4.0	0.9912314042847731	30	0.4251865797539829	0.29764171122588307	-0.1239062359738202	-0.04758394581790059	0.49343799090275975	pressure_primal
4.0	0.9604768838865598	35	0.401796508645497	0.332556506969444	-0.13772925966871236	-0.045016519879102476	0.4706525107875627	pressure_primal
4.0	0.9200052065560023	40	0.37394688560212813	0.3756818593103973	-0.1478449870839877	-0.041496094623571324	0.44122024561487994	pressure_primal
4.0	0.8673203021035278	45	0.3414712223055367	0.4275796972268562	-0.15332583231103492	-0.03682173930631287	0.40386784118758706	pressure_primal
4.0	0.7997949371739258	50	0.3043483286147681	0.4883118939945996	-0.1531734766882908	-0.030847718759633963	0.3576333248898741	pressure_primal
4.0	0.7155390726448864	55	0.26261316458229383	0.5598357384384612	-0.14653813354193662	-0.02520859599235754	0.302635614531252	pressure_primal
4.0	0.6129277763356017	60	0.2171029593007766	0.6377967176855918	-0.13270682838262962	-0.01865634735748934	0.23992967112774913	pressure_primal
4.2	1.0683719678506662	0	0.49564469065976663	0.20892103946441817	0.0	-0.05600695734538434	0.5388390743357566	pressure_primal
4.2	1.066809701732026	5	0.4940884353531404	0.21078418161668658	-0.023245088459004675	-0.05588694664466413	0.5376576006950976	pressure_primal
4.2	1.0620441359052846	10	0.4893831072392071	0.21646784411755693	-0.04610640594635955	-0.05551097111214207	0.5340589564061933	pressure_primal
4.2	1.0538245305897946	15	0.48142004158274654	0.22625640791977852	-0.06818887259817057	-0.05482972338256136	0.5278710083292616	pressure_primal
4.2	1.0416852099400726	20	0.47002206656690215	0.24062699845808178	-0.08907136494075535	-0.053756322901423105	0.5187762694642813	pressure_primal
4.2	1.0248716421372575	25	0.45495246286493174	0.2602488271287678	-0.10828430254595894	-0.052160225479078226	0.5062669415677099	pressure_primal
4.2	1.0022695869305125	30	0.4359248088705002	0.2859456549020421	-0.12528655573556047	-0.04986155026710844	0.48961214619736115	pressure_primal
4.2	0.9728180033068362	35	0.4124746160503036	0.3200394699557175	-0.13949942955907388	-0.04734759763100685	0.4681906685868196	pressure_primal
4.2	0.9338772410940619	40	0.38444582103156233	0.3625708575767944	-0.15007474039585877	-0.04392404544961574	0.4403622096311444	pressure_primal
4.2	0.8827587409169375	45	0.3516472370703264	0.41412466866176323	-0.1560544223382681	-0.03930132459404078	0.4047048365972486	pressure_primal
4.2	0.8166187265650969	50	0.31401040966189714	0.4748742222434941	-0.1563960198858189	-0.033286259104457205	0.36008444174139237	pressure_primal
4.2	0.7332046166968995	55	0.2715551975736655	0.5464653592353185	-0.15015644605429385	-0.02718158564930233	0.30634665393249244	pressure_primal
4.2	0.6306325680889466	60	0.225014551234027	0.6257124060292714	-0.13654057913597178	-0.020389874054926708	0.24436553189342528	pressure_primal
4.4	1.075621119059389	0	0.5055716985843446	0.20088580570511616	0.0	-0.05798410337174745	0.5318175228633402	pressure_primal
4.4	1.074130422996895	5	0.5040271031880507	0.20268067316604568	-0.023404765688809906	-0.057874792010585804	0.5307123425169503	pressure_primal
4.4	1.069584160216158	10	0.4993552294401835	0.2081594775193546	-0.04643406502232325	-0.057531181451755085	0.5273465459915327	pressure_primal
4.4	1.0617406170210404	15	0.49144362884899234	0.21761073919688395	-0.06870090931392148	-0.056904590633642976	0.5215564363530228	pressure_primal
4.4	1.0501666319130372	20	0.4801034293491865	0.23151589198425906	-0.08979630677090912	-0.055911634492630265	0.5130515264129533	pressure_primal
4.4	1.0341287104010777	25	0.4650844191711952	0.2505531229985641	-0.10926292695156412	-0.05441818039978625	0.5013436921921399	pressure_primal
4.4	1.012518046924349	30	0.4460833541198315	0.27558504021688723	-0.1265671947763794	-0.052238885795484066	0.485710867713537	pressure_primal
4.4	0.9841004257575912	35	0.4226637165192428	0.3084253410457153	-0.14111679025997614	-0.04956696539110688	0.46540687167738753	pressure_primal
4.4	0.9466497378011538	40	0.39449971112539595	0.3503153189293351	-0.15212670222568586	-0.04625277120310842	0.4390941389601549	pressure_primal
4.4	0.8971050780925688	45	0.36142734517000963	0.4014342807827744	-0.1585911137698655	-0.041698067446399666	0.405077978758561	pressure_primal
4.4	0.8323945313543981	50	0.3233395796939098	0.4621153256764474	-0.15941667220140604	-0.03567452768226305	0.3620491141949294	pressure_primal
4.4	0.7499229669131863	55	0.2802350610060162	0.5336365876637177	-0.15357957621298862	-0.02913328580411744	0.30959835418330955	pressure_primal
4.4	0.6475720449136828	60	0.232730908342817	0.6140314122306538	-0.14020759750926864	-0.02212701406263384	0.24843100734175302	pressure_primal
4.6000000000000005	1.0822312990061653	0	0.5149560084930518	0.1935637056428658	0.0	-0.05984561351709847	0.5249297890037	pressure_primal
4.6000000000000005	1.0808066180397438	5	0.5134238073752802	0.19529547274543163	-0.0235501752937669	-0.0597472671861734	0.5238935808007172	pressure_primal
4.6000000000000005	1.0764627384809407	10	0.5087878211888937	0.20058443498268136	-0.04673255606487761	-0.05943681466052337	0.5207383783218102	pressure_primal
4.6000000000000005	1.0689751360481963	15	0.5009304096333348	0.209715025937524	-0.06916948438710019	-0.05886622160905823	0.5153146506745685	pressure_primal
4.6000000000000005	1.0579191809793647	20	0.4896577624879561	0.2231707132507754	-0.09045982083373283	-0.05794954324288633	0.5073408371157638	pressure_primal
4.6000000000000005	1.0425896290612453	25	0.4747064442506103	0.24164434569603999	-0.11015653634944245	-0.056554876519784206	0.49635361015017376	pressure_primal
4.6000000000000005	1.0219148049333109	30	0.4557508017132757	0.2660123560390334	-0.1277425033789205	-0.05449364810125846	0.48166281630295504	pressure_primal
4.6000000000000005	0.9944443197493704	35	0.4323942315513072	0.29761418826077	-0.14260069624429558	-0.05167275010100479	0.4623722818996809	pressure_primal
4.6000000000000005	0.9584383466812599	40	0.4041331728114573	0.33882790702971816	-0.15402177128246317	-0.04847823757980264	0.43748921992378015	pressure_primal
4.6000000000000005	0.9104474069780787	45	0.37083650877842494	0.3894642432988671	-0.16094918403781258	-0.04401322832844004	0.40504509671562455	pressure_primal
4.6000000000000005	0.8472114449372871	50	0.3323490144698861	0.44999373759389494	-0.1622537638171151	-0.03801191823596265	0.36358738382652794	pressure_primal
4.6000000000000005	0.7657614644434295	55	0.2886611367876353	0.5213117529735832	-0.1568225930714292	-0.03105556202666227	0.3124361987857343	pressure_primal
4.6000000000000005	0.6637999110128081	60	0.24025180887074132	0.6027292521975645	-0.1437216540056384	-0.02386307127121985	0.2521603908318721	pressure_primal
4.800000000000001	1.088291900521224	0	0.523840909700072	0.18686632526832198	0.0	-0.061602395409976064	0.5182000813329657	pressure_primal
4.800000000000001	1.0869265830493506	5	0.5223219772287817	0.18853760071484893	-0.02368347470533888	-0.06151388277770074	0.5172252247565987	pressure_primal
4.800000000000001	1.0827652157545518	10	0.5177246442431607	0.1936443297985313	-0.047006057326095876	-0.06123333829709206	0.5142577252918341	pressure_primal
4.800000000000001	1.0755964240349143	15	0.5099275621553835	0.20246941208493416	-0.06959774405659558	-0.060713829041398465	0.5091589777086776	pressure_primal
4.800000000000001	1.0650167990402142	20	0.4987299074150294	0.21549642947840741	-0.09106644398258662	-0.05987078603470289	0.5016653074959063	pressure_primal
4.800000000000001	1.0503489086866664	25	0.48385649806386166	0.23342402220475178	-0.11097606758312617	-0.0585730366430742	0.4913373329911329	pressure_primal
4.800000000000001	1.0305504294232257	30	0.4649635450054659	0.25715570212805505	-0.12882154723852368	-0.056633809383959184	0.4775108611498723	pressure_primal
4.800000000000001	1.0040497270036204	35	0.44166805970860556	0.2877662315177656	-0.14397760099179624	-0.05379104456957501	0.45921092836289223	pressure_primal
4.800000000000001	0.9693338887796334	40	0.4133729121341856	0.32806351433646197	-0.15577212769221074	-0.050608557745870655	0.43560160954463656	pressure_primal
4.800000000000001	0.922883371812238	45	0.3798913496369373	0.37815481928337913	-0.16314827700705836	-0.04624619165126915	0.4046686988185025	pressure_primal
4.800000000000001	0.8611441624803834	50	0.3410540159334571	0.43844964743591563	-0.16492266627338847	-0.04028607424966955	0.36474821415697806	pressure_primal
4.800000000000001	0.7807826141974424	55	0.2968416358839046	0.5094661449194655	-0.15989939379795018	-0.032947563710567965	0.3149013936693018	pressure_primal
4.800000000000001	0.679340930162586	60	0.2475922370136293	0.5917932550256921	-0.14708590301822766	-0.025591789650801555	0.2555706947843559	pressure_primal
5.000000000000001	1.093872098787619	0	0.5322667215628936	0.18071059795497174	0.0	-0.06325988254579963	0.5116403829568114	pressure_primal
5.000000000000001	1.0925609888732515	5	0.5307615229818443	0.18232498248185913	-0.023806474093240843	-0.06318073940080583	0.5107207840432783	pressure_primal
5.000000000000001	1.088562192860174	10	0.5262053393711621	0.18726320337856903	-0.04725762991554552	-0.06292875278884343	0.5079194780819889	pressure_primal
5.000000000000001	1.081685879616723	15	0.518471718041443	0.19579962670846063	-0.06999161818010988	-0.06245828407261697	0.5031143892679464	pressure_primal
5.000000000000001	1.0715494364765332	20	0.5073536295333381	0.20842487238606702	-0.09162479875385633	-0.06168970987032507	0.4960589802844336	pressure_primal
5.000000000000001	1.057502911855487	25	0.4925654052166537	0.2258329259700051	-0.11173263760716756	-0.06049031659214352	0.48633704947093415	pressure_primal
5.000000000000001	1.038517877152799	30	0.4737509139446609	0.24894484290240826	-0.1298171325833956	-0.058669081729438625	0.47329941014047733	pressure_primal
5.000000000000001	1.013059504749051	35	0.45049967175823863	0.2788683641941435	-0.14526917122829652	-0.055962366913894265	0.4560027178750658	pressure_primal
5.000000000000001	0.9794255866311605	40	0.42224095399857314	0.3179553270367673	-0.1573933859890561	-0.05264386058384654	0.4334830954183296	pressure_primal
5.000000000000001	0.9344815519617813	45	0.3886141800918896	0.3674663973210107	-0.16519803010187276	-0.04839778630741681	0.4039904474374078	pressure_primal
5.000000000000001	0.8742525759806107	50	0.3494720491177772	0.42746614744679845	-0.16743256904099563	-0.042502677925056666	0.3655698569288549	pressure_primal
5.000000000000001	0.7950272971374976	55	0.30479207106849016	0.49808549371869587	-0.1628160224530984	-0.03480794281605637	0.31702101955458567	pressure_primal
5.000000000000001	0.6942444586925426	60	0.25475133884452117	0.5812050228609762	-0.15031331711507384	-0.027312658395668054	0.25869237667761374	pressure_primal
5.2	1.0990254228008065	0	0.5402706852436872	0.17504449255848165	0.0	-0.0648291024018395	0.5052542045239818	pressure_primal
5.2	1.097764709934128	5	0.5387793592210292	0.17660640109293896	-0.023919808281880523	-0.06475945478895613	0.504385073898777	pressure_primal
5.2	1.0939254477238662	10	0.5342630101909167	0.18138277695257798	-0.04749089626895375	-0.06453638514883825	0.5017413756296093	pressure_primal
5.2	1.0873211747392435	15	0.526594310680055	0.18965093370914532	-0.07035688777326457	-0.0641154249302364	0.49720455273655456	pressure_primal
5.2	1.0775839998666594	20	0.5155621378636183	0.20189086366865652	-0.09214059875141456	-0.06341428832307473	0.4905406809552505	pressure_primal
5.2	1.06410624106614	25	0.5008683471556488	0.21879907640318602	-0.1124300310159266	-0.062306913941646	0.48136644551012375	pressure_primal
5.2	1.045889843645673	30	0.48214202430968583	0.24130548690036796	-0.13073950332603307	-0.06060175136471786	0.46905875525582913	pressure_primal
5.2	1.0214172076697587	35	0.4589525010613069	0.2705552606285302	-0.14646838695708306	-0.05803170783212114	0.4526922747821496	pressure_primal
5.2	0.9887946376468928	40	0.4307573747345087	0.3084509546858586	-0.15889971737837744	-0.054589100612427006	0.4311788818572208	pressure_primal
5.2	0.945317697848602	45	0.3970209539778601	0.35734969493266655	-0.16711314551254602	-0.050468321871983655	0.4030556478896344	pressure_primal
5.2	0.8866046903774096	50	0.35761433101279616	0.41698812084116643	-0.16979888120532025	-0.04465286450183403	0.366094635385685	pressure_primal
5.2	0.8086258621663776	55	0.3124871173214112	0.4874706304971665	-0.16560160116340913	-0.036833049951494126	0.3188744840982733	pressure_primal
5.2	0.7085298900606062	60	0.26174327476526693	0.5709511756939707	-0.15340572089493576	-0.029018642103879843	0.26153847818353426	pressure_primal
5.4	1.1038096755547449	0	0.5478836442056043	0.16981341225267566	0.0	-0.06631960135834766	0.49905040800240547	pressure_primal
5.4	1.1025943455752294	5	0.5464065500633972	0.17132513139757388	-0.024024998696535196	-0.06625840370249718	0.498226429071205	pressure_primal
5.4	1.0988951743031048	10	0.5419321681154192	0.17594960499992754	-0.04770655223703035	-0.06606118176268053	0.49572123092839554	pressure_primal
5.4	1.092537650015369	15	0.5343307635303433	0.18396062278153236	-0.07069426872326653	-0.06568490873139801	0.4914255567007103	pressure_primal
5.4	1.0831796336210815	20	0.5233851754288045	0.19583271926162776	-0.09261985126556313	-0.06505060279436943	0.4851252153634785	pressure_primal
5.4	1.070226040427663	25	0.5087923005496608	0.21226652359565948	-0.1130763776649022	-0.06403213065606778	0.476448968368551	pressure_primal
5.4	1.0527246312118037	30	0.4901647249291022	0.23419293155482368	-0.13159349259857023	-0.062440711723090486	0.46480982219088524	pressure_primal
5.4	1.0291859432921957	35	0.4670511570992465	0.2627883350357178	-0.14758198992975702	-0.060009130964169106	0.44930772859859697	pressure_primal
5.4	0.9975033140992295	40	0.4389438500930186	0.29951455578477554	-0.16029872206060874	-0.05645081896074108	0.4287208854289716	pressure_primal
5.4	0.9554632147347765	45	0.40512584127684304	0.34777080034935515	-0.16890740809402438	-0.052464668522362715	0.4019056182027508	pressure_primal
5.4	0.8982490540461676	50	0.3654965211328219	0.4070025232804658	-0.17202839756813765	-0.04674276551005509	0.3663517520533441	pressure_primal
5.4	0.8215927763503929	55	0.31995112762429706	0.4774625076762918	-0.16825655969536174	-0.03893180777270088	0.3204704855418684	pressure_primal
5.4	0.7222424451915576	60	0.26856688354600877	0.5610129147972223	-0.15637538639179277	-0.03070909021623595	0.2641360212609059	pressure_primal
5.6000000000000005	1.108261432214274	0	0.5551361700687273	0.16496421125633315	0.0	-0.06773408484442141	0.49302542529995946	pressure_primal
5.6000000000000005	1.1070877192835236	5	0.5536733932413033	0.16642871311539945	-0.024122868219073883	-0.06768086782158933	0.49224241905928884	pressure_primal
5.6000000000000005	1.1035166646261017	10	0.5492414475690186	0.17090958696168318	-0.047907103025640954	-0.06750775862719063	0.48986265330053763	pressure_primal
5.6000000000000005	1.0973862068967768	15	0.5417083368459992	0.17867771791453205	-0.07100786414634061	-0.06717388144409443	0.48578626592352553	pressure_primal
5.6000000000000005	1.0883754986974368	20	0.5308523467206487	0.19020485940778586	-0.09306392498274624	-0.06660390779790458	0.47981533189954295	pressure_primal
5.6000000000000005	1.075918985181471	25	0.5163623965235669	0.20618365250737927	-0.11367881342821513	-0.06567322178218202	0.4716016793387103	pressure_primal
5.6000000000000005	1.0590854415956905	30	0.49784145891966924	0.22755880495666975	-0.13238828463334762	-0.06419482616557767	0.4605772514643404	pressure_primal
5.6000000000000005	1.0364246383984332	35	0.47481739695093517	0.2555106119928048	-0.14861964286800472	-0.06189659293458891	0.44587444272616283	pressure_primal
5.6000000000000005	1.0057791373049865	40	0.44677304601003487	0.2914184648438936	-0.16162823751829342	-0.05841111310490058	0.42624561166845165	pressure_primal
5.6000000000000005	0.9649628364695454	45	0.41294839711196685	0.3386884004545201	-0.1705862468234568	-0.05438272609202207	0.40056395649766885	pressure_primal
5.6000000000000005	0.9092402431174521	50	0.3731295264590377	0.3974688173680775	-0.17413288469663524	-0.048768398862272695	0.3663734217632948	pressure_primal
5.6000000000000005	0.8339386678423931	55	0.3272065713861226	0.46784688671123575	-0.17078439513027738	-0.04098901618742842	0.321815645307085	pressure_primal
5.6000000000000005	0.7353973480498377	60	0.27523533472195405	0.5513821190041769	-0.15922301305827719	-0.03237994723848033	0.2664950064028516	pressure_primal
5.800000000000001	1.1124200588433084	0	0.5620541564650534	0.16045961273770998	0.0	-0.06908070842772175	0.4871797410353277	pressure_primal
5.800000000000001	1.1112846278652924	5	0.5606056879887319	0.16187974631333346	-0.024214283019169093	-0.06903506652029939	0.48643404548028024	pressure_primal
5.800000000000001	1.1078324953216419	10	0.556216047132663	0.1662265292393438	-0.048094394953870245	-0.06888553328762519	0.4841691936512321	pressure_primal
5.800000000000001	1.101912960686889	15	0.5487513966433387	0.17376714998591067	-0.07130065462695845	-0.06859305185498567	0.48029375536642005	pressure_primal
5.800000000000001	1.0932209732005809	20	0.537987033557733	0.18496459136787932	-0.09347806481146795	-0.06808263951503864	0.4746220771273769	pressure_primal
5.800000000000001	1.0812226376964622	25	0.523604273789749	0.20051258156195578	-0.11423890942642614	-0.0672361171379402	0.46682993635100933	pressure_primal
5.800000000000001	1.0650154951864337	30	0.5051958485231552	0.2213514979057826	-0.13312927408396075	-0.06586535192827164	0.4563729476952361	pressure_primal
5.800000000000001	1.0431905879290762	35	0.48227002051452955	0.24868150490181967	-0.14959078420350574	-0.0637019732361261	0.44241668090086056	pressure_primal
5.800000000000001	1.0135984398586366	40	0.45428611579188555	0.2839188449530145	-0.1628856638176378	-0.06036662293713125	0.4237257951313203	pressure_primal
5.800000000000001	0.9738752829530841	45	0.4205010240843645	0.330069850894416	-0.17216134743175696	-0.056227541203241554	0.3990625915041068	pressure_primal
5.800000000000001	0.919629661126977	50	0.38052327798229696	0.3883578734851222	-0.17612338888742324	-0.05073110638980371	0.36618913852780266	pressure_primal
5.800000000000001	0.845705561063421	55	0.3342605466802407	0.45859428230088894	-0.17319493414318357	-0.04300020207748521	0.32293475161154445	pressure_primal
5.800000000000001	0.748030207446179	60	0.28175011194778476	0.5420465368789018	-0.16195766005403084	-0.034032245543197795	0.2686363063789467	pressure_primal
6.000000000000001	1.1163174865524346	0	0.5686614851124401	0.1562649851059	0.0	-0.0703653765311553	0.4815107267925408	pressure_primal
6.000000000000001	1.115217708459848	5	0.5672271801275419	0.1576437406461545	-0.02429995343527593	-0.070327162677116	0.48079933710318606	pressure_primal
6.000000000000001	1.1118759126052296	10	0.5628795982862086	0.16186487295357682	-0.048269869640253024	-0.07020042845360856	0.47863985430842093	pressure_primal
6.000000000000001	1.1061503303520208	15	0.5554837177895928	0.1691898203904601	-0.071574735046951	-0.0699466701321191	0.4749474987622396	pressure_primal
6.000000000000001	1.0977549115428293	20	0.5448115299634239	0.18007645184472193	-0.09386558882581096	-0.06949403117596965	0.4695506630417128	pressure_primal
6.000000000000001	1.086177728278672	25	0.5305394426171024	0.19520813353243732	-0.11476221112993375	-0.06872441711338273	0.4621422931991164	pressure_primal
6.000000000000001	1.0705627908286588	30	0.512247150283703	0.21553271206419733	-0.13382374618627474	-0.06745971433400877	0.4522125301507463	pressure_primal
6.000000000000001	1.0495170840585069	35	0.4894308010812103	0.24226123633238084	-0.15049760602075135	-0.0654257638173684	0.4389435214268235	pressure_primal
6.000000000000001	1.0209316139637088	40	0.46152104541018346	0.27684271927012755	-0.16406367729594432	-0.06224228315438159	0.4211330767702942	pressure_primal
6.000000000000001	0.9822520790883679	45	0.4277960506112156	0.32188242056508765	-0.17364304380597068	-0.05800246005970632	0.39742831910519477	pressure_primal
6.000000000000001	0.9294515030981345	50	0.38769156091500767	0.3796533756991588	-0.17800391496047124	-0.052633017120990305	0.3658174987367359	pressure_primal
6.000000000000001	0.8569186702619307	55	0.3411252323756476	0.44969634102713885	-0.1754907726057381	-0.04496667965897273	0.3238424545904543	pressure_primal
6.000000000000001	0.7601659757082293	60	0.2881170621943385	0.5329886912907082	-0.16458472520720696	-0.0356608469434811	0.2705745940035407	pressure_primal
6.2	1.1199858779528447	0	0.5749789610610065	0.1523474655639104	0.0	-0.07159360509176167	0.47601756144451873	pressure_primal
6.2	1.1189185971987652	5	0.5735587817898931	0.1536869274308769	-0.024380909818401658	-0.07156219297417662	0.4753372984091686	pressure_primal
6.2	1.1156775400165502	10	0.569253218207642	0.1577886113849521	-0.04843551829167318	-0.07145637267962025	0.47327350323000755	pressure_primal
6.2	1.1101309194075202	15	0.56192600172289	0.16490947677861062	-0.07183316865667491	-0.07123916065491648	0.46974855567840895	pressure_primal
6.2	1.1020062292719122	20	0.5513472195834006	0.1755039300273208	-0.09422896599397912	-0.07084117950464366	0.46460109540621636	pressure_primal
6.2	1.0908241909480185	25	0.5371867072787573	0.19024272703918188	-0.11525293283052829	-0.07014744641724417	0.45754761529698496	pressure_primal
6.2	1.0757538657711092	30	0.5190167182010055	0.21006913619109435	-0.13447233176165618	-0.0689800244624481	0.44809853946443823	pressure_primal
6.2	1.0554502221273472	35	0.49631558440544	0.2362163002002859	-0.15134806824991562	-0.06707490261573995	0.4354725542417405	pressure_primal
6.2	1.0278249038182867	40	0.4684920598026621	0.27015535407723573	-0.16517105412084984	-0.06404266317810302	0.4184878558410822	pressure_primal
6.2	0.990127438424797	45	0.4348487389388867	0.31410220844615433	-0.17503478639475717	-0.059709260418084234	0.3956769934365534	pressure_primal
6.2	0.938749406257042	50	0.394643101120597	0.37132625853551676	-0.17978415423814337	-0.054474208951319145	0.3652823332682895	pressure_primal
6.2	0.8676163215542573	55	0.3478061329528044	0.44112984097214136	-0.17768109983543195	-0.04688720097977035	0.32456054597648354	pressure_primal
6.2	0.7718349123435286	60	0.2943386024703019	0.5241957265571968	-0.16711193944167282	-0.03726566634603555	0.27232705145327324	pressure_primal
6.4	1.1234384856217177	0	0.5810283262816048	0.14868472491413484	0.0	-0.0727688670615112	0.47068890264059027	pressure_primal
6.4	1.122401297560428	5	0.5796221090037135	0.14998715744376934	-0.024456764163814072	-0.07274389796754284	0.4700372244830968	pressure_primal
6.4	1.1192535714490999	10	0.5753581448908398	0.1539761911852159	-0.04859069613521003	-0.0726579077423095	0.46806131270782275	pressure_primal
6.4	1.1138729370909597	15	0.5680991476880911	0.16090427954580266	-0.07207518484316949	-0.07247541785893308	0.46469017639929977	pressure_primal
6.4	1.106007174769924	20	0.557612172443974	0.1712159919702506	-0.09457212806187806	-0.07212953529921123	0.4597766688637728	pressure_primal
6.4	1.0951893986115013	25	0.5435650232711978	0.18558278310308046	-0.11571396235869377	-0.07150790454627971	0.45304762681757477	pressure_primal
6.4	1.0806314047125778	30	0.5255197131086965	0.20493456530705131	-0.13508176099596508	-0.0704358574382149	0.4440443923681378	pressure_primal
6.4	1.0610266984986434	35	0.5029401897976586	0.23051021552728612	-0.15214892198773822	-0.06865215430569842	0.43201565156301547	pressure_primal
6.4	1.0343193919717737	40	0.47521262317119634	0.26382505004688867	-0.16621578698616288	-0.06577204264510217	0.4158072081807307	pressure_primal
6.4	0.9975485681884118	45	0.4416686220900006	0.30670745567492874	-0.17634628453360132	-0.06135533231700513	0.3938320784268128	pressure_primal
6.4	0.9475651387622089	50	0.40138574654038495	0.3633556833538848	-0.18147338267440727	-0.05625845532054928	0.36460584349936215	pressure_primal
6.4	0.8778338713063071	55	0.354308783368005	0.43287451735214233	-0.17977443875687715	-0.048761622522198234	0.3251086421381842	pressure_primal
6.4	0.7830497833401283	60	0.30042433247890915	0.5156712448033556	-0.16953960515924954	-0.038850137990107295	0.2739012874412079	pressure_primal
6.6000000000000005	1.1267005249709057	0	0.5868266698428279	0.14525028868770062	0.0	-0.07389536406530794	0.4655226079920631	pressure_primal
6.6000000000000005	1.1256912154908172	5	0.5854342257537004	0.14651779089671815	-0.024528421633790647	-0.07387650217193896	0.46489721846332466	pressure_primal
6.6000000000000005	1.1226300160609792	10	0.5812113545561038	0.150400478962459	-0.048737217213046795	-0.07380932468501854	0.4630021493012999	pressure_primal
6.6000000000000005	1.117403495499294	15	0.5740199433898987	0.15714628463913138	-0.07230353128960565	-0.07365983527450903	0.4597725836603034	pressure_primal
6.6000000000000005	1.109773263294402	20	0.5636255197323984	0.16719107894807178	-0.0948939951620251	-0.07336235037805337	0.4550712705249033	pressure_primal
6.6000000000000005	1.0993015682730656	25	0.5496908781333341	0.18119716559610602	-0.1161496527303588	-0.07280917760289057	0.4486454870704375	pressure_primal
6.6000000000000005	1.085224361018915	30	0.5317722299454187	0.20010103263824236	-0.1356556479933072	-0.07183145419360781	0.4400553785850083	pressure_primal
6.6000000000000005	1.0662778060851092	35	0.5093196146512871	0.22513111660966206	-0.15290154140354995	-0.0701674699662074	0.42858166412968896	pressure_primal
6.6000000000000005	1.0404417863922024	40	0.48169791164169395	0.25783175954170146	-0.1671992429513589	-0.06743442839339857	0.41309953997434806	pressure_primal
6.6000000000000005	1.00469090226739	45	0.4482284996795542	0.29992689239074655	-0.17760991921117342	-0.0630926477993036	0.3919915783950953	pressure_primal
6.6000000000000005	0.95592027755936	50	0.40793229507995543	0.3557208119184218	-0.18307304193590396	-0.057983104536735164	0.3637981980151829	pressure_primal
6.6000000000000005	0.8875893119539127	55	0.36064397392152003	0.42492208279248245	-0.18177178584432724	-0.05059018988108641	0.32549635395006177	pressure_primal
6.6000000000000005	0.7938362582089961	60	0.30637698728846396	0.5073907858487146	-0.17187455782784705	-0.040406762456304736	0.27531154850928835	pressure_primal
6.800000000000001	1.129790080826032	0	0.592390382692612	0.1420235099194013	0.0	-0.07497685849978235	0.4605133024831819	pressure_primal
6.800000000000001	1.1288066473067608	5	0.5910114998875101	0.14325803055303338	-0.024596280381400756	-0.07496378993888153	0.4599121479097733	pressure_primal
6.800000000000001	1.1258258131545043	10	0.5868291385122244	0.14704023663003532	-0.04887590265261063	-0.07491447250929481	0.45809161948432486	pressure_primal
6.800000000000001	1.120740571680173	15	0.5797049138112484	0.1536118106925209	-0.0725193694031312	-0.07479505734592722	0.4549913965787998	pressure_primal
6.800000000000001	1.1133296539563466	20	0.5694023893663113	0.16340325557638063	-0.09519794863656877	-0.07454358997520975	0.4504859068103545	pressure_primal
6.800000000000001	1.1031800258148141	25	0.5555805811654227	0.1770706396590459	-0.11655922402365407	-0.07405718543062721	0.444339711278199	pressure_primal
6.800000000000001	1.0895599470395902	30	0.5377887871309477	0.19553877750774626	-0.13619899280843709	-0.07316958768621502	0.4361363036355528	pressure_primal
6.800000000000001	1.071232804483289	35	0.5154674515798225	0.22004660599593884	-0.1536117408020854	-0.07162243388538797	0.4251785427760125	pressure_primal
6.800000000000001	1.046219358276364	40	0.48796110360319833	0.2521378238561813	-0.16812733207121655	-0.06902734832941054	0.41037384269151345	pressure_primal
6.800000000000001	1.0115249555238588	45	0.45455766587112223	0.29361324560291724	-0.1788176063206528	-0.06485167271682979	0.3901309868961551	pressure_primal
6.800000000000001	0.9638524567843785	50	0.4142890730628155	0.3484051970056223	-0.18459174777886866	-0.05965328862337632	0.36287862032244517	pressure_primal
6.800000000000001	0.8969137394760324	55	0.36681651228416456	0.4172515682994561	-0.18368091048747023	-0.05237180071158187	0.3257403501891033	pressure_primal
6.800000000000001	0.8042626676995205	60	0.31218048378802843	0.4995216875696296	-0.17413284344897662	-0.04204796172324273	0.276593779502217	pressure_primal
7.000000000000001	1.1327230070275756	0	0.5977344503533633	0.13898608827677966	0.0	-0.07601672740728266	0.4556554430193389	pressure_primal
7.000000000000001	1.1317630319713166	5	0.5963690073585779	0.1401889765011083	-0.024660676379697953	-0.07600879281151392	0.45507631842324653	pressure_primal
7.000000000000001	1.1288546030082551	10	0.5922269447879666	0.14387428184465567	-0.04900734368058378	-0.0759749816098543	0.45332324854475836	pressure_primal
7.000000000000001	1.1239015267339239	15	0.5851688767286753	0.15028133596628981	-0.07272382105920439	-0.07588453895259362	0.4503429535070653	pressure_primal
7.000000000000001	1.1166973295163192	20	0.5749569666062937	0.15983408837790114	-0.09548578042524261	-0.07567826529994756	0.4460198592721604	pressure_primal
7.000000000000001	1.106849209041737	25	0.5612476071351371	0.17317888118322028	-0.11694670602940802	-0.0752557580781037	0.4401327330025639	pressure_primal
7.000000000000001	1.0936554317311595	30	0.5435842680956926	0.1912331132092168	-0.1367106518833418	-0.0744548557224938	0.432286577977461	pressure_primal
7.000000000000001	1.075910461057563	35	0.5213979817873198	0.21522632048713924	-0.15428220569773549	-0.07301573447664242	0.42180835251552296	pressure_primal
7.000000000000001	1.0516860504501853	40	0.4940121713412465	0.24673187270038763	-0.16900550339086523	-0.07056063108109492	0.40764315125755246	pressure_primal
7.000000000000001	1.0180078974746192	45	0.46068617737122425	0.28759464437104665	-0.17996327124956124	-0.06655004475079077	0.3882198171908613	pressure_primal
7.000000000000001	0.9713944970844395	50	0.4204628206928379	0.3413893721626401	-0.1860371986720462	-0.06127154284506689	0.3618632157681332	pressure_primal
7.000000000000001	0.9058377920765375	55	0.37283054826527884	0.4098496088402037	-0.18550947728822734	-0.05410932338564825	0.3258566839229776	pressure_primal
7.000000000000001	0.8143614014317657	60	0.3178347910903672	0.49213609018181736	-0.17631887475949004	-0.04381890983556937	0.2777645077678209	pressure_primal
7.2	1.1355088874691162	0	0.6028733606215217	0.13611856130185562	0.0	-0.0770153912979504	0.4509408284650048	pressure_primal
7.2	1.1345711006026815	5	0.6015210499981064	0.1372917763273475	-0.02472184307620683	-0.07701254059047641	0.4503823136002991	pressure_primal
7.2	1.1317324145223382	10	0.5974181694573699	0.14088712424700411	-0.049132235412505706	-0.07699487342163491	0.44869309292250353	pressure_primal
7.2	1.126903597551396	15	0.5904250788170582	0.14713901273016539	-0.07291800035877083	-0.07693260655894141	0.4458244677908667	pressure_primal
7.2	1.1198925273968459	20	0.5803027643448717	0.15646491796733983	-0.09575887700155117	-0.0767693577227603	0.44167037701394035	pressure_primal
7.2	1.1103276030966713	25	0.566705068749398	0.16950283296177038	-0.11731404896667673	-0.07640837579408374	0.4360240622739638	pressure_primal
7.2	1.0975301806466702	30	0.5491715073895802	0.187156035921704	-0.13719474685871327	-0.07568748515314223	0.4285075311646455	pressure_primal
7.2	1.0803374184735328	35	0.52712218281904	0.21065539733605956	-0.15491675226661	-0.07435425992249024	0.41847823911946036	pressure_primal
7.2	1.0568696425633823	40	0.4998612585043585	0.24159110956601088	-0.1698397932291395	-0.07203774120147038	0.4049168847731578	pressure_primal
7.2	1.0241655869778203	45	0.4666235468009745	0.28185245998692254	-0.1810514798186744	-0.06819073772085486	0.38626825735858206	pressure_primal
7.2	0.9785661084295698	50	0.42646313221518184	0.33466799049924645	-0.1874102052606914	-0.06284219883689057	0.3607605225676292	pressure_primal
7.2	0.9143745153479376	55	0.37869548866189884	0.40271121213734495	-0.18725725314390107	-0.05580378437873935	0.32585164793392946	pressure_primal
7.2	0.8240992501777277	60	0.3233664826766235	0.4849661777608838	-0.17842680639298653	-0.04555933013211758	0.2788065871356566	pressure_primal
7.4	1.1381640761517693	0	0.607818975169979	0.13340958884525755	0.0	-0.07797805526263808	0.446366353809915	pressure_primal
7.4	1.1372472196766061	5	0.6064795048637229	0.13455487262583715	-0.02478013680086008	-0.07798017853226127	0.4458271018778975	pressure_primal
7.4	1.1344733448718014	10	0.6024151480650091	0.13806475091360654	-0.049251189213478416	-0.07797769004477151	0.4441969627006396	pressure_primal
7.4	1.1297614334767734	15	0.595485834451139	0.14417003741413484	-0.0731028541503014	-0.07794274333694748	0.4414324526921096	pressure_primal
7.4	1.1229313142643589	20	0.5854519084780301	0.15328047081099483	-0.09601861056914487	-0.07782066144874805	0.43743540344344517	pressure_primal
7.4	1.1136308945550433	25	0.5719652151464979	0.16602471382671774	-0.11766290777903642	-0.07751772822112585	0.4320122345798775	pressure_primal
7.4	1.1012012611938748	30	0.5545624155321489	0.18328889469905799	-0.13765340760245376	-0.07687005482135924	0.42479968917971084	pressure_primal
7.4	1.084539198179489	35	0.5326499996886125	0.2063154676088599	-0.15552074170620833	-0.0756432008068656	0.4151949092593198	pressure_primal
7.4	1.0617861559328587	40	0.5055200315951763	0.2367033388902907	-0.1706294971739999	-0.07346192257175746	0.4021978344451525	pressure_primal
7.4	1.0300247120362833	45	0.4723779218919061	0.27636662390786726	-0.18208842602590325	-0.06977659923523992	0.3842869235077377	pressure_primal
7.4	0.9853874751584493	50	0.4322983423953581	0.3282047214401417	-0.18871618062962076	-0.06435676190782574	0.3595793118109114	pressure_primal
7.4	0.9225481799663054	55	0.38441593809582797	0.3958135692827923	-0.18893071994104838	-0.05745189223509953	0.3257374743825461	pressure_primal
7.4	0.8334986996058593	60	0.3287773561441862	0.4779999115519342	-0.18046286770784134	-0.04726923948025179	0.2797316003999138	pressure_primal
7.6000000000000005	1.1406997441567859	0	0.6125828196897083	0.1308463930938343	0.0	-0.07890734653882187	0.44192667846189315	pressure_primal
7.6000000000000005	1.1398024531889557	5	0.6112559351218002	0.13196519601329304	-0.024835798371129522	-0.07891420550215306	0.4414053421131807	pressure_primal
7.6000000000000005	1.1370895249881037	10	0.6072293076376671	0.1353942561936346	-0.049364731179096066	-0.07892638057489998	0.4398303479343778	pressure_primal
7.6000000000000005	1.132486734110221	15	0.6003627264079316	0.14136009089263987	-0.07327913855426776	-0.07891728386752966	0.4371624880036566	pressure_primal
7.6000000000000005	1.1258262931382716	20	0.5904159075756014	0.1502655806151309	-0.09626605737237243	-0.07883453067811706	0.43331156920306896	pressure_primal
7.6000000000000005	1.1167656167920053	25	0.5770407672923974	0.16272218341675107	-0.1179939705157225	-0.07858144746133519	0.4280911556003651	pressure_primal
7.6000000000000005	1.1046897897048107	30	0.5597668501078072	0.17962056107590516	-0.13808927080908823	-0.07800902275822642	0.42116639735709976	pressure_primal
7.6000000000000005	1.0885282457336984	35	0.5379930211405023	0.20219572783155842	-0.15609243831396183	-0.07688565786545114	0.4119578264852997	pressure_primal
7.6000000000000005	1.0664592664835586	40	0.5109971690102152	0.2320485687703844	-0.17138012400104413	-0.07483620939235108	0.3994934030991199	pressure_primal
7.6000000000000005	1.035589257935616	45	0.4779621767243055	0.2711105132770488	-0.18307172780508552	-0.07129999958246469	0.3822737784477394	pressure_primal
7.6000000000000005	0.9918845639469805	50	0.43797417351009077	0.3219938032925248	-0.18996009314101026	-0.06582204391456759	0.35833142888856945	pressure_primal
7.6000000000000005	0.9303792246555742	55	0.3899970931977026	0.3891470178529319	-0.1905340595525451	-0.05905555407818447	0.3255241472775689	pressure_primal
7.6000000000000005	0.8425622516573789	60	0.334076718636615	0.4712297304175901	-0.18242477577003602	-0.048944272562312124	0.280540909688302	pressure_primal
7.800000000000001	1.1431256067721254	0	0.6171755428779592	0.1284173605952071	0.0	-0.07980551228267779	0.43761643983484233	pressure_primal
7.800000000000001	1.1422466358969574	5	0.615860986739843	0.12951103208610015	-0.024889041858217997	-0.07981688469391045	0.43711179955062746	pressure_primal
7.800000000000001	1.1395908034697453	10	0.6118713447242166	0.13286335781222813	-0.04947328839297829	-0.07984304197657968	0.43558819607253896	pressure_primal
7.800000000000001	1.1350903334825126	15	0.6050663553345643	0.1386966643087707	-0.07344755382443285	-0.07985861879003286	0.43301040911535643	pressure_primal
7.800000000000001	1.1285870067410415	20	0.5952056844041955	0.14740536229111728	-0.09650203216073786	-0.07981208124107222	0.429294443841993	pressure_primal
7.800000000000001	1.1197516605399387	25	0.5819407426365297	0.1595877107403054	-0.11830933717703826	-0.07960677130879523	0.4242631102107027	pressure_primal
7.800000000000001	1.108012375564087	30	0.5647945026970019	0.17613819005308134	-0.13850441009600517	-0.07910850515766117	0.4176087746543217	pressure_primal
7.800000000000001	1.092324238369161	35	0.5431601665339073	0.19827772812864378	-0.1566364810570914	-0.07808449451135416	0.40877097847672667	pressure_primal
7.800000000000001	1.0709013650351409	40	0.5163029171688585	0.22760411575037323	-0.17209366022415412	-0.07615864130568711	0.3968047907349591	pressure_primal
7.800000000000001	1.0408915973662642	45	0.48338091268714706	0.26608145678615436	-0.18400871590700907	-0.07277270626901625	0.3802427591774928	pressure_primal
7.800000000000001	0.9980818271631564	50	0.4434960183314972	0.3160198122483556	-0.19114812456995034	-0.06724042760034117	0.357027707140149	pressure_primal
7.800000000000001	0.937893004794346	55	0.3954418981278326	0.38270349944170623	-0.19207390266046087	-0.060619341118016375	0.3252240424897265	pressure_primal
7.800000000000001	0.8513125977910793	60	0.3392651341348907	0.4646499527567859	-0.18431890528823194	-0.05058829848487405	0.2812459575553833	pressure_primal
8.0	1.1454462935310017	0	0.6216076286559477	0.12610943177117967	0.0	-0.08067224429379061	0.4334281392564512	pressure_primal
8.0	1.1445844246906833	5	0.6203051589404693	0.1271791534348348	-0.024939968525511773	-0.0806878683901048	0.4329390443963771	pressure_primal
8.0	1.1419864518225138	10	0.6163510416889901	0.1304613695879857	-0.0495772629574653	-0.08072987595837522	0.4314658563392967	pressure_primal
8.0	1.1375855162378692	15	0.609605891183487	0.13616567862890228	-0.07361025049313538	-0.08076892197983032	0.4289741155237831	pressure_primal
8.0	1.1312197114698543	20	0.5998317093944583	0.14467982454530137	-0.09672862335197611	-0.08075108250544616	0.425378418856641	pressure_primal
8.0	1.1226052925312335	25	0.5866738928796608	0.15660751189104913	-0.11861249201006456	-0.0805973025173842	0.42052869413131483	pressure_primal
8.0	1.111181203607385	30	0.5696549439485827	0.1728274354903761	-0.13890034628370512	-0.0801703615116198	0.41412584601449587	pressure_primal
8.0	1.0959420500076926	35	0.5481604085093634	0.1945474915462765	-0.15715499937521402	-0.079242352222556	0.4056359075063027	pressure_primal
8.0	1.0751253488698793	40	0.5214463965631818	0.22335208790040545	-0.1727721747101245	-0.07742915020413102	0.39413378035533914	pressure_primal
8.0	1.0459508046976818	45	0.4886413184716422	0.26126747418353374	-0.1849027580608373	-0.0741981997702113	0.37820032183556923	pressure_primal
8.0	1.0041332105034306	50	0.4488330404688192	0.31053179608445564	-0.19230663357221622	-0.06876939375872564	0.35574761988081127	pressure_primal
8.0	0.9450981002322646	55	0.40075813051159004	0.37648015059919326	-0.19354901065478908	-0.062144438574750355	0.32484062826326116	pressure_primal
8.0	0.8597642782373804	60	0.3443460218082331	0.45825420909306336	-0.18614840173764807	-0.0522021145723312	0.28185393466675585	pressure_primal
8.2	1.1476819741411515	0	0.6258860917331768	0.12391554304737144	0.0	-0.08151403263458085	0.4293637887933293	pressure_primal
8.2	1.146836084213629	5	0.6245954583772316	0.12496257897993797	-0.024989512549454085	-0.08153375775067125	0.4288891874903565	pressure_primal
8.2	1.1442836469702744	10	0.6206776254539952	0.12817251673155083	-0.049677895546709185	-0.08158590442334249	0.42745815900653794	pressure_primal
8.2	1.139965557055001	15	0.6139930176214852	0.133757283782506	-0.07376419161193609	-0.08164542302091234	0.4250408470906204	pressure_primal
8.2	1.133736950123385	20	0.6043024075021459	0.14209139850068625	-0.0969437615830325	-0.0816595927387092	0.42156206725304224	pressure_primal
8.2	1.1253312471533814	25	0.591250201680773	0.15377582971952458	-0.11890034743167718	-0.08155524427489147	0.4168824773553451	pressure_primal
8.2	1.1142105555630915	30	0.574356430732192	0.16967335245499202	-0.13928079458502807	-0.08119692587900162	0.4107182269538149	pressure_primal
8.2	1.0993826678259413	35	0.5530046581941418	0.19097993637652083	-0.15764813143537026	-0.08035282012273817	0.4025468222424786	pressure_primal
8.2	1.0791580328720651	40	0.526432782208806	0.21928822623922745	-0.17342178265091251	-0.07865771276153363	0.3914899750909526	pressure_primal
8.2	1.050786051804493	45	0.49374978426876187	0.2566526067921921	-0.18575895847954943	-0.07557857380810051	0.3761529938383235	pressure_primal
8.2	1.0099905296712686	50	0.45401057915853416	0.3053679699460068	-0.19342801773469817	-0.07032449982055419	0.35446146342274915	pressure_primal
8.2	0.9520151183660166	55	0.4059490495645442	0.37046210109970273	-0.19496516002570666	-0.06363089262264308	0.3243835643936477	pressure_primal
8.2	0.8679360292019588	60	0.3493207941857953	0.4520321941103915	-0.187918741156406	-0.053786132452355404	0.2823739630893325	pressure_primal
8.4	1.1498308771000842	0	0.6300207732504425	0.12183317096641685	0.0	-0.08233274704026733	0.4254135388022547	pressure_primal
8.4	1.1490002667122454	5	0.6287416794791838	0.12285868292515933	-0.025036655999898214	-0.082356469621597	0.4249526591758928	pressure_primal
8.4	1.146485580279204	10	0.6248601534597383	0.12599648380171363	-0.04977345771286143	-0.08241522967371806	0.42355835430375444	pressure_primal
8.4	1.1422409611040856	15	0.6182355855532111	0.13145904752648663	-0.07391136775323341	-0.0824893898734759	0.421208330612135	pressure_primal
8.4	1.136150531674617	20	0.6086255425755325	0.13962743496539726	-0.09715004521977255	-0.08253951339496199	0.417844000680571	pressure_primal
8.4	1.127941972585528	25	0.5956773934365949	0.15107931540112396	-0.11917604112400895	-0.08248261382539807	0.4133238762262673	pressure_primal
8.4	1.1171059526551892	30	0.5789080798882941	0.16667058106011623	-0.1396425042781404	-0.08219034433489904	0.4073820656843669	pressure_primal
8.4	1.1026652470949285	35	0.5576992446275724	0.18757113500914296	-0.15811862173769772	-0.0814233981017987	0.3995083746032264	pressure_primal
8.4	1.0830078837687993	40	0.531270594670114	0.21540636435837962	-0.1740401069851248	-0.07984666528629283	0.3888729942562113	pressure_primal
8.4	1.05540950917697	45	0.4987136762533123	0.2522355933821903	-0.18657590362919818	-0.0769188654373496	0.37410357740795247	pressure_primal
8.4	1.0156054912615373	50	0.45905217318840835	0.3003988833197691	-0.1945030212497087	-0.07183576551180962	0.3531408170977005	pressure_primal
8.4	0.9586565336039048	55	0.41101996451320283	0.36463408088524074	-0.19632490181642237	-0.0650759215669043	0.32385821041388885	pressure_primal
8.4	0.8758295943824729	60	0.3541968476302542	0.445983943853833	-0.18962736186641832	-0.05534020509348016	0.2828067564954584	pressure_primal
8.6	1.1518894462924036	0	0.6340209933755566	0.11984272638495505	0.0	-0.08312163215324582	0.421567355295274	pressure_primal
8.6	1.1510714915702651	5	0.6327534730744417	0.12084661692246657	-0.025081775391219634	-0.08314816220795054	0.42111840363380687	pressure_primal
8.6	1.1486016597269337	10	0.6289059123272615	0.12392161918702976	-0.04986529586011201	-0.08321870596056813	0.4197637525219005	pressure_primal
8.6	1.144432607294292	15	0.6223390268259542	0.12927211484179654	-0.07405312952791435	-0.08331074886245207	0.41748041767141914	pressure_primal
8.6	1.1384680850490443	20	0.6128088802742766	0.13727908780375037	-0.0973481256547297	-0.08339258453172113	0.41422095445253	pressure_primal
8.6	1.1304459650383412	25	0.599963179433022	0.14850850970806576	-0.11944046938140435	-0.08338126061608285	0.4098505162237889	pressure_primal
8.6	1.119873260365011	30	0.5833181533869025	0.16380064150052973	-0.13998821956314042	-0.08314835138804466	0.40411417730565036	pressure_primal
8.6	1.1058082803176676	35	0.562249980839931	0.18431279245792354	-0.15857120661137197	-0.0824599246375996	0.3965249607526116	pressure_primal
8.6	1.0866887405959005	40	0.535966439391877	0.21169057679897457	-0.17463130323342202	-0.08099694111150019	0.38628560579694915	pressure_primal
8.6	1.0598331420661227	45	0.5035397057807064	0.24799506961850498	-0.18735755817714414	-0.07821652125325712	0.3720548915190604	pressure_primal
8.6	1.0209813378105972	50	0.4639661947775209	0.29558771709327525	-0.19553396016665114	-0.07329010916940257	0.3517851318586617	pressure_primal
8.6	0.9650387867030644	55	0.41597443609188406	0.35898060455463476	-0.1976331554799783	-0.06647828277633246	0.3232718790232298	pressure_primal
8.6	0.8834575874229863	60	0.3589769849856146	0.44008461807927834	-0.19127851350257274	-0.05685548627656168	0.28315832316360884	pressure_primal
8.799999999999999	1.1538673873438476	0	0.637893256046858	0.11794009791222917	0.0	-0.0838845080457457	0.4178231625847996	pressure_primal
8.799999999999999	1.1530611898001788	5	0.6366370729959566	0.11892328609670552	-0.02512511968283757	-0.08391363569703063	0.41738534473071226	pressure_primal
8.799999999999999	1.1506333497753838	10	0.6328228186359477	0.12193806885697765	-0.049953473185195094	-0.08399523779833727	0.4160677937811826	pressure_primal
8.799999999999999	1.1465474032425709	15	0.6263105015324477	0.12718903720903085	-0.0741899233698218	-0.08411130851808499	0.41385355153952874	pressure_primal
8.799999999999999	1.1406904292913593	20	0.6168606603925724	0.1350342263591234	-0.09753807200687922	-0.08421676683591867	0.4106864370587079	pressure_primal
8.799999999999999	1.1328509001957825	25	0.6041147422563182	0.14605479301268043	-0.11969444198052029	-0.08425288422418638	0.4064599833852709	pressure_primal
8.799999999999999	1.1225152362500315	30	0.5875947792540817	0.16104990101205818	-0.14031828317696454	-0.08406902112866066	0.40091013073062687	pressure_primal
8.799999999999999	1.108817083534302	35	0.5666646699328755	0.18120089307936987	-0.15900237395139222	-0.08346434475200731	0.3935940519247592	pressure_primal
8.799999999999999	1.0902153921746607	40	0.5405260943831205	0.20813424030871264	-0.1751977450147436	-0.08211307691516817	0.38373121423456646	pressure_primal
8.799999999999999	1.064065672565377	45	0.5082347029311421	0.24391606177779415	-0.18810546021610203	-0.07947021649703305	0.37000816955242744	pressure_primal
8.799999999999999	1.0261372997623421	50	0.46875616355140437	0.29095389740700206	-0.19652099528553052	-0.07470299136250456	0.350402241346954	pressure_primal
8.799999999999999	0.9711724307513658	55	0.4208173612275229	0.3535128108799884	-0.1988888581038008	-0.06784659875815365	0.3226288364855279	pressure_primal
8.799999999999999	0.8908365199684164	60	0.36366228235728904	0.4343437715594063	-0.19287576902281348	-0.05834215378814021	0.28343643895473863	pressure_primal
9.0	1.155775973070931	0	0.6416432607534264	0.11612275181085396	0.0	-0.08462621654429375	0.4141801090092345	pressure_primal
9.0	1.1549825256701358	5	0.6403978943593697	0.11708718668560385	-0.025166975627749746	-0.08465879198791249	0.4137536763823708	pressure_primal
9.0	1.1525944796385827	10	0.6366162068863075	0.12004456425777539	-0.05003858986967255	-0.08475107412101818	0.41247112201949815	pressure_primal
9.0	1.148580334418646	15	0.6301584885688676	0.12519602795521073	-0.07432142417306437	-0.08488616187687606	0.410318227077535	pressure_primal
9.0	1.1428419833180745	20	0.6207845509783357	0.13289777849771794	-0.09772197185126523	-0.0850244282172337	0.407247122683708	pressure_primal
9.0	1.1351637253384121	25	0.6081387801471654	0.14371029540952662	-0.11993869188827999	-0.08509904723177099	0.4031498496562895	pressure_primal
9.0	1.125052186969798	30	0.5917422406498565	0.1584203388629732	-0.14063523236462083	-0.08496218020719351	0.39777524105857104	pressure_primal
9.0	1.11170333681732	35	0.5709492351934764	0.178223284480079	-0.15941598933483161	-0.08443845955608571	0.39071682134484415	pressure_primal
9.0	1.0935966830458275	40	0.5449560224743927	0.20472603553648566	-0.17574085088035798	-0.08319568750465875	0.3812102081309247	pressure_primal
9.0	1.0681103289954292	45	0.5128061465003144	0.2399793834395543	-0.18882017708918003	-0.08067502033259606	0.36796195496307604	pressure_primal
9.0	1.031090724943034	50	0.4734256641788385	0.2864868212080367	-0.19746927585892968	-0.07607711285110105	0.3489989060294531	pressure_primal
9.0	0.9770748306762763	55	0.42555115978512675	0.34821948509789513	-0.20009723740871713	-0.06918199153902374	0.3219366972911705	pressure_primal
9.0	0.8979768693222581	60	0.3682557235638045	0.4287546405808075	-0.19442139485709742	-0.05980000236717507	0.28364587378321504	pressure_primal
9.2	1.1576198302017409	0	0.6452772316114559	0.11438491098974699	0.0	-0.08534794619563842	0.4106341109106379	pressure_primal
9.2	1.1568384446311581	5	0.6440424435887824	0.11533142810952021	-0.025207407274797117	-0.08538383106652071	0.4102184181986529	pressure_primal
9.2	1.1544880580532548	10	0.6402926186336309	0.11823394593305905	-0.05012077625793741	-0.08548636813434912	0.4089688721175723	pressure_primal
9.2	1.1505395403561802	15	0.6338887430334672	0.12328883178575546	-0.07444815825298606	-0.08563835369823238	0.40687256722418413	pressure_primal
9.2	1.14491019841687	20	0.6245898747772807	0.1308507972255657	-0.09789875125863878	-0.08580601334626195	0.4038901131682625	pressure_primal
9.2	1.137375099168221	25	0.6120442144982945	0.14145696355869264	-0.12017223084971601	-0.08591163305094544	0.3999094439218039	pressure_primal
9.2	1.127491328899723	30	0.5957667252436414	0.15590414815963494	-0.14093996778978285	-0.08582938040011008	0.39470797578414224	pressure_primal
9.2	1.114475368751061	35	0.5751097120951718	0.17537159942570726	-0.15981324492654636	-0.08538393824039184	0.3878928711744404	pressure_primal
9.2	1.0968422248007723	40	0.5492619720272454	0.20145719151508718	-0.176262163017681	-0.08424653422508643	0.378723564242414	pressure_primal
9.2	1.0719948981185505	45	0.5172553789463764	0.23619182998664867	-0.18950861915149664	-0.08184494377678607	0.36592759724017687	pressure_primal
9.2	1.0358564144284996	50	0.47797852501535226	0.282182820988221	-0.19838163326809508	-0.07741706073130708	0.34758051782464083	pressure_primal
9.2	0.982758020874484	55	0.4301794815959215	0.3430934153695796	-0.2012607551751613	-0.07048556147324922	0.3212003293286433	pressure_primal
9.2	0.9048960915071773	60	0.37275755623205	0.42331519021790504	-0.19592060407949555	-0.06123378547234973	0.2837946178965142	pressure_primal
9.4	1.1594031615908558	0	0.6488009654464186	0.11272130510887324	0.0	-0.08605079068073485	0.40718127100907847	pressure_primal
9.4	1.1586332021332364	5	0.64757652269511	0.11365068807330948	-0.025246507242320183	-0.08608985561420054	0.40677572483126184	pressure_primal
9.4	1.1563185000805338	10	0.643857870440876	0.11650073311750982	-0.05020022379905656	-0.08620224841608749	0.40555735712157054	pressure_primal
9.4	1.152434347437774	15	0.6375063594243287	0.12146453808931712	-0.0745707287868114	-0.08637174670101933	0.40351563189804285	pressure_primal
9.4	1.1469062672799324	20	0.6282814625409154	0.12889125183020547	-0.0980693668310535	-0.08656639847657763	0.40061569721012424	pressure_primal
9.4	1.1395027928800459	25	0.6158347669189389	0.13929711990895116	-0.12039693600444021	-0.0866994540624578	0.3967429005964765	pressure_primal
9.4	1.1298392309474137	30	0.5996740280442348	0.15349415821432985	-0.14123330934789108	-0.08667205622898419	0.3917067440859046	pressure_primal
9.4	1.1171407784613105	35	0.5791517687542724	0.17263812166557707	-0.1601952285360616	-0.08630232843809793	0.3851216473508905	pressure_primal
9.4	1.0999401770925388	40	0.5534535516957076	0.1982948943902483	-0.17676195140827278	-0.08525098260125859	0.37626140396313035	pressure_primal
9.4	1.075720705416992	45	0.5215893543895553	0.23254749203534716	-0.19016689037825957	-0.08297900225066741	0.3639027731508176	pressure_primal
9.4	1.0404392406614051	50	0.48242065318082245	0.278025206613974	-0.19925899806892405	-0.07871861620698384	0.3461474673646489	pressure_primal
9.4	0.9882332984474798	55	0.43470582089495885	0.33812772833960425	-0.20238172241264482	-0.07175837579324909	0.32042419224563745	pressure_primal
9.4	0.911590981429409	60	0.37717493954770265	0.4180180018424896	-0.19736974019542286	-0.06263824129745321	0.28388085405827035	pressure_primal
9.6	1.161130767088705	0	0.6522197222789364	0.1111276408576452	0.0	-0.08673630303296988	0.4038183806485814	pressure_primal
9.6	1.1603716942687607	5	0.6510053892249169	0.1120406558303862	-0.025284382124801646	-0.08677845569576993	0.40342245953897343	pressure_primal
9.6	1.1580898273152773	10	0.647317388534041	0.11483991547626116	-0.050277106886252934	-0.08689975679730197	0.40223305143756727	pressure_primal
9.6	1.1542667729929585	15	0.6410171489277301	0.11971648901338636	-0.07468926595427477	-0.08708610788508095	0.40024293508121467	pressure_primal
9.6	1.1488270874005653	20	0.6318660247649457	0.1270087675617504	-0.09823355267524808	-0.0873021725240377	0.39741694807110073	pressure_primal
9.6	1.1415557044279745	25	0.6195152749252235	0.1372272811129005	-0.12061374684140198	-0.08746598397810688	0.39364981018039175	pressure_primal
9.6	1.1321018826368896	30	0.603469581761428	0.1511837726200644	-0.14151600465449468	-0.08749153476766995	0.3887699174720911	pressure_primal
9.6	1.1197065145593428	35	0.5830807320404192	0.17001573003303186	-0.16056293490652962	-0.08719506896167259	0.38240247190374205	pressure_primal
9.6	1.1029145344010605	40	0.5575325301739139	0.19525795761273257	-0.1772396041659317	-0.08622537659610491	0.37383260186977274	pressure_primal
9.6	1.0793079419073361	45	0.5258103530962586	0.2290447688327566	-0.19080069385322623	-0.08408521457654386	0.3618948831282826	pressure_primal
9.6	1.0448552698611349	50	0.48675473023014454	0.2740080833835942	-0.2001063452541243	-0.07998612122826723	0.3447057990572577	pressure_primal
9.6	0.993514869608201	55	0.4391325094122172	0.33331273717971677	-0.20346468251054273	-0.07300146110981029	0.3196141076276941	pressure_primal
9.6	0.9180773695467516	60	0.3815080943851033	0.4128585560034801	-0.19877375950592385	-0.06401646270525344	0.2839117108964411	pressure_primal
9.8	1.162804129968191	0	0.655538851755651	0.10959841631637032	0.0	-0.0874042881933588	0.40054084579211435	pressure_primal
9.8	1.1620553489559973	5	0.6543344145888248	0.11049572202867203	-0.025321062942913558	-0.08744938529095606	0.4001540191316617	pressure_primal
9.8	1.1598068186814567	10	0.6506760743618929	0.11324750757057171	-0.05035163282262291	-0.08758048120304904	0.3989931582857095	pressure_primal
9.8	1.1560407266269532	15	0.6444262015132756	0.11803987006332982	-0.07480402244632653	-0.08778244213664362	0.3970513377495799	pressure_primal
9.8	1.1506731998029647	20	0.6353492217673908	0.1251962737282799	-0.09839135456916877	-0.0880122878633823	0.3942892706951886	pressure_primal
9.8	1.1435386167778825	25	0.6230908608147785	0.135241857424073	-0.12082316806957924	-0.08821235634874494	0.39062786037995967	pressure_primal
9.8	1.1342847558510194	30	0.6071584841461255	0.14896691553292546	-0.14178873674407938	-0.08828904572541293	0.3858958475276166	pressure_primal
9.8	1.1221789378280413	35	0.5869016129064313	0.16749784202904144	-0.16091727467633998	-0.08806349654696796	0.3797345664914733	pressure_primal
9.8	1.105777268796907	40	0.5615027999438617	0.19233859480750137	-0.17769934173687849	-0.08717280822399613	0.3714398105599563	pressure_primal
9.8	1.0827593668841349	45	0.5299241557321743	0.22566969042365037	-0.1914105147525994	-0.08516036962177766	0.359902519017618	pressure_primal
9.8	1.049107598119664	50	0.4909862880918758	0.27013100697895925	-0.20092034042740503	-0.08122099692408596	0.3432551096087449	pressure_primal
9.8	0.9985929745240029	55	0.4434682907748064	0.32862747603648146	-0.2045042523244362	-0.07420224735796663	0.31876433300284884	pressure_primal
9.8	0.9243554555477074	60	0.3857623090041769	0.4078117771297861	-0.2001327031088001	-0.0653560123727949	0.28388698033750803	pressure_primal
10.0	1.1644274794061653	0	0.6587629153497285	0.10813015494400015	0.0	-0.08805618974141291	0.3973458383592239	pressure_primal
10.0	1.1636884819416626	5	0.657568158108898	0.10901239986014603	-0.02535664366601352	-0.08810412324774157	0.39696763837020355	pressure_primal
10.0	1.1614705333896824	10	0.6539390153702154	0.11171803651041128	-0.05042384741625054	-0.08824401545346575	0.3958332701728922	pressure_primal
10.0	1.157761086400596	15	0.6477380814625464	0.11643098529059004	-0.07491531366669973	-0.08846242184397587	0.3939384960464686	pressure_primal
10.0	1.1524601513205204	20	0.6387339568450294	0.12345631952462764	-0.09854410169321978	-0.08870458047637889	0.39123605992321836	pressure_primal
10.0	1.1454523938984118	25	0.6265668993767806	0.1333334765017364	-0.12102529035949125	-0.08893752468034655	0.38767301005260935	pressure_primal
10.0	1.1363928562370713	30	0.610745523470473	0.14683798155770234	-0.1420521304794773	-0.08906572867483598	0.38308287879326375	pressure_primal
10.0	1.1245431620579447	35	0.5906229000240468	0.16506212173722806	-0.16125611127446066	-0.08889533516869647	0.37710665238218377	pressure_primal
10.0	1.1085352596682203	40	0.5653689098379958	0.18953026874979428	-0.1781422675741185	-0.08809462310116642	0.36908319137628204	pressure_primal
10.0	1.0860841520578552	45	0.5339347358882331	0.2224169659288434	-0.19199797203565588	-0.08620685417876711	0.3579276218558196	pressure_primal
10.0	1.0532083721213354	50	0.4951182708014365	0.2663841556953648	-0.2017053399983468	-0.08242458915053845	0.3417995244028199	pressure_primal
10.0	1.0036141056635337	55	0.44767833746482016	0.3242903968273326	-0.20553218851549446	-0.0755080000151323	0.31794363485945465	pressure_primal
10.0	0.9304392423944003	60	0.3899379564685573	0.4028876931300282	-0.20144960132339026	-0.06666665498013541	0.2838128327984877	pressure_primal
10.2	1.1660037441664552	0	0.6618963286721974	0.10671914036041241	0.0	-0.08869280742217373	0.3942301466846425	pressure_primal
10.2	1.1652740577716862	5	0.6607110411262721	0.10758693482167556	-0.025391188824187665	-0.08874347576467395	0.3938601401138845	pressure_primal
10.2	1.1630852269714986	10	0.6571104695159368	0.11024828832299577	-0.05049393528546124	-0.08889185352657748	0.39275093120573146	pressure_primal
10.2	1.1594107825059499	15	0.6509603186397276	0.11487464581792894	-0.07502203463913398	-0.08911535723810789	0.3908912208636374	pressure_primal
10.2	1.1541931461622708	20	0.6420244679816082	0.1217854633347164	-0.09869223872392865	-0.08938089690019907	0.3882555304534635	pressure_primal
10.2	1.1473079506022619	25	0.6299467658036944	0.1315018307757052	-0.12122126650974029	-0.08964660091920738	0.3847865816806643	pressure_primal
10.2	1.1384307768558102	30	0.6142352003684804	0.14479179682083523	-0.14230675924422903	-0.0898226447660645	0.38032936326898664	pressure_primal
10.2	1.126819545873536	35	0.5942462142733038	0.16271549348363556	-0.1615823634231316	-0.08970174739655667	0.3745255682565364	pressure_primal
10.2	1.1111948471603912	40	0.5691351586983917	0.18682689695710208	-0.17856939869028116	-0.08899208115924631	0.36676276851634715	pressure_primal
10.2	1.0892896543246888	45	0.5378461222381326	0.21928031534272568	-0.19256436411510308	-0.0872259890768402	0.35597129821558593	pressure_primal
10.2	1.0571421616159606	50	0.499159876048583	0.262731186552124	-0.20245838536724675	-0.08357750684157707	0.34032982083105473	pressure_primal
10.2	1.0085190066261724	55	0.45178532551883815	0.32016682965528875	-0.20653634970947116	-0.07683889822954182	0.31712176150960086	pressure_primal
10.2	0.9363434337726951	60	0.3940350641825284	0.3980847722898293	-0.2027291447320151	-0.06795279243426541	0.2836956443745911	pressure_primal
10.4	1.1675356172608886	0	0.6649432285100937	0.10536195402237636	0.0	-0.08931488567380047	0.39119071451890836	pressure_primal
10.4	1.1668148037512427	5	0.663767205913704	0.10621587385085329	-0.025424757785162053	-0.08936819415821118	0.3908285002681988	pressure_primal
10.4	1.1646525855529994	10	0.6601947621139277	0.10883411648691638	-0.050561969498415446	-0.08952412761545123	0.38974264043908696	pressure_primal
10.4	1.161010580604997	15	0.654094361757264	0.1133771956358127	-0.07512552904245397	-0.08975220462915966	0.3879159141202914	pressure_primal
10.4	1.1558721418226754	20	0.6452254872361137	0.12017773218705108	-0.09883576167102989	-0.0900401499134814	0.3853434891600985	pressure_primal
10.4	1.1491056020285124	25	0.6332352490430806	0.12974036286898546	-0.12141112932508823	-0.09033847134583275	0.38196471282249317	pressure_primal
10.4	1.1404027328586896	30	0.6176317500476447	0.14282357500695386	-0.14255314926513535	-0.09056077928554665	0.3776336657953843	pressure_primal
10.4	1.1290187552836277	35	0.597774695462674	0.1604572610427771	-0.16189755972679307	-0.09048756372964203	0.371993254817861	pressure_primal
10.4	1.113761878184953	40	0.5728056125846348	0.18422281160075388	-0.1789816730268212	-0.08986636030307821	0.3644784483478545	pressure_primal
10.4	1.0923826904956948	45	0.5416621395454058	0.216253852672244	-0.19311089414020213	-0.08821901662003377	0.35403446726905424	pressure_primal
10.4	1.0609329730664092	50	0.5031105141546821	0.25918903505749	-0.20318407286086704	-0.0846959776780275	0.33885605555529796	pressure_primal
10.4	1.013265121847828	55	0.45580621710138264	0.3161634826902556	-0.20750801654871784	-0.0781396471949834	0.3162772624450285	pressure_primal
10.4	0.9420668806055262	60	0.3980586277572292	0.39340565377479897	-0.20396797707391628	-0.06921504390666884	0.28353451542807856	pressure_primal
10.6	1.1690255762518251	0	0.6679074952338275	0.10405544450760568	0.0	-0.08992311658559012	0.3882246317531867	pressure_primal
10.6	1.1683132286265634	5	0.6667405383391516	0.1048960333344986	-0.025457405160461775	-0.08997897677284954	0.3878698378547665	pressure_primal
10.6	1.1661587018423922	10	0.6631981742637313	0.107463956570789	-0.05062734606962335	-0.0901323752590584	0.38679740641162974	pressure_primal
10.6	1.1625646476804123	15	0.6571439278290301	0.11193592988017369	-0.07522606634047896	-0.09037449988674882	0.3850106438174277	pressure_primal
10.6	1.1575018408695354	20	0.6483407090354656	0.11863039126400055	-0.09897507238796206	-0.09068410018663631	0.38249838248668916	pressure_primal
10.6	1.150850408632488	25	0.6364360660989755	0.12804242378977249	-0.1215978719644118	-0.09101397968420266	0.37920615838266747	pressure_primal
10.6	1.1423113777983283	30	0.6209393640051819	0.14092499095640845	-0.14279409162761397	-0.09127969441370834	0.37499357017718343	pressure_primal
10.6	1.131145356460901	35	0.6012122983952584	0.15828252675412802	-0.1622023540200877	-0.0912537899928503	0.36950872096835813	pressure_primal
10.6	1.1162417528831097	40	0.5763841196346247	0.18171272791017717	-0.17937995689904737	-0.09071856355806765	0.36223003863417746	pressure_primal
10.6	1.0953712989898334	45	0.5453860648879296	0.21332934018951033	-0.1936412420894864	-0.08918711479235043	0.3521187109866046	pressure_primal
10.6	1.0645986075586185	50	0.506970940676876	0.2557658309950536	-0.20388580970606093	-0.08579044157977339	0.3373851071630005	pressure_primal
10.6	1.0178633455614519	55	0.45974287441198647	0.31227243100384805	-0.2084512478594197	-0.07941130405151844	0.31541422812304737	pressure_primal
10.6	0.9476214445223561	60	0.4020091991234611	0.38884292140252374	-0.20517026763914178	-0.0704540054339278	0.2833344532688532	pressure_primal
10.8	1.1704677420463083	0	0.6707939204964988	0.10279279116898538	0.0	-0.09051366139167231	0.3853250965443805	pressure_primal
10.8	1.1697556994171314	5	0.6696369391974268	0.10361677350644707	-0.025488833790957222	-0.09056769485595784	0.38497353688132374	pressure_primal
10.8	1.1676237786919543	10	0.6661217498546423	0.10614406241094874	-0.05069094210199193	-0.09072722465559575	0.38392157492682	pressure_primal
10.8	1.1640755319527512	15	0.6601127100130761	0.11054763079422637	-0.07532381125563183	-0.09098293040222072	0.38217287848618786	pressure_primal
10.8	1.1590850215026784	20	0.6513738558178673	0.1171399950975214	-0.09911040818433246	-0.09131347511095504	0.37971789326664374	pressure_primal
10.8	1.1525440400274949	25	0.6395531990557708	0.12641078193185945	-0.12177672452870444	-0.09167511766752377	0.37650818004938735	pressure_primal
10.8	1.1441314282531678	30	0.624166534737123	0.1390798409861293	-0.14302145358537624	-0.09196405378229615	0.37239341725787084	pressure_primal
10.8	1.1332041658833103	35	0.6045626527589314	0.1561843697173675	-0.1624998974902578	-0.09200136678146721	0.36707124588336826	pressure_primal
10.8	1.118639462429352	40	0.5798743245832554	0.1792917119622071	-0.17976505105204782	-0.09154972294115524	0.36001726322621264	pressure_primal
10.8	1.0982272722947668	45	0.5490283592116605	0.2104776069121595	-0.19414577210132242	-0.09010888476974764	0.35020831939569014	pressure_primal
10.8	1.0681417750803135	50	0.5107452217435094	0.25245131462752735	-0.20456411303302086	-0.08685849971148848	0.33591660569218934	pressure_primal
10.8	1.022313722373258	55	0.46359981859175076	0.3084956656085791	-0.20936228207018653	-0.0806548835747138	0.3145316894753897	pressure_primal
10.8	0.9530140336627602	60	0.4058887641057131	0.3843928047069046	-0.206337510565837	-0.07167026737843635	0.283098172681991	pressure_primal
11.0	1.1718620607068513	0	0.6736061970414975	0.10157049098579177	0.0	-0.09108597153859516	0.38248851453689675	pressure_primal
11.0	1.1711577512347673	5	0.6724578993780466	0.10238213902409996	-0.02551938218667937	-0.09114238283365456	0.38214374298271825	pressure_primal
11.0	1.1690500276477414	10	0.668968938467789	0.10487160338822775	-0.05075285351521466	-0.09130929055661807	0.38111259554032295	pressure_primal
11.0	1.1655455841370965	15	0.663004182377614	0.10920932116487622	-0.07541891574689724	-0.09157813680086074	0.37940019729504115	pressure_primal
11.0	1.160624246611856	20	0.654328431268101	0.11570335423716943	-0.09924198798414167	-0.09192895301791637	0.37699979684896107	pressure_primal
11.0	1.1541869844545434	25	0.6425905491565725	0.12483676955397877	-0.12195022711423628	-0.09232013855695731	0.3738676741622858	pressure_primal
11.0	1.145900847237293	30	0.6273110245896732	0.1373039400578907	-0.14324249472989498	-0.09263514388276095	0.36984880363710926	pressure_primal
11.0	1.135197681705764	35	0.6078295326253593	0.15416343285733547	-0.16278554717789312	-0.09273117278929235	0.36467912217015364	pressure_primal
11.0	1.1209596301841838	40	0.5832796808375382	0.1769551573935887	-0.180137697257104	-0.09236080796573326	0.35783977818717827	pressure_primal
11.0	1.1009870614231307	45	0.5525858007245451	0.20772041449893064	-0.19463332049700222	-0.09100725525113304	0.34831885197923884	pressure_primal
11.0	1.0715726852886167	50	0.5144354436060361	0.24923991002136853	-0.20522295434741777	-0.08790263819880911	0.3344537806726937	pressure_primal
11.0	1.0266315015049008	55	0.46737732780108476	0.30483265596514736	-0.21024618621354188	-0.08187619559426978	0.31363573300229475	pressure_primal
11.0	0.9582512217828933	60	0.4096992378971261	0.38005167484100855	-0.20747112769656542	-0.07286440835493906	0.28282821325222607	pressure_primal
11.2	1.1732209801952338	0	0.6763460594528203	0.100391150718947	0.0	-0.09164638476539642	0.379717593372812	pressure_primal
11.2	1.1725240676592577	5	0.6752062633855637	0.10119092138867883	-0.025549152371460875	-0.09170509767293489	0.37937930588960245	pressure_primal
11.2	1.170439494695814	10	0.6717429867001183	0.10364395859853348	-0.05081316905036688	-0.0918791477353282	0.3783680359367035	pressure_primal
11.2	1.1669769764169633	15	0.6658216160616359	0.10791824253456675	-0.07551152023561788	-0.0921607169595982	0.37669028559879064	pressure_primal
11.2	1.1621242269341934	20	0.6572073907726538	0.11431485911387468	-0.09937255474084562	-0.09253116812081498	0.3743430903186826	pressure_primal
11.2	1.15578403187432	25	0.6455511087356047	0.1233184464221968	-0.12211888543909175	-0.09295098555641246	0.3712838199845029	pressure_primal
11.2	1.147618296960001	30	0.6303769138317095	0.13559082249062143	-0.14345704711779306	-0.09329102286101712	0.3673560395675791	pressure_primal
11.2	1.1371303028767488	35	0.6110161363235791	0.1522132494503937	-0.1630624760704792	-0.09344402994548662	0.3623317054504716	pressure_primal
11.2	1.1232065441926304	40	0.5866034625832273	0.174698760019448	-0.1804985835194841	-0.09315273024355455	0.3556971835285211	pressure_primal
11.2	1.1036569275985546	45	0.5560612720047646	0.2050543013109798	-0.19510499244447688	-0.09188405799266804	0.3464512472635817	pressure_primal
11.2	1.0748892809571795	50	0.5180462565116314	0.24612887367929714	-0.20585778304672891	-0.0889211191525599	0.33299413677959655	pressure_primal
11.2	1.0308134282410315	55	0.47108032670091776	0.3012648552889665	-0.21110229220250398	-0.0830665644843628	0.31272391165990304	pressure_primal
11.2	0.9633433109150789	60	0.41344123698501367	0.37581276734400404	-0.20857499904593546	-0.07403699180187297	0.28252873040455506	pressure_primal
11.4	1.1745463081189262	0	0.6790165457454715	0.09925243889021776	0.0	-0.09219542173446398	0.37700993116191667	pressure_primal
11.4	1.173856477458081	5	0.6778850745204124	0.10004076454841923	-0.02557818415803034	-0.09225636410857219	0.3766778435914434	pressure_primal
11.4	1.171794074446595	10	0.6744469532528283	0.10245869729450854	-0.05087197088466616	-0.09243733356103664	0.3756855755315728	pressure_primal
11.4	1.1683717197482846	15	0.6685680939636054	0.10667183592778991	-0.07560175472350122	-0.09273122987573483	0.3740409306836428	pressure_primal
11.4	1.1635823611542415	20	0.6600145570048703	0.11297714082573795	-0.09949719638807858	-0.09312071177112617	0.37174340110293774	pressure_primal
11.4	1.157335843743433	25	0.6484382928007867	0.1218518282564348	-0.12228276895729878	-0.093567256946363	0.3687539491563041	pressure_primal
11.4	1.1492866070224628	30	0.6333673688807042	0.1339371557050403	-0.1436654638729969	-0.09393238386060422	0.36491363659901543	pressure_primal
11.4	1.1390053596282859	35	0.6141256252862868	0.1503301399669273	-0.16333116082888605	-0.094140708019893	0.36002795683029687	pressure_primal
11.4	1.1253845317099167	40	0.5898487130992781	0.17251613866087476	-0.18085088600811206	-0.093926341020307	0.35358919603941197	pressure_primal
11.4	1.1062416516088214	45	0.5594577401220291	0.202474953504274	-0.1955616314871288	-0.09274022594771841	0.34460580080501196	pressure_primal
11.4	1.0781011591705163	50	0.5215794411007624	0.2431128015771584	-0.206472579457459	-0.08991624570725386	0.33154069521527824	pressure_primal
11.4	1.0348701660770325	55	0.47470991133752094	0.29779551766390844	-0.2119327819846108	-0.08423166536089575	0.31180018952003663	pressure_primal
11.4	0.9682815755490762	60	0.4171210063441214	0.37166752985286367	-0.2096438408207549	-0.07518071283412509	0.2821954951657871	pressure_primal
11.6	1.175839721891627	0	0.6816205200291332	0.09815219083320485	0.0	-0.0927335701247547	0.37436323918494485	pressure_primal
11.6	1.1751566779675382	5	0.6804972019898918	0.09892948112805303	-0.02560651449860871	-0.09279667384985646	0.37403708580791867	pressure_primal
11.6	1.1731155232020545	10	0.6770837226317025	0.10131356165652354	-0.05092933519786488	-0.0929843505873558	0.3730629995720403	pressure_primal
11.6	1.1697316785505558	15	0.671246524272354	0.10546772421235562	-0.0756897397417709	-0.09329019875414477	0.3714500171731019	pressure_primal
11.6	1.165003134341419	20	0.6627525024147385	0.11168492196638269	-0.09961864634526198	-0.09369813715245606	0.3691999606621394	pressure_primal
11.6	1.1588221611299032	25	0.6512584528656415	0.12042189306096734	-0.12243973631378091	-0.09415652322551205	0.36626565239408354	pressure_primal
11.6	1.1509109517932978	30	0.6362849808591142	0.13234136107110997	-0.14386839134169233	-0.09456140004701521	0.3625213507291772	pressure_primal
11.6	1.1408259382090853	35	0.6171609944890352	0.14851066862490617	-0.16359204321121312	-0.09482192759936672	0.3577668405501376	pressure_primal
11.6	1.1274677435297804	40	0.5930237163215797	0.1703865034368305	-0.18118538232872872	-0.09466356350566879	0.3515015091295756	pressure_primal
11.6	1.1087456894025596	45	0.5627780313193389	0.19997831039490632	-0.19600402388826393	-0.09357663893999496	0.3427827210717226	pressure_primal
11.6	1.081213498481385	50	0.525037591550328	0.2401876085591737	-0.20706833361380333	-0.09088893693901438	0.3300944283429629	pressure_primal
11.6	1.0388073155567374	55	0.4782683254487641	0.2944208598479739	-0.2127388009364328	-0.08537234175591443	0.31086620001410054	pressure_primal
11.6	0.9730695527969243	60	0.42074079627304356	0.36759785194403616	-0.21068016451501334	-0.0762885121066138	0.281829747162046	pressure_primal
11.8	1.177102780056845	0	0.6841606850213652	0.09708839391198143	0.0	-0.0932612870539585	0.37177533571260063	pressure_primal
11.8	1.1764262447358997	5	0.6830453536652816	0.09785503668231066	-0.025634177694648715	-0.09332648702306466	0.3714548670921701	pressure_primal
11.8	1.1744056958033322	10	0.6796559869508378	0.10020655368831331	-0.05098534245462371	-0.09352079224596534	0.37049830006204765	pressure_primal
11.8	1.171058955262848	15	0.6738596011219862	0.10430387171949893	-0.07577561123621619	-0.09383831964098667	0.3689156980582799	pressure_primal
11.8	1.1663884368757302	20	0.6654240015344721	0.11043583246747139	-0.09973706603473076	-0.09426396668570437	0.36671088793595075	pressure_primal
11.8	1.160269630829233	25	0.6540106368217995	0.11903987845791326	-0.12259260320318538	-0.0947336298851915	0.363829059641766	pressure_primal
11.8	1.1524885754960439	30	0.6391334072040429	0.1307974184778925	-0.14406548443468903	-0.09517557672637067	0.3601753109592181	pressure_primal
11.8	1.1425890580587648	35	0.6201260546984441	0.1467477897358798	-0.16384469504228624	-0.09548474175652431	0.35554460040287145	pressure_primal
11.8	1.1294837358675391	40	0.596126813800431	0.16832266546767355	-0.1815090902877352	-0.09538092439508901	0.34944511103408	pressure_primal
11.8	1.1111732018896308	45	0.5660248382703885	0.19756055081088214	-0.19643290388510848	-0.09439412996682522	0.34098214218118494	pressure_primal
11.8	1.084231155821164	50	0.5284231892973994	0.2373494237483783	-0.2076459740985212	-0.09184006581354794	0.3286561931486155	pressure_primal
11.8	1.04260115748425	55	0.4817649334061673	0.2910978927838068	-0.2135154893591128	-0.08646216636011983	0.3099105069548007	pressure_primal
11.8	0.9777247764947686	60	0.42429857771120183	0.3636242809109359	-0.21168776563182415	-0.07737640899724049	0.28143877221751784	pressure_primal
12.0	1.1783369321938746	0	0.6866395935197148	0.09605917417908702	0.0	-0.09377900116075287	0.36924414004300476	pressure_primal
12.0	1.1776666443553225	5	0.6855320871694903	0.09681553749824862	-0.02566120567612971	-0.09384623579423301	0.3689291223481488	pressure_primal
12.0	1.1756656256115923	10	0.6821663845184185	0.09913549732554726	-0.05104003745923913	-0.0940468351351855	0.3679892293659843	pressure_primal
12.0	1.1723543756994148	15	0.6764100288885376	0.10317784663410387	-0.07585942254604773	-0.09437561769464606	0.36643566783764026	pressure_primal
12.0	1.167740581188125	20	0.6680315986464479	0.10922793670377223	-0.09985265299809568	-0.09481900255827408	0.36427463903026064	pressure_primal
12.0	1.1616802009892406	25	0.6566975053696085	0.11770333026855956	-0.12274157516508356	-0.0952990872569528	0.3614425339754311	pressure_primal
12.0	1.1540243564275106	30	0.6419149144519621	0.12930421933694441	-0.1442573525830534	-0.09577705453360989	0.3578753942350199	pressure_primal
12.0	1.144308939699531	35	0.6230215686540895	0.14504615175299557	-0.1640911549241077	-0.09613696471338606	0.3533656360759361	pressure_primal
12.0	1.1314408545140058	40	0.5991597368194725	0.16632525570093712	-0.1818233502534734	-0.09608252848796967	0.34742187637743005	pressure_primal
12.0	1.113528072967034	45	0.5692007286900634	0.19521807213957562	-0.19684895686283	-0.09519348446919382	0.33920413096052654	pressure_primal
12.0	1.087158682976816	50	0.5317386103382021	0.2345945708388658	-0.20820637118647267	-0.0927704565413333	0.32722673965916615	pressure_primal
12.0	1.0462876643544536	55	0.4851939665263528	0.28786035811740684	-0.2142721462328382	-0.08752918949486713	0.3089484598621409	pressure_primal
12.0	0.9822525351838963	60	0.427795917763631	0.35974403012766076	-0.21266778793859004	-0.07844505783238366	0.28102445520962416	pressure_primal
0.2	-0.0014237299550369324	0	0.0037371977979721183	-1.1041122879618719	0.0	1.0	-0.002033950731049105	pressure_dual
0.2	-0.0014098687284117518	5	0.00372809405691751	-1.103273963377678	0.00003166918125728155	1.0	-0.002007046971515042	pressure_dual
0.2	-0.0013690464132983004	10	0.003701237341450312	-1.1007897671281728	0.0000613176530352161	1.0	-0.001928276094912606	pressure_dual
0.2	-0.0013034665768796177	15	0.003657950520920841	-1.0967502212507347	0.0000871314601347369	1.0	-0.001803223099450426	pressure_dual
0.2	-0.001216552203473658	20	0.0036003213937773754	-1.0913003884015426	0.0001076779093836469	1.0	-0.0016404601293171115	pressure_dual
0.2	-0.001098008245934107	25	0.003484701616151024	-1.084636797756791	0.00011978773964998266	1.0	-0.0014315323368380914	pressure_dual
0.2	-0.0009698440719094026	30	0.003360971303737223	-1.0769821048086425	0.00012496251231546392	1.0	-0.0012118243161689463	pressure_dual
0.2	-0.0008468671945335363	35	0.0032690732319502723	-1.0685876724222427	0.00012565139842426944	1.0	-0.0010043214036096649	pressure_dual
0.2	-0.0007115738525994761	40	0.0031289464059126824	-1.0597310761397853	0.0001182667367932209	1.0	-0.0007921713639421652	pressure_dual
0.2	-0.0005803825865897533	45	0.0029829605268150037	-1.0506843200916745	0.00010615070614716516	1.0	-0.0005988630343609952	pressure_dual
0.2	-0.0004570738278423007	50	0.002830666870478253	-1.041720588043356	0.00009067008254914116	1.0	-0.00043057391642251	pressure_dual
0.2	-0.000340328074836304	55	0.0026355030417412606	-1.033104322589384	0.00007197095383059352	1.0	-0.0002873240626976908	pressure_dual
0.2	-0.00024295597989702617	60	0.0024653892431346414	-1.0250790396320018	0.00005446996141487536	1.0	-0.00017956882974594606	pressure_dual
0.4	-0.00582823228224453	0	0.008013587780575294	-1.216836375036729	0.0	1.0	-0.007947819175825833	pressure_dual
0.4	-0.005765580575068462	5	0.007983737242100018	-1.21499137977383	0.0001280418112524334	1.0	-0.007836766421383414	pressure_dual
0.4	-0.005581799181486163	10	0.007896035551414212	-1.2095350843685087	0.0002471436429090629	1.0	-0.007512580408284625	pressure_dual
0.4	-0.0052888504670658915	15	0.007755821782715118	-1.2006972840681018	0.0003494427856551466	1.0	-0.007000873807317457	pressure_dual
0.4	-0.004867105471368718	20	0.007512978275872058	-1.188854727717258	0.00042421284746212444	1.0	-0.0062913643601728705	pressure_dual
0.4	-0.004414103208290385	25	0.007289855466970755	-1.174449991185249	0.00047643612623626277	1.0	-0.005529573173996865	pressure_dual
0.4	-0.0038836627812821193	30	0.006984084963641349	-1.1580535718297678	0.0004955898237704537	1.0	-0.004675673235512658	pressure_dual
0.4	-0.0033360208409340874	35	0.006661213470162631	-1.1402407752446395	0.0004883101735617806	1.0	-0.003824202765963037	pressure_dual
0.4	-0.002791805989512124	40	0.006327486850900716	-1.1216143937003409	0.00045821563642590746	1.0	-0.003014994494796421	pressure_dual
0.4	-0.002251390826301372	45	0.005941318314118283	-1.1027726374735733	0.00040563619422425627	1.0	-0.0022622220610051115	pressure_dual
0.4	-0.0017670392564022148	50	0.005596198504918128	-1.084265855457467	0.00034554090558836713	1.0	-0.001627545205010262	pressure_dual
0.4	-0.0013193176881682938	55	0.005203210647589511	-1.0666264959920053	0.0002756776038066042	1.0	-0.0010935466955637636	pressure_dual
0.4	-0.0009329764038953732	60	0.004802011637883791	-1.0503219112639153	0.00020610975002143087	1.0	-0.0006797502556208457	pressure_dual
0.6000000000000001	-0.013733236223386194	0	0.013160487833797512	-1.3385813969436424	0.0	1.0	-0.017913638493986667	pressure_dual
0.6000000000000001	-0.013572587250067948	5	0.013095547260750138	-1.3355472315700858	0.000300061830808408	1.0	-0.017650922946169594	pressure_dual
0.6000000000000001	-0.013102962043407475	10	0.012905363958037628	-1.3265909345681297	0.0005775235784810479	1.0	-0.016886018583958946	pressure_dual
0.6000000000000001	-0.012293029099775775	15	0.012535598100581906	-1.3121628179896176	0.0008062875669344991	1.0	-0.015600517116874704	pressure_dual
0.6000000000000001	-0.011326631713104583	20	0.012136749972962789	-1.2928751399630625	0.0009831623216120734	1.0	-0.014061231246092574	pressure_dual
0.6000000000000001	-0.010143262561375163	25	0.01160273402921013	-1.2696197737508474	0.0010871514777069245	1.0	-0.01223008004554766	pressure_dual
0.6000000000000001	-0.008872134932759937	30	0.011022023073411703	-1.2433304121016295	0.0011247962006335024	1.0	-0.010307998386018974	pressure_dual
0.6000000000000001	-0.007572888953670003	35	0.010414604520316794	-1.2150147742621114	0.0011016938408739574	1.0	-0.008402836006469322	pressure_dual
0.6000000000000001	-0.006297571509259834	40	0.009797641816149364	-1.1856719570663241	0.001027599854312631	1.0	-0.006605119865566861	pressure_dual
0.6000000000000001	-0.005059392851727267	45	0.009131887749121503	-1.1562596213933225	0.0009071384031896356	1.0	-0.004955200730632492	pressure_dual
0.6000000000000001	-0.003951241200284134	50	0.008526187814253398	-1.1276229590483746	0.0007690922124845426	1.0	-0.003560858404248103	pressure_dual
0.6000000000000001	-0.002944165339664663	55	0.007880653009660035	-1.100553227437087	0.0006128757214677202	1.0	-0.0023970709971270934	pressure_dual
0.6000000000000001	-0.0020680277306071534	60	0.007196213143547221	-1.0757195878645527	0.0004543372758066273	1.0	-0.001485760152336192	pressure_dual
0.8	-0.02580537663265315	0	0.0193527834042306	-1.4695363846765437	0.0	1.0	-0.03225880270894468	pressure_dual
0.8	-0.025479319694173913	5	0.019234352097125193	-1.4651221005475383	0.000561921623857378	1.0	-0.031763265488694875	pressure_dual
0.8	-0.02442966389757793	10	0.018811976430975444	-1.4521553637176337	0.0010716808593736289	1.0	-0.030200934086527437	pressure_dual
0.8	-0.022932178338623113	15	0.018261075402282074	-1.4312334383355916	0.001500819275221788	1.0	-0.027950640838444365	pressure_dual
0.8	-0.02100602206739268	20	0.01754785085747433	-1.4034490456484146	0.0018193523400399105	1.0	-0.025087024857394925	pressure_dual
0.8	-0.01869795693718264	25	0.016639966522453673	-1.3701599121298713	0.0020001271013484357	1.0	-0.0217335878606333	pressure_dual
0.8	-0.016244587685802312	30	0.015661781984114737	-1.3327990079229297	0.0020558961776643457	1.0	-0.01823966493209429	pressure_dual
0.8	-0.013768836825594046	35	0.014653594122026863	-1.2928805200424298	0.002000044277554797	1.0	-0.014806660037751005	pressure_dual
0.8	-0.01132020975455921	40	0.013586247999174031	-1.251884608274214	0.0018404710082479396	1.0	-0.011543213283205503	pressure_dual
0.8	-0.009085264098757151	45	0.012606942357216848	-1.2111090067118293	0.001627508656121252	1.0	-0.008680637481599893	pressure_dual
0.8	-0.007022760979673158	50	0.011608421105983188	-1.1717723414764158	0.0013627756866801573	1.0	-0.0061964992338556305	pressure_dual
0.8	-0.005190117160554172	55	0.0106025148425107	-1.1348779921207537	0.001075246445966262	1.0	-0.004152650768915412	pressure_dual
0.8	-0.0036576772292798063	60	0.009677642340753665	-1.1012573132817414	0.0008020754586727638	1.0	-0.002592044550184468	pressure_dual
1.0	-0.04279778518301716	0	0.026745772856454717	-1.6095719739319674	0.0	1.0	-0.05136280113502984	pressure_dual
1.0	-0.04221582671129785	5	0.026550088937021016	-1.6035894968918	0.0009288877103640258	1.0	-0.05053609195201138	pressure_dual
1.0	-0.04052496361518709	10	0.025980103944569913	-1.5859859390329598	0.0017776398470895987	1.0	-0.048140898014310735	pressure_dual
1.0	-0.03774540704121457	15	0.024995267419371518	-1.5578113507681077	0.00246512931109641	1.0	-0.044257606586640255	pressure_dual
1.0	-0.03436587356386324	20	0.023836543012980688	-1.5204775423655412	0.0029700203172438604	1.0	-0.03954457864717536	pressure_dual
1.0	-0.030395239637437184	25	0.02241541247165614	-1.475992776236191	0.0032449624999663093	1.0	-0.034107505711582276	pressure_dual
1.0	-0.026218605307455144	30	0.020898175638457507	-1.4263904678691635	0.003312150967932718	1.0	-0.028486653194255637	pressure_dual
1.0	-0.022056744170422107	35	0.019354826550869904	-1.373779252966409	0.0031985325647526865	1.0	-0.023013902676567784	pressure_dual
1.0	-0.018011691440465466	40	0.017770688989793663	-1.3201738548993616	0.002924348224265593	1.0	-0.0178735997118861	pressure_dual
1.0	-0.014300800662861305	45	0.016260476090595857	-1.2673053087262631	0.0025533126048702384	1.0	-0.013340242069862032	pressure_dual
1.0	-0.010993403299524277	50	0.014839136696983049	-1.2166853404408517	0.002126859671152569	1.0	-0.00950275324730646	pressure_dual
1.0	-0.008125694490632385	55	0.013507086221055318	-1.169557098579428	0.0016824029475248977	1.0	-0.006391889659553644	pressure_dual
1.0	-0.005686539093997702	60	0.012199325060281624	-1.1269271506206544	0.0012441841204490097	1.0	-0.003976047040443937	pressure_dual
1.2	-0.09468966294499313	0	0.051272129164086036	-1.7142345133972636	0.0	1.0	-0.10929588373371087	pressure_dual
1.2	-0.09316887615768345	5	0.05075914591897322	-1.7075795994233347	0.002039996650224688	1.0	-0.10729097677085199	pressure_dual
1.2	-0.0887539854729485	10	0.04925877189414064	-1.687946659709711	0.003873308930206468	1.0	-0.10148940503130828	pressure_dual
1.2	-0.0818465733928842	15	0.04687209873896558	-1.65632575259949	0.005327428960942878	1.0	-0.09247468126350043	pressure_dual
1.2	-0.07290285768503954	20	0.04366707902814877	-1.6143159667062457	0.006268936495188205	1.0	-0.08095229462003051	pressure_dual
1.2	-0.06285543999238312	25	0.03995609644730024	-1.5637261289766897	0.006678848542889251	1.0	-0.0681878496265725	pressure_dual
1.2	-0.05258392852495151	30	0.036049583986797695	-1.5065798276241666	0.006612732381132219	1.0	-0.055354787288322244	pressure_dual
1.2	-0.043143389421315105	35	0.03247999038190732	-1.4447389028560376	0.006227864671057688	1.0	-0.04372482984115329	pressure_dual
1.2	-0.026435301816305695	40	0.022314262097616104	-1.390453029106025	0.0042833310118351835	1.0	-0.025551245060126442	pressure_dual
1.2	-0.020912944300611996	45	0.02028147470339413	-1.3247206103099545	0.0037338106991195103	1.0	-0.019060129478165603	pressure_dual
1.2	-0.015928411049517924	50	0.018278650080079683	-1.2623022351738349	0.003076622536349918	1.0	-0.013496256104970536	pressure_dual
1.2	-0.011714920931232845	55	0.016499227926851684	-1.2045788908747463	0.002421948460943092	1.0	-0.009063664416157411	pressure_dual
1.2	-0.008172834003425274	60	0.01480457197213344	-1.1527079113402312	0.0017860962883951227	1.0	-0.005639745594576513	pressure_dual
1.4000000000000001	-0.1445621938093977	0	0.06965339918126029	-1.8301529878199676	0.0	1.0	-0.16073126871742593	pressure_dual
1.4000000000000001	-0.14217619025780365	5	0.06891165931457366	-1.8226100109014607	0.00310924358935832	1.0	-0.1577429795470641	pressure_dual
1.4000000000000001	-0.1352537733626625	10	0.06674353087016915	-1.800310532999125	0.00589500894998197	1.0	-0.1490978465426228	pressure_dual
1.4000000000000001	-0.12429947811246297	15	0.06322982804695532	-1.7643060340209133	0.008071668448276404	1.0	-0.13552083200452208	pressure_dual
1.4000000000000001	-0.11062240028776275	20	0.05877567115892515	-1.7160175375279694	0.009499846051194808	1.0	-0.11869596876036408	pressure_dual
1.4000000000000001	-0.09506493211520736	25	0.05351265592906629	-1.6576955567887617	0.010088231236619418	1.0	-0.09982554610575162	pressure_dual
1.4000000000000001	-0.07893227711247149	30	0.04781907820001568	-1.591758416732525	0.009913281619819591	1.0	-0.08059547511409651	pressure_dual
1.4000000000000001	-0.0632305561156934	35	0.041965842207591614	-1.520909612629548	0.009116148174010665	1.0	-0.06230555484850407	pressure_dual
1.4000000000000001	-0.0496615620767855	40	0.03685625228474958	-1.4466511116220482	0.008022385583458334	1.0	-0.04679601170869398	pressure_dual
1.4000000000000001	-0.037719059709387666	45	0.032068538867046206	-1.3731034167816198	0.00671260549549336	1.0	-0.03361172242590669	pressure_dual
1.4000000000000001	-0.02734528677112166	50	0.027424806208428052	-1.3026583478209588	0.0052689819142525745	1.0	-0.022724122822650565	pressure_dual
1.4000000000000001	-0.01910024721998859	55	0.023434090073281497	-1.2367767380354984	0.003940131478918268	1.0	-0.014540247815342928	pressure_dual
1.4000000000000001	-0.011123554479456366	60	0.017495470658438466	-1.1785803268502366	0.0024296589587187744	1.0	-0.007577479419412369	pressure_dual
1.6	-0.2070971605572375	0	0.09050059430884544	-1.9322872538275724	0.0	1.0	-0.2221458162706832	pressure_dual
1.6	-0.20350175264461617	5	0.089442676956006	-1.9245195046939703	0.004444556167517804	1.0	-0.2178655554334036	pressure_dual
1.6	-0.19306276737928615	10	0.08634413116499003	-1.9014361890541243	0.008402888782299847	1.0	-0.20547266424387406	pressure_dual
1.6	-0.17736688578975984	15	0.081696266917858	-1.8626591843158509	0.011510747401645496	1.0	-0.18687033840678682	pressure_dual
1.6	-0.15768398917489368	20	0.0757651934411397	-1.809707515910326	0.013521269988809342	1.0	-0.16370461573994474	pressure_dual
1.6	-0.13563646424076858	25	0.06893472963648176	-1.745107034349132	0.014383701267149121	1.0	-0.13803220091568077	pressure_dual
1.6	-0.1125308867957601	30	0.061433069343949445	-1.6716672074136716	0.014122867747951552	1.0	-0.11157115203426134	pressure_dual
1.6	-0.08997704932366436	35	0.05369219327586627	-1.5922797272217308	0.012962284930852986	1.0	-0.08628376958098638	pressure_dual
1.6	-0.06896579191882943	40	0.04590338786161525	-1.5101145821697317	0.011134000113450445	1.0	-0.06340303241994794	pressure_dual
1.6	-0.0521568840500727	45	0.039659777978050634	-1.4259241035900159	0.009265022359461174	1.0	-0.04547045246798117	pressure_dual
1.6	-0.03775205874942064	50	0.03376237694834061	-1.3453200618013548	0.007270036967721731	1.0	-0.030783787326519846	pressure_dual
1.6	-0.02578684286200101	55	0.028125042462985597	-1.2704249163110597	0.005310692323534285	1.0	-0.01932204726615985	pressure_dual
1.6	-0.01733443818978063	60	0.0241599505696138	-1.2017859618095432	0.0037757272990846793	1.0	-0.01165989867545165	pressure_dual
1.8	-0.28228391164544286	0	0.11348293287946228	-2.014073415138993	0.0	1.0	-0.2925704507276366	pressure_dual
1.8	-0.27748388645397515	5	0.11217833794821251	-2.0063451653046678	0.006055873620676357	1.0	-0.28708537472650075	pressure_dual
1.8	-0.2635161936957828	10	0.10834745214583029	-1.9832585955943411	0.01146012250861617	1.0	-0.27116473811978065	pressure_dual
1.8	-0.24164422579288222	15	0.10224078555394392	-1.945128088463746	0.01566803431839798	1.0	-0.24636195760113644	pressure_dual
1.8	-0.21358445873413417	20	0.09416072932419711	-1.892853504824498	0.018299103870220858	1.0	-0.214818868704002	pressure_dual
1.8	-0.1832937360069575	25	0.08534515238896051	-1.8252076022505221	0.01941707406808712	1.0	-0.18097952138306042	pressure_dual
1.8	-0.15226763601999294	30	0.0760184731662105	-1.7459059300255593	0.01908849842309899	1.0	-0.14674191914842413	pressure_dual
1.8	-0.12186712437404505	35	0.0663637389621948	-1.6593973204155998	0.017534361135445396	1.0	-0.11383256433145927	pressure_dual
1.8	-0.09362346656129135	40	0.05673156633439838	-1.5691172543905911	0.015109549160259615	1.0	-0.08403872452902954	pressure_dual
1.8	-0.06916768244518409	45	0.04775687102052961	-1.4776064486704366	0.012283954503901663	1.0	-0.05903021162761532	pressure_dual
1.8	-0.05006755170263329	50	0.04054272783417101	-1.3870967172453448	0.009639570631369922	1.0	-0.04007938100067476	pressure_dual
1.8	-0.03418837478765067	55	0.03366235022568509	-1.3030986710367636	0.007039668005935307	1.0	-0.02522376637579374	pressure_dual
1.8	-0.022429561153860626	60	0.028135220602375003	-1.2264888457065792	0.004885664232174309	1.0	-0.014900813606093485	pressure_dual
2.0	-0.3662025766943434	0	0.13692891942725294	-2.075980435314271	0.0	1.0	-0.3672644383811748	pressure_dual
2.0	-0.3602003215759991	5	0.13541869892774272	-2.0686692773303337	0.007857768924272793	1.0	-0.36065885306452805	pressure_dual
2.0	-0.34269283798045486	10	0.1309728521836295	-2.046667653915057	0.014896563725943269	1.0	-0.3414354259553393	pressure_dual
2.0	-0.3151040819618094	15	0.12383274572320917	-2.0099270451139004	0.02042018857594074	1.0	-0.31128632728219274	pressure_dual
2.0	-0.2795225504114897	20	0.11433683683480622	-1.958675949808943	0.02393589035669405	1.0	-0.27270492331367924	pressure_dual
2.0	-0.23897980737125205	25	0.10310327053829452	-1.8935141993271416	0.025299525297639035	1.0	-0.22919520523630157	pressure_dual
2.0	-0.1976613608923746	30	0.09128241113784027	-1.8134763212367333	0.024762008157532402	1.0	-0.18533485188016655	pressure_dual
2.0	-0.1585753573753934	35	0.07972092083036694	-1.721562561559208	0.022798009997097395	1.0	-0.14439954989314657	pressure_dual
2.0	-0.12213864634105191	40	0.06817238099320518	-1.6245806682707016	0.019692742150455876	1.0	-0.10712110489631112	pressure_dual
2.0	-0.08959351009655889	45	0.05683896642695099	-1.526465745221568	0.01589623055116699	1.0	-0.07489506413157257	pressure_dual
2.0	-0.06407743140521677	50	0.047547491198306466	-1.4279594488931804	0.012324782392800285	1.0	-0.05037862999395804	pressure_dual
2.0	-0.043840868145161686	55	0.03944287953753873	-1.3350809656178007	0.009018556573771562	1.0	-0.03185881692385073	pressure_dual
2.0	-0.02811880641683213	60	0.032134355619931415	-1.2509927370079685	0.006119727082777023	1.0	-0.018453783942150984	pressure_dual
2.2	-0.4558194502729179	0	0.15990181411886636	-2.1179774146436063	0.0	1.0	-0.44296651466463044	pressure_dual
2.2	-0.4486815713334968	5	0.15823398600980448	-2.1114324163454277	0.009785558915759923	1.0	-0.4353825839181684	pressure_dual
2.2	-0.42779646976001806	10	0.153306510133707	-2.091559669580745	0.018590868635845748	1.0	-0.41323863553946155	pressure_dual
2.2	-0.3947142629497679	15	0.1453482432906294	-2.0577794489805115	0.02557111496990791	1.0	-0.3783124701704016	pressure_dual
2.2	-0.3517498553081725	20	0.1346862786883075	-2.009607590540667	0.030111254948234672	1.0	-0.3332708025346049	pressure_dual
2.2	-0.30228303778689486	25	0.12192564114053717	-1.946874460230227	0.03198768883623199	1.0	-0.28190019682317774	pressure_dual
2.2	-0.24954681570429924	30	0.10757762875881466	-1.8705620465180999	0.03124781614973021	1.0	-0.22787151965286095	pressure_dual
2.2	-0.19960179885964752	35	0.09349929504584334	-1.7782057765786	0.02868166187594487	1.0	-0.17733506912958366	pressure_dual
2.2	-0.15427818370308574	40	0.08006524049755909	-1.67608446938363	0.02485911451454445	1.0	-0.13229689095756075	pressure_dual
2.2	-0.11379678418522073	45	0.06696602671635138	-1.5715570914527004	0.020192990428652823	1.0	-0.09323071768077656	pressure_dual
2.2	-0.07979530648978461	50	0.05478285471934332	-1.467747306038759	0.01533762552267421	1.0	-0.06164262445734189	pressure_dual
2.2	-0.054722900596589	55	0.04542646355175278	-1.3663196223485445	0.011249625423514147	1.0	-0.03918109519114448	pressure_dual
2.2	-0.03474914668198493	60	0.03653680812873979	-1.2749197324442498	0.007557856179202436	1.0	-0.022533375935291974	pressure_dual
2.4000000000000004	-0.5482382074850035	0	0.18169346019715504	-2.1410821522257324	0.0	1.0	-0.5169509331476271	pressure_dual
2.4000000000000004	-0.5400917657116197	5	0.17992220141922616	-2.1355741583763748	0.01177747211874724	1.0	-0.5085763393707626	pressure_dual
2.4000000000000004	-0.5161798949300035	10	0.17466980717928626	-2.118635246843686	0.022428165239277167	1.0	-0.4840418271681081	pressure_dual
2.4000000000000004	-0.4780728504043195	15	0.16612731955037657	-2.089170310054129	0.03096549166951576	1.0	-0.44509564775238375	pressure_dual
2.4000000000000004	-0.4281883091601207	20	0.15458110065244463	-2.0459020158432075	0.03664760943254441	1.0	-0.3944367948513859	pressure_dual
2.4000000000000004	-0.3701895458371519	25	0.1406150376567545	-1.9876299949921814	0.03916333973644262	1.0	-0.33603989698369097	pressure_dual
2.4000000000000004	-0.30766266929299274	30	0.12472290419694601	-1.9146265794909088	0.03851340045094944	1.0	-0.2738563291253231	pressure_dual
2.4000000000000004	-0.24469309963857053	35	0.10760710052074304	-1.8283001083979449	0.035149125106014124	1.0	-0.2122697055978542	pressure_dual
2.4000000000000004	-0.18965467164327807	40	0.09221659492025469	-1.7233374730567066	0.03054656589814727	1.0	-0.1591160770702189	pressure_dual
2.4000000000000004	-0.14053922355689633	45	0.07731297651847181	-1.6137647260384465	0.024924488321597514	1.0	-0.11290358324547123	pressure_dual
2.4000000000000004	-0.09821321374201061	50	0.06287847817415526	-1.5049881484242862	0.018883647639961188	1.0	-0.07457965112433895	pressure_dual
2.4000000000000004	-0.0668656864876292	55	0.05162542417924837	-1.3967242205004582	0.013750650049928172	1.0	-0.04718475481950881	pressure_dual
2.4000000000000004	-0.04261231855065929	60	0.04155732052027911	-1.297882092459191	0.009263272538984926	1.0	-0.0273088121047287	pressure_dual
2.6000000000000005	-0.6409070318146773	0	0.20181148726912995	-2.147087885324281	0.0	1.0	-0.5871270715612278	pressure_dual
2.6000000000000005	-0.6319216409162747	5	0.1999921767363792	-2.142787636428672	0.013778863526407625	1.0	-0.5781721112529353	pressure_dual
2.6000000000000005	-0.6054561479264802	10	0.19457458265282	-2.1293273242558133	0.026304897149577074	1.0	-0.5518432513337642	pressure_dual
2.6000000000000005	-0.5630171304310115	15	0.18569843596004276	-2.1051118715478436	0.0364635023055399	1.0	-0.5097756760926091	pressure_dual
2.6000000000000005	-0.506978000869183	20	0.17357920976858426	-2.06811419554567	0.043386042660684944	1.0	-0.45455100381672353	pressure_dual
2.6000000000000005	-0.4410647781905011	25	0.15872093005826965	-2.016228325631663	0.04665398092458891	1.0	-0.39010611702969894	pressure_dual
2.6000000000000005	-0.36919471451005037	30	0.14160347534315476	-1.9485981275341202	0.04620723553497525	1.0	-0.32062274005333014	pressure_dual
2.6000000000000005	-0.2959953295419066	35	0.1229583576904513	-1.8657278976190415	0.04250823331572485	1.0	-0.25091987302231356	pressure_dual
2.6000000000000005	-0.22789091469291448	40	0.10448049773056607	-1.766065068716348	0.036694677524792885	1.0	-0.18717711068308848	pressure_dual
2.6000000000000005	-0.16969126821890568	45	0.0878314672300956	-1.6528651335987528	0.03008311761106148	1.0	-0.13374321734667424	pressure_dual
2.6000000000000005	-0.11935958503524853	50	0.07173071343723098	-1.5390133630042557	0.02293895028436184	1.0	-0.0891312236488346	pressure_dual
2.6000000000000005	-0.0800466761052618	55	0.05786637854909576	-1.426319536642902	0.01645475737034957	1.0	-0.05568739671379761	pressure_dual
2.6000000000000005	-0.05125530991699366	60	0.04667842776278254	-1.320291788512927	0.011137998950155888	1.0	-0.03246978546704241	pressure_dual
2.8000000000000003	-0.731696156436035	0	0.21994408985554542	-2.1384377796737333	0.0	1.0	-0.6520073372009632	pressure_dual
2.8000000000000003	-0.7220587837302113	5	0.21812719254998136	-2.135425236721241	0.015743755321634564	1.0	-0.6426792930170747	pressure_dual
2.8000000000000003	-0.693574943604016	10	0.21269310917965073	-2.125718996027446	0.030132163428828004	1.0	-0.6151558291244177	pressure_dual
2.8000000000000003	-0.6474619716836133	15	0.2036744194055401	-2.1074360762369504	0.041920461641431095	1.0	-0.5707573302872133	pressure_dual
2.8000000000000003	-0.5863209082657588	20	0.19131930487630178	-2.0776117659720983	0.050172988575019645	1.0	-0.5121879823319465	pressure_dual
2.8000000000000003	-0.5133062184805346	25	0.17587384798336864	-2.0334735813903384	0.05427541352256926	1.0	-0.44277114037281057	pressure_dual
2.8000000000000003	-0.4329830388083005	30	0.1579241401944293	-1.9727876844785026	0.05418459131561024	1.0	-0.36716886542300403	pressure_dual
2.8000000000000003	-0.34997483546762154	35	0.13804627350270704	-1.8953170307427096	0.050252637324854764	1.0	-0.29012667523007935	pressure_dual
2.8000000000000003	-0.26923157454281055	40	0.11700652066633048	-1.8028151368421432	0.043342992013475884	1.0	-0.21661632443426668	pressure_dual
2.8000000000000003	-0.2008395479469302	45	0.09834301372642515	-1.6888187228421847	0.03557492782849361	1.0	-0.15537215418041508	pressure_dual
2.8000000000000003	-0.1422671061351165	50	0.08070098356877071	-1.5708858084984663	0.027332771225683398	1.0	-0.10451193836879226	pressure_dual
2.8000000000000003	-0.09429767022901088	55	0.06418931564679138	-1.4550155174912816	0.01937890389864614	1.0	-0.06469207942903087	pressure_dual
2.8000000000000003	-0.06064442984442587	60	0.05187121202634981	-1.342129158191725	0.01317483969629225	1.0	-0.03798294778842201	pressure_dual
3.0000000000000004	-0.8194768580143733	0	0.236077984686466	-2.115569880121254	0.0	1.0	-0.7111445839740005	pressure_dual
3.0000000000000004	-0.8090172521906407	5	0.2342083696016306	-2.1150298693937657	0.0176363868034828	1.0	-0.701308233756839	pressure_dual
3.0000000000000004	-0.7788378814804039	10	0.22882526362491956	-2.1101042720639693	0.033829223073701876	1.0	-0.6729436693271005	pressure_dual
3.0000000000000004	-0.7301401365874336	15	0.21995024105046862	-2.0978126549138327	0.04727303727773406	1.0	-0.6273129221628618	pressure_dual
3.0000000000000004	-0.6647904710838717	20	0.20759429392925088	-2.0757818001533384	0.05688672481720335	1.0	-0.5663805771717216	pressure_dual
3.0000000000000004	-0.5858568528602872	25	0.19192771162864908	-2.0402526576610214	0.06194461387870101	1.0	-0.4932983247378623	pressure_dual
3.0000000000000004	-0.4977683120199601	30	0.1733954428627752	-1.9879695451528048	0.062270578652216635	1.0	-0.41250212442985423	pressure_dual
3.0000000000000004	-0.40566296867801943	35	0.15261138165264293	-1.9174207519399524	0.05822478866029041	1.0	-0.32909349210300554	pressure_dual
3.0000000000000004	-0.31489981154082075	40	0.13031088344529862	-1.829603414416706	0.05066741364723959	1.0	-0.24834198862667725	pressure_dual
3.0000000000000004	-0.2340000773827399	45	0.10890060924128377	-1.7213870676168916	0.04144289394778813	1.0	-0.17776927414991625	pressure_dual
3.0000000000000004	-0.16661401029722026	50	0.08963464784597361	-1.6006417849326255	0.03198258838050837	1.0	-0.1204535574170075	pressure_dual
3.0000000000000004	-0.11035718863486246	55	0.0710789922597311	-1.4816851326909246	0.022674474711548938	1.0	-0.07468075535121284	pressure_dual
3.0000000000000004	-0.07074345318116462	60	0.05711102399365567	-1.3633793324146173	0.015366070673649358	1.0	-0.04381497492105538	pressure_dual
3.2	-0.9034066455206443	0	0.2502405990665805	-2.0779408419132253	0.0	1.0	-0.764398939537293	pressure_dual
3.2	-0.8928440106630279	5	0.24850861828021742	-2.0785218814903876	0.019464180096137054	1.0	-0.7547042292124552	pressure_dual
3.2	-0.8613562829286711	10	0.2432625394571219	-2.079556030073089	0.03741418181052114	1.0	-0.7258556167847456	pressure_dual
3.2	-0.8097537997413861	15	0.23440396594676535	-2.078321743742972	0.05242862426598041	1.0	-0.6787479654628521	pressure_dual
3.2	-0.7411109326373548	20	0.22225313604922053	-2.0642577883312363	0.06340442880652458	1.0	-0.6163735739025287	pressure_dual
3.2	-0.6575072735487587	25	0.20669441480840173	-2.037784804758571	0.06952044384000938	1.0	-0.5408887580456845	pressure_dual
3.2	-0.5628462783456837	30	0.18794556248633199	-1.9947453762623963	0.0704106758574716	1.0	-0.4561715274847806	pressure_dual
3.2	-0.46250028810344196	35	0.166574809849805	-1.9323908714659173	0.06638032185394296	1.0	-0.3674188679060644	pressure_dual
3.2	-0.3622995312113894	40	0.14331327450533624	-1.8506478388751528	0.05829040328885328	1.0	-0.2802247197920919	pressure_dual
3.2	-0.2687678328224613	45	0.11935788641678016	-1.7505912333363738	0.04759661700390028	1.0	-0.20059945189889594	pressure_dual
3.2	-0.19251125779209277	50	0.09862541444352146	-1.6280967043296224	0.03694962396404758	1.0	-0.1370147145202479	pressure_dual
3.2	-0.12856082304372513	55	0.07867587556619257	-1.505614041359677	0.0264104045017228	1.0	-0.08584118162242406	pressure_dual
3.2	-0.08150965338107469	60	0.06237303209129509	-1.3840376395706981	0.017702586766531817	1.0	-0.04993010930222422	pressure_dual
3.4000000000000004	-0.9817433477175086	0	0.262223088802247	-2.033569487620494	0.0	1.0	-0.810788073948909	pressure_dual
3.4000000000000004	-0.9710913587335925	5	0.2606125322228655	-2.035290940065428	0.021170928474553808	1.0	-0.8012407031702249	pressure_dual
3.4000000000000004	-0.9392620717261478	10	0.2557166206948131	-2.0396783511918857	0.0407999713857893	1.0	-0.772761544360236	pressure_dual
3.4000000000000004	-0.8865953569494935	15	0.24732408702234177	-2.044476650645005	0.05739490151953403	1.0	-0.7258101861022725	pressure_dual
3.4000000000000004	-0.8146315272715676	20	0.23532626298060846	-2.044604228400698	0.06969646901176281	1.0	-0.6619856257685692	pressure_dual
3.4000000000000004	-0.7272587867580854	25	0.22006125307708385	-2.0273960405881564	0.07688086971597144	1.0	-0.5849799856212305	pressure_dual
3.4000000000000004	-0.6272800278891324	30	0.20142618464672848	-1.9940485393058744	0.0784723351482314	1.0	-0.4975751795936304	pressure_dual
3.4000000000000004	-0.5196744858212806	35	0.17977335518130655	-1.9408149011538383	0.0745861424783455	1.0	-0.40453424618124717	pressure_dual
3.4000000000000004	-0.41061748072607535	40	0.15578686912486245	-1.8664165934146235	0.06604274437323981	1.0	-0.31165377999076976	pressure_dual
3.4000000000000004	-0.3065352397553257	45	0.13034909932577582	-1.772882816104196	0.05425938376694181	1.0	-0.2248796347750808	pressure_dual
3.4000000000000004	-0.21952445092214168	50	0.10748238900448914	-1.6533780703381518	0.042111063026115905	1.0	-0.15386623882165654	pressure_dual
3.4000000000000004	-0.14768929195795316	55	0.08619153939313981	-1.528153792913446	0.03031730276673665	1.0	-0.09732500271771319	pressure_dual
3.4000000000000004	-0.09292726861704013	60	0.06765637987822525	-1.404068591645736	0.02018115288769729	1.0	-0.05631057090276846	pressure_dual
3.6000000000000005	-1.0539954662940194	0	0.2721374046308172	-1.984863397281174	0.0	1.0	-0.8504484806086959	pressure_dual
3.6000000000000005	-1.0433761496949157	5	0.2706615789965011	-1.9875608218202199	0.0227441026356134	1.0	-0.8411428073950407	pressure_dual
3.6000000000000005	-1.0115630365209565	10	0.26615581340359723	-1.9949118926910412	0.04393487959452615	1.0	-0.8133121308123084	pressure_dual
3.6000000000000005	-0.9587767204570891	15	0.2583986367961239	-2.004660849416668	0.062070837746771274	1.0	-0.767290334724882	pressure_dual
3.6000000000000005	-0.8855609620553745	20	0.24703856711283767	-2.013052351425493	0.07575451259201912	1.0	-0.7037932760907116	pressure_dual
3.6000000000000005	-0.7946669563011383	25	0.2320764751929229	-2.0102359397221727	0.08401015170110282	1.0	-0.6254926930756949	pressure_dual
3.6000000000000005	-0.6902694225971414	30	0.2137405319343606	-1.9868964973543009	0.08633553528476404	1.0	-0.536263842989529	pressure_dual
3.6000000000000005	-0.5764603070977304	35	0.192087622651073	-1.943357378599661	0.08271738201740308	1.0	-0.43998075350388394	pressure_dual
3.6000000000000005	-0.4596108267511227	40	0.16773927547556	-1.877062599135281	0.07392306374389408	1.0	-0.34249208099421224	pressure_dual
3.6000000000000005	-0.34647867675554733	45	0.14150259596632325	-1.7892853661609438	0.061329029874731475	1.0	-0.24995531577378122	pressure_dual
3.6000000000000005	-0.24774735690383035	50	0.11629088361422271	-1.6763368124218636	0.04752429200453421	1.0	-0.1710659821812616	pressure_dual
3.6000000000000005	-0.16788006605081235	55	0.09373304740984603	-1.5491944411062444	0.034460893965429056	1.0	-0.10921266056696127	pressure_dual
3.6000000000000005	-0.1049539122680662	60	0.07294132940615258	-1.4234709054546824	0.022792814322898747	1.0	-0.06292342415274901	pressure_dual
3.8000000000000003	-1.1204542988235362	0	0.28025812243281845	-1.9333475162035196	0.0	1.0	-0.8841129522057236	pressure_dual
3.8000000000000003	-1.1099626002224157	5	0.27892362997630626	-1.9368640391106342	0.024197287471796277	1.0	-0.8751143864006586	pressure_dual
3.8000000000000003	-1.078460670175728	10	0.27483191067741625	-1.9467264273607063	0.046843838086497586	1.0	-0.848140250127733	pressure_dual
3.8000000000000003	-1.0258247661161282	15	0.26769660103485504	-1.9608923029048664	0.06640417174105548	1.0	-0.8032253222578433	pressure_dual
3.8000000000000003	-0.9525604801685255	20	0.2571884634293252	-1.9755777660194704	0.0814905242574989	1.0	-0.741012417370064	pressure_dual
3.8000000000000003	-0.8594220444616938	25	0.2427997493866239	-1.9857259955482889	0.09084394316295857	1.0	-0.6624707378868251	pressure_dual
3.8000000000000003	-0.7515607839830362	30	0.22495483072256148	-1.9739309141207433	0.09400632153946903	1.0	-0.5722422674862423	pressure_dual
3.8000000000000003	-0.6326172455963184	35	0.20355959499512327	-1.94038539477384	0.09077907673508066	1.0	-0.4737002599586335	pressure_dual
3.8000000000000003	-0.5087194603476822	40	0.1790597120041476	-1.8830531611114227	0.08182421069842395	1.0	-0.3723767190544576	pressure_dual
3.8000000000000003	-0.3870094406923634	45	0.15220653449773017	-1.8020450009287592	0.06848162744483391	1.0	-0.274664471071353	pressure_dual
3.8000000000000003	-0.2769046547316995	50	0.12495499432250319	-1.6970426209170497	0.05311847456178662	1.0	-0.1884156892566199	pressure_dual
3.8000000000000003	-0.18891059789093753	55	0.10119665096058345	-1.56881009396892	0.03877834080619105	1.0	-0.12134806917467487	pressure_dual
3.8000000000000003	-0.11745471908711226	60	0.07814987435994325	-1.4422768396194612	0.025492163281882523	1.0	-0.0696819538073148	pressure_dual
4.0	-1.1810801724339537	0	0.2867397367534984	-1.8808135492589328	0.0	1.0	-0.912162360310442	pressure_dual
4.0	-1.1707792548974805	5	0.2855457637039335	-1.885024684378419	0.02552075638246451	1.0	-0.9035066672130535	pressure_dual
4.0	-1.1397902187240434	10	0.28186925118640116	-1.897012184644027	0.04950281748748677	1.0	-0.8775097745210325	pressure_dual
4.0	-1.0879219425138036	15	0.27543231460962303	-1.914813978274796	0.07042910837761766	1.0	-0.8341383232095545	pressure_dual
4.0	-1.0149904665541585	20	0.26576832125644667	-1.9350751325494238	0.0868225548922319	1.0	-0.7734569899372239	pressure_dual
4.0	-0.9216915078143937	25	0.25239363391150726	-1.952601406191309	0.09743218819850183	1.0	-0.6963351785796571	pressure_dual
4.0	-0.8104998254187293	30	0.2350037411768151	-1.9562930222195427	0.10136444008491197	1.0	-0.6052038965163146	pressure_dual
4.0	-0.6874569566241656	35	0.21408071266871204	-1.9328102225182167	0.09863262292252231	1.0	-0.505301087597681	pressure_dual
4.0	-0.5574303238229327	40	0.18966250832185813	-1.8848920489989958	0.08964040324288636	1.0	-0.401002422547755	pressure_dual
4.0	-0.42804808801969285	45	0.1625016637535215	-1.8112790084111974	0.07574625528845448	1.0	-0.2989809937811516	pressure_dual
4.0	-0.3067253046935133	50	0.13339292420388632	-1.7155610862654935	0.058817393842811816	1.0	-0.20573121705360248	pressure_dual
4.0	-0.21055678514860982	55	0.10849288837753929	-1.587068832840787	0.043200220242169414	1.0	-0.13358176618846668	pressure_dual
4.0	-0.13173820308391782	60	0.0841350753901556	-1.4588203224613987	0.028593121464481723	1.0	-0.07735308700607445	pressure_dual
4.2	-1.2363649384239837	0	0.2918305794894307	-1.827933578414454	0.0	1.0	-0.93535083146437	pressure_dual
4.2	-1.226302750119418	5	0.29077385687269525	-1.8327017886599228	0.026729178478410373	1.0	-0.9270598963684126	pressure_dual
4.2	-1.1959777111865297	10	0.28750519966700006	-1.8464491494051651	0.05193916251800428	1.0	-0.902113085597285	pressure_dual
4.2	-1.1450348126042806	15	0.28173196213904206	-1.8674169976857184	0.07411996296934945	1.0	-0.8603386952331334	pressure_dual
4.2	-1.073106772881411	20	0.2729821372223712	-1.8924185972056788	0.09180094878223215	1.0	-0.8016370824795027	pressure_dual
4.2	-0.9801020849178095	25	0.2606190890458133	-1.9166654931710565	0.10359634100319445	1.0	-0.726227457987888	pressure_dual
4.2	-0.8672713757533221	30	0.24404924254831056	-1.9334935930528403	0.1084725669090818	1.0	-0.635497582419751	pressure_dual
4.2	-0.7408714052736779	35	0.2237215776029779	-1.921108639675304	0.10630314238203548	1.0	-0.5348416827086628	pressure_dual
4.2	-0.6056639183364366	40	0.1996081174146748	-1.8828084908326348	0.09740285843997462	1.0	-0.42839383427959554	pressure_dual
4.2	-0.4691347708128176	45	0.1722808343573738	-1.817248175739928	0.08299815816749136	1.0	-0.3226155153672172	pressure_dual
4.2	-0.33968184633504767	50	0.1426725857688831	-1.7269525226804334	0.06514039695830673	1.0	-0.2246718279197289	pressure_dual
4.2	-0.23300011107123245	55	0.1157437610248722	-1.6038378684788346	0.0478081855721589	1.0	-0.14602773107349074	pressure_dual
4.2	-0.14707540417371484	60	0.09037060871388974	-1.4738562875141472	0.03192389425064697	1.0	-0.08548597357950248	pressure_dual
4.4	-1.2867796940036356	0	0.29574554047373924	-1.775671872040594	0.0	1.0	-0.9543304476035617	pressure_dual
4.4	-1.2769860821046113	5	0.29482010413729653	-1.7808986398271047	0.027836285632006116	1.0	-0.9464105947736108	pressure_dual
4.4	-1.2474265950755838	10	0.2919441146901506	-1.796089272336642	0.054178346775191795	1.0	-0.9225446637478402	pressure_dual
4.4	-1.197505130881594	15	0.28679267517547913	-1.8197438065491305	0.07751118567389029	1.0	-0.882371596081674	pressure_dual
4.4	-1.1268123539450121	20	0.27892044023328566	-1.8487750406052346	0.09638734028903556	1.0	-0.8257443827547751	pressure_dual
4.4	-1.0348545611707605	25	0.2676455179584474	-1.8787117180962087	0.10939281801129158	1.0	-0.75254337496056	pressure_dual
4.4	-0.9219775488930066	30	0.2521923994396667	-1.9032289726874123	0.11530220304256407	1.0	-0.6634170867060322	pressure_dual
4.4	-0.7924309085979114	35	0.2324453397797286	-1.9058779862532509	0.11368712013328602	1.0	-0.5621420038109034	pressure_dual
4.4	-0.6529430677280978	40	0.2088191652840658	-1.8772837252043737	0.10498989578177284	1.0	-0.4542917976928031	pressure_dual
4.4	-0.5102061442607531	45	0.18158613745888513	-1.8201756058794585	0.09027029454166895	1.0	-0.34556699997748563	pressure_dual
4.4	-0.3729068691904165	50	0.1515695438501046	-1.736031041770806	0.07149176952930822	1.0	-0.24329316793068814	pressure_dual
4.4	-0.2559002522916029	55	0.12280463301274841	-1.6192553499206923	0.052487058277011486	1.0	-0.1584688703508106	pressure_dual
4.4	-0.1628170540171841	60	0.0964560577647503	-1.4880897478570825	0.03532396390362634	1.0	-0.09369336985654753	pressure_dual
4.6000000000000005	-1.3325424730440025	0	0.2986153332339175	-1.724563461346274	0.0	1.0	-0.9695125799667044	pressure_dual
4.6000000000000005	-1.3230339404747142	5	0.2978131363763513	-1.7301422473771604	0.028838273716483	1.0	-0.9619606926352474	pressure_dual
4.6000000000000005	-1.2942987907265977	10	0.2953076341140111	-1.7464558503047463	0.05621036132708018	1.0	-0.9391747097971406	pressure_dual
4.6000000000000005	-1.245745909026068	15	0.2907990464665765	-1.7721343980376154	0.08064085010126251	1.0	-0.9007942696107261	pressure_dual
4.6000000000000005	-1.1765434270330462	20	0.28378340041357314	-1.804572856335115	0.10065135186885596	1.0	-0.8463432810927142	pressure_dual
4.6000000000000005	-1.0858195322139492	25	0.27353715550209956	-1.839603354386425	0.11477059517422178	1.0	-0.7754016006344335	pressure_dual
4.6000000000000005	-0.9737174096142294	30	0.25929016635342417	-1.8709185569755713	0.12178439202449799	1.0	-0.6884186443926916	pressure_dual
4.6000000000000005	-0.8421296743976351	35	0.240334049617975	-1.8876834831141154	0.12082750383188673	1.0	-0.5873291417232961	pressure_dual
4.6000000000000005	-0.6992328248797964	40	0.21735860541782348	-1.868693054228219	0.11244243170402946	1.0	-0.47875821772106564	pressure_dual
4.6000000000000005	-0.5508534982882274	45	0.19033329518998993	-1.8203827503969094	0.09744522148281598	1.0	-0.36760032503832596	pressure_dual
4.6000000000000005	-0.40639119782626004	50	0.160129732288703	-1.742798413301903	0.07789438591244231	1.0	-0.26160891707273215	pressure_dual
4.6000000000000005	-0.2792881188503569	55	0.12971956816613178	-1.633315343971669	0.05726704276309423	1.0	-0.17092734932093895	pressure_dual
4.6000000000000005	-0.17914552422801663	60	0.10251996552204437	-1.5014192507236557	0.0388705120878005	1.0	-0.10207911598585385	pressure_dual
4.800000000000001	-1.3741781049817716	0	0.3006212745242417	-1.6749102628902435	0.0	1.0	-0.981491094567299	pressure_dual
4.800000000000001	-1.3649620996199632	5	0.29993396383539866	-1.6807707170233952	0.029750700614686106	1.0	-0.9742969393289551	pressure_dual
4.800000000000001	-1.3370811474449125	10	0.29777521325820605	-1.6979923854589924	0.058065249015846684	1.0	-0.9525670469610195	pressure_dual
4.800000000000001	-1.2898628629148283	15	0.2938491722306932	-1.7253924653124784	0.08349159415932766	1.0	-0.9158805877242076	pressure_dual
4.800000000000001	-1.2223034733236908	20	0.287650005047837	-1.7606629843942079	0.10455840860975754	1.0	-0.8636303882964718	pressure_dual
4.800000000000001	-1.1332367035721114	25	0.27843736298809385	-1.7999845648922927	0.11977458542271512	1.0	-0.7951664846450837	pressure_dual
4.800000000000001	-1.0222901736163235	30	0.2653739665964461	-1.837304415451701	0.1278475701005701	1.0	-0.7105251434737524	pressure_dual
4.800000000000001	-0.8900775826876959	35	0.2474771569506654	-1.8649085888506016	0.12769393213462632	1.0	-0.6106271563074815	pressure_dual
4.800000000000001	-0.7441693563666464	40	0.2251803570769348	-1.8574502191731808	0.11965349329023532	1.0	-0.5016249403214691	pressure_dual
4.800000000000001	-0.5911105934950311	45	0.19859106987035866	-1.8179936385149051	0.10457563515874843	1.0	-0.38878794769768604	pressure_dual
4.800000000000001	-0.4400187999886636	50	0.16835080222291715	-1.7474658716802474	0.0843464384516413	1.0	-0.2795630716970998	pressure_dual
4.800000000000001	-0.30320708713583333	55	0.1365313440015487	-1.6459571555101262	0.06217755159834045	1.0	-0.18343198075874137	pressure_dual
4.800000000000001	-0.1957737211376898	60	0.10841512783387952	-1.5139821765595696	0.04246239404817901	1.0	-0.1104762506795451	pressure_dual
5.000000000000001	-1.4121797723491092	0	0.3019198841416192	-1.62695674758132	0.0	1.0	-0.990785211995123	pressure_dual
5.000000000000001	-1.4032579285166293	5	0.3013390647966764	-1.6330288609835129	0.0305884831721316	1.0	-0.9839354463031734	pressure_dual
5.000000000000001	-1.3761409634924935	10	0.29948139162459336	-1.651004830297952	0.05975888115402976	1.0	-0.9631541558151493	pressure_dual
5.000000000000001	-1.3302953947770155	15	0.2961002209677237	-1.679761502901017	0.08610449631831449	1.0	-0.9281216955420802	pressure_dual
5.000000000000001	-1.2644853575053598	20	0.2906744666543891	-1.7172867755690664	0.10816033151876805	1.0	-0.8780639917434785	pressure_dual
5.000000000000001	-1.1773899224572855	25	0.28248072487849213	-1.7601071314366177	0.1244534227103822	1.0	-0.8122081762782011	pressure_dual
5.000000000000001	-1.0678920076676166	30	0.2705669326471304	-1.8027821081998636	0.13354061067108805	1.0	-0.730029788281316	pressure_dual
5.000000000000001	-0.936274667952215	35	0.2539254777001638	-1.8375005820672285	0.13431063000969523	1.0	-0.6321599934589401	pressure_dual
5.000000000000001	-0.7877199234705076	40	0.23233633964273137	-1.8439049215920182	0.12664331800313852	1.0	-0.522954385830145	pressure_dual
5.000000000000001	-0.6306101071510013	45	0.2062887579714492	-1.8133700199452778	0.11154800879845428	1.0	-0.4089333686871498	pressure_dual
5.000000000000001	-0.47349775174649184	50	0.17616392027526392	-1.7501718507774826	0.09074832576773129	1.0	-0.2969905553345577	pressure_dual
5.000000000000001	-0.32736699830253263	55	0.1431322759041493	-1.6573075985650036	0.0671156919342912	1.0	-0.1958087853286207	pressure_dual
5.000000000000001	-0.21291035825721943	60	0.11427614397970748	-1.5256482776742062	0.04618534245784023	1.0	-0.11900336957799465	pressure_dual
5.2	-1.4467109796462023	0	0.30258419574509154	-1.5809229998977057	0.0	1.0	-0.9976431709847736	pressure_dual
5.2	-1.4380778660554059	5	0.3021008003217417	-1.5871416042630715	0.031345977925582316	1.0	-0.9911208715928884	pressure_dual
5.2	-1.4119184998142917	10	0.30056100867179714	-1.6055504736716981	0.061318494309902105	1.0	-0.9713887703879512	pressure_dual
5.2	-1.3674594630867651	15	0.29768715296789816	-1.6353082240141419	0.08851926919745037	1.0	-0.9379570910487551	pressure_dual
5.2	-1.3033564553615873	20	0.29296797971905153	-1.6747566014276831	0.11147984667411648	1.0	-0.8899761362728212	pressure_dual
5.2	-1.2182704752275284	25	0.28572210764526207	-1.7206021120634192	0.12876666127317438	1.0	-0.826657864175267	pressure_dual
5.2	-1.1107145890063823	30	0.2749775285261343	-1.7677952217833548	0.13891093235519203	1.0	-0.7471968569096147	pressure_dual
5.2	-0.9801622690759616	35	0.2595973223554125	-1.8089096366025903	0.14061995272122674	1.0	-0.651612118797038	pressure_dual
5.2	-0.8298816081924909	40	0.23887871521596024	-1.8283153828180234	0.13343433971835034	1.0	-0.5428236717775775	pressure_dual
5.2	-0.669335057070783	45	0.21347056925953867	-1.806694152982275	0.1183848851365379	1.0	-0.42807715707145766	pressure_dual
5.2	-0.5068692599788326	50	0.18362498653258175	-1.751048140490861	0.09715342813752177	1.0	-0.313942818486285	pressure_dual
5.2	-0.35316714122794424	55	0.15013553900099094	-1.6647813493740256	0.07241316220612035	1.0	-0.20890252568316625	pressure_dual
5.2	-0.23025329386883195	60	0.11995686074131202	-1.536582657953851	0.04993176388556365	1.0	-0.12748953202958588	pressure_dual
5.4	-1.478221457232731	0	0.302737017577446	-1.5367891666454463	0.0	1.0	-1.0024921474517152	pressure_dual
5.4	-1.46986949324193	5	0.3023429138158422	-1.5431143906491758	0.032037646050991714	1.0	-0.9962791371425487	pressure_dual
5.4	-1.444547171699619	10	0.3010753921160331	-1.5618923005351133	0.0627328141663723	1.0	-0.9774718082776155	pressure_dual
5.4	-1.401453386643461	15	0.29866875914843516	-1.5924327935248161	0.09071537623816073	1.0	-0.9455646824322307	pressure_dual
5.4	-1.3392726134514235	20	0.29464973394083094	-1.6332551304555247	0.1145642492941673	1.0	-0.899732918065067	pressure_dual
5.4	-1.256194632126082	25	0.28828137795168174	-1.681651159081952	0.13276835333632322	1.0	-0.8388591950735248	pressure_dual
5.4	-1.1506865612885193	30	0.27863915315613264	-1.7327798729409545	0.14390000324588031	1.0	-0.7620944738430108	pressure_dual
5.4	-1.0216052444836285	35	0.26451164461459853	-1.7795461612559227	0.14655480373206572	1.0	-0.6689973783382233	pressure_dual
5.4	-0.87040676624543	40	0.24478468503317025	-1.8110683885196495	0.1399379456135212	1.0	-0.5611433379222646	pressure_dual
5.4	-0.7072937065822095	45	0.22018155287646005	-1.7980518807268884	0.12511054175500058	1.0	-0.4462735613642847	pressure_dual
5.4	-0.5398584211644626	50	0.1906720885380348	-1.7502517205370545	0.10346160235687032	1.0	-0.3302726747611822	pressure_dual
5.4	-0.37968844375978245	55	0.15713788233381787	-1.669563011971007	0.07783472136555895	1.0	-0.22215191654954417	pressure_dual
5.4	-0.24801600948211266	60	0.12558602997769705	-1.5466615918282183	0.053792033414664556	1.0	-0.13605534205948824	pressure_dual
5.6000000000000005	-1.5070211234153938	0	0.3024643686329602	-1.4946255066658793	0.0	1.0	-1.005628783124852	pressure_dual
5.6000000000000005	-1.4989402371677258	5	0.30215171667793245	-1.501018176018511	0.03267016114026913	1.0	-0.9997066476985084	pressure_dual
5.6000000000000005	-1.4744286030804505	10	0.3011333331393615	-1.5200469400338026	0.06402814603478149	1.0	-0.9817715455868307	pressure_dual
5.6000000000000005	-1.4326692499221854	15	0.2991564725207964	-1.5511514738927281	0.09273217201431648	1.0	-0.9513119094023132	pressure_dual
5.6000000000000005	-1.3722942080920906	20	0.29576584924309546	-1.5930738672942517	0.11738331673811415	1.0	-0.9074732962670805	pressure_dual
5.6000000000000005	-1.2914648960133805	25	0.29026394918410303	-1.6433978555766204	0.13651191189462147	1.0	-0.8491211078464834	pressure_dual
5.6000000000000005	-1.1880672740829425	30	0.2816572231225747	-1.697897407395751	0.14856613143712785	1.0	-0.7750037034227504	pressure_dual
5.6000000000000005	-1.0607596833192485	35	0.2687568931958087	-1.7497160373685248	0.1521625299165153	1.0	-0.6845152292942625	pressure_dual
5.6000000000000005	-0.9099193060151867	40	0.2502497155549962	-1.789397125110571	0.14627996850183062	1.0	-0.5784308355221439	pressure_dual
5.6000000000000005	-0.7441820840307822	45	0.2263679329191532	-1.7878757624131314	0.13162269637078128	1.0	-0.46337409380137096	pressure_dual
5.6000000000000005	-0.5724614444785796	50	0.19734013067538322	-1.7479122703851786	0.10969704432652035	1.0	-0.34600534868882216	pressure_dual
5.6000000000000005	-0.4062525473156338	55	0.163875387202493	-1.673059819707404	0.08326613848751334	1.0	-0.23515834685471645	pressure_dual
5.6000000000000005	-0.2659028168239793	60	0.13102914128190504	-1.5560413577920418	0.057655912966071116	1.0	-0.14453772452394073	pressure_dual
5.800000000000001	-1.533387348382595	0	0.3018376962976993	-1.45438380098267	0.0	1.0	-1.007310923629846	pressure_dual
5.800000000000001	-1.5255660819398487	5	0.301599177291482	-1.4608111399885804	0.033249516129229745	1.0	-1.001661404663274	pressure_dual
5.800000000000001	-1.5018334718294013	10	0.30080792786432176	-1.4799794336952186	0.06521619800276761	1.0	-0.9845461802097043	pressure_dual
5.800000000000001	-1.461366947455577	15	0.29922499215357623	-1.5114489696413045	0.09458640504740762	1.0	-0.955454891905809	pressure_dual
5.800000000000001	-1.40276612147152	20	0.2964158906997385	-1.554209651237982	0.11998492573214525	1.0	-0.9135167362562632	pressure_dual
5.800000000000001	-1.3240900340571118	25	0.29170256492515245	-1.6061287608671735	0.13995333487704048	1.0	-0.8575359663743235	pressure_dual
5.800000000000001	-1.2230023658345974	30	0.2841022739181035	-1.6634359597498198	0.15292738030557732	1.0	-0.7861085551198641	pressure_dual
5.800000000000001	-1.0977991083324334	35	0.2724159498814228	-1.7195760293484843	0.1574931695548209	1.0	-0.6983641964722844	pressure_dual
5.800000000000001	-0.9480028560802175	40	0.2551988541458653	-1.7654920352714236	0.15241834818303723	1.0	-0.5944562188286947	pressure_dual
5.800000000000001	-0.7800517025868133	45	0.2320826756376786	-1.776260413452769	0.13795589213707338	1.0	-0.4794599360775859	pressure_dual
5.800000000000001	-0.6046926025735105	50	0.20366513125051894	-1.7440942273985167	0.11588516515128286	1.0	-0.3611756001962319	pressure_dual
5.800000000000001	-0.4328689693570426	55	0.17037723546270628	-1.6753287946791602	0.08873173614201042	1.0	-0.24793812327050332	pressure_dual
5.800000000000001	-0.2840243487447652	60	0.13635843489964194	-1.564644353763251	0.061571397315848	1.0	-0.1530003425175232	pressure_dual
6.000000000000001	-1.557568815834543	0	0.30091771738348116	-1.4160133940604533	0.0	1.0	-1.0077591297858708	pressure_dual
6.000000000000001	-1.5499947560227272	5	0.3007464803790951	-1.4224461370085413	0.03378109187212079	1.0	-1.0023645323544101	pressure_dual
6.000000000000001	-1.5270064885417467	10	0.30016195248215816	-1.441665642836437	0.06630755853513567	1.0	-0.9860176233484995	pressure_dual
6.000000000000001	-1.4877844407681615	15	0.2989396604574926	-1.4733546484739242	0.0962934168947628	1.0	-0.9582144661322949	pressure_dual
6.000000000000001	-1.4309112012239562	20	0.2966665298394886	-1.5166976032871666	0.12238804895912447	1.0	-0.9180810254962476	pressure_dual
6.000000000000001	-1.3543715873887587	25	0.2926887671167375	-1.5699106039514303	0.14314781842990437	1.0	-0.8643784183894394	pressure_dual
6.000000000000001	-1.2557364554124075	30	0.28605936983198915	-1.6294697177063409	0.1570393912050623	1.0	-0.7956465952805463	pressure_dual
6.000000000000001	-1.1326276120727596	35	0.27550040935639186	-1.6895336618656303	0.16248011247423932	1.0	-0.7105547304469937	pressure_dual
6.000000000000001	-0.9842253178267882	40	0.25955931473537375	-1.7410649029775898	0.15823127264629255	1.0	-0.6089876598919042	pressure_dual
6.000000000000001	-0.8149421769342393	45	0.23736937904883454	-1.7633262669133636	0.14414146316786847	1.0	-0.4945997668655967	pressure_dual
6.000000000000001	-0.636301017378223	50	0.20959269065699476	-1.7390163641317566	0.12192994374240973	1.0	-0.3756571147258104	pressure_dual
6.000000000000001	-0.4592789563157269	55	0.17656711547945558	-1.6765277449144054	0.09413139121739639	1.0	-0.26035263855827323	pressure_dual
6.000000000000001	-0.30232358178187546	60	0.14156053180773912	-1.5725251846539843	0.06552607838171984	1.0	-0.16141424967510878	pressure_dual
6.2	-1.5798701038701262	0	0.29977075878978543	-1.3793983858087566	0.0	1.0	-1.0072170494033048	pressure_dual
6.2	-1.5725312197437673	5	0.29966082014357354	-1.3858172157887836	0.034275627885996356	1.0	-1.0020604852691004	pressure_dual
6.2	-1.5502531166801916	10	0.29926502821041806	-1.4050261659285637	0.06732391984395603	1.0	-0.9864325001293672	pressure_dual
6.2	-1.5122254523126113	15	0.2983732092357886	-1.4368072481806546	0.09788613793976686	1.0	-0.9598404697120344	pressure_dual
6.2	-1.456935702130789	20	0.29657647855632197	-1.4805869541164611	0.12461025478147235	1.0	-0.9213567562049199	pressure_dual
6.2	-1.382496515415623	25	0.29328180003006515	-1.5347593181927626	0.14611502013028801	1.0	-0.869834922575924	pressure_dual
6.2	-1.2862347834619487	30	0.2875459930929872	-1.5962902822161922	0.16084548375837454	1.0	-0.8036595724401852	pressure_dual
6.2	-1.165449795480434	35	0.2780893342170968	-1.659659874145286	0.16718022399885124	1.0	-0.7212865969018802	pressure_dual
6.2	-1.0187255227688754	40	0.2634012380036027	-1.7162417729273978	0.16376838807319682	1.0	-0.6221744454678592	pressure_dual
6.2	-0.848639199874195	45	0.24219585044416647	-1.7493758858990136	0.15009021773395742	1.0	-0.5087027095009566	pressure_dual
6.2	-0.6673261704902953	50	0.21516418461438713	-1.7327545087984464	0.12786403887448722	1.0	-0.3895008491876618	pressure_dual
6.2	-0.48553288523041166	55	0.18248940351291076	-1.6766746452379364	0.09950004720367583	1.0	-0.2724444222723137	pressure_dual
6.2	-0.3208748041435055	60	0.14668224972906843	-1.579637688115386	0.06955699398735199	1.0	-0.16982172204298068	pressure_dual
6.4	-1.6003173282071792	0	0.2984086970763069	-1.3445743588374688	0.0	1.0	-1.0057314442192682	pressure_dual
6.4	-1.593200593323685	5	0.2983542102148119	-1.3509626542082938	0.034725183418030416	1.0	-1.0007965776924415	pressure_dual
6.4	-1.571594767425818	10	0.298129456337365	-1.3701076670672485	0.06824873137573984	1.0	-0.985839217292406	pressure_dual
6.4	-1.5347029975341677	15	0.29753821580931383	-1.4018801306276054	0.09933787445671102	1.0	-0.9603807349524228	pressure_dual
6.4	-1.4811126151446752	20	0.2962124510250035	-1.4458135226100182	0.12669265315760375	1.0	-0.9235668266053385	pressure_dual
6.4	-1.4086386366528236	25	0.2935345905261081	-1.5007450048739566	0.14887322498709812	1.0	-0.8740685294089788	pressure_dual
6.4	-1.3147469776358274	30	0.28863751341006194	-1.5638550391421873	0.1644040126683582	1.0	-0.8103679296976728	pressure_dual
6.4	-1.1964601118620466	35	0.2802531910640614	-1.6300528462114765	0.17165127191175755	1.0	-0.7307396159681575	pressure_dual
6.4	-1.0516406729693792	40	0.2667878773315792	-1.6911269346115039	0.1690802521418708	1.0	-0.6341558163234684	pressure_dual
6.4	-0.88123443649574	45	0.2466149783984643	-1.7344357126897005	0.15584514221616852	1.0	-0.52186690569363	pressure_dual
6.4	-0.6978172803173902	50	0.2204193428084953	-1.7253342057646561	0.1337210035406745	1.0	-0.4027611100661254	pressure_dual
6.4	-0.5116740978778073	55	0.1881810907376787	-1.6757831565532084	0.10486981399177898	1.0	-0.28425026069703063	pressure_dual
6.4	-0.3394613200406071	60	0.15163715297386537	-1.586061431354123	0.07357350937906255	1.0	-0.17810915967374877	pressure_dual
6.6000000000000005	-1.6191764778260511	0	0.29688480773221676	-1.3114074840811578	0.0	1.0	-1.003500806183325	pressure_dual
6.6000000000000005	-1.6122695896785093	5	0.29688061057108217	-1.3177514469523661	0.035139952259464716	1.0	-0.9987725372731121	pressure_dual
6.6000000000000005	-1.5913001669978208	10	0.2968112521033218	-1.3367878315671757	0.06910268451574678	1.0	-0.9844410718083205	pressure_dual
6.6000000000000005	-1.5554886109633677	15	0.2964941174890757	-1.3684660636344708	0.10068041576579703	1.0	-0.9600440043333334	pressure_dual
6.6000000000000005	-1.5034386248341145	20	0.2955839135007992	-1.4124819269259026	0.12859815362468546	1.0	-0.9247452805744556	pressure_dual
6.6000000000000005	-1.4330445498462263	25	0.29351046676428033	-1.4678411825939057	0.15147133185180428	1.0	-0.877278340104705	pressure_dual
6.6000000000000005	-1.3414131148561197	30	0.2893811151186015	-1.5322339194914636	0.16773239490266234	1.0	-0.8159087797421131	pressure_dual
6.6000000000000005	-1.225579680282683	35	0.2819940105499386	-1.6008782089836724	0.17581970644015896	1.0	-0.7389176290195972	pressure_dual
6.6000000000000005	-1.0828477687797051	40	0.269713436769392	-1.6659879443653773	0.17408749742003338	1.0	-0.644904771697419	pressure_dual
6.6000000000000005	-0.9132280181717772	45	0.2507702580883936	-1.7163579961751407	0.16152198393586015	1.0	-0.5344594414111261	pressure_dual
6.6000000000000005	-0.7275371718233112	50	0.22530710650120062	-1.7170364733618269	0.13940470416905104	1.0	-0.4153223626150363	pressure_dual
6.6000000000000005	-0.5374606372495376	55	0.19357415224447544	-1.6740300084206576	0.11014239072054047	1.0	-0.29564598535660075	pressure_dual
6.6000000000000005	-0.3581251743811792	60	0.15645787138934106	-1.5918307193856713	0.07760744796481588	1.0	-0.1863028967865883	pressure_dual
6.800000000000001	-1.6366035667806107	0	0.2952297797886544	-1.2798139193166422	0.0	1.0	-1.0006430303090263	pressure_dual
6.800000000000001	-1.6298946204904825	5	0.29527118650757866	-1.286102614821382	0.03552333137939634	1.0	-0.9961072663305969	pressure_dual
6.800000000000001	-1.6095266348356154	10	0.29534298225017164	-1.3049946041521294	0.06989258575664889	1.0	-0.9823597764503602	pressure_dual
6.800000000000001	-1.5747410771152455	15	0.2952761564341734	-1.336520963829964	0.10192399893483614	1.0	-0.958955613856998	pressure_dual
6.800000000000001	-1.5241628781295946	20	0.2947468843603186	-1.3805003657329966	0.13036705563154805	1.0	-0.9250816600109336	pressure_dual
6.800000000000001	-1.4556871618037663	25	0.2932139937794628	-1.4361460805522435	0.1538591909722835	1.0	-0.8794842157011349	pressure_dual
6.800000000000001	-1.3664552773837801	30	0.28983763252630135	-1.5014245888314894	0.1708874481397487	1.0	-0.8204607126676081	pressure_dual
6.800000000000001	-1.2530120307993395	35	0.2833768299212951	-1.5721871391952287	0.1797469656670288	1.0	-0.7459916655461042	pressure_dual
6.800000000000001	-1.112498396873872	40	0.2722385352900508	-1.6409637949051126	0.17884545146681136	1.0	-0.6545571516647685	pressure_dual
6.800000000000001	-0.9441370509004159	45	0.2545524526945452	-1.6966093022413298	0.1669781784364424	1.0	-0.5462106259784464	pressure_dual
6.800000000000001	-0.7565680498948955	50	0.22987448476988687	-1.7078526114884227	0.14495732615064622	1.0	-0.42725787779050073	pressure_dual
6.800000000000001	-0.5629513983603568	55	0.19871003985096303	-1.6714376734056944	0.11535524839163921	1.0	-0.30667829731620727	pressure_dual
6.800000000000001	-0.37757803125600486	60	0.16145567189735716	-1.5956451562754825	0.08183490038251637	1.0	-0.19477915409308047	pressure_dual
7.000000000000001	-1.6527372262240605	0	0.29346947338569174	-1.2497099940157	0.0	1.0	-0.9972588730927193	pressure_dual
7.000000000000001	-1.646215135940156	5	0.29355237388496846	-1.2559378256674774	0.03587834987382875	1.0	-0.9929024480832184	pressure_dual
7.000000000000001	-1.6264161151267622	10	0.29375291846441454	-1.2746693758166772	0.07062457760619714	1.0	-0.979699557626844	pressure_dual
7.000000000000001	-1.5926022695355855	15	0.2939140897493927	-1.305983424490066	0.10307777244508831	1.0	-0.9572242666699048	pressure_dual
7.000000000000001	-1.5434260626816798	20	0.2937333501931415	-1.349814632129409	0.13201134267634212	1.0	-0.9246892471379471	pressure_dual
7.000000000000001	-1.4767965448646374	25	0.29269931827248963	-1.4055863684605518	0.15608550670210183	1.0	-0.880860501236768	pressure_dual
7.000000000000001	-1.3898123969289848	30	0.29000552822653236	-1.471575197404123	0.17380142233493454	1.0	-0.8240217544771962	pressure_dual
7.000000000000001	-1.2788570772714238	35	0.28443983042327103	-1.5441088141134598	0.18344728156339163	1.0	-0.7520596969609012	pressure_dual
7.000000000000001	-1.1406707102069675	40	0.27440009098970175	-1.616062348193858	0.18336657042434146	1.0	-0.6632016313094333	pressure_dual
7.000000000000001	-0.9738118467900085	45	0.2579499584022633	-1.6765505321894292	0.17221702263859068	1.0	-0.5570483167325395	pressure_dual
7.000000000000001	-0.7849754248553507	50	0.23415947120944341	-1.697811070737874	0.15041825416702617	1.0	-0.4386277651196465	pressure_dual
7.000000000000001	-0.5882164628584197	55	0.20362994331830736	-1.6679814462404061	0.12054771780714527	1.0	-0.31739832621117786	pressure_dual
7.000000000000001	-0.3978081939195561	60	0.16661577355826798	-1.5970885839549447	0.08620742038565998	1.0	-0.20352818228332328	pressure_dual
7.2	-1.6677030614767314	0	0.29162665285764533	-1.221033676701704	0.0	1.0	-0.9934339684281811	pressure_dual
7.2	-1.6613567644095861	5	0.29174711867278047	-1.227192213701597	0.03620773706862452	1.0	-0.989244794186319	pressure_dual
7.2	-1.6420932030579836	10	0.29206413067514264	-1.2457287897368967	0.07130405241324789	1.0	-0.9765504663813325	pressure_dual
7.2	-1.6091984353870925	15	0.29243287703290965	-1.276779728179364	0.10414987839328857	1.0	-0.9549441996438731	pressure_dual
7.2	-1.5613562797721612	20	0.2925713398661422	-1.3203827914816315	0.13354192871417064	1.0	-0.9236665124594831	pressure_dual
7.2	-1.4964982748345315	25	0.29199720663641704	-1.3761417752802374	0.15816349112194308	1.0	-0.8815090994218757	pressure_dual
7.2	-1.411700889693989	30	0.28993962778433074	-1.442664629696746	0.17653237832583624	1.0	-0.8267532961543896	pressure_dual
7.2	-1.303216466560707	35	0.28521744571814467	-1.516646213774307	0.1869351503358871	1.0	-0.7572186098418994	pressure_dual
7.2	-1.1675152417796832	40	0.2762495866019975	-1.5913041500964973	0.18770724527464983	1.0	-0.6709625514647016	pressure_dual
7.2	-1.0022815117922168	45	0.2609897094102749	-1.656282075227625	0.17724356000372657	1.0	-0.5670218827872348	pressure_dual
7.2	-0.8125699969240793	50	0.23812333519278933	-1.6870825921361274	0.15569516339570413	1.0	-0.44934599847865986	pressure_dual
7.2	-0.6130325573208688	55	0.20827346293419857	-1.663829996688915	0.1256218851227366	1.0	-0.3276955979533361	pressure_dual
7.2	-0.41797511509284085	60	0.17159096566215726	-1.5979121385450767	0.0905669101615843	1.0	-0.21211197920918404	pressure_dual
7.4	-1.6816085443250532	0	0.28971875676577685	-1.1936847626382894	0.0	1.0	-0.9892424434144788	pressure_dual
7.4	-1.6754276466431215	5	0.289873259597634	-1.1997678288167624	0.03651384248362315	1.0	-0.9852093359983101	pressure_dual
7.4	-1.6566691080155338	10	0.29029617354740966	-1.2180937274333794	0.07193582386484317	1.0	-0.9729898758400998	pressure_dual
7.4	-1.624643034532717	15	0.2908539369264469	-1.2488417781608203	0.10514763538485472	1.0	-0.952196815493888	pressure_dual
7.4	-1.5780685376736912	20	0.29128464594117065	-1.292149440181153	0.13496861392026535	1.0	-0.9220996493773819	pressure_dual
7.4	-1.5149074473216348	25	0.2911346508334652	-1.347789768091917	0.16010525677058624	1.0	-0.8815199291331751	pressure_dual
7.4	-1.4322307057280281	30	0.2896697490468363	-1.4146973117347714	0.17909399326470535	1.0	-0.8287465426174112	pressure_dual
7.4	-1.3262684477509181	35	0.2857580253944838	-1.4897489214629505	0.19026915874336675	1.0	-0.7616044335812586	pressure_dual
7.4	-1.192926041472793	40	0.27777628668482024	-1.5668858461841997	0.1917836838340811	1.0	-0.677809181989266	pressure_dual
7.4	-1.0296582762222244	45	0.2637171871185313	-1.635834620934856	0.182107597197942	1.0	-0.576225317620992	pressure_dual
7.4	-0.8394020681047432	50	0.24179825574868485	-1.675833479438297	0.16082682690008013	1.0	-0.45946131687926883	pressure_dual
7.4	-0.6374587271311916	55	0.2126769317121271	-1.6590320107221932	0.13061697242787718	1.0	-0.3376152058634122	pressure_dual
7.4	-0.43815322921348565	60	0.17642401185851275	-1.598089395960589	0.09495314932773197	1.0	-0.22057377669497868	pressure_dual
7.6000000000000005	-1.6945511839956837	0	0.2877611943712509	-1.1675861021002416	0.0	1.0	-0.9847473623926112	pressure_dual
7.6000000000000005	-1.6885260125135015	5	0.28794659281552637	-1.173590009374902	0.03679880064449142	1.0	-0.9808599728864168	pressure_dual
7.6000000000000005	-1.6702433688151295	10	0.2884656968368331	-1.1916906459791183	0.0725242010485084	1.0	-0.9690842795100914	pressure_dual
7.6000000000000005	-1.6390385258513738	15	0.28919583252259756	-1.2221095197673324	0.10607765343227596	1.0	-0.9490523884034677	pressure_dual
7.6000000000000005	-1.5936674827742243	20	0.28989412200474707	-1.2650680915882728	0.13630031715645097	1.0	-0.9200636394232686	pressure_dual
7.6000000000000005	-1.5321322981898267	25	0.290136753632521	-1.3205445960280389	0.16192219774673183	1.0	-0.8809712748170383	pressure_dual
7.6000000000000005	-1.4515022329687803	30	0.2892211940630625	-1.3876282438226248	0.18149875825583933	1.0	-0.8300845702284462	pressure_dual
7.6000000000000005	-1.3479279141662863	35	0.28605233983827305	-1.4635722537140228	0.1933689396914246	1.0	-0.765192987809691	pressure_dual
7.6000000000000005	-1.2170629365740182	40	0.27902951391655945	-1.5427951773059192	0.1956560826739827	1.0	-0.683863832775734	pressure_dual
7.6000000000000005	-1.0557946658522266	45	0.2661116581521417	-1.615540217938062	0.186720806762566	1.0	-0.5845984975522867	pressure_dual
7.6000000000000005	-0.8654851548675118	50	0.2452024293752198	-1.6640687428579926	0.16581574256056408	1.0	-0.4690019537022927	pressure_dual
7.6000000000000005	-0.6614791797001877	55	0.21684932966752923	-1.6536270951233885	0.13552966356720647	1.0	-0.34716077091062	pressure_dual
7.6000000000000005	-0.4580903667824067	60	0.1810270040039393	-1.5978120484186096	0.09926235658650275	1.0	-0.2287897801565227	pressure_dual
7.800000000000001	-1.706618066037502	0	0.2857669930473844	-1.1426653369875033	0.0	1.0	-0.9800027019682109	pressure_dual
7.800000000000001	-1.7007395326642107	5	0.2859804464983807	-1.1485874784989303	0.03706451682408045	1.0	-0.9762514867544024	pressure_dual
7.800000000000001	-1.6829055094623517	10	0.28658701454726637	-1.166453426246179	0.0730730599782019	1.0	-0.9648907828958772	pressure_dual
7.800000000000001	-1.6524766810772342	15	0.28747431774007315	-1.1965216124136335	0.10694585380554691	1.0	-0.9455717962968582	pressure_dual
7.800000000000001	-1.6082485090521743	20	0.288418106287451	-1.239098716609449	0.13754517013024598	1.0	-0.917623734540768	pressure_dual
7.800000000000001	-1.5482659063606892	25	0.28902252071777285	-1.2943258488496663	0.1636241129444156	1.0	-0.8799345408637814	pressure_dual
7.800000000000001	-1.4696080899452502	30	0.28861659568536946	-1.3614318931307299	0.18375820072632026	1.0	-0.8308407656796293	pressure_dual
7.800000000000001	-1.3683712215511157	35	0.2861451110462031	-1.4380633465092152	0.19629488799134864	1.0	-0.7681104522425772	pressure_dual
7.800000000000001	-1.2399892192339212	40	0.2800347388042741	-1.5191326653795223	0.1993345368258005	1.0	-0.6891862482156456	pressure_dual
7.800000000000001	-1.0808372709050853	45	0.2682225343357341	-1.595274096726501	0.1911413365556089	1.0	-0.5922526617815616	pressure_dual
7.800000000000001	-0.8909014129861322	50	0.24837151128683507	-1.6517948415163568	0.17070664683385692	1.0	-0.4780316805342881	pressure_dual
7.800000000000001	-0.6851769130265077	55	0.22082969585468104	-1.6475658752760047	0.14040277299837114	1.0	-0.35638820900040896	pressure_dual
7.800000000000001	-0.4778950403570329	60	0.1854559160801919	-1.597006235460739	0.1035435109548451	1.0	-0.23682143654092883	pressure_dual
8.0	-1.7178890907816395	0	0.2837479724881354	-1.1188688241537648	0.0	1.0	-0.9750541901504138	pressure_dual
8.0	-1.7121487214284796	5	0.2839869312518162	-1.1247079765384629	0.037312741034789015	1.0	-0.9714303488622668	pressure_dual
8.0	-1.694735429658278	10	0.2846721522674469	-1.1423165704517595	0.07358586030987269	1.0	-0.9604586012282663	pressure_dual
8.0	-1.6651121725500904	15	0.2857147763413924	-1.1719754325440204	0.10777442865212382	1.0	-0.9418500999772776	pressure_dual
8.0	-1.6219739853317925	20	0.286886159485994	-1.214176418987253	0.1387345683114125	1.0	-0.9148789430267487	pressure_dual
8.0	-1.5634713353931133	25	0.28782312222810685	-1.2690338290229661	0.16525226974912455	1.0	-0.8785161134000927	pressure_dual
8.0	-1.4866344407720167	30	0.28787644160333103	-1.3360983220961602	0.18588304761901975	1.0	-0.8310801291908751	pressure_dual
8.0	-1.3876777172812809	35	0.2860587988628742	-1.4132303305375271	0.19905832077688165	1.0	-0.7704219992814163	pressure_dual
8.0	-1.2617697857907186	40	0.2808158501390383	-1.4959585877843566	0.20282941133740842	1.0	-0.6938345786394865	pressure_dual
8.0	-1.104827570337295	45	0.27007157848458907	-1.5750799036034382	0.195376445408598	1.0	-0.5992339326061533	pressure_dual
8.0	-0.9158879265388445	50	0.25136463890515237	-1.6371330265813804	0.17548471222693074	1.0	-0.48672568520128445	pressure_dual
8.0	-0.7083578015142026	55	0.2245680385675055	-1.6410053296673608	0.14514285823742945	1.0	-0.3652055694893045	pressure_dual
8.0	-0.4975514398091559	60	0.18971570994709608	-1.5956923645277508	0.10779313489615325	1.0	-0.24466618564943596	pressure_dual
8.2	-1.7284979478763962	0	0.2817222616026255	-1.0960637541465377	0.0	1.0	-0.9699826840668334	pressure_dual
8.2	-1.7228876648413798	5	0.28198443656871364	-1.101818244459669	0.03754992029742575	1.0	-0.9664779922114817	pressure_dual
8.2	-1.705875503615042	10	0.2827431591915116	-1.119197755480181	0.07407609506879786	1.0	-0.955869295432541	pressure_dual
8.2	-1.676874771669964	15	0.2839056699709365	-1.1485343181470442	0.10853385248112067	1.0	-0.9378444844291517	pressure_dual
8.2	-1.6347647717306777	20	0.2852833209695308	-1.1902993967181326	0.13982584114727953	1.0	-0.9117919503746852	pressure_dual
8.2	-1.5776687982520108	25	0.2865253252014921	-1.2447391298244816	0.16674894293157494	1.0	-0.876678505184906	pressure_dual
8.2	-1.5027392704847717	30	0.287033408351076	-1.3115490985991922	0.18792391922541182	1.0	-0.8309054410754404	pressure_dual
8.2	-1.405923908151702	35	0.2858156019141442	-1.3891609516604964	0.2016701545271996	1.0	-0.7721836328296531	pressure_dual
8.2	-1.2825503947263786	40	0.28141097207565957	-1.473147362364551	0.20620093969357545	1.0	-0.6979130119821567	pressure_dual
8.2	-1.1278854800211724	45	0.2716976812740788	-1.5549480982405401	0.19948242767927635	1.0	-0.6056287566172533	pressure_dual
8.2	-0.9402455465404183	50	0.2541430371488038	-1.6213158554408191	0.18014298610261475	1.0	-0.4949761447445186	pressure_dual
8.2	-0.7310998374386812	55	0.2281006598083659	-1.6339462649742313	0.1497937137211518	1.0	-0.3736654491417394	pressure_dual
8.2	-0.5171357202513251	60	0.19384462012752307	-1.5938425445887512	0.11205203351123573	1.0	-0.25236709481346675	pressure_dual
8.4	-1.7383668617089012	0	0.27967575063046946	-1.0742681570615937	0.0	1.0	-0.9647394409531714	pressure_dual
8.4	-1.7328791866441482	5	0.27995895002699045	-1.0799372292505551	0.03776714712237058	1.0	-0.9613465371536901	pressure_dual
8.4	-1.716248287300545	10	0.280785528487031	-1.0971023620601963	0.07452541746556768	1.0	-0.9510777710374162	pressure_dual
8.4	-1.687908390440813	15	0.2820697997441803	-1.1260972751788523	0.10924623683575618	1.0	-0.9336397917431255	pressure_dual
8.4	-1.6467687531548036	20	0.28363461060022105	-1.1673701612770548	0.14085002749655015	1.0	-0.9084523901068182	pressure_dual
8.4	-1.5910129755157663	25	0.2851576273299626	-1.221347853713593	0.16815573259760216	1.0	-0.874517926652384	pressure_dual
8.4	-1.5178322696495645	30	0.2860726430268721	-1.2878809908248607	0.1898062363102644	1.0	-0.8302761845049749	pressure_dual
8.4	-1.4231797564777742	35	0.28543271993892616	-1.3657939438840079	0.204140374844878	1.0	-0.7734517335745453	pressure_dual
8.4	-1.3022254095426773	40	0.28180373890552074	-1.4508507762604486	0.20935637935024598	1.0	-0.7013803432941883	pressure_dual
8.4	-1.149887241641869	45	0.273080137649782	-1.5350155761495614	0.20336494556942658	1.0	-0.6113886510025575	pressure_dual
8.4	-0.9637902669018845	50	0.2566745920874892	-1.6053638542157909	0.18464616646209986	1.0	-0.5026858636936441	pressure_dual
8.4	-0.7533796187078127	55	0.23143093433758127	-1.6264806913869148	0.15435048127498902	1.0	-0.3817657834549645	pressure_dual
8.4	-0.5364366269517443	60	0.19777389743052207	-1.591597729320033	0.11622406973631055	1.0	-0.2598243485490224	pressure_dual
8.6	-1.747631104915553	0	0.2776292020825638	-1.0534329486582248	0.0	1.0	-0.9593944435844587	pressure_dual
8.6	-1.7422599803689183	5	0.2779318797649236	-1.0590228085581064	0.03797110183035318	1.0	-0.9561062197541698	pressure_dual
8.6	-1.7259841999940329	10	0.27881839043599277	-1.0759381211650714	0.07494716457921488	1.0	-0.9461577890570627	pressure_dual
8.6	-1.6982658840089124	15	0.28021254479083463	-1.104557847658843	0.10991498852087475	1.0	-0.9292719545750119	pressure_dual
8.6	-1.6580488354315646	20	0.2819498383755848	-1.145342468122601	0.14181248654399806	1.0	-0.9048983192775867	pressure_dual
8.6	-1.603569511216889	25	0.283731761032731	-1.1988222973779041	0.16947954636469967	1.0	-0.8720767895580217	pressure_dual
8.6	-1.532068302128259	30	0.28502557917139704	-1.2650408754608278	0.1915817772400219	1.0	-0.8292865050936571	pressure_dual
8.6	-1.4395897069382906	35	0.284941084730276	-1.3430217101488031	0.20652760358504996	1.0	-0.7743203711762561	pressure_dual
8.6	-1.3209380038492722	40	0.2820308807711762	-1.4290283345446477	0.2123576867801535	1.0	-0.7043314032461419	pressure_dual
8.6	-1.1709563838677224	45	0.27425701640148387	-1.5153062974375282	0.20708318544608273	1.0	-0.6165971317770075	pressure_dual
8.6	-0.9865910948929245	50	0.25898915054026816	-1.5894489924230575	0.18904063201643273	1.0	-0.5099036567383473	pressure_dual
8.6	-0.7752667618316111	55	0.23458933153597775	-1.6186233252242062	0.15885544467553575	1.0	-0.38955212934670513	pressure_dual
8.6	-0.5554995436797879	60	0.20153089259634338	-1.5890309229267938	0.1203451311119598	1.0	-0.2670659942465498	pressure_dual
8.799999999999999	-1.756338667404433	0	0.2755871615354441	-1.0334877896020125	0.0	1.0	-0.9539731141992295	pressure_dual
8.799999999999999	-1.7510776352477533	5	0.2759076016881666	-1.038998913602713	0.03816281790552418	1.0	-0.9507832050501785	pressure_dual
8.799999999999999	-1.7351375061591783	10	0.2768487889365224	-1.0556668643763019	0.07534368488431267	1.0	-0.9411358112932698	pressure_dual
8.799999999999999	-1.7080012513836507	15	0.27834092563745194	-1.0838676017515985	0.11054359001456233	1.0	-0.9247708144294687	pressure_dual
8.799999999999999	-1.6686651005774913	20	0.28023871694023017	-1.1241948088823521	0.14271833844863546	1.0	-0.9011622792690306	pressure_dual
8.799999999999999	-1.6153982393137865	25	0.28225795125329634	-1.177125271996167	0.17072668138081112	1.0	-0.8693925317955827	pressure_dual
8.799999999999999	-1.545511891288226	30	0.28390580016599065	-1.2430278313713827	0.1932585723188881	1.0	-0.827977235015571	pressure_dual
8.799999999999999	-1.4550474456658125	35	0.28432257876166445	-1.320966918743066	0.2087389356444101	1.0	-0.7747418781512595	pressure_dual
8.799999999999999	-1.338742422512554	40	0.2821081108843395	-1.407664495756568	0.21521352730842308	1.0	-0.7068106802913756	pressure_dual
8.799999999999999	-1.19113108491251	45	0.27524472733329447	-1.4958845926971693	0.21064383666797504	1.0	-0.6212890479253709	pressure_dual
8.799999999999999	-1.008531469071052	50	0.26106454123270445	-1.5735581975349575	0.19323555024932967	1.0	-0.5165853838174677	pressure_dual
8.799999999999999	-0.7966102351323007	55	0.23753908340464933	-1.6104300828346907	0.16321965372847783	1.0	-0.3969574688621826	pressure_dual
8.799999999999999	-0.5743590473710164	60	0.2051365862978273	-1.5860546754706157	0.12442265410944645	1.0	-0.2741147439836358	pressure_dual
9.0	-1.7645316451447701	0	0.27355292954020655	-1.0143623271123685	0.0	1.0	-0.9484977099772082	pressure_dual
9.0	-1.7593737755555565	5	0.2738892148743107	-1.0197898081699188	0.03834319930910044	1.0	-0.9454004951431788	pressure_dual
9.0	-1.7437508360735687	10	0.27488019604964575	-1.0362112146313205	0.07571682278932607	1.0	-0.9360363205581672	pressure_dual
9.0	-1.7171689917272004	15	0.2764631938455169	-1.0640180684388412	0.11113555730273544	1.0	-0.920160804382894	pressure_dual
9.0	-1.678660012935156	20	0.2785047363729669	-1.103815713313531	0.14357119896839884	1.0	-0.8972755685530825	pressure_dual
9.0	-1.6265537270791448	25	0.28074510901913874	-1.156220414618367	0.1719028812775173	1.0	-0.8664982097639867	pressure_dual
9.0	-1.5582146511364119	30	0.28272165034980484	-1.2217484195043204	0.19484304317754697	1.0	-0.8263872765042973	pressure_dual
9.0	-1.4696962531465405	35	0.28360727208531544	-1.299549415105499	0.2108346757143459	1.0	-0.7748043421581517	pressure_dual
9.0	-1.3556895233738309	40	0.2820502121895936	-1.3867789417477994	0.21793202760268687	1.0	-0.7088573329340403	pressure_dual
9.0	-1.2104479018615033	45	0.2760589247007641	-1.4768433395878324	0.21405330988862864	1.0	-0.6254954627704267	pressure_dual
9.0	-1.029723588206781	50	0.26293807199619884	-1.5576513930755167	0.19728773834130253	1.0	-0.5228042456934294	pressure_dual
9.0	-0.817497393364826	55	0.24031446453905086	-1.6018787044769196	0.16749096784489614	1.0	-0.40403621493635167	pressure_dual
9.0	-0.5930010818056932	60	0.2085939249381583	-1.582699798341347	0.12845355297759747	1.0	-0.28096877951341426	pressure_dual
9.2	-1.7722508509171857	0	0.2715303036950998	-0.9960101052781766	0.0	1.0	-0.9429865921744456	pressure_dual
9.2	-1.7671904930267104	5	0.2718810100625092	-1.0013549257584713	0.038513160472026214	1.0	-0.939976656294799	pressure_dual
9.2	-1.7518675491038422	10	0.2729173698216781	-1.0175320444100444	0.07606845499488621	1.0	-0.9308792204371051	pressure_dual
9.2	-1.7258119138060635	15	0.27458385691627457	-1.0449538028841687	0.11169365133388792	1.0	-0.9154646571715933	pressure_dual
9.2	-1.688089760648555	20	0.2767579454303717	-1.0842334503409892	0.14437585921524682	1.0	-0.8932614523950823	pressure_dual
9.2	-1.6370934857557753	25	0.27920423511582915	-1.1361336285101358	0.1730142026356078	1.0	-0.8634211519340235	pressure_dual
9.2	-1.570228555137262	30	0.2814827106380049	-1.201176511154223	0.19634165932368494	1.0	-0.8245496687608795	pressure_dual
9.2	-1.4835884128175247	35	0.2828067472503775	-1.2787556435215028	0.21282228244069668	1.0	-0.7745438596823714	pressure_dual
9.2	-1.3718277580402347	40	0.28187050261018787	-1.3663745277463077	0.22052093268139095	1.0	-0.7105080652954163	pressure_dual
9.2	-1.229034858951958	45	0.2767317121974041	-1.4579979442276088	0.21737566414318793	1.0	-0.629300251778307	pressure_dual
9.2	-1.050193525273493	50	0.26462334231190743	-1.5417271966580566	0.20120213338597862	1.0	-0.5285869801733634	pressure_dual
9.2	-0.8379261597855984	55	0.24292221920941703	-1.5930037551450367	0.1716689101082352	1.0	-0.4107961768199	pressure_dual
9.2	-0.6115168859882287	60	0.2119410999630675	-1.5788909956962218	0.13248188795947496	1.0	-0.2876770094794676	pressure_dual
9.4	-1.7795331642398475	0	0.26952243617292343	-0.9783876946930002	0.0	1.0	-0.9374554938556712	pressure_dual
9.4	-1.7745650427179225	5	0.2698862685390374	-0.9836510281122478	0.038673510763055974	1.0	-0.9345278300968195	pressure_dual
9.4	-1.7595260238048276	10	0.2709639883340558	-0.9995867778603879	0.07640024264166467	1.0	-0.9256818825668005	pressure_dual
9.4	-1.7339679312672802	15	0.2727063582598056	-1.0266186494905938	0.11222031740338764	1.0	-0.9107024192291849	pressure_dual
9.4	-1.6969939427581384	20	0.27500246727879135	-1.0653864081664077	0.14513569332425807	1.0	-0.88914294602962	pressure_dual
9.4	-1.6470570410727083	25	0.27763953543381437	-1.1167779712684343	0.17406480512263764	1.0	-0.8601885734805192	pressure_dual
9.4	-1.5816014166491044	30	0.2801974418235337	-1.1812859763547134	0.19776037332132346	1.0	-0.822493932394851	pressure_dual
9.4	-1.4967725451842362	35	0.2819313780155628	-1.258570644079463	0.21470869340965573	1.0	-0.7739931073479765	pressure_dual
9.4	-1.387283024379575	40	0.28159999981408923	-1.3465297603622282	0.22304398195014802	1.0	-0.71183106497713	pressure_dual
9.4	-1.2467621807748437	45	0.27723938789295954	-1.439529168821971	0.22050292856910975	1.0	-0.6326459267152266	pressure_dual
9.4	-1.0699536460466363	50	0.2661308260997417	-1.5258824670237232	0.2049810604123678	1.0	-0.5339500813250423	pressure_dual
9.4	-0.8578959940529521	55	0.24536898952785113	-1.5838380113239179	0.17575332359327966	1.0	-0.417245550251707	pressure_dual
9.4	-0.6297002897197572	60	0.21511463419513177	-1.5748179293422988	0.13641280647266113	1.0	-0.2941448407586527	pressure_dual
9.6	-1.7864115218644587	0	0.267531751292689	-0.9614519769778036	0.0	1.0	-0.9319180427971939	pressure_dual
9.6	-1.7815306854537343	5	0.26790752102308124	-0.9666349852194204	0.03882497279738088	1.0	-0.9290680233149073	pressure_dual
9.6	-1.7667610375580045	10	0.2690231283728523	-0.9823354929080076	0.07671369109836883	1.0	-0.9204592768232113	pressure_dual
9.6	-1.7416746849311837	15	0.270834853201136	-1.0089812697360214	0.11271798397523722	1.0	-0.9058906539161369	pressure_dual
9.6	-1.7054152179263036	20	0.27324446406557534	-1.0472627353520843	0.14585433822277966	1.0	-0.8849385410590936	pressure_dual
9.6	-1.656484080399617	25	0.2760561256348916	-1.0981062139826863	0.17505886707021207	1.0	-0.8568236853709651	pressure_dual
9.6	-1.5923772341685007	30	0.27887331535378246	-1.1620509318993717	0.19910466356219914	1.0	-0.8202464487606785	pressure_dual
9.6	-1.5092938393374093	35	0.2809904535029426	-1.2389784205409546	0.2165003578463935	1.0	-0.7731816607571315	pressure_dual
9.6	-1.4019375214023955	40	0.281214785280726	-1.3272380986071783	0.22539325847031488	1.0	-0.7127795512768252	pressure_dual
9.6	-1.2637550891471672	45	0.2776128833243362	-1.4213136627731018	0.22350085158219088	1.0	-0.6356107685284019	pressure_dual
9.6	-1.0891097648422505	50	0.26749180062983047	-1.5100468893563304	0.20868272273079042	1.0	-0.5389585465758885	pressure_dual
9.6	-0.877484975798851	55	0.24768265249963828	-1.5743586690028295	0.1797902683280277	1.0	-0.4234308706530861	pressure_dual
9.6	-0.6476450073560399	60	0.21815328862716996	-1.5704191696278598	0.14029249834818452	1.0	-0.30042239607120824	pressure_dual
9.8	-1.792917113608493	0	0.26556075599654944	-0.9451703406470461	0.0	1.0	-0.9263854314907882	pressure_dual
9.8	-1.7881189875241776	5	0.2659473996495444	-0.9502746309397097	0.03896823247961456	1.0	-0.9236087594961859	pressure_dual
9.8	-1.7736036444999128	10	0.26709714826781306	-0.9657378563369142	0.0770101446048552	1.0	-0.9152244687661524	pressure_dual
9.8	-1.7489653561012417	15	0.2689724681694902	-0.9920051321462139	0.11318879177399974	1.0	-0.9010439922093105	pressure_dual
9.8	-1.7133906526234675	20	0.27148856643337627	-1.0298362187981762	0.14653495378434184	1.0	-0.8806647503668398	pressure_dual
9.8	-1.6654125653524197	25	0.2744591250288998	-1.080087358158747	0.17600038599541545	1.0	-0.8533466262205086	pressure_dual
9.8	-1.6025965108400466	30	0.27751692834317854	-1.1434459229884948	0.20037957387145	1.0	-0.8178307990193712	pressure_dual
9.8	-1.5211942820815125	35	0.279992291425508	-1.2199622804011736	0.21820326903533138	1.0	-0.7721362856447339	pressure_dual
9.8	-1.4159151830332577	40	0.2807413666373221	-1.3084096169594672	0.22763417497202795	1.0	-0.7134265853471351	pressure_dual
9.8	-1.2800454457565544	45	0.27786342100496786	-1.4034103530690691	0.22637502591350162	1.0	-0.6382187877679824	pressure_dual
9.8	-1.1075201486806732	50	0.26867737060688274	-1.4943718722633386	0.2122019996970939	1.0	-0.5435504671455763	pressure_dual
9.8	-0.8965003509711591	55	0.2498169351155256	-1.5648648312479663	0.18367829643188505	1.0	-0.42926248787754573	pressure_dual
9.8	-0.6652945769282467	60	0.22104537941105834	-1.5658600022111364	0.1441087042321002	1.0	-0.306486753573337	pressure_dual
10.0	-1.7990769407769467	0	0.26361099389604625	-0.9295045462523435	0.0	1.0	-0.9208676554983817	pressure_dual
10.0	-1.794357226354882	5	0.2640075327574284	-0.9345316438583624	0.03910388249140885	1.0	-0.9181603516648644	pressure_dual
10.0	-1.7800836008959056	10	0.26518859753228496	-0.9497649646353999	0.07729089143164633	1.0	-0.9099881908334557	pressure_dual
10.0	-1.755869542915646	15	0.2671215940638946	-0.9756523613389066	0.11363465039427449	1.0	-0.896175318614898	pressure_dual
10.0	-1.7209467397098595	20	0.26973584224280756	-1.0130357124986489	0.14717979749844454	1.0	-0.8763380074490807	pressure_dual
10.0	-1.6738789713142836	25	0.27285368543275107	-1.062703396426488	0.17689320388157825	1.0	-0.849774773787838	pressure_dual
10.0	-1.612296550960366	30	0.2761341056087704	-1.1254460716360057	0.2015897502822361	1.0	-0.8152680661715144	pressure_dual
10.0	-1.5325213047851514	35	0.278948442608547	-1.201600566309355	0.2198242025765561	1.0	-0.7708783421362254	pressure_dual
10.0	-1.4292540139457806	40	0.28018875573953184	-1.290039090248594	0.2297728035812064	1.0	-0.7137981784797071	pressure_dual
10.0	-1.2956665621987293	45	0.2780011002682268	-1.3858173325570302	0.22913130097301188	1.0	-0.6404957439723223	pressure_dual
10.0	-1.125293073717458	50	0.2697186653431691	-1.4788104685159726	0.21559967272628472	1.0	-0.5477899448839127	pressure_dual
10.0	-0.9153798586472779	55	0.25188173548289183	-1.553637104351162	0.1875389460481412	1.0	-0.43498671136606404	pressure_dual
10.0	-0.6826822834216953	60	0.2238074932411393	-1.5610551621334663	0.1478685943584885	1.0	-0.3123589116802133	pressure_dual
10.2	-1.80491600107036	0	0.2616838622745741	-0.9144214682345049	0.0	1.0	-0.9153730896002772	pressure_dual
10.2	-1.8002706791520688	5	0.2620894030664509	-0.9193729577776262	0.03923247210164299	1.0	-0.9127314607299162	pressure_dual
10.2	-1.7862264746881111	10	0.2632990012429324	-0.9343807501065591	0.07755703844946539	1.0	-0.9047601521491224	pressure_dual
10.2	-1.7624241081743517	15	0.2652881784526966	-0.9599440611944628	0.11405793959287347	1.0	-0.891292527702852	pressure_dual
10.2	-1.72811219163387	20	0.26798889044027907	-0.9968259152097241	0.14779131713275867	1.0	-0.8719716252130322	pressure_dual
10.2	-1.6819117952464846	25	0.271242302093853	-1.0459025192573133	0.17774032089752478	1.0	-0.8461247349173671	pressure_dual
10.2	-1.6215117288864562	30	0.27472998794079034	-1.1080271542981062	0.2027394743993595	1.0	-0.8125771051497448	pressure_dual
10.2	-1.543305536022316	35	0.27786262053547217	-1.1837984623795272	0.22136752936359907	1.0	-0.7694320510177146	pressure_dual
10.2	-1.4419897791657674	40	0.27956514509876956	-1.2721199478683174	0.23181485996850673	1.0	-0.7139182182098107	pressure_dual
10.2	-1.3106499805232914	45	0.27803530882833727	-1.368540455135103	0.23177521803638512	1.0	-0.6424651696921941	pressure_dual
10.2	-1.1424304859520236	50	0.2706235012495648	-1.4635935916301668	0.21887607382041216	1.0	-0.5516805261105908	pressure_dual
10.2	-0.9338951529571352	55	0.2538251752887907	-1.5416842635616215	0.19132542628467725	1.0	-0.4404852174702077	pressure_dual
10.2	-0.6998963952390552	60	0.2264728191188825	-1.555931282798202	0.15161675646334954	1.0	-0.31808450566493546	pressure_dual
10.4	-1.8104570665053719	0	0.2597804686453642	-0.8998901312666203	0.0	1.0	-0.9099088494365646	pressure_dual
10.4	-1.8058823764076462	5	0.2601941950250545	-0.9047676331289826	0.03935450178142236	1.0	-0.9073294646628102	pressure_dual
10.4	-1.7920565756226485	10	0.2614299828715071	-0.9195571348445353	0.07780963819826436	1.0	-0.8995483334643088	pressure_dual
10.4	-1.7686457610291504	15	0.263470700015197	-0.9448000021635117	0.11445973649327534	1.0	-0.8864077321161257	pressure_dual
10.4	-1.7349155611336469	20	0.26625082507702635	-0.9811874698722565	0.1483719474229737	1.0	-0.8675766006495959	pressure_dual
10.4	-1.6895419313960638	25	0.26962901608253337	-1.0296693131436632	0.17854499179458652	1.0	-0.8424100415419153	pressure_dual
10.4	-1.6302737418738136	30	0.2733091125014038	-1.0911657034131825	0.2038326947866591	1.0	-0.8097747817350057	pressure_dual
10.4	-1.553578221921528	35	0.2767396336467245	-1.166511901411781	0.2228377105793119	1.0	-0.7678180057002926	pressure_dual
10.4	-1.4541561109145726	40	0.27887798153983057	-1.2546445598641425	0.2337657201465367	1.0	-0.713808633617571	pressure_dual
10.4	-1.3250259073380304	45	0.27797471742281044	-1.3515836486831312	0.23431208563146194	1.0	-0.6441490404007324	pressure_dual
10.4	-1.1589735484512114	50	0.27140346526028775	-1.44857027691199	0.22203905075356553	1.0	-0.5552545001773478	pressure_dual
10.4	-0.9519153324146483	55	0.2556223413676917	-1.5296847340204156	0.19501089875304728	1.0	-0.4456916096152308	pressure_dual
10.4	-0.7167714105464864	60	0.22899349044699208	-1.5506060023292205	0.15526489459493248	1.0	-0.32359077483655385	pressure_dual
10.6	-1.8157209154020002	0	0.25790167426682786	-0.8858815693135113	0.0	1.0	-0.9044809601282668	pressure_dual
10.6	-1.8112133362121643	5	0.25832283953875756	-0.8906867246019339	0.039470428290392545	1.0	-0.9019606289952653	pressure_dual
10.6	-1.797602649439784	10	0.2595855321077467	-0.90530270537722	0.0780499358509894	1.0	-0.8943568848692871	pressure_dual
10.6	-1.7745568280234212	15	0.2616704305924925	-0.9301882291983187	0.11484148176834313	1.0	-0.8815293861865227	pressure_dual
10.6	-1.7413807428891663	20	0.26452343129047357	-0.9660880000975491	0.14892372565289821	1.0	-0.8631631854877324	pressure_dual
10.6	-1.6968604098452313	25	0.2680266875941316	-1.0139351509258634	0.17933904378869647	1.0	-0.8386753558531315	pressure_dual
10.6	-1.638677924932176	30	0.27188659260869374	-1.074798043347264	0.20491163209551155	1.0	-0.8069082967008787	pressure_dual
10.6	-1.5633704995027713	35	0.27558479760904064	-1.149724220120722	0.2242391933749175	1.0	-0.7660541110450558	pressure_dual
10.6	-1.4657846166444979	40	0.2781340328840511	-1.2376044508753425	0.23563043750029858	1.0	-0.7134895513608148	pressure_dual
10.6	-1.338896575270631	45	0.27784233590618546	-1.3348807297437575	0.23680824824441113	1.0	-0.6456037372854104	pressure_dual
10.6	-1.1749521488001635	50	0.27206758892962923	-1.433658362445564	0.22509429203173437	1.0	-0.5585363635925765	pressure_dual
10.6	-0.969527067321445	55	0.25730070193358645	-1.5176001045206076	0.19864731258903667	1.0	-0.45065376346996044	pressure_dual
10.6	-0.7333885139481934	60	0.23140020065216482	-1.5450438471221668	0.15885757435617937	1.0	-0.3289196886071512	pressure_dual
10.8	-1.820729827414456	0	0.2560494863661459	-0.8723858576473088	0.0	1.0	-0.8990929924772992	pressure_dual
10.8	-1.8162892574389162	5	0.2564787154656908	-0.8771370976985722	0.0395808103801821	1.0	-0.8966273467838926	pressure_dual
10.8	-1.8028767129872247	10	0.2577633879785839	-0.8915471704751825	0.07827845111191425	1.0	-0.8891947213823643	pressure_dual
10.8	-1.7801783456459255	15	0.2598886313588274	-0.9160822561499997	0.11520453299123862	1.0	-0.8766646114015614	pressure_dual
10.8	-1.7475303905470465	20	0.26280849575110543	-0.9515016375072957	0.14944858354273938	1.0	-0.8587401433128082	pressure_dual
10.8	-1.703759968292048	25	0.26641707770796325	-0.9987571258686322	0.1800659520843375	1.0	-0.8348655790463388	pressure_dual
10.8	-1.6466306749347264	30	0.2704492234400584	-1.059089821568571	0.20590293761493877	1.0	-0.8039213094645791	pressure_dual
10.8	-1.5727778064048905	35	0.27441440046224624	-1.1333625724900398	0.22562515405254363	1.0	-0.7641890926752064	pressure_dual
10.8	-1.4769049883975147	40	0.2773394496692236	-1.220990502614864	0.23741376006999657	1.0	-0.712979440417687	pressure_dual
10.8	-1.352138613134474	45	0.277618387523916	-1.3187616742897426	0.23914337400380808	1.0	-0.6467652960935758	pressure_dual
10.8	-1.1903834807670488	50	0.27262336307325924	-1.4189055646715807	0.22804506235377603	1.0	-0.5615400328780153	pressure_dual
10.8	-0.9865819515804998	55	0.25882599745084267	-1.50556505599512	0.20213405966077447	1.0	-0.4553073306834331	pressure_dual
10.8	-0.7497452400489936	60	0.2336964910471559	-1.5392608498387992	0.16239423226314206	1.0	-0.3340740533785248	pressure_dual
11.0	-1.8255018315320097	0	0.25422466733927973	-0.8593804146650359	0.0	1.0	-0.8937487276521663	pressure_dual
11.0	-1.821121987488298	5	0.2546600236568695	-0.8640625314523409	0.039685905319119905	1.0	-0.8913364215792148	pressure_dual
11.0	-1.8078969895715804	10	0.2559642639087726	-0.8782654690951426	0.0784959730703617	1.0	-0.8840669319578185	pressure_dual
11.0	-1.7855295995079843	15	0.2581263296195493	-0.9024571787086018	0.1155501348016291	1.0	-0.8718195472779332	pressure_dual
11.0	-1.7533853041783145	20	0.261107524875564	-0.9374039577599385	0.14994829485234207	1.0	-0.8543151309343313	pressure_dual
11.0	-1.7103323514170208	25	0.2648136544221187	-0.9840794765003358	0.18075840778215332	1.0	-0.8310238984859804	pressure_dual
11.0	-1.6542094246594607	30	0.269004782166277	-1.0438516237948368	0.20684765411296951	1.0	-0.800864287015628	pressure_dual
11.0	-1.5816904388260493	35	0.2732089259133935	-1.117525988638593	0.22689954259544143	1.0	-0.7621705321525412	pressure_dual
11.0	-1.4875451085396014	40	0.27649982020196745	-1.2047930899679504	0.23912014728377626	1.0	-0.7122952477723539	pressure_dual
11.0	-1.364858730006924	45	0.2773225940642888	-1.3029601127361017	0.24138660492994257	1.0	-0.6476997449933871	pressure_dual
11.0	-1.2053584125584018	50	0.2730936178781069	-1.4042460661193896	0.23095118799692466	1.0	-0.5643154454387943	pressure_dual
11.0	-1.0031821088055148	55	0.2602284922637286	-1.493483279636793	0.205528080039579	1.0	-0.4597079218329004	pressure_dual
11.0	-0.765839753927627	60	0.2358858408502924	-1.5332724560624325	0.16587444381151023	1.0	-0.3390568427941168	pressure_dual
11.2	-1.8300485480734636	0	0.2524257722863331	-0.8468189054457695	0.0	1.0	-0.8884536359649319	pressure_dual
11.2	-1.825726534162152	5	0.2528666828351085	-0.8514335425526924	0.03978603924974278	1.0	-0.8860920867800292	pressure_dual
11.2	-1.8126801928895044	10	0.25418869957921375	-0.8654340809302264	0.07870322547582365	1.0	-0.8789778294475807	pressure_dual
11.2	-1.790628293550957	15	0.25638435096227796	-0.8892895753699702	0.11587942981272285	1.0	-0.866999474192686	pressure_dual
11.2	-1.759022743031817	20	0.25943009439053055	-0.9237363815677431	0.15044367776773143	1.0	-0.8499237787656887	pressure_dual
11.2	-1.716597481292924	25	0.2632178924486529	-0.9698737120578278	0.18141850696061107	1.0	-0.8271591222756025	pressure_dual
11.2	-1.6614392642356166	30	0.26755686535962686	-1.0290789752027043	0.20774890559377868	1.0	-0.7977474954544161	pressure_dual
11.2	-1.5902038710682558	35	0.2719845053097561	-1.1021392831858656	0.22811690156900338	1.0	-0.7600465124715187	pressure_dual
11.2	-1.4977311543152656	40	0.2756202215774177	-1.1890022202207629	0.24075378653276647	1.0	-0.7114525231721262	pressure_dual
11.2	-1.3770815723862346	45	0.27696099499009946	-1.2874679347051599	0.24354226997603168	1.0	-0.6484238213975718	pressure_dual
11.2	-1.2197496589371857	50	0.2734527753965277	-1.3898421785754893	0.23370154914123953	1.0	-0.5668064962048535	pressure_dual
11.2	-1.0193213329050352	55	0.26151148773202204	-1.48147123427683	0.20882807792057662	1.0	-0.46385623100834233	pressure_dual
11.2	-0.7817475012121088	60	0.23799451457521595	-1.5270432134611083	0.16934252453608695	1.0	-0.34390563547577335	pressure_dual
11.4	-1.8343846109912287	0	0.2506529988631558	-0.8346792893461409	0.0	1.0	-0.8832106633009711	pressure_dual
11.4	-1.8301177087144331	5	0.2510989378522533	-0.8392280745859054	0.03988153409463308	1.0	-0.880897458856954	pressure_dual
11.4	-1.8172416736934216	10	0.2524370861946127	-0.8530309254200412	0.0789008730827506	1.0	-0.8739310501939901	pressure_dual
11.4	-1.7954907008026453	15	0.25466334693801385	-0.8765574122882456	0.11619346832989991	1.0	-0.8622089204282539	pressure_dual
11.4	-1.7643420285553242	20	0.2577602695774248	-0.9105494458643182	0.1508972129567411	1.0	-0.8455127822925167	pressure_dual
11.4	-1.722575481074322	25	0.26163173817687746	-0.9561235032763375	0.18204836761717863	1.0	-0.8232785428705611	pressure_dual
11.4	-1.6683414977296374	30	0.2661078747375364	-1.0147530411169585	0.2086093436605475	1.0	-0.7945806024001693	pressure_dual
11.4	-1.5983414012253523	35	0.2707445507447621	-1.0871868350836904	0.22928055536456704	1.0	-0.7578290797352804	pressure_dual
11.4	-1.5075544412592725	40	0.27471738625014763	-1.1735438957755986	0.24237789074967098	1.0	-0.7104970983481317	pressure_dual
11.4	-1.3888306088055642	45	0.27653929595811944	-1.272283356917119	0.24561449212114644	1.0	-0.6489528080513706	pressure_dual
11.4	-1.2336529893160537	50	0.2737242918328746	-1.3756217806377662	0.2363588318309052	1.0	-0.5690646460953681	pressure_dual
11.4	-1.0350195443514203	55	0.26268295581500317	-1.4694906103022918	0.21203810112358623	1.0	-0.46776779445059286	pressure_dual
11.4	-0.7972859279859391	60	0.239972148131039	-1.520774390505918	0.17270150858471578	1.0	-0.3485409145203282	pressure_dual
11.6	-1.8385234720725798	0	0.24890643514365385	-0.822940892290208	0.0	1.0	-0.8780222204290506	pressure_dual
11.6	-1.8343091273690035	5	0.24935691963368378	-0.8274254311804241	0.039972685811793585	1.0	-0.8757551056833471	pressure_dual
11.6	-1.8215955502478878	10	0.2507096881435561	-0.8410352656005946	0.07908952729453173	1.0	-0.8689296406132937	pressure_dual
11.6	-1.8001317983284533	15	0.2529638191049296	-0.8642399549247868	0.11649321705131666	1.0	-0.857451755386547	pressure_dual
11.6	-1.769419639840704	20	0.256107613844244	-0.8977857485723022	0.15133014919940121	1.0	-0.841117472778261	pressure_dual
11.6	-1.7282942354083737	25	0.260060614034177	-0.9428653689888988	0.18265092769180577	1.0	-0.8193856273557507	pressure_dual
11.6	-1.6749346872763342	30	0.2646594425455849	-1.0008483394963834	0.2094312783557335	1.0	-0.7913725874297105	pressure_dual
11.6	-1.6061247280893978	35	0.2694921166473426	-1.0726534244831354	0.23039360053628227	1.0	-0.7555291525016317	pressure_dual
11.6	-1.5169113376623695	40	0.2737758762564484	-1.1586600370249625	0.243877143392205	1.0	-0.7093727879985274	pressure_dual
11.6	-1.4001281658507283	45	0.2760627612488671	-1.2574038139428643	0.24760719467713582	1.0	-0.6493009359045425	pressure_dual
11.6	-1.2470869224270604	50	0.2739141756248818	-1.3615904684621543	0.238926555851451	1.0	-0.5711033648729916	pressure_dual
11.6	-1.0502878977947352	55	0.2637488471014794	-1.4575533392858129	0.21516040816156887	1.0	-0.4714526979432133	pressure_dual
11.6	-0.8125184706725241	60	0.24184232308080206	-1.5145038466783323	0.17599460344714402	1.0	-0.3529941017514081	pressure_dual
11.8	-1.8424775133788525	0	0.24718607650430177	-0.8115843112229841	0.0	1.0	-0.8728902535336728	pressure_dual
11.8	-1.838313325433896	5	0.24764066277954572	-0.8160061851454974	0.04005976687295412	1.0	-0.8706671179281307	pressure_dual
11.8	-1.825754739345356	10	0.24900662613244062	-0.8294271913016953	0.07926974749452215	1.0	-0.863976174938816	pressure_dual
11.8	-1.8045652405206434	15	0.2512860794496471	-0.8523169377262716	0.11677955732035225	1.0	-0.8527313365478107	pressure_dual
11.8	-1.7742705268959198	20	0.2544728301123441	-0.8854258830732615	0.15174376013226426	1.0	-0.8367422461329379	pressure_dual
11.8	-1.7337589714080968	25	0.2585011907935847	-0.9300147851482028	0.18322673386604127	1.0	-0.815489623427525	pressure_dual
11.8	-1.6812395420189326	30	0.26321440320615574	-0.9873629028403	0.21021728868479433	1.0	-0.7881305564130703	pressure_dual
11.8	-1.6135767075366663	35	0.2682310606842531	-1.058543834933894	0.2314593014608768	1.0	-0.7531559334314037	pressure_dual
11.8	-1.5258862521899725	40	0.2728080639322973	-1.144164581267745	0.24531526199625658	1.0	-0.7081290423527187	pressure_dual
11.8	-1.4109954685169135	45	0.27553624655816616	-1.2428260581903339	0.24952410821122023	1.0	-0.6494814534466659	pressure_dual
11.8	-1.2600694007825057	50	0.2740280548546436	-1.3477527573035162	0.24140813288761065	1.0	-0.5729354070035733	pressure_dual
11.8	-1.06510144642753	55	0.2647095272512667	-1.4459377301003038	0.21818986835516707	1.0	-0.4748979897794241	pressure_dual
11.8	-0.8274921370609158	60	0.2436209103479313	-1.5080791447075539	0.17923195992414376	1.0	-0.35729130017907484	pressure_dual
12.0	-1.84625814763854	0	0.24549184015406977	-0.8005913257264998	0.0	1.0	-0.8678163054173269	pressure_dual
12.0	-1.8421418575499675	5	0.2459501200352725	-0.804952085773377	0.04014302844083599	1.0	-0.865635171893743	pressure_dual
12.0	-1.8297314143320844	10	0.24732804043448414	-0.8181893078852686	0.07944206090855446	1.0	-0.8590726458764941	pressure_dual
12.0	-1.8088040750410506	15	0.2496305172399934	-0.840771573520964	0.11705333139294204	1.0	-0.8480503117877901	pressure_dual
12.0	-1.7789082696758434	20	0.2528563894893733	-0.8734503439749398	0.15213920268739195	1.0	-0.8323910013619512	pressure_dual
12.0	-1.7389849444282457	25	0.2569544824119968	-0.9175542101486976	0.1837773919184733	1.0	-0.8115957270219814	pressure_dual
12.0	-1.6872718346023614	30	0.2617738853912712	-0.9742723218403639	0.2109693377734732	1.0	-0.7848617790779205	pressure_dual
12.0	-1.6207109758960676	35	0.2669615958426519	-1.0448043860859042	0.2324795998728441	1.0	-0.7507197729004159	pressure_dual
12.0	-1.534497466170719	40	0.2718164037190994	-1.130025258644717	0.24669516645771983	1.0	-0.7067775397182865	pressure_dual
12.0	-1.4214526839188408	45	0.2749642309430662	-1.2285462973474073	0.2513687780875779	1.0	-0.6495066905661291	pressure_dual
12.0	-1.2726177792364586	50	0.27407120006706664	-1.334112237367629	0.2438068641172793	1.0	-0.574572838242302	pressure_dual
12.0	-1.079581539781185	55	0.2655938272239071	-1.4343193493476947	0.22118896161611942	1.0	-0.4781692435657014	pressure_dual
12.0	-0.8422077812923111	60	0.2453110138608458	-1.5015112547402762	0.1824137406380399	1.0	-0.3614360479100217	pressure_dual
0.2	0.18140630717924178	0	0.047617967464626654	0.9052266936281967	0.0	-0.0004208376776041225	0.1727681075461026	beta_rea
0.2	0.18012927312703841	5	0.047350981362572986	0.9059181999780775	-0.003924825201462372	-0.0004162318610837129	0.1709469855589859	beta_rea
0.2	0.17633076123914632	10	0.04655074353565136	0.9079735409460903	-0.007654878942635755	-0.0004026553396923332	0.16556827566596571	beta_rea
0.2	0.17010774679754917	15	0.045220094674367495	0.9113356845809837	-0.011006781293486059	-0.00038081355614568596	0.15688128584025404	beta_rea
0.2	0.16161932833547024	20	0.04336595083812933	0.9159112152365982	-0.013819266301762646	-0.00035182628268187245	0.14528639526896567	beta_rea
0.2	0.15108331411633405	25	0.04100235189575763	0.9215726674776588	-0.015962641733565788	-0.00031714979187083374	0.13131361468752048	beta_rea
0.2	0.13877210978307808	30	0.03815417110960362	0.9281615955915805	-0.017346513564804864	-0.00027847856310675824	0.1155947975468375	beta_rea
0.2	0.12500822837375988	35	0.034861182941147706	0.9354922348796415	-0.017925443390452232	-0.0002376349368846807	0.09883093469178446	beta_rea
0.2	0.1101596161625376	40	0.03118190295524792	0.943355671182599	-0.017702308957523817	-0.00019645444477525605	0.08175580952697153	beta_rea
0.2	0.0946346265390693	45	0.02719669748160669	0.9515244906986691	-0.0167291964211683	-0.00015667387612644415	0.06509687057117478	beta_rea
0.2	0.07887613106899087	50	0.02300957954263183	0.9597579619238856	-0.01510565536618794	-0.00011982816994641688	0.049534000268325405	beta_rea
0.2	0.06335393895434381	55	0.018748097671885677	0.9678078618700974	-0.012974127051991989	-0.00008716178542093286	0.03565705203913754	beta_rea
0.2	0.048554524459683626	60	0.014560763317356007	0.9754250799244653	-0.010512362866337392	-0.00005956022139867242	0.023923766760519705	beta_rea
0.4	0.33058473862493937	0	0.09090052988556396	0.8200301674966863	0.0	-0.0015171048204129516	0.3005344107118517	beta_rea
0.4	0.3284338693087312	5	0.09040147649020847	0.8212906629348249	-0.0071562243286294675	-0.0015017146781450702	0.2976061554281938	beta_rea
0.4	0.322024619797237	10	0.08890621642874452	0.8250409407712265	-0.013979747475062919	-0.001456306316599021	0.2889373055816389	beta_rea
0.4	0.3114866565144121	15	0.08642133307466504	0.831187924996062	-0.020154670276256528	-0.0013831195095218801	0.2748711598008044	beta_rea
0.4	0.2970348304930917	20	0.08296084997065101	0.8395782042938615	-0.02539797446204137	-0.0012857266546794485	0.25596528656180173	beta_rea
0.4	0.27896804957340526	25	0.078550527259868	0.8499998627616294	-0.029474248763759578	-0.001168275826912822	0.232970913929895	beta_rea
0.4	0.25766882735772234	30	0.07323352931150584	0.8621862481237501	-0.032208604182944786	-0.001035675754777359	0.2068058529460283	beta_rea
0.4	0.23360416216608135	35	0.06707705811958886	0.8758201348492449	-0.03349746149971233	-0.0008935768626292122	0.17852164044846	beta_rea
0.4	0.207327914527217	40	0.060179470830781456	0.8905379704261727	-0.03331695444209022	-0.0007479066725394829	0.14926454902989447	beta_rea
0.4	0.17948409464469758	45	0.05267720748232407	0.9059350612208298	-0.03172860589107488	-0.0006045682250009933	0.12022892318046159	beta_rea
0.4	0.15080944258843376	50	0.04475059697006367	0.9215718409101821	-0.028881683501128064	-0.0004691251123372857	0.09260038801013022	beta_rea
0.4	0.12213250260981919	55	0.036627308900992306	0.9369818009068596	-0.025011271965254274	-0.00034647992693177793	0.06748649744024013	beta_rea
0.4	0.09436534381884365	60	0.028581738802262335	0.9516818604103169	-0.020430695956764573	-0.0002405595828316124	0.0458341091049139	beta_rea
0.6000000000000001	0.45371596628028554	0	0.13040625742027723	0.7432585710656288	0.0	-0.0030746299125000978	0.3945485651858488	beta_rea
0.6000000000000001	0.4509944478038005	5	0.12970648688449504	0.7449830263301556	-0.00982668872519753	-0.003045355674059503	0.391003970727773	beta_rea
0.6000000000000001	0.4428691549925384	10	0.12761009262733158	0.7501191094674386	-0.01922585486683887	-0.0029587287314830615	0.3804849868811839	beta_rea
0.6000000000000001	0.4294585796322382	15	0.12412679915003222	0.7585550974533712	-0.02778801409097154	-0.0028182901925383223	0.363334217373737	beta_rea
0.6000000000000001	0.4109627901029438	20	0.1192760449823339	0.7701052023422593	-0.035139387146595	-0.002629790574433859	0.34011683313255103	beta_rea
0.6000000000000001	0.3876680606295438	25	0.11309179201968411	0.7845102020540646	-0.04095889942558987	-0.0024009708897208435	0.3116121675404319	beta_rea
0.6000000000000001	0.35995462632268843	30	0.10562917668006744	0.8014383485753682	-0.04499432718172824	-0.0021412678376040977	0.2788020831391571	beta_rea
0.6000000000000001	0.32830830701307645	35	0.09697288457470876	0.8204866253466605	-0.047077476068000425	-0.0018614460588126502	0.24285507429587472	beta_rea
0.6000000000000001	0.2933362392707506	40	0.08724700188028978	0.8411824642548887	-0.04713822391213786	-0.0015730920810476856	0.20510344475592	beta_rea
0.6000000000000001	0.25578594223643214	45	0.07662585727410931	0.862983717472057	-0.04521699248983532	-0.0012857051496224896	0.16700881070435497	beta_rea
0.6000000000000001	0.21656542435402157	50	0.06534477439795539	0.8852869748850496	-0.041474683937620466	-0.00100929856412177	0.1301092147991973	beta_rea
0.6000000000000001	0.1767596542507159	55	0.053709140464085814	0.9074352592638123	-0.03619825706610959	-0.0007543568747268153	0.09593986210092113	beta_rea
0.6000000000000001	0.13763611960869016	60	0.042099101824932705	0.9287281401893401	-0.029799094774470326	-0.0005300330514922902	0.06592088129724767	beta_rea
0.8	0.5556446309853093	0	0.16659986277200767	0.6739503101895017	0.0	-0.0049268172056833705	0.46307431171315383	beta_rea
0.8	0.5525792951554678	5	0.16572719974042116	0.6760487744552537	-0.012040114207137468	-0.004883093988681027	0.4592476246166127	beta_rea
0.8	0.5434090189768586	10	0.16311271688652051	0.6823059781209659	-0.02359049547514015	-0.00475348092960763	0.44786308748236253	beta_rea
0.8	0.5282131672969975	15	0.15876789288355153	0.6926066522713515	-0.03417790549639082	-0.0045426279148132465	0.4292090208777863	beta_rea
0.8	0.507131465403629	20	0.15271509570938835	0.7067564578496566	-0.04336229241315471	-0.004258215090745898	0.40377166883270665	beta_rea
0.8	0.4803758680458491	25	0.14499257514617403	0.724478387166503	-0.05075390164737463	-0.003910373421823243	0.37224320592350457	beta_rea
0.8	0.44824842686378735	30	0.13566169155842367	0.7454081305868755	-0.0560310512669137	-0.0035105872982275394	0.33553139897280704	beta_rea
0.8	0.4111660759648728	35	0.12481649307326048	0.7690933231063403	-0.05895879097045902	-0.003073371771321871	0.2947683967253342	beta_rea
0.8	0.36969264657396533	40	0.11259586902182672	0.7949896483658889	-0.05940846093760633	-0.0026152713137764143	0.2513137351406993	beta_rea
0.8	0.32457767654891995	45	0.09919802876975248	0.8224589091068918	-0.05737776682507498	-0.0021542662424255885	0.2067440297786266	beta_rea
0.8	0.2767995313890351	50	0.08489656611977936	0.8507684250827938	-0.053010183562918596	-0.0017082577145671237	0.16281823116492602	beta_rea
0.8	0.2276071400482215	55	0.0700563226088824	0.879091140783877	-0.04661121514155623	-0.001290492245570965	0.1214042328957416	beta_rea
0.8	0.17855007127903613	60	0.05514532525092508	0.9065254710687021	-0.03865722591313704	-0.0009164433304569706	0.08435193476238893	beta_rea
1.0	0.6402071503239818	0	0.1998705415221973	0.6113144617081716	0.0	-0.006956269985879202	0.5122486005023448	beta_rea
1.0	0.6369665498561761	5	0.19884953883912282	0.6137091667019656	-0.01387882375224703	-0.006899065639659259	0.5083641765938822	beta_rea
1.0	0.6272516107260748	10	0.19579006559644319	0.620858206124878	-0.027230273256501052	-0.006728992749385122	0.49677836961525423	beta_rea
1.0	0.6110863812125068	15	0.1907037567082166	0.6326544527077655	-0.03954019623629157	-0.0064507204148027165	0.4776985330099609	beta_rea
1.0	0.5885232354260124	20	0.18361316915867032	0.6489135809060389	-0.05032169761924747	-0.006072160747220875	0.4514871776809296	beta_rea
1.0	0.5596617898909934	25	0.17455694655700138	0.6693661542031171	-0.05913082007771411	-0.005604635508990702	0.41868604473921833	beta_rea
1.0	0.5246769413479778	30	0.16359743237443547	0.6936481712018739	-0.06558461425283749	-0.005063024397693369	0.38004757626019475	beta_rea
1.0	0.48385696918445154	35	0.15083129399490414	0.7212906304504002	-0.06938223539972463	-0.004465509583543289	0.33657007624213825	beta_rea
1.0	0.4376526050061975	40	0.13640366144259086	0.7517059635361432	-0.0703294141781591	-0.003830335036107526	0.2895304709358486	beta_rea
1.0	0.3867374268080206	45	0.12052580844231653	0.7841867542422338	-0.06836616708828408	-0.003180118225838458	0.24050510816509296	beta_rea
1.0	0.3320772800862645	50	0.10349630294152157	0.8178992678093834	-0.06359649164007358	-0.002540508314944407	0.19136334108044234	beta_rea
1.0	0.27500279550413265	55	0.08572414023305941	0.8518803903041894	-0.05631727837244883	-0.0019373201953640836	0.14421341559108627	beta_rea
1.0	0.2172726526410386	60	0.06774970605306108	0.8850386859849513	-0.04704090731583149	-0.0013894843633169307	0.10127624714561972	beta_rea
1.2	0.7105219170135381	0	0.23051861782673277	0.5556554357210455	0.0	-0.009637426013780863	0.5467333867679767	beta_rea
1.2	0.7072279691293463	5	0.2293718577780398	0.55825047202759	-0.015409743929420846	-0.00955449551995699	0.5429358492370131	beta_rea
1.2	0.697332043782105	10	0.2259344683755934	0.5660096422288314	-0.030272608115842134	-0.009307681484520436	0.5315802174876079	beta_rea
1.2	0.6807963661048543	15	0.2202161912687195	0.5788498689187149	-0.04405076923489032	-0.008902020346900533	0.5127848910050014	beta_rea
1.2	0.6575739087683069	20	0.21223651355066175	0.5966246583204995	-0.056225883658866736	-0.008348134100739953	0.4867727257300575	beta_rea
1.2	0.6276336499353007	25	0.20202961193745794	0.6191323233574539	-0.06631236461783688	-0.007677921060166069	0.4539089088087931	beta_rea
1.2	0.5909944850603898	30	0.18965406217098335	0.6460364631945228	-0.07387431441437503	-0.006907516773002288	0.41474820902070486	beta_rea
1.2	0.5477775298839442	35	0.17520320593694616	0.6768898470075141	-0.07854806640013344	-0.0060635852922081976	0.3700971126589696	beta_rea
1.2	0.4982712640057897	40	0.15882117590463118	0.7111087712831335	-0.0800706448894472	-0.005179119687570972	0.3210762184048265	beta_rea
1.2	0.4430145990025858	45	0.1407225913569533	0.7480077432295383	-0.07831466126460064	-0.004331693645008672	0.2691760613462086	beta_rea
1.2	0.3828900727357359	50	0.12122249063284762	0.7865811686427302	-0.07332769981010688	-0.0034884732476850237	0.21628207955081238	beta_rea
1.2	0.31923721804381155	55	0.10076162033049774	0.8257414294023533	-0.06537595161786869	-0.002680064682564834	0.1646567933159375	beta_rea
1.2	0.2539537686473581	60	0.0799388269479796	0.864235485114002	-0.05498260614660907	-0.0019399186106437828	0.11682650114133486	beta_rea
1.4000000000000001	0.7691580386638669	0	0.2587857266312128	0.5069062581437733	0.0	-0.013056017800305478	0.5701109167339996	beta_rea
1.4000000000000001	0.7658963449654148	5	0.2575336854652811	0.5096242052918039	-0.016688067331119102	-0.012945853812772688	0.5664883431211605	beta_rea
1.4000000000000001	0.7560766870464414	10	0.2537790342292644	0.5177661487676275	-0.03282283667909618	-0.012617922823649055	0.5556288056669693	beta_rea
1.4000000000000001	0.739600264410378	15	0.24752732641813202	0.5312906649557552	-0.04785565554646455	-0.012080081395963425	0.5375657229187741	beta_rea
1.4000000000000001	0.7163191807800068	20	0.23879180370676112	0.5501101339086873	-0.06124890101956408	-0.011345901237478632	0.5123843456184777	beta_rea
1.4000000000000001	0.6860644400501112	25	0.22759918118609446	0.5740668346742592	-0.07248583605837437	-0.010435668224623728	0.4802676636415666	beta_rea
1.4000000000000001	0.6486879843378798	30	0.21399867664119665	0.6029094164462732	-0.08108599212714653	-0.009381325332128519	0.44156003846000286	beta_rea
1.4000000000000001	0.6041227970561047	35	0.19807440511528618	0.6362648540224586	-0.08662765519480654	-0.008230069116942912	0.39684765547433903	beta_rea
1.4000000000000001	0.5524618644411795	40	0.1799635290361532	0.6735800833803198	-0.08877891674965634	-0.007026859692775823	0.3470479147471156	beta_rea
1.4000000000000001	0.49406127724660864	45	0.15987987487621025	0.7140771355768005	-0.08733851355184474	-0.005797710978357435	0.2934993929507636	beta_rea
1.4000000000000001	0.4296696312879313	50	0.13814180596444703	0.7568334955722074	-0.08228651350779403	-0.00461883079900589	0.2380334388791005	beta_rea
1.4000000000000001	0.36056946128427875	55	0.11521214776413324	0.8006372494170813	-0.07384029804663522	-0.003520919372746931	0.1829866446356959	beta_rea
1.4000000000000001	0.2887297474567318	60	0.0917367476382952	0.8440861260525838	-0.06251182783258057	-0.0025594384968076634	0.1311213097393125	beta_rea
1.6	0.8181765357481592	0	0.28490536651251575	0.4639208820431031	0.0	-0.01669958596109273	0.5850736499588894	beta_rea
1.6	0.8150054030051936	5	0.2835662664317101	0.46670312431583844	-0.01775810163599892	-0.016566304047194988	0.5816754580008242	beta_rea
1.6	0.805438850409911	10	0.2795483560125176	0.47505344948178474	-0.03496574432889818	-0.016168590847690033	0.5714639907177268	beta_rea
1.6	0.7893216108077571	15	0.27285130787374134	0.4889750956261219	-0.05107287047044868	-0.015513371557211764	0.5543971626378029	beta_rea
1.6	0.7664115010407355	20	0.26347889021989634	0.5084499693312576	-0.06553203808508633	-0.014613638101862721	0.5304360454564322	beta_rea
1.6	0.7364061950941898	25	0.25144620947390317	0.5334048989248514	-0.07780467035812479	-0.013490251060930035	0.49959278614437724	beta_rea
1.6	0.6989883487637394	30	0.23678948471837113	0.5636696118549509	-0.08737354933300262	-0.01217297652242685	0.4620031255762809	beta_rea
1.6	0.6538923028896532	35	0.21957962042757762	0.5989383953607892	-0.09376431044438385	-0.010705641941760845	0.4180221999364907	beta_rea
1.6	0.6009961546120858	40	0.19994123265224462	0.638726827219169	-0.09657822687171916	-0.009147749577978748	0.3683388675465678	beta_rea
1.6	0.5404438131099022	45	0.17807861301254757	0.682320217659943	-0.09553787793526668	-0.007566103648694306	0.3140984786729755	beta_rea
1.6	0.472799951396905	50	0.1543099448951749	0.7287369415406519	-0.0905464509632663	-0.006028084535991239	0.25701362288531887	beta_rea
1.6	0.39923465637249167	55	0.12911096142207423	0.7766904125253042	-0.08175847603401963	-0.004583559637673481	0.1994262669377098	beta_rea
1.6	0.32172581051192406	60	0.10316415867796092	0.8246283031358996	-0.06965567664224671	-0.0032947731150418822	0.14426761897273818	beta_rea
1.8	0.8593013539931337	0	0.30906610945236124	0.4261797223861296	0.0	-0.02046522813043907	0.5937204276673296	beta_rea
1.8	0.8562570837338694	5	0.30765651450734666	0.428974720509372	-0.018656929173357293	-0.020312212371257694	0.5905681394789952	beta_rea
1.8	0.8470553161138848	10	0.3034245331412816	0.4373791772484594	-0.03677240584504185	-0.01985406197681988	0.5810739499740225	beta_rea
1.8	0.8314929641112563	15	0.2963620434630516	0.45144321018101974	-0.05380154969050455	-0.019094245971295547	0.5651342329834564	beta_rea
1.8	0.8092442693334103	20	0.2864609475460581	0.4712235297092053	-0.06919445467306637	-0.01804185206926483	0.5426042566182375	beta_rea
1.8	0.7798861062214852	25	0.2737207646588711	0.4967468735894811	-0.08239852132095857	-0.01671651546584171	0.5133464021215068	beta_rea
1.8	0.7429402758185176	30	0.2581603069153424	0.5279536854260338	-0.09286754262373245	-0.015149901063738118	0.4773034807509737	beta_rea
1.8	0.6979425048609916	35	0.23983293066668276	0.5646354048139299	-0.10008085166531062	-0.013385933020512272	0.43460349958759387	beta_rea
1.8	0.6445441541701276	40	0.2188469769606347	0.6063768152741793	-0.10357625664140845	-0.011482537070187664	0.3856938892764128	beta_rea
1.8	0.5826533735486001	45	0.19539286774462272	0.6525163442801468	-0.10299952912853635	-0.009519908907696608	0.33149665118695865	beta_rea
1.8	0.5126163764116854	50	0.16978134283865198	0.7020909247977634	-0.09817172368078576	-0.007592849284366512	0.2735599161724553	beta_rea
1.8	0.4354416081986114	55	0.1424935236922914	0.7537712301586648	-0.08917322700501397	-0.005782281369595581	0.2141699993495543	beta_rea
1.8	0.35305666047502726	60	0.11424023764275038	0.8058575226454525	-0.07643900432186342	-0.004152955760412492	0.15636169184050222	beta_rea
2.0	0.8939427623021231	0	0.33144081701687655	0.3930505372391088	0.0	-0.02421571406060251	0.597653642798384	beta_rea
2.0	0.8910462501779663	5	0.32997516635055624	0.395823339573448	-0.019414951225971457	-0.024049687365852956	0.5947512623485801	beta_rea
2.0	0.8822755412303267	10	0.3255718903478714	0.4041764666066151	-0.03830138810604342	-0.023550606666009326	0.5859915610831267	beta_rea
2.0	0.8673883641646711	15	0.3182140926917363	0.4182047288319588	-0.056124152571052376	-0.022716711420306027	0.5712226109716851	beta_rea
2.0	0.8459891352938939	20	0.30787971407041026	0.43803669149171237	-0.07233632516308837	-0.021548881497671875	0.5502146890839986	beta_rea
2.0	0.8175482470517126	25	0.2945504081681599	0.463791800259693	-0.08637769765523037	-0.020056066315353983	0.5227031167415203	beta_rea
2.0	0.7814403040815189	30	0.27822427117489434	0.49552243359973286	-0.097680046626102	-0.01826211687937928	0.48845967094067594	beta_rea
2.0	0.7370121034353008	35	0.25893245675419796	0.5331454930105604	-0.1056831846750657	-0.016212551803599613	0.4474009811994409	beta_rea
2.0	0.683688219006016	40	0.2367618260455705	0.5763656004038797	-0.10986658841572361	-0.013978119058401798	0.3997349732091807	beta_rea
2.0	0.6211246977533817	45	0.21188535240525974	0.6245795092390228	-0.109800362002731	-0.011640169319591165	0.3461411241601094	beta_rea
2.0	0.5494200264405227	50	0.184601800482036	0.6768473206960102	-0.10522004909296442	-0.009306809724644281	0.2879663424856132	beta_rea
2.0	0.46937980756254677	55	0.15539061643868923	0.7318361951491679	-0.09612336525813432	-0.007101877801699814	0.2273901279449699	beta_rea
2.0	0.382827112051599	60	0.1249833006718114	0.7877266055924901	-0.08288450849707295	-0.005105092556437369	0.16749005800036643	beta_rea
2.2	0.9232640428384413	0	0.3521840739704887	0.3639808779371121	0.0	-0.02787309430951085	0.5981051508811353	beta_rea
2.2	0.9205246773345825	5	0.3506749594244727	0.3667046276218808	-0.020057251013359135	-0.027699589138642594	0.5954452194567644	beta_rea
2.2	0.9122158224106055	10	0.3461381468008271	0.3749242214196761	-0.03960115023953697	-0.027176088252848563	0.5874015129969036	beta_rea
2.2	0.898065793134048	15	0.33854704830229465	0.38877598317515133	-0.05810913805659838	-0.02629464938654149	0.5737872472367289	beta_rea
2.2	0.8776241344859793	20	0.3278640542844651	0.40845715361958734	-0.0750412767097476	-0.02504625598865568	0.55430844626936	beta_rea
2.2	0.8502722698178364	25	0.3140507969429883	0.43418060886879795	-0.08983515623709916	-0.023427748778009773	0.5285982036068351	beta_rea
2.2	0.8152551066487698	30	0.2970817942110495	0.46611240070139554	-0.10190689733575606	-0.021450475964817743	0.4962824886443561	beta_rea
2.2	0.7717428329070454	35	0.27696313219601765	0.5042942635207492	-0.11066338711856917	-0.01915099299311173	0.45708562890500765	beta_rea
2.2	0.7189386442670967	40	0.2537564211394894	0.5485556698934038	-0.1155312031456706	-0.016599687848564575	0.4109854075913927	beta_rea
2.2	0.6562418846322468	45	0.22761180000995573	0.5984089944628136	-0.1160082607072052	-0.013896538106928594	0.35841368058910833	beta_rea
2.2	0.5834806886673061	50	0.19881205468223961	0.6529494373698151	-0.11174304425378395	-0.011155101651101416	0.30048886956328363	beta_rea
2.2	0.5012213119100627	55	0.16782987084672063	0.7108483045221299	-0.1026441071727118	-0.008531202367139987	0.23923953682680738	beta_rea
2.2	0.41113409015463226	60	0.13540961863210832	0.7702168426623691	-0.0890131504501912	-0.006145723663602972	0.17773128990006737	beta_rea
2.4000000000000004	0.9482274094762639	0	0.3714343678274772	0.33849146922051837	0.0	-0.03140190602406626	0.5960231610807615	beta_rea
2.4000000000000004	0.9456453083593579	5	0.36989302187267514	0.34114460535454655	-0.020604602990490974	-0.031224714528922316	0.5935902891587023	beta_rea
2.4000000000000004	0.937802574652853	10	0.36525596171532415	0.3491652087279715	-0.04071193101459832	-0.03068822845539713	0.5862211866236738	beta_rea
2.4000000000000004	0.9244081207195254	15	0.357486174696647	0.36272879753488063	-0.059813600630572464	-0.02977894384790955	0.5737068127557213	beta_rea
2.4000000000000004	0.9049711053267723	20	0.3465296017065157	0.3820983495217742	-0.0773795944187047	-0.028478965547743637	0.5557077435155379	beta_rea
2.4000000000000004	0.8788034863501053	25	0.33232586377503737	0.40757788191894373	-0.09284960984167652	-0.0267721705287563	0.5317800443315182	beta_rea
2.4000000000000004	0.8450390592796523	30	0.31482400505837105	0.43944411123447213	-0.10562987110780298	-0.02465389006714891	0.5014291229301446	beta_rea
2.4000000000000004	0.8026883754801978	35	0.29400220197736626	0.4778670484139155	-0.11510079565709605	-0.022146774679062887	0.46421037168076174	beta_rea
2.4000000000000004	0.7507428855030566	40	0.26989381888247466	0.5228060703229838	-0.12064206771196877	-0.019311819985895838	0.41988582844221345	beta_rea
2.4000000000000004	0.6883457076110737	45	0.24262200783939603	0.5739047677703124	-0.1216834662811587	-0.01625959788240103	0.3686415572680719	beta_rea
2.4000000000000004	0.6150405521833253	50	0.21244887145869085	0.6303351106609962	-0.11778708668678634	-0.013118324432633017	0.3113508147189345	beta_rea
2.4000000000000004	0.5311228307715565	55	0.17983626369879813	0.6907756443922941	-0.10876757613479865	-0.0100620804869271	0.24985430379324353	beta_rea
2.4000000000000004	0.43806714920657097	60	0.14553413447681574	0.7533110044293252	-0.0948443115422996	-0.007270015883565182	0.1871567129020333	beta_rea
2.6000000000000005	0.9696127970409661	0	0.38932168954357815	0.3161069796446948	0.0	-0.03476825028796145	0.5921215046939026	beta_rea
2.6000000000000005	0.967183415887873	5	0.3877574339235239	0.31867725998158936	-0.02107389930723569	-0.03459140095634865	0.5898975436259323	beta_rea
2.6000000000000005	0.9597957821444835	10	0.383048129066349	0.3264598987829591	-0.04166670116730829	-0.034054020570695315	0.5831517478240897	beta_rea
2.6000000000000005	0.9471469378810666	15	0.3751464699395638	0.33966278669828964	-0.06128492221314151	-0.03313683174824028	0.5716620538748299	beta_rea
2.6000000000000005	0.9287198330633991	20	0.3639813222275985	0.3586061428877968	-0.0794102148659708	-0.03181205192113837	0.5550606069056557	beta_rea
2.6000000000000005	0.9037744154808186	25	0.34946954073531555	0.38367881121129654	-0.09548788293147133	-0.030050849707352438	0.5328480618202357	beta_rea
2.6000000000000005	0.8713545286077374	30	0.3315327411091131	0.41526754177908287	-0.10891930491878334	-0.027832499611306495	0.5044355258361083	beta_rea
2.6000000000000005	0.8303296597753472	35	0.3101191619024679	0.4536651103734417	-0.11906436819583932	-0.025158967997359644	0.46923365448180043	beta_rea
2.6000000000000005	0.7794941839199744	40	0.2852308511985172	0.49897149816928155	-0.1252622874271777	-0.022078655567112027	0.42680809191832814	beta_rea
2.6000000000000005	0.717739036090931	45	0.25696100315045545	0.5509652612839472	-0.12687954828790005	-0.018700118696924506	0.3771057692883785	beta_rea
2.6000000000000005	0.6443178222213285	50	0.22554551097355535	0.6089428987821581	-0.12339400784207726	-0.015177649034405239	0.3207476938796175	beta_rea
2.6000000000000005	0.5592278419063105	55	0.19143224645415102	0.6715904779283913	-0.11452314608620823	-0.011688559224784999	0.25935612201426145	beta_rea
2.6000000000000005	0.4637090524959239	60	0.15537076637058023	0.7369892683303758	-0.10039594440312576	-0.008470770860934347	0.19583111081832838	beta_rea
2.8000000000000003	0.988052320805404	0	0.4059664749704165	0.2963964166951813	0.0	-0.037951620991817134	0.586936203041695	beta_rea
2.8000000000000003	0.9857677703597076	5	0.4043871405583498	0.29887677998221773	-0.021478832757980976	-0.037778263512798727	0.5849017308586625	beta_rea
2.8000000000000003	0.9788137445409799	10	0.39962920907349553	0.3063982004771372	-0.042492310332250656	-0.03724964432664678	0.5787234400804965	beta_rea
2.8000000000000003	0.9668826207670931	15	0.39163519237428646	0.31919545415810335	-0.0625619030916415	-0.036341134999873306	0.5681743390895168	beta_rea
2.8000000000000003	0.9494420090130754	20	0.3803172746159469	0.33763676586189173	-0.08118208219932964	-0.03501560873656011	0.5528707956100922	beta_rea
2.8000000000000003	0.9257166322451678	25	0.3655691306262734	0.3621850579316662	-0.09780619848964192	-0.03323039100298335	0.5322774705707926	beta_rea
2.8000000000000003	0.894680899439387	30	0.3472837342745585	0.393332943575607	-0.11183512435159126	-0.030949440272437533	0.5057352588729418	beta_rea
2.8000000000000003	0.8550839160090035	35	0.3253774813956023	0.43149741163551525	-0.12261398297146099	-0.028154020891763307	0.47253511856055325	beta_rea
2.8000000000000003	0.8055384585776455	40	0.2998192644823211	0.4769130199321876	-0.12944755090186005	-0.024870619362609033	0.43206630989717626	beta_rea
2.8000000000000003	0.7446932476079315	45	0.27066897207689045	0.529501666098749	-0.1316443964471759	-0.021197719474315518	0.3840494153187909	beta_rea
2.8000000000000003	0.6715093381007448	50	0.2381323805504194	0.5887067066563003	-0.12860148349521766	-0.01731159926186311	0.3288509258673722	beta_rea
2.8000000000000003	0.5856675027072393	55	0.20263852921021885	0.6532591246187426	-0.11993769723498529	-0.01340004699870153	0.2678537151379255	beta_rea
2.8000000000000003	0.48813664599782175	60	0.16493229872592152	0.7212320223941044	-0.10568467084064277	-0.009740738703960911	0.2038135734405199	beta_rea
3.0000000000000004	1.004059371401188	0	0.4214790780501285	0.2789875195997794	0.0	-0.04094666109916234	0.5808693532354238	beta_rea
3.0000000000000004	1.001910046227511	5	0.4198911215770411	0.2813750019350246	-0.02183055131666205	-0.040779211276461814	0.5790052073688351	beta_rea
3.0000000000000004	0.9953625897696395	10	0.41510410862920344	0.28862444874280896	-0.043210720040832325	-0.04026686562016015	0.573338813820614	beta_rea
3.0000000000000004	0.9841099431271818	15	0.4070509133443059	0.30099184564589065	-0.06367660608591605	-0.039380419726885135	0.5636438884500452	beta_rea
3.0000000000000004	0.9676150440828216	20	0.39562726728972974	0.3188857661746077	-0.08273594994512028	-0.03807416097978465	0.5495323840896524	beta_rea
3.0000000000000004	0.9450805434023757	25	0.38070428892197217	0.34283201870865926	-0.09985206265802705	-0.03629233867947676	0.5304477433287111	beta_rea
3.0000000000000004	0.9154291012384859	30	0.3621462719963018	0.373414697016365	-0.11442865118733804	-0.033980823339338107	0.5056807765653459	beta_rea
3.0000000000000004	0.8773127445004998	35	0.3398356433492381	0.41118018452012395	-0.12580149385643158	-0.0311039955766626	0.4744287838939108	beta_rea
3.0000000000000004	0.8291805087914274	40	0.3137064007113909	0.4564941668609883	-0.13324675486769302	-0.0276611067295335	0.43592622815022436	beta_rea
3.0000000000000004	0.769450365060459	45	0.283782916958618	0.5094240783016003	-0.1360209096505131	-0.023732512639913203	0.38968194809557344	beta_rea
3.0000000000000004	0.6967929080291009	50	0.2502374624611753	0.5695616073785372	-0.13344359882074566	-0.019500295969278363	0.3358110288233252	beta_rea
3.0000000000000004	0.6105621451124865	55	0.21347413586600594	0.6357455193664823	-0.12503582211838435	-0.015184263241677067	0.2754445504148726	beta_rea
3.0000000000000004	0.5114212807223018	60	0.17423063694329965	0.7060209737083997	-0.11072596919512263	-0.011073594004234471	0.2111580126178486	beta_rea
3.2	1.0180501060843417	0	0.435960410829739	0.26355934106304973	0.0	-0.04375686630943185	0.5742205635905527	beta_rea
3.2	1.016025635809569	5	0.4343691114841428	0.26585360357414733	-0.02213811493841495	-0.04359689005841878	0.5725085933192053	beta_rea
3.2	1.009854592313912	10	0.4295691903315302	0.2728280388522406	-0.043839856936664416	-0.0431058767928984	0.5673006458549111	beta_rea
3.2	0.99923553640826	15	0.4214842752471276	0.28475555236699646	-0.06465528972537948	-0.04225073640545285	0.5583760946910507	beta_rea
3.2	0.9836334305882125	20	0.40999480625184637	0.3020763293791371	-0.08410562183816717	-0.04097869854171064	0.5453495156557554	beta_rea
3.2	0.9622423962763471	25	0.394949612623796	0.32537068318291024	-0.10166531322553839	-0.03922220189905927	0.5276570471559364	beta_rea
3.2	0.9339497741737081	30	0.37618453109990535	0.3553042479311831	-0.11674373495962616	-0.03691003690373272	0.5045570664780926	beta_rea
3.2	0.8973291773291918	35	0.35354784714041576	0.39253946654354943	-0.12867173404254031	-0.03398646118656441	0.4751740279069043	beta_rea
3.2	0.8506881591937415	40	0.326936192117256	0.43758272391170905	-0.13670293494400032	-0.030427199947377897	0.43861208408034263	beta_rea
3.2	0.7922267348651876	45	0.2963369348255217	0.4906398437304608	-0.14004724061522525	-0.02628375019091063	0.3941842359600695	beta_rea
3.2	0.7203304960032152	50	0.2618860474824496	0.5514515680742297	-0.13795131220595433	-0.021729987513363053	0.34176116630986486	beta_rea
3.2	0.6340220023067702	55	0.22395684224230916	0.619012193410255	-0.1298401207276016	-0.01702830959166275	0.2822159173390297	beta_rea
3.2	0.5336301254761214	60	0.18327626651042428	0.6913471655628971	-0.11553429552797913	-0.012469571634724464	0.21791419419068442	beta_rea
3.4000000000000004	1.0303637290773418	0	0.44950190226397435	0.2498393704586877	0.0	-0.04639166821377745	0.5672132728332744	beta_rea
3.4000000000000004	1.0284532507259816	5	0.4479116370468609	0.2520417364648448	-0.022408904145666413	-0.04624027061411025	0.5656364322872057	beta_rea
3.4000000000000004	1.0226282633931414	10	0.44311184788751645	0.258744778215913	-0.04439437864772169	-0.045773943408468264	0.560837737787281	beta_rea
3.4000000000000004	1.0125949735754278	15	0.4350179540287821	0.2702329714383914	-0.06551970882142448	-0.04495678437120052	0.5526042139636624	beta_rea
3.4000000000000004	0.9978277625544676	20	0.42349574556874314	0.28697194641242146	-0.08531928868434543	-0.0437299707482319	0.5405600127917477	beta_rea
3.4000000000000004	0.9775212997292347	25	0.4083730558537392	0.3095860395645519	-0.10327957557254923	-0.042015691644401706	0.5241431149360783	beta_rea
3.4000000000000004	0.9505422519912943	30	0.3894578905205913	0.3388117691676085	-0.1188177970694638	-0.039726722074953154	0.5025944410614475	beta_rea
3.4000000000000004	0.9154041185109209	35	0.3665644213371161	0.3754150448959664	-0.13126357484801726	-0.03678540127729016	0.474984934039004	beta_rea
3.4000000000000004	0.870296092852266	40	0.3395497759906938	0.4200506101012863	-0.13985390388868804	-0.03314890861643548	0.440312578438802	beta_rea
3.4000000000000004	0.8132154402775538	45	0.3083627947451941	0.47305878698023307	-0.1437575194569965	-0.028833094888411098	0.39771224753340273	beta_rea
3.4000000000000004	0.7422700425288548	50	0.2731011006229994	0.5343286894488737	-0.14215293981506957	-0.023992279007161922	0.3468194467674987	beta_rea
3.4000000000000004	0.6561484322574384	55	0.23410314201959725	0.6030222324674039	-0.13437134987182467	-0.018919988082455784	0.2882462624594805	beta_rea
3.4000000000000004	0.5548252287342428	60	0.19207948211673953	0.6771936982222699	-0.12012317066870148	-0.013923026374087813	0.224127343066834	beta_rea
3.6000000000000005	1.0412731927228456	0	0.46218725049128506	0.23759013270981366	0.0	-0.04886118067806054	0.5600099987679916	beta_rea
3.6000000000000005	1.0394669204964946	5	0.460601343814908	0.23970396927399223	-0.022648880565219635	-0.04871899517728026	0.5585534765250675	beta_rea
3.6000000000000005	1.0339580576968184	10	0.4558122620909245	0.246143419507738	-0.044886237995893294	-0.04827975550248439	0.5541191159703462	beta_rea
3.6000000000000005	1.0244637168159612	15	0.4477276984073254	0.25720165458715205	-0.0662876877870148	-0.0475052828996519	0.5465043487816216	beta_rea
3.6000000000000005	1.0104717950135373	20	0.43620005259729844	0.27336296211767364	-0.08640041717652971	-0.04633201827822363	0.535346593036871	beta_rea
3.6000000000000005	0.9911855073505801	25	0.42103740018130276	0.29528686643695656	-0.10472328651386892	-0.04467345501506638	0.5200931869090758	beta_rea
3.6000000000000005	0.9654635981634913	30	0.4020208110386093	0.3237705452400519	-0.12068296586222758	-0.04242772731247406	0.49997996901594277	beta_rea
3.6000000000000005	0.9317756846214362	35	0.37893090809746643	0.35967202290433425	-0.13361112573833125	-0.03949573465472416	0.47404089471735916	beta_rea
3.6000000000000005	0.888211918398373	40	0.3515849577441218	0.403782312428249	-0.1427329232009336	-0.03581243299543496	0.44118795207206657	beta_rea
3.6000000000000005	0.8325885282038967	45	0.3198903159522738	0.45659322027911	-0.1471822688578882	-0.03136430850800464	0.4004002902562506	beta_rea
3.6000000000000005	0.7627449192914433	50	0.28390454947402943	0.5181366692926204	-0.14607410720231348	-0.026274042269198633	0.3510894139345267	beta_rea
3.6000000000000005	0.6770346827109661	55	0.24392843198764946	0.58773954284459	-0.13864860560845993	-0.02084798464985301	0.29360613437800165	beta_rea
3.6000000000000005	0.575064595301741	60	0.20064985053708873	0.6635421018752601	-0.12450515513447327	-0.015427159568272088	0.22983898510263776	beta_rea
3.8000000000000003	1.051001318309345	0	0.4740919336120306	0.22661076428957666	0.0	-0.051176928804779226	0.5527300710832742	beta_rea
3.8000000000000003	1.0492896601599124	5	0.47251310752441655	0.22863986339701386	-0.022862907735270357	-0.05104433480221228	0.5513803587494976	beta_rea
3.8000000000000003	1.0440689730592527	10	0.4677430540805716	0.2348264474427673	-0.04532517384139354	-0.05063345358831242	0.5472704343426051	beta_rea
3.8000000000000003	1.03506848122369	15	0.459682584853762	0.2454690080064946	-0.06697386743730833	-0.049904563003283615	0.5402090155813265	beta_rea
3.8000000000000003	1.0217928102898783	20	0.44817190660810147	0.2610649596073925	-0.08736844110581334	-0.048790535631000234	0.5298494226504588	beta_rea
3.8000000000000003	1.0034605814394943	25	0.4330005355701382	0.2823016844031882	-0.10602020433908471	-0.047197605148041374	0.5156543397095227	beta_rea
3.8000000000000003	0.9789322791580196	30	0.4139240576248808	0.31002658877225403	-0.12236651801857584	-0.0450111058810254	0.49686359273223385	beta_rea
3.8000000000000003	0.9466483636731362	35	0.39069039184621246	0.34517900509809085	-0.1357438168691739	-0.04211170197927537	0.47248849119172825	beta_rea
3.8000000000000003	0.9046180486387171	40	0.3630771066066414	0.38867055311407317	-0.14536933779859698	-0.03840759917186008	0.4413733167136979	beta_rea
3.8000000000000003	0.8505005490180798	45	0.33094703654773905	0.44116145560497894	-0.1503486552849896	-0.03386429629807225	0.40236490999525637	beta_rea
3.8000000000000003	0.7818760981221025	50	0.29431697060825557	0.5028184486494337	-0.14973798182151615	-0.028562026083816208	0.35466236616385544	beta_rea
3.8000000000000003	0.6967666398210909	55	0.253447120522137	0.5731292549216109	-0.14268947627176837	-0.022802080292700616	0.29835905666237456	beta_rea
3.8000000000000003	0.5944025186677079	60	0.20899629472708425	0.6503736451878007	-0.1286919387626789	-0.01697504178264916	0.23508729734485534	beta_rea
4.0	1.0597296390590778	0	0.4852841465771921	0.2167306057767882	0.0	-0.05335094756507073	0.5454596455657374	beta_rea
4.0	1.0581038339801907	5	0.4837145066823699	0.21867927483387575	-0.023054959226552787	-0.05322805031293934	0.5442048856542432	beta_rea
4.0	1.0531452698496997	10	0.4789700525860632	0.22462510291603932	-0.045719194556249516	-0.05284602781656053	0.5403839313901762	beta_rea
4.0	1.0445962003700202	15	0.4709454580992938	0.23486935286977645	-0.06759035671054371	-0.05216419377071181	0.5338173278931907	beta_rea
4.0	1.031980354550695	20	0.4594698754762728	0.24991807309104172	-0.08823952864021244	-0.05111286366961628	0.5241760201902294	beta_rea
4.0	1.01453629132587	25	0.4443157515878896	0.2704794815989152	-0.10719037749866954	-0.04959255387647075	0.5109417424832393	beta_rea
4.0	0.9911343674537703	30	0.42521471618995843	0.29744193075558645	-0.12389181179901257	-0.04747768075546048	0.49336553483418555	beta_rea
4.0	0.9602000080370677	35	0.40188273666446606	0.3318166389440589	-0.13768704304329005	-0.04463006206628767	0.47044901355995666	beta_rea
4.0	0.9196771661850606	40	0.3740585094302359	0.3746230186030527	-0.14778925028416418	-0.04093055831911138	0.44098428203147855	beta_rea
4.0	0.8670890504235863	45	0.3415590191886648	0.42668647003332383	-0.15328111320051852	-0.0363226880315488	0.403706328380589	beta_rea
4.0	0.7997738388569862	50	0.30435750420188157	0.4883201528409385	-0.15316555228814957	-0.030844993827948343	0.3576191736159836	beta_rea
4.0	0.7154241242126717	55	0.2626723960542894	0.5591620236956423	-0.14651026058032865	-0.0247757266210913	0.302562691695313	beta_rea
4.0	0.6128895430217298	60	0.21712737752445987	0.6376696385245637	-0.13269449789795287	-0.01856000824268823	0.2399072219166286	beta_rea
4.2	1.067606837772745	0	0.49582532369068166	0.20780473857132095	0.0	-0.055394876081202485	0.5382603318596886	beta_rea
4.2	1.0660588849275718	5	0.4942664960517522	0.20967744521316659	-0.023228291445583044	-0.055281592042637856	0.5370900983676776	beta_rea
4.2	1.0613385459118085	10	0.48955275462886993	0.21539529692716883	-0.046074881530173965	-0.054928340204804825	0.5335268258931957	beta_rea
4.2	1.0532015888782837	15	0.4815733369519333	0.2252603035093401	-0.06814716647896037	-0.0542939745405908	0.5274030211173325	beta_rea
4.2	1.0411922995299556	20	0.4701474703588071	0.23978337418867038	-0.08902719700157233	-0.05330716469953972	0.5184080968589908	beta_rea
4.2	1.024572374783217	25	0.45503204690105836	0.25968745508035107	-0.10825076229538501	-0.051864142677099295	0.5060452092537411	beta_rea
4.2	1.0022297225279542	30	0.43593602678251986	0.2858945026769236	-0.12527869752060017	-0.049830008499046154	0.4895829356408384	beta_rea
4.2	0.9725846025478848	35	0.4125451005068552	0.31947670088091373	-0.13946288352799438	-0.04704987194210128	0.4680221846016748	beta_rea
4.2	0.9335318780848718	40	0.38455965253565383	0.36155167308571023	-0.15001570296540767	-0.04337816082434519	0.4401179525445069	beta_rea
4.2	0.882477501035925	45	0.3517505253024277	0.41309682332129943	-0.1560014315741455	-0.038731404741748326	0.40451144841166753	beta_rea
4.2	0.8165375909977709	50	0.31404448893006476	0.47458990286921754	-0.15637604681547468	-0.03311337662012989	0.3600307785161574	beta_rea
4.2	0.7330812921581843	55	0.2716164621204664	0.5458143852899706	-0.15012628455859717	-0.02676632083288443	0.3062693662213276	beta_rea
4.2	0.6305729932538742	60	0.2250511579072899	0.6254116241821344	-0.13652307860241106	-0.02017566296764256	0.2443309054885121	beta_rea
4.4	1.0747552370865916	0	0.5057707476450668	0.19971011393849603	0.0	-0.05731973715873272	0.5311754772898551	beta_rea
4.4	1.0732779072704675	5	0.5042239641164514	0.2015113473412033	-0.02338558636200217	-0.05721586701551355	0.5300806443217613	beta_rea
4.4	1.0687740941154782	10	0.49954485087891554	0.2070141875319392	-0.04639767410393873	-0.05689091091777375	0.5267475683486391	beta_rea
4.4	1.0610132295118044	15	0.4916178620489706	0.21651978718717202	-0.06865261713002425	-0.056303676345334286	0.5210205587844932	beta_rea
4.4	1.0495609274813056	20	0.4802533813030698	0.23054077782301993	-0.08974275710882257	-0.0553819319975935	0.5126077214577137	beta_rea
4.4	1.0337045214560343	25	0.46519413885451977	0.24980990571666187	-0.10921561629335098	-0.05401883897242281	0.5010352547992797	beta_rea
4.4	1.0123541910159173	30	0.44612817612957545	0.2752750833433536	-0.1265442923343053	-0.052072074564547294	0.48559296851794864	beta_rea
4.4	0.9839355197794333	35	0.42271209074550475	0.30806124108680266	-0.14109053672937924	-0.04937183081832279	0.4652898940425899	beta_rea
4.4	0.9463080844369257	40	0.39460898590317595	0.3493739964750365	-0.15206880090718955	-0.04574766041240836	0.4388564515970546	beta_rea
4.4	0.8967763799584273	45	0.3615443419830705	0.4003262559935236	-0.158529140748047	-0.04108442931162247	0.40485536908558367	beta_rea
4.4	0.8322586375360234	50	0.3233948165546301	0.46157916215216244	-0.15938674926189875	-0.03535898610656747	0.36196045750643374	beta_rea
4.4	0.7498064385213068	55	0.28029098428948973	0.5330552633303464	-0.15355134211726013	-0.028766125587118847	0.30952619557818334	beta_rea
4.4	0.6474971386384969	60	0.23277528559187222	0.613581420590894	-0.14018726541935658	-0.0218159288764674	0.24838790363600047	beta_rea
4.6000000000000005	1.0812760198994442	0	0.5151701284718875	0.19234218673598644	0.0	-0.05913582313720993	0.5242349138142763	beta_rea
4.6000000000000005	1.0798627818145397	5	0.5136363100260816	0.19407629275509114	-0.023529063849494887	-0.059041063262011376	0.5232074796550732	beta_rea
4.6000000000000005	1.0755558168881783	10	0.5089947883169315	0.19937676969639553	-0.04669208269646259	-0.05874358784796379	0.5200804325655762	beta_rea
4.6000000000000005	1.0681381130678909	15	0.5011258372473819	0.20854263265958073	-0.06911363137390185	-0.05820248194661731	0.5147095209413896	beta_rea
4.6000000000000005	1.0571970404774798	20	0.48983197320234795	0.2220859042225108	-0.09039568347879437	-0.0573453473873725	0.5068214559883806	beta_rea
4.6000000000000005	1.0420471211913662	25	0.4748431293668087	0.24074494317240686	-0.1100970505157394	-0.05606336475246414	0.4959662467522939	beta_rea
4.6000000000000005	1.021625092525273	30	0.45582795438876433	0.2654875479045763	-0.12770311862740344	-0.054208346161440754	0.4814580040185728	beta_rea
4.6000000000000005	0.9943689604469534	35	0.4324157386303378	0.29748240961889866	-0.14258663086039403	-0.05159778355998798	0.4623197248206208	beta_rea
4.6000000000000005	0.9581164643767205	40	0.40423323928644983	0.3380142924085274	-0.15396637023673432	-0.048037946115803115	0.43726884860587234	beta_rea
4.6000000000000005	0.9100854115463012	45	0.37096159944884377	0.3883162917627647	-0.16088191758505177	-0.04337903839658612	0.40480355080415764	beta_rea
4.6000000000000005	0.8470190626174549	50	0.3324248228992438	0.44924161236974547	-0.1622135885667853	-0.037575231356395546	0.3634635473030518	beta_rea
4.6000000000000005	0.7656618269552301	55	0.28870741642336295	0.5208538617566812	-0.15679833652777483	-0.03076808904381021	0.31237522154897657	beta_rea
4.6000000000000005	0.663703416531852	60	0.24030703196628767	0.6021612909686118	-0.14369602977080634	-0.0234751427860644	0.2521054091995991	beta_rea
4.800000000000001	1.0872527759752424	0	0.5240682874667395	0.18561126699346248	0.0	-0.06085221521549366	0.5174580756264384	beta_rea
4.800000000000001	1.0858977763331439	5	0.5225480986204276	0.18728242053067345	-0.02366056004673193	-0.06076621336557142	0.5164910461253169	beta_rea
4.800000000000001	1.0817699685558442	10	0.5179463421409625	0.1923927692511157	-0.04696185185433956	-0.06049523779914653	0.5135488514881233	beta_rea
4.800000000000001	1.0746656204682015	15	0.5101396583906577	0.20123821440811576	-0.06953599242223023	-0.05999891164973349	0.5084981939310556	beta_rea
4.800000000000001	1.064193789156565	20	0.49892362735121476	0.2143281404668821	-0.09099394118191853	-0.05920518405245939	0.5010839142273175	beta_rea
4.800000000000001	1.049697274638533	25	0.4840166300250681	0.2324033174324337	-0.11090532424197169	-0.058004343965123654	0.4908801670879765	beta_rea
4.800000000000001	1.030142220693003	30	0.46506952147109115	0.2564459253939544	-0.12876775846740068	-0.05624386814649031	0.477227170814007	beta_rea
4.800000000000001	1.003985653794795	35	0.44168587490679223	0.28766085730548896	-0.14396564965815592	-0.0537303306740904	0.4591669724000986	beta_rea
4.800000000000001	0.9690546077160017	40	0.41345742668663144	0.3274029801312198	-0.1557240988133646	-0.05024872628387704	0.435413367104496	beta_rea
4.800000000000001	0.9224958521461064	45	0.3800215554331391	0.37701661895958494	-0.1630757414608742	-0.045615472857644467	0.40441384437949485	beta_rea
4.800000000000001	0.86089447395805	50	0.3411495534661987	0.43753459807894934	-0.16487088625339721	-0.03975677206607206	0.36458958768434124	beta_rea
4.800000000000001	0.7807052647120355	55	0.2968764665036786	0.50918075734134	-0.15987910708825112	-0.03276588069799699	0.31485460050873065	beta_rea
4.800000000000001	0.6792306328903974	60	0.2476533196666153	0.5911340159151977	-0.14705777337960277	-0.02514807872511388	0.25550845591791727	beta_rea
5.000000000000001	1.0927551563656304	0	0.532505581559388	0.17944066811495213	0.0	-0.0624771126506605	0.5108569363231303	beta_rea
5.000000000000001	1.0914531328144048	5	0.5309994870605133	0.18105279687431935	-0.023781605472848053	-0.062399470015717315	0.5099441752337964	beta_rea
5.000000000000001	1.0874885824715297	10	0.5264390404660475	0.18598464565831285	-0.047210108748041095	-0.06215389091250479	0.5071682488614765	beta_rea
5.000000000000001	1.0806707791471377	15	0.5186977144817302	0.19452841793570463	-0.0699245550573743	-0.06170083025815566	0.5024063392343273	beta_rea
5.000000000000001	1.0706302469356712	20	0.5075649742130175	0.2071894565811283	-0.09154429113379789	-0.06096910413095004	0.4954208280741217	beta_rea
5.000000000000001	1.0567382549263795	25	0.49274889574937897	0.22470786057175385	-0.11164923641738132	-0.05984877659183929	0.485809655516137	beta_rea
5.000000000000001	1.0379923063824574	30	0.47388409226801054	0.24807525651268567	-0.12974901848151224	-0.05818415498624137	0.4729401661644196	beta_rea
5.000000000000001	1.0128739688008301	35	0.45054999295476217	0.2785261116609915	-0.14524013927378612	-0.0557726663486337	0.45587745224790305	beta_rea
5.000000000000001	0.9792086141771762	40	0.42230495311353444	0.3174764361822776	-0.15735581731817017	-0.05238044982197346	0.43333905892931285	beta_rea
5.000000000000001	0.9340872381461468	45	0.3887431838756654	0.36637397661084947	-0.16512482662447295	-0.047791596634625136	0.40373477271246483	beta_rea
5.000000000000001	0.8739531800061241	50	0.34958344834770516	0.426417559942426	-0.16737177430743752	-0.04189928340625229	0.36538208378044174	beta_rea
5.000000000000001	0.794990560814789	55	0.3048081332074596	0.4980081590378615	-0.16280450467419583	-0.034753929356354296	0.3169990466261371	beta_rea
5.000000000000001	0.6941152670171339	60	0.2548206835843424	0.580482990106741	-0.15028033678438774	-0.026829919937672607	0.2586201700947497	beta_rea
5.2	1.0978421616475	0	0.5405182347203328	0.17376538812343623	0.0	-0.06401834695078944	0.504438454432239	beta_rea
5.2	1.0965884999211872	5	0.539026514974644	0.17532229526948218	-0.023893499864874972	-0.06394872044625043	0.5035746490968988	beta_rea
5.2	1.092773190167037	10	0.5345083607117669	0.1800869162343816	-0.04743952468659508	-0.06372755901591191	0.5009488403267512	beta_rea
5.2	1.0862181388890912	15	0.5268344954382167	0.18834729904318048	-0.07028347645854766	-0.06331624828620125	0.4964481589328494	beta_rea
5.2	1.0765742646243992	20	0.515789158970378	0.200603021872224	-0.09205253505580753	-0.0626448217308972	0.48985136091669923	beta_rea
5.2	1.0632415332044929	25	0.5010711891111284	0.21759130072399546	-0.11233633802485614	-0.06160354395716409	0.48077981689917393	beta_rea
5.2	1.0452500967681355	30	0.4823004294717226	0.24030906908627064	-0.13065624200099468	-0.06003473022887422	0.46862845231806416	beta_rea
5.2	1.0211103729044888	35	0.459033772774041	0.27001458298066855	-0.14642118934067638	-0.05772863654942459	0.4524883062743467	beta_rea
5.2	0.9886548399661994	40	0.43079761646352077	0.3081774187349968	-0.158873795993118	-0.054434593013367435	0.43108744374446034	beta_rea
5.2	0.944931542319627	45	0.39714412287473566	0.3563398903555116	-0.16704184706350964	-0.04990624759384401	0.4028087050816597	beta_rea
5.2	0.8862575264430587	50	0.35774011140510775	0.4158526914563314	-0.16972819254090804	-0.04399939194561908	0.3658796313150355	beta_rea
5.2	0.8085667020387176	55	0.3125122674531138	0.48730915665725283	-0.1655847370821708	-0.036727545845987544	0.3188394908256901	beta_rea
5.2	0.7083912935170494	60	0.26181548402279575	0.5701936610603083	-0.1533712418682539	-0.028517478002741913	0.2614617420636744	beta_rea
5.4	1.1025644962440675	0	0.5481387265813012	0.16853048245331376	0.0	-0.06548357634609656	0.4982061972990904	beta_rea
5.4	1.1013551732056561	5	0.5466615116852962	0.1700357911284861	-0.023997353856838106	-0.0654215485628193	0.4973867527270007	beta_rea
5.4	1.097676301697102	10	0.5421862784491727	0.1746435241488818	-0.047652379266435105	-0.0652237710029796	0.49489669352357246	beta_rea
5.4	1.0913620488033755	15	0.5345813675546618	0.18263725191761632	-0.07061631143532553	-0.06485247896419163	0.4906325885481199	beta_rea
5.4	1.0820833645557093	20	0.5236264236677943	0.1945100515542118	-0.09252356470500205	-0.06423900800175689	0.48438892034334147	beta_rea
5.4	1.0692680527476741	25	0.5090121962814462	0.21099401998384115	-0.11297306785501564	-0.06327478733955083	0.47580938840850767	beta_rea
5.4	1.0519803308418325	30	0.4903449893923445	0.2330885656813494	-0.13149752086623678	-0.061801033750145284	0.4643169625838921	beta_rea
5.4	1.028762299686414	35	0.46716085720263434	0.26206983343147716	-0.1475184294620913	-0.059602219217558726	0.4490303344725575	beta_rea
5.4	0.9974610454848098	40	0.43895573743061755	0.2994540251140917	-0.16028887353854313	-0.056413067023326595	0.42869363552578166	beta_rea
5.4	0.9550931291016341	45	0.4052410606274437	0.34686941278778827	-0.16883823638319922	-0.0519590087081378	0.40167213183367984	beta_rea
5.4	0.8978645272644439	50	0.36563234632330166	0.4058049526250993	-0.17195100307080516	-0.04605459687619146	0.36611653279730133	beta_rea
5.4	0.8214793509642585	55	0.3199980714817434	0.47705837230464976	-0.16822915341280195	-0.038682612879949355	0.3204041237717375	beta_rea
5.4	0.722092379456832	60	0.26864287516829544	0.5602583211792516	-0.1563375556025269	-0.03021153603635896	0.2640537032512164	beta_rea
5.6000000000000005	1.1069650566183777	0	0.5553964332812927	0.16368821999026684	0.0	-0.06687938472836077	0.49216061240550646	beta_rea
5.6000000000000005	1.1057959558001158	5	0.5539338589123436	0.1651448604722489	-0.024094113423756083	-0.0668245874233682	0.4913811387123481	beta_rea
5.6000000000000005	1.1022420178857795	10	0.549501853210594	0.16960523726679305	-0.04785057324104057	-0.06664875755182147	0.4890141547982508	beta_rea
5.6000000000000005	1.0961485998875955	15	0.541966835164911	0.17734783861138187	-0.07092602337893453	-0.06631561403900016	0.4849647097426614	beta_rea
5.6000000000000005	1.0872064235202943	20	0.5311043811700242	0.18885897920570183	-0.09296161142508769	-0.06575793726118534	0.47904245130623824	beta_rea
5.6000000000000005	1.074870487151741	25	0.516598109752854	0.20486394797331076	-0.11356499118740059	-0.06486843342948549	0.4709124737139907	beta_rea
5.6000000000000005	1.0582390924148894	30	0.4980421445278381	0.22636147674101464	-0.13227986519340243	-0.06348821354173198	0.46002526867352994	beta_rea
5.6000000000000005	1.0358888132292654	35	0.4749531725912476	0.2546413032767961	-0.14854032886225538	-0.061397543190918696	0.44552871590000115	beta_rea
5.6000000000000005	1.0056868522437497	40	0.44679842720587226	0.29125888270372513	-0.1616107885714559	-0.05831839126715645	0.426186947894394	beta_rea
5.6000000000000005	0.9646305022656184	45	0.41304949640851985	0.3379217442270292	-0.17052416389247774	-0.05394997672054373	0.4003570423511013	beta_rea
5.6000000000000005	0.9088265266013354	50	0.37327215992615537	0.39624365275458556	-0.17405034368742917	-0.048064460552012946	0.3661233929727399	beta_rea
5.6000000000000005	0.8337710185468613	55	0.32727420166761967	0.46723195762447783	-0.17074634350654047	-0.04061559432297947	0.3217186067777425	beta_rea
5.6000000000000005	0.7352483919634564	60	0.2753087396476759	0.5506624334267651	-0.1591859800692144	-0.03190891135361279	0.2664140419220084	beta_rea
5.800000000000001	1.1110794730149027	0	0.5623181219402844	0.1591963623989603	0.0	-0.06821140866588375	0.48629935042276173	beta_rea
5.800000000000001	1.1099472155829178	5	0.560870169404447	0.16060733726768345	-0.02418457177413909	-0.06816347386556029	0.48555618699643865	beta_rea
5.800000000000001	1.10650796412593	10	0.5564814218591343	0.16492938623502124	-0.04803576591347885	-0.06800848536574966	0.48330113984238976	beta_rea
5.800000000000001	1.1006175249502268	15	0.5490167240764608	0.17243551611191715	-0.07121518311561885	-0.0677114970179814	0.47944703677457134	beta_rea
5.800000000000001	1.091985724244033	20	0.5382481254828997	0.18360492302468268	-0.09337026484360572	-0.06720718318224757	0.47381787907716233	beta_rea
5.800000000000001	1.0800942972978058	25	0.523852916778929	0.19915518582032454	-0.11411691135159871	-0.06638994783016945	0.46609936670261126	beta_rea
5.800000000000001	1.0640754021478067	30	0.5054142794454057	0.22008173629238903	-0.1330094031553409	-0.06510136165993466	0.45576881797801816	beta_rea
5.800000000000001	1.042541679384281	35	0.48243107050527856	0.2476834576490145	-0.14949431035215902	-0.06311858620282898	0.44200394234941665	beta_rea
5.800000000000001	1.01338606345558	40	0.45434328972723503	0.2835496414520943	-0.16284803025184497	-0.06015305122737093	0.4235926290133411	beta_rea
5.800000000000001	0.9735952963677135	45	0.4205843322891013	0.3294585652646743	-0.17210899155478726	-0.05587995625236578	0.39889050970384127	beta_rea
5.800000000000001	0.9191924239573314	50	0.3806705603409114	0.3871424374103269	-0.17603559558536577	-0.050030189883988684	0.36592801308265394	beta_rea
5.800000000000001	0.8454808455643601	55	0.33434900058164974	0.45780722597510953	-0.173144306385636	-0.042523550205748925	0.3228060479118286	beta_rea
5.800000000000001	0.7478881375184009	60	0.2818183221311733	0.5413916732735561	-0.16192256504335611	-0.033606068620786286	0.2685597787305785	beta_rea
6.000000000000001	1.114938860332756	0	0.5689279139299407	0.15501877369277656	0.0	-0.0694849050589998	0.48061902036421555	beta_rea
6.000000000000001	1.1138406901203264	5	0.567494446409907	0.15638707389320755	-0.0242694069870643	-0.06944337633214717	0.47990910945796106	beta_rea
6.000000000000001	1.1105064828806803	10	0.5631488684874242	0.16057881562161525	-0.048209363261071704	-0.06930815144286129	0.477755859379685	beta_rea
6.000000000000001	1.1048027679235606	15	0.5557545652376478	0.16786205511642494	-0.07148600956307886	-0.06904540785342839	0.47407985931680585	beta_rea
6.000000000000001	1.096457869070472	20	0.5450805213705924	0.17870871308962344	-0.09375265452064922	-0.0685920451016975	0.46871871884351063	beta_rea
6.000000000000001	1.0849789336899094	25	0.5307985816747831	0.19382730577285745	-0.11463299647464652	-0.06784441505127019	0.4613774172850674	beta_rea
6.000000000000001	1.0695316930866432	30	0.5124820930726651	0.21420798793291912	-0.1336914811358258	-0.06664514988841924	0.4515593741195558	beta_rea
6.000000000000001	1.0487667334529125	35	0.4896133490421529	0.2411558618628506	-0.15038694610605488	-0.06476948211298772	0.43847287259321216	beta_rea
6.000000000000001	1.0206061616227409	40	0.4616068803489004	0.2762875304489241	-0.16400822190741543	-0.061919755301342964	0.4209317197640798	beta_rea
6.000000000000001	0.9820350144166445	45	0.42785927884344044	0.3214453327422134	-0.17360093614946412	-0.057749780916102736	0.39729658680864915	beta_rea
6.000000000000001	0.9290060725072671	50	0.38783829992927843	0.3784727493570619	-0.17791501941881405	-0.051950806069258726	0.36555455852968655	beta_rea
6.000000000000001	0.8566447439971567	55	0.34123055014740233	0.44876260214430325	-0.17543053731815933	-0.04440416535382917	0.3236871857171213	beta_rea
6.000000000000001	0.7600381364708265	60	0.28817692438320697	0.5324319131179993	-0.16455311702261444	-0.03529987325797106	0.27050634194435974	beta_rea
6.2	1.118570130991507	0	0.5752476753957729	0.15112398275395095	0.0	-0.07070423243884057	0.4751152633714974	beta_rea
6.2	1.1175032104708635	5	0.5738285825772975	0.1524520902858167	-0.024349201905118537	-0.07066879919805448	0.47443566003468535	beta_rea
6.2	1.1142657452724671	10	0.5695258411320404	0.15652129808937476	-0.048372561681068835	-0.07055235447385583	0.47237545661794866	beta_rea
6.2	1.108734411927733	15	0.5622016296345986	0.16359464591516293	-0.07174040719153972	-0.07032222679860797	0.46886244259742416	beta_rea
6.2	1.100654170210506	20	0.5516225316539144	0.1741355309232534	-0.09411148781323339	-0.0699172277544906	0.46374632427752477	beta_rea
6.2	1.0895588330629589	25	0.5374552172659877	0.18884466330753485	-0.1151168482804478	-0.06923644843821675	0.45675171222287453	beta_rea
6.2	1.074645797761026	30	0.5192644976971077	0.2087041354092406	-0.1343307449745461	-0.06812404999582691	0.4474063795877955	beta_rea
6.2	1.0546041468018033	35	0.4965175078999491	0.2350217606258711	-0.15122399576921847	-0.06635395676179634	0.4349490306392463	beta_rea
6.2	1.027389295993621	40	0.46860470231275364	0.26943736206134367	-0.16509824969792006	-0.0636215341127366	0.41822184175520893	beta_rea
6.2	0.9899922402623945	45	0.4348873248912972	0.31385031713389183	-0.17500752381982718	-0.05956086454878152	0.3955959539044106	beta_rea
6.2	0.9383071292190639	50	0.3947857201180849	0.3702077281849944	-0.17969627433538052	-0.05382590108936118	0.36502421812514657	beta_rea
6.2	0.8672964460174754	55	0.3479263704877724	0.4400780310532172	-0.1776118778980955	-0.04625546855354358	0.3243810725042507	beta_rea
6.2	0.7717235908842685	60	0.29438949294439376	0.5237698086276401	-0.16708302147605503	-0.03698749201668924	0.27226813713531095	beta_rea
6.4	1.1219961209887648	0	0.5812973681662671	0.14748417764674188	0.0	-0.07187377583092991	0.4697827287652352	beta_rea
6.4	1.120957847171732	5	0.5798925068762115	0.14877435852043908	-0.02442448203825924	-0.07184417216660012	0.4691307876772455	beta_rea
6.4	1.1178100560406095	10	0.5756320662100076	0.1527285309787741	-0.04852641239133977	-0.07174536791016962	0.46715610788522843	beta_rea
6.4	1.1124378112767226	15	0.5683774702058497	0.15960376398282128	-0.07198001182555665	-0.07154607751376743	0.46379239803598415	beta_rea
6.4	1.1046026763447279	20	0.5578931518089939	0.16985544745495235	-0.09444910684521202	-0.07118716527603125	0.4589011538982991	beta_rea
6.4	1.0938637734051313	25	0.5438413430176512	0.1841755053156836	-0.11557168342224929	-0.0705705307417035	0.4522253175660037	beta_rea
6.4	1.0794502234074963	30	0.5257790987209705	0.20353727005174826	-0.13493129919855168	-0.06954212129020104	0.4433165490237472	beta_rea
6.4	1.0600898094714513	35	0.5031596907439677	0.22924864527937655	-0.1520106065248332	-0.06787590600231802	0.4314435716681539	beta_rea
6.4	1.0337733482217282	40	0.47535116582040704	0.262967178966042	-0.16612414666386194	-0.06526108178061193	0.4154779786988072	beta_rea
6.4	0.9975047628370196	45	0.4416808812277977	0.30664359409812975	-0.17633562832946642	-0.06131473827133618	0.39380613718885576	beta_rea
6.4	0.947132102402782	50	0.4015225452411837	0.36232237406090345	-0.18138628629980055	-0.05565521279408034	0.36435593527567867	beta_rea
6.4	0.8774668949562973	55	0.35444376231065455	0.4317343210705019	-0.179694738676849	-0.048075894818398204	0.3249047971109102	beta_rea
6.4	0.782967717693384	60	0.30046099211097255	0.5153922549573215	-0.16951744639135718	-0.03866645151215396	0.27385823022218303	beta_rea
6.6000000000000005	1.125236656038492	0	0.5870951654072399	0.14407491582284598	0.0	-0.0729971943004063	0.46461565533928406	beta_rea
6.6000000000000005	1.124225251946166	5	0.5857042537567727	0.14532968386478168	-0.02449566813908245	-0.0729729380351181	0.4639893756636428	beta_rea
6.6000000000000005	1.1211596964646133	10	0.5814856902187661	0.14917495175690498	-0.04867184183294238	-0.07289097262171074	0.46209284947637524	beta_rea
6.6000000000000005	1.1159348253607662	15	0.5742999809503189	0.1558633049530183	-0.07220630730945068	-0.07272104045057073	0.45886642173695846	beta_rea
6.6000000000000005	1.1083276656731091	20	0.5639098244158817	0.16584181061592834	-0.09476758217836367	-0.07240596381102155	0.45418239210503947	beta_rea
6.6000000000000005	1.097919947216379	25	0.5499739452142655	0.17979165976434208	-0.11600023471943703	-0.07185044250064658	0.44779995487035396	beta_rea
6.6000000000000005	1.0839741150469109	30	0.5320420214309338	0.1986786044241735	-0.13549678700606743	-0.0709034170383657	0.4392951408947394	beta_rea
6.6000000000000005	1.0652549849746307	35	0.5095550123438564	0.22380655048547304	-0.15275131372019535	-0.06933873267247445	0.427965140138264	beta_rea
6.6000000000000005	1.039792352399119	40	0.48185969654007843	0.2568482959493598	-0.16709138170039686	-0.06684138711027027	0.4127128210559958	beta_rea
6.6000000000000005	1.004607931476598	45	0.4482512837332566	0.29979885372107845	-0.1775913056696606	-0.06301306766063045	0.3919430214015791	beta_rea
6.6000000000000005	0.9555139875895369	50	0.4080581302259967	0.3547931851704908	-0.18299150797012925	-0.05743895381680808	0.36356628769414207	beta_rea
6.6000000000000005	0.8871855710713112	55	0.3607894035273448	0.42371416336743667	-0.18168492954889381	-0.049864251353973425	0.32527428969485644	beta_rea
6.6000000000000005	0.7937926008102488	60	0.30639606061277025	0.5072868354862685	-0.17186117974547405	-0.04033448473616909	0.2752888374892117	beta_rea
6.800000000000001	1.1283096616704358	0	0.5926575256346045	0.14087515867651063	0.0	-0.07407765947765656	0.45960844943521756	beta_rea
6.800000000000001	1.1273225397943114	5	0.5912804487580416	0.1420961147213226	-0.024563161928018655	-0.07405866302110606	0.45900543637122443	beta_rea
6.800000000000001	1.1243337848707446	10	0.5871030116927658	0.1458391464058335	-0.04880962090966362	-0.0739925433050688	0.4571812755262312	beta_rea
6.800000000000001	1.1192455741969816	15	0.5799853309717208	0.15235097715605822	-0.07242050704654071	-0.07385049615892735	0.4540813053590207	beta_rea
6.800000000000001	1.111849444597837	20	0.5696887316030702	0.16207016698618054	-0.09506874059744835	-0.0735771908787983	0.44958780116049335	beta_rea
6.800000000000001	1.1017505380037582	25	0.5558686112520053	0.17566832114630276	-0.11640499314785267	-0.0730800829812887	0.44347633579396795	beta_rea
6.800000000000001	1.0882427514804696	30	0.5380682608189419	0.19410183775951478	-0.1360303683223304	-0.07221134953924371	0.43534565901228306	beta_rea
6.800000000000001	1.0701283575286678	35	0.5157172938641665	0.2186694512579167	-0.15345012763120391	-0.07074588900631582	0.42452117013876095	beta_rea
6.800000000000001	1.0454765671327668	40	0.48814290366555535	0.25105421413354373	-0.168004817364295	-0.06836512466048705	0.4099368866034176	beta_rea
6.800000000000001	1.0113331228972908	45	0.4546093890621117	0.2932911618144902	-0.1787800937953242	-0.06465749065725764	0.39002001142820425	beta_rea
[truncated: 1,121 more rows]
