# Supplementary material for: Unified momentum model for rotor aerodynamics across operating regimes
Source: Nat Commun. 2024 Aug 21;15:6658. doi: 10.1038/s41467-024-50756-5 (PMC11339364; doi:10.1038/s41467-024-50756-5)
Supplement: Supplementary file 4 — Source Data [file 41467_2024_50756_MOESM4_ESM.zip › source_data/Figure_supp_07.csv]

method	a	Ct
glauert_parabola	0.01	0.0396
glauert_parabola	0.030204081632653063	0.11716718034152436
glauert_parabola	0.05040816326530612	0.19146872136609744
glauert_parabola	0.07061224489795918	0.2625046230737193
glauert_parabola	0.09081632653061224	0.3302748854643898
glauert_parabola	0.11102040816326529	0.39477950853810906
glauert_parabola	0.13122448979591836	0.4560184922948771
glauert_parabola	0.15142857142857144	0.5139918367346938
glauert_parabola	0.1716326530612245	0.5686995418575594
glauert_parabola	0.19183673469387755	0.6201416076634736
glauert_parabola	0.2120408163265306	0.6683180341524365
glauert_parabola	0.23224489795918368	0.7132288213244482
glauert_parabola	0.2524489795918367	0.7548739691795084
glauert_parabola	0.2726530612244898	0.7932534777176177
glauert_parabola	0.29285714285714287	0.8283673469387755
glauert_parabola	0.3130612244897959	0.8602155768429821
glauert_parabola	0.333265306122449	0.8887981674302374
glauert_parabola	0.35346938775510206	0.9141151187005415
glauert_parabola	0.3736734693877551	0.9361664306538943
glauert_parabola	0.39387755102040817	0.9549521032902957
glauert_parabola	0.4140816326530612	0.9717528420131465
glauert_parabola	0.4342857142857143	0.9894315658113253
glauert_parabola	0.45448979591836736	1.0083805709682063
glauert_parabola	0.4746938775510204	1.0285998574837891
glauert_parabola	0.49489795918367346	1.0500894253580744
glauert_parabola	0.5151020408163265	1.0728492745910612
glauert_parabola	0.5353061224489796	1.0968794051827504
glauert_parabola	0.5555102040816327	1.1221798171331419
glauert_parabola	0.5757142857142857	1.148750510442235
glauert_parabola	0.5959183673469388	1.1765914851100305
glauert_parabola	0.6161224489795918	1.2057027411365278
glauert_parabola	0.6363265306122449	1.2360842785217274
glauert_parabola	0.656530612244898	1.2677360972656289
glauert_parabola	0.676734693877551	1.3006581973682325
glauert_parabola	0.6969387755102041	1.3348505788295384
glauert_parabola	0.7171428571428571	1.370313241649546
glauert_parabola	0.7373469387755102	1.4070461858282557
glauert_parabola	0.7575510204081632	1.4450494113656678
glauert_parabola	0.7777551020408163	1.4843229182617819
glauert_parabola	0.7979591836734694	1.524866706516598
glauert_parabola	0.8181632653061224	1.5666807761301156
glauert_parabola	0.8383673469387755	1.6097651271023359
glauert_parabola	0.8585714285714285	1.6541197594332582
glauert_parabola	0.8787755102040816	1.6997446731228825
glauert_parabola	0.8989795918367347	1.746639868171209
glauert_parabola	0.9191836734693878	1.7948053445782373
glauert_parabola	0.9393877551020408	1.8442411023439678
glauert_parabola	0.9595918367346938	1.8949471414684003
glauert_parabola	0.9797959183673469	1.9469234619515348
glauert_parabola	1.0	2.0001700637933717
glauert_cubic	0.01	0.0396
glauert_cubic	0.030204081632653063	0.11716718034152436
glauert_cubic	0.05040816326530612	0.19146872136609744
glauert_cubic	0.07061224489795918	0.2625046230737193
glauert_cubic	0.09081632653061224	0.3302748854643898
glauert_cubic	0.11102040816326529	0.39477950853810906
glauert_cubic	0.13122448979591836	0.4560184922948771
glauert_cubic	0.15142857142857144	0.5139918367346938
glauert_cubic	0.1716326530612245	0.5686995418575594
glauert_cubic	0.19183673469387755	0.6201416076634736
glauert_cubic	0.2120408163265306	0.6683180341524365
glauert_cubic	0.23224489795918368	0.7132288213244482
glauert_cubic	0.2524489795918367	0.7548739691795084
glauert_cubic	0.2726530612244898	0.7932534777176177
glauert_cubic	0.29285714285714287	0.8283673469387755
glauert_cubic	0.3130612244897959	0.8542551310423376
glauert_cubic	0.333265306122449	0.8887755009477344
glauert_cubic	0.35346938775510206	0.9216625513519027
glauert_cubic	0.3736734693877551	0.9530647355523634
glauert_cubic	0.39387755102040817	0.9831305068466369
glauert_cubic	0.4140816326530612	1.0120083185322442
glauert_cubic	0.4342857142857143	1.0398466239067055
glauert_cubic	0.45448979591836736	1.0667938762675417
glauert_cubic	0.4746938775510204	1.092998528912273
glauert_cubic	0.49489795918367346	1.1186090351384204
glauert_cubic	0.5151020408163265	1.143773848243504
glauert_cubic	0.5353061224489796	1.168641421525045
glauert_cubic	0.5555102040816327	1.1933602082805634
glauert_cubic	0.5757142857142857	1.2180786618075803
glauert_cubic	0.5959183673469388	1.2429452354036161
glauert_cubic	0.6161224489795918	1.2681083823661907
glauert_cubic	0.6363265306122449	1.2937165559928263
glauert_cubic	0.656530612244898	1.319918209581042
glauert_cubic	0.676734693877551	1.346861796428359
glauert_cubic	0.6969387755102041	1.374695769832298
glauert_cubic	0.7171428571428571	1.403568583090379
glauert_cubic	0.7373469387755102	1.4336286895001231
glauert_cubic	0.7575510204081632	1.4650245423590509
glauert_cubic	0.7777551020408163	1.497904594964683
glauert_cubic	0.7979591836734694	1.5324173006145398
glauert_cubic	0.8181632653061224	1.5687111126061422
glauert_cubic	0.8383673469387755	1.6069344842370101
glauert_cubic	0.8585714285714285	1.6472358688046644
glauert_cubic	0.8787755102040816	1.6897637196066264
glauert_cubic	0.8989795918367347	1.734666489940416
glauert_cubic	0.9191836734693878	1.782092633103554
glauert_cubic	0.9393877551020408	1.8321906023935604
glauert_cubic	0.9595918367346938	1.8851088511079568
glauert_cubic	0.9797959183673469	1.940995832544263
glauert_cubic	1.0	2.0
linear_min	0.01	0.0396
linear_min	0.030204081632653063	0.11716718034152436
linear_min	0.05040816326530612	0.19146872136609744
linear_min	0.07061224489795918	0.2625046230737193
linear_min	0.09081632653061224	0.3302748854643898
linear_min	0.11102040816326529	0.39477950853810906
linear_min	0.13122448979591836	0.4560184922948771
linear_min	0.15142857142857144	0.5139918367346938
linear_min	0.1716326530612245	0.5686995418575594
linear_min	0.19183673469387755	0.6201416076634736
linear_min	0.2120408163265306	0.6688979591836735
linear_min	0.23224489795918368	0.7173877551020409
linear_min	0.2524489795918367	0.7658775510204081
linear_min	0.2726530612244898	0.8143673469387755
linear_min	0.29285714285714287	0.8628571428571429
linear_min	0.3130612244897959	0.9113469387755102
linear_min	0.333265306122449	0.9598367346938775
linear_min	0.35346938775510206	1.008326530612245
linear_min	0.3736734693877551	1.0568163265306123
linear_min	0.39387755102040817	1.1053061224489795
linear_min	0.4140816326530612	1.1537959183673467
linear_min	0.4342857142857143	1.2022857142857144
linear_min	0.45448979591836736	1.2507755102040816
linear_min	0.4746938775510204	1.2992653061224488
linear_min	0.49489795918367346	1.3477551020408165
linear_min	0.5151020408163265	1.3962448979591837
linear_min	0.5353061224489796	1.444734693877551
linear_min	0.5555102040816327	1.4932244897959182
linear_min	0.5757142857142857	1.5417142857142858
linear_min	0.5959183673469388	1.590204081632653
linear_min	0.6161224489795918	1.6386938775510203
linear_min	0.6363265306122449	1.6871836734693875
linear_min	0.656530612244898	1.7356734693877551
linear_min	0.676734693877551	1.7841632653061223
linear_min	0.6969387755102041	1.83265306122449
linear_min	0.7171428571428571	1.8811428571428568
linear_min	0.7373469387755102	1.9296326530612244
linear_min	0.7575510204081632	1.9781224489795917
linear_min	0.7777551020408163	2.0266122448979593
linear_min	0.7979591836734694	2.0751020408163265
linear_min	0.8181632653061224	2.1235918367346938
linear_min	0.8383673469387755	2.172081632653061
linear_min	0.8585714285714285	2.2205714285714286
linear_min	0.8787755102040816	2.269061224489796
linear_min	0.8989795918367347	2.3175510204081635
linear_min	0.9191836734693878	2.3660408163265307
linear_min	0.9393877551020408	2.414530612244898
linear_min	0.9595918367346938	2.463020408163265
linear_min	0.9797959183673469	2.511510204081633
linear_min	1.0	2.56
linear_max	0.01	0.0396
linear_max	0.030204081632653063	0.11716718034152436
linear_max	0.05040816326530612	0.19146872136609744
linear_max	0.07061224489795918	0.2625046230737193
linear_max	0.09081632653061224	0.3302748854643898
linear_max	0.11102040816326529	0.39477950853810906
linear_max	0.13122448979591836	0.4560184922948771
linear_max	0.15142857142857144	0.5139918367346938
linear_max	0.1716326530612245	0.5686995418575594
linear_max	0.19183673469387755	0.6201416076634736
linear_max	0.2120408163265306	0.6683180341524365
linear_max	0.23224489795918368	0.7132288213244482
linear_max	0.2524489795918367	0.7548739691795084
linear_max	0.2726530612244898	0.7932534777176177
linear_max	0.29285714285714287	0.8283673469387755
linear_max	0.3130612244897959	0.8602155768429821
linear_max	0.333265306122449	0.8887981674302374
linear_max	0.35346938775510206	0.9141151187005415
linear_max	0.3736734693877551	0.9362204081632652
linear_max	0.39387755102040817	0.9572326530612245
linear_max	0.4140816326530612	0.9782448979591836
linear_max	0.4342857142857143	0.9992571428571428
linear_max	0.45448979591836736	1.0202693877551021
linear_max	0.4746938775510204	1.0412816326530612
linear_max	0.49489795918367346	1.0622938775510204
linear_max	0.5151020408163265	1.0833061224489795
linear_max	0.5353061224489796	1.1043183673469388
linear_max	0.5555102040816327	1.1253306122448978
linear_max	0.5757142857142857	1.146342857142857
linear_max	0.5959183673469388	1.1673551020408164
linear_max	0.6161224489795918	1.1883673469387754
linear_max	0.6363265306122449	1.2093795918367347
linear_max	0.656530612244898	1.230391836734694
linear_max	0.676734693877551	1.251404081632653
linear_max	0.6969387755102041	1.2724163265306123
linear_max	0.7171428571428571	1.2934285714285714
linear_max	0.7373469387755102	1.3144408163265306
linear_max	0.7575510204081632	1.3354530612244897
linear_max	0.7777551020408163	1.356465306122449
linear_max	0.7979591836734694	1.3774775510204083
linear_max	0.8181632653061224	1.3984897959183673
linear_max	0.8383673469387755	1.4195020408163264
linear_max	0.8585714285714285	1.4405142857142856
linear_max	0.8787755102040816	1.461526530612245
linear_max	0.8989795918367347	1.482538775510204
linear_max	0.9191836734693878	1.5035510204081635
linear_max	0.9393877551020408	1.5245632653061225
linear_max	0.9595918367346938	1.5455755102040816
linear_max	0.9797959183673469	1.5665877551020406
linear_max	1.0	1.5876000000000001
madsen	0.01	0.040241266086487794
madsen	0.030204081632653063	0.1188158668131043
madsen	0.05040816326530612	0.19340418496205947
madsen	0.07061224489795918	0.2638624235616606
madsen	0.09081632653061224	0.3302600746803041
madsen	0.11102040816326529	0.3927958280609602
madsen	0.13122448979591836	0.4517342447531605
madsen	0.15142857142857144	0.5073637872700832
madsen	0.1716326530612245	0.5599716245913949
madsen	0.19183673469387755	0.609829943387934
madsen	0.2120408163265306	0.6571895074072824
madsen	0.23224489795918368	0.702277496194443
madsen	0.2524489795918367	0.7452977157418708
madsen	0.2726530612244898	0.786432019337433
madsen	0.29285714285714287	0.8258422600135166
madsen	0.3130612244897959	0.8636723942956287
madsen	0.333265306122449	0.9000505351373426
madsen	0.35346938775510206	0.935090855529064
madsen	0.3736734693877551	0.9688953028482636
madsen	0.39387755102040817	1.00155511596968
madsen	0.4140816326530612	1.0331521536364174
madsen	0.4342857142857143	1.0637600502497224
madsen	0.45448979591836736	1.093445217991828
madsen	0.4746938775510204	1.1222677143286888
madsen	0.49489795918367346	1.15028199276002
madsen	0.5151020408163265	1.1775375529317735
madsen	0.5353061224489796	1.2040795043068955
madsen	0.5555102040816327	1.229949055716715
madsen	0.5757142857142857	1.255183941390041
madsen	0.5959183673469388	1.2798187925207813
madsen	0.6161224489795918	1.303885462094935
madsen	0.6363265306122449	1.3274133095443834
madsen	0.656530612244898	1.3504294508104155
madsen	0.676734693877551	1.3729589785641303
madsen	0.6969387755102041	1.395025156623574
madsen	0.7171428571428571	1.4166495920100006
madsen	0.7373469387755102	1.437852387581229
madsen	0.7575510204081632	1.4586522777542015
madsen	0.7777551020408163	1.4790667494689935
madsen	0.7979591836734694	1.4991121502421632
madsen	0.8181632653061224	1.518803784899458
madsen	0.8383673469387755	1.5381560023591043
madsen	0.8585714285714285	1.5571822736508973
madsen	0.8787755102040816	1.5758952621978535
madsen	0.8989795918367347	1.5943068872520898
madsen	0.9191836734693878	1.6124283812599083
madsen	0.9393877551020408	1.6302703418347833
madsen	0.9595918367346938	1.647842778927033
madsen	0.9797959183673469	1.665155157710191
madsen	1.0	1.6822164376381037
momentum	0.01	0.0396
momentum	0.030204081632653063	0.11716718034152436
momentum	0.05040816326530612	0.19146872136609744
momentum	0.07061224489795918	0.2625046230737193
momentum	0.09081632653061224	0.3302748854643898
momentum	0.11102040816326529	0.39477950853810906
momentum	0.13122448979591836	0.4560184922948771
momentum	0.15142857142857144	0.5139918367346938
momentum	0.1716326530612245	0.5686995418575594
momentum	0.19183673469387755	0.6201416076634736
momentum	0.2120408163265306	0.6683180341524365
momentum	0.23224489795918368	0.7132288213244482
momentum	0.2524489795918367	0.7548739691795084
momentum	0.2726530612244898	0.7932534777176177
momentum	0.29285714285714287	0.8283673469387755
momentum	0.3130612244897959	0.8602155768429821
momentum	0.333265306122449	0.8887981674302374
momentum	0.35346938775510206	0.9141151187005415
momentum	0.3736734693877551	0.9361664306538943
momentum	0.39387755102040817	0.9549521032902957
momentum	0.4140816326530612	0.970472136609746
momentum	0.4342857142857143	0.9827265306122449
momentum	0.45448979591836736	0.9917152852977926
momentum	0.4746938775510204	0.9974384006663891
momentum	0.49489795918367346	0.999895876718034
momentum	0.5151020408163265	0.9990877134527281
momentum	0.5353061224489796	0.9950139108704706
momentum	0.5555102040816327	0.987674468971262
momentum	0.5757142857142857	0.977069387755102
momentum	0.5959183673469388	0.9631986672219908
momentum	0.6161224489795918	0.9460623073719284
momentum	0.6363265306122449	0.9256603082049146
momentum	0.656530612244898	0.9019926697209496
momentum	0.676734693877551	0.8750593919200333
momentum	0.6969387755102041	0.8448604748021658
momentum	0.7171428571428571	0.811395918367347
momentum	0.7373469387755102	0.7746657226155769
momentum	0.7575510204081632	0.7346698875468555
momentum	0.7777551020408163	0.6914084131611828
momentum	0.7979591836734694	0.6448812994585589
momentum	0.8181632653061224	0.5950885464389839
momentum	0.8383673469387755	0.5420301541024575
momentum	0.8585714285714285	0.4857061224489797
momentum	0.8787755102040816	0.42611645147855065
momentum	0.8989795918367347	0.3632611411911703
momentum	0.9191836734693878	0.29714019158683874
momentum	0.9393877551020408	0.22775360266555622
momentum	0.9595918367346938	0.1551013744273221
momentum	0.9797959183673469	0.07918350687213668
momentum	1.0	0.0
unified	0.01	0.03959997380339643
unified	0.030204081632653063	0.11716754008052734
unified	0.05040816326530612	0.19147091808906583
unified	0.07061224489795918	0.2625118570924647
unified	0.09081632653061224	0.3302905391565345
unified	0.11102040816326529	0.39481049372781973
unified	0.13122448979591836	0.4560746265233615
unified	0.15142857142857144	0.5140850397704972
unified	0.1716326530612245	0.5688469505284988
unified	0.19183673469387755	0.6203662785229581
unified	0.2120408163265306	0.6513548478350916
unified	0.23224489795918368	0.7142913741638266
unified	0.2524489795918367	0.7565423857306454
unified	0.2726530612244898	0.7957904335481674
unified	0.29285714285714287	0.8321838253958899
unified	0.3130612244897959	0.865808455641061
unified	0.333265306122449	0.8967715899516325
unified	0.35346938775510206	0.9251932904709383
unified	0.3736734693877551	0.9512074916783393
unified	0.39387755102040817	0.974957070279455
unified	0.4140816326530612	0.996593521740731
unified	0.4342857142857143	1.016652531293649
unified	0.45448979591836736	1.0351275018684851
unified	0.4746938775510204	1.0521271693414698
unified	0.49489795918367346	1.0678059813984693
unified	0.5151020408163265	1.0823232069971869
unified	0.5353061224489796	1.0958340022670379
unified	0.5555102040816327	1.1084799497988334
unified	0.5757142857142857	1.1203997616783274
unified	0.5959183673469388	1.131722971071885
unified	0.6161224489795918	1.1425725222999417
unified	0.6363265306122449	1.1530660003175213
unified	0.656530612244898	1.1633155704477527
unified	0.676734693877551	1.1734303248995601
unified	0.6969387755102041	1.1835179820943487
unified	0.7171428571428571	1.1936880388097326
unified	0.7373469387755102	1.2045937983021096
unified	0.7575510204081632	1.2168051774030078
unified	0.7777551020408163	1.2296842739400418
unified	0.7979591836734694	1.2434050823958434
unified	0.8181632653061224	1.2581705584872303
unified	0.8383673469387755	1.2742445107022364
unified	0.8585714285714285	1.2919678015944314
unified	0.8787755102040816	1.311823303011852
unified	0.8989795918367347	1.3345684573985888
unified	0.9191836734693878	1.3615580549701995
unified	0.9393877551020408	1.3936863611667905
unified	0.9595918367346938	1.4406887111819
unified	0.9797959183673469	1.5031635448572422
unified	1.0	2.0
