# Supplementary material for: Unified momentum model for rotor aerodynamics across operating regimes
Source: Nat Commun. 2024 Aug 21;15:6658. doi: 10.1038/s41467-024-50756-5 (PMC11339364; doi:10.1038/s41467-024-50756-5)
Supplement: Supplementary file 4 — Source Data [file 41467_2024_50756_MOESM4_ESM.zip › source_data/Figure_supp_09.csv]

yaw	Cp	Ct	model
-50.0	0.45536552126775903	0.753638710700513	ALM
-40.0	0.6222602519154651	0.8431843527439292	ALM
-30.0	0.7741132916351228	0.9120520089425007	ALM
-20.0	0.8951890335693927	0.9609724177188562	ALM
-10.0	0.9731182040928184	0.9902501884860647	ALM
0.0	1.0	1.0	ALM
10.0	0.9731182040928184	0.9902501884860647	ALM
20.0	0.8951890335693927	0.9609724177188562	ALM
30.0	0.7741132916351228	0.9120520089425007	ALM
40.0	0.6222602519154651	0.8431843527439292	ALM
50.0	0.45536552126775903	0.753638710700513	ALM
-50.0	0.4816800570632336	NaN	kirbys_LES_data
-40.0	0.6531613894650424	NaN	kirbys_LES_data
-30.0	0.7927370367446668	NaN	kirbys_LES_data
-20.0	0.9061272153370297	NaN	kirbys_LES_data
-10.0	0.9769083980787239	NaN	kirbys_LES_data
-0.0	1.0	NaN	kirbys_LES_data
10.0	0.9771073741893587	NaN	kirbys_LES_data
20.0	0.9061272153370297	NaN	kirbys_LES_data
30.0	0.7929517969307712	NaN	kirbys_LES_data
40.0	0.6531613894650424	NaN	kirbys_LES_data
50.0	0.4816800570632336	NaN	kirbys_LES_data
-50.0	0.30197447057825505	NaN	UnifiedALMInput
-45.0	0.34741552747497506	NaN	UnifiedALMInput
-40.0	0.3905534284132196	NaN	UnifiedALMInput
-35.0	0.43039267393295344	NaN	UnifiedALMInput
-30.0	0.46653175840054856	NaN	UnifiedALMInput
-25.0	0.49809467224881	NaN	UnifiedALMInput
-20.0	0.5246705557739777	NaN	UnifiedALMInput
-15.0	0.545811854069844	NaN	UnifiedALMInput
-10.0	0.5611984718114882	NaN	UnifiedALMInput
-5.0	0.570457345860179	NaN	UnifiedALMInput
0.0	0.5737067756030745	NaN	UnifiedALMInput
5.0	0.570457345860179	NaN	UnifiedALMInput
10.0	0.5611984718114882	NaN	UnifiedALMInput
15.0	0.545811854069844	NaN	UnifiedALMInput
20.0	0.5246705557739777	NaN	UnifiedALMInput
25.0	0.49809467224881	NaN	UnifiedALMInput
30.0	0.46653175840054856	NaN	UnifiedALMInput
35.0	0.43039267393295344	NaN	UnifiedALMInput
40.0	0.3905534284132196	NaN	UnifiedALMInput
45.0	0.34741552747497506	NaN	UnifiedALMInput
50.0	0.30197447057825505	NaN	UnifiedALMInput
-50.0	0.23260697813474407	0.5806614857529871	FAST
-49.0	0.24883509129805031	0.5954424428342545	FAST
-48.0	0.2655742441301746	0.6100682185715658	FAST
-47.0	0.2828036368345218	0.624530275091098	FAST
-46.0	0.30050050184747995	0.6388202377188815	FAST
-45.0	0.3186401568298156	0.6529298935444589	FAST
-44.0	0.33719606442225186	0.6668511903617471	FAST
-43.0	0.35613989856553574	0.6805762359408839	FAST
-42.0	0.37544161716438074	0.694097297590446	FAST
-41.0	0.39506954085437285	0.7074068019742391	FAST
-40.0	0.41499043761134286	0.7204973351510056	FAST
-39.0	0.4351696129238944	0.7333616428089725	FAST
-38.0	0.4555710052318232	0.7459926306702692	FAST
-37.0	0.47615728631613147	0.7583833650429437	FAST
-36.0	0.496889966310281	0.7705270735006562	FAST
-35.0	0.5177295029873316	0.7824171456721959	FAST
-34.0	0.538635414963692	0.7940471341247674	FAST
-33.0	0.5595663984474543	0.8054107553265878	FAST
-32.0	0.5804804471477106	0.8165018906757359	FAST
-31.0	0.601334974950935	0.8273145875834411	FAST
-30.0	0.622086940961441	0.8378430606010951	FAST
-29.0	0.6426929764951969	0.8480816925812558	FAST
-28.0	0.6631095136098584	0.858025035863783	FAST
-27.0	0.68329291474883	0.8676678134790278	FAST
-26.0	0.7031996030735013	0.8770049203607041	FAST
-25.0	0.7227861930555092	0.8860314245616919	FAST
-24.0	0.7420096209000144	0.8947425684665996	FAST
-23.0	0.7608272743714923	0.9031337699954207	FAST
-22.0	0.7791971215954817	0.9112006237930896	FAST
-21.0	0.7970778384130642	0.9189389024001638	FAST
-20.0	0.8144289338695648	0.9263445574002442	FAST
-19.0	0.83121087342507	0.9334137205401017	FAST
-18.0	0.8473851994818138	0.9401427048187995	FAST
-17.0	0.8629146488322638	0.9465280055423992	FAST
-16.0	0.8777632666418395	0.9525663013411143	FAST
-15.0	0.8918965165915519	0.9582544551460259	FAST
-14.0	0.9052813868184597	0.9635895151227178	FAST
-13.0	0.9178864913056163	0.9685687155593999	FAST
-12.0	0.9296821663881352	0.973189477707301	FAST
-11.0	0.9406405620580321	0.9774494105713031	FAST
-10.0	0.9507357277675914	0.9813463116489684	FAST
-9.0	0.9599436924490772	0.9848781676162862	FAST
-8.0	0.9682425384876195	0.9880431549586246	FAST
-7.0	0.9756124694039856	0.9908396405455319	FAST
-6.0	0.9820358710246143	0.9932661821481772	FAST
-5.0	0.9874973659377139	0.9953215288983619	FAST
-4.0	0.9919838610562987	0.9970046216881736	FAST
-3.0	0.9954845881317123	0.9983145935094841	FAST
-2.0	0.9979911370843588	0.9992507697326211	FAST
-1.0	0.999497482042006	0.999812668323672	FAST
0.0	1.0	1.0	FAST
1.0	0.999497482042006	0.999812668323672	FAST
2.0	0.9979911370843588	0.9992507697326211	FAST
3.0	0.9954845881317123	0.9983145935094841	FAST
4.0	0.9919838610562987	0.9970046216881736	FAST
5.0	0.9874973659377139	0.9953215288983619	FAST
6.0	0.9820358710246143	0.9932661821481772	FAST
7.0	0.9756124694039856	0.9908396405455319	FAST
8.0	0.9682425384876195	0.9880431549586246	FAST
9.0	0.9599436924490772	0.9848781676162862	FAST
10.0	0.9507357277675914	0.9813463116489684	FAST
11.0	0.9406405620580321	0.9774494105713031	FAST
12.0	0.9296821663881352	0.973189477707301	FAST
13.0	0.9178864913056163	0.9685687155593999	FAST
14.0	0.9052813868184597	0.9635895151227178	FAST
15.0	0.8918965165915519	0.9582544551460259	FAST
16.0	0.8777632666418395	0.9525663013411143	FAST
17.0	0.8629146488322638	0.9465280055423992	FAST
18.0	0.8473851994818138	0.9401427048187995	FAST
19.0	0.83121087342507	0.9334137205401017	FAST
20.0	0.8144289338695648	0.9263445574002442	FAST
21.0	0.7970778384130642	0.9189389024001638	FAST
22.0	0.7791971215954817	0.9112006237930896	FAST
23.0	0.7608272743714923	0.9031337699954207	FAST
24.0	0.7420096209000144	0.8947425684665996	FAST
25.0	0.7227861930555092	0.8860314245616919	FAST
26.0	0.7031996030735013	0.8770049203607041	FAST
27.0	0.68329291474883	0.8676678134790278	FAST
28.0	0.6631095136098584	0.858025035863783	FAST
29.0	0.6426929764951969	0.8480816925812558	FAST
30.0	0.622086940961441	0.8378430606010951	FAST
31.0	0.601334974950935	0.8273145875834411	FAST
32.0	0.5804804471477106	0.8165018906757359	FAST
33.0	0.5595663984474543	0.8054107553265878	FAST
34.0	0.538635414963692	0.7940471341247674	FAST
35.0	0.5177295029873316	0.7824171456721959	FAST
36.0	0.496889966310281	0.7705270735006562	FAST
37.0	0.47615728631613147	0.7583833650429437	FAST
38.0	0.4555710052318232	0.7459926306702692	FAST
39.0	0.4351696129238944	0.7333616428089725	FAST
40.0	0.41499043761134286	0.7204973351510056	FAST
41.0	0.39506954085437285	0.7074068019742391	FAST
42.0	0.37544161716438074	0.694097297590446	FAST
43.0	0.35613989856553574	0.6805762359408839	FAST
44.0	0.33719606442225186	0.6668511903617471	FAST
45.0	0.3186401568298156	0.6529298935444589	FAST
46.0	0.30050050184747995	0.6388202377188815	FAST
47.0	0.2828036368345218	0.624530275091098	FAST
48.0	0.2655742441301746	0.6100682185715658	FAST
49.0	0.24883509129805031	0.5954424428342545	FAST
50.0	0.23260697813474407	0.5806614857529871	FAST
-50.0	0.23388030158738346	0.6093946443930399	HAWC2
-45.0	0.2799127081162911	0.6481244418643202	HAWC2
-40.0	0.3235503929861426	0.6825261019849093	HAWC2
-35.0	0.3637907689312169	0.7126184205901351	HAWC2
-30.0	0.3997576365778224	0.738415322121607	HAWC2
-25.0	0.4306780842523788	0.7599027102789155	HAWC2
-20.0	0.45596194796209283	0.7770864803350133	HAWC2
-15.0	0.4752445976592265	0.7900162851651513	HAWC2
-10.0	0.4884128549152356	0.7987977944026609	HAWC2
-5.0	0.49571008347629525	0.8037004253788318	HAWC2
0.0	0.4979221687684911	0.8052575279432919	HAWC2
5.0	0.4957919685964253	0.8039073233395452	HAWC2
10.0	0.48854856064784474	0.7991688145275592	HAWC2
15.0	0.4754172506172266	0.7905143001427486	HAWC2
20.0	0.4561351643551653	0.7776401022255985	HAWC2
25.0	0.4308228096190479	0.760439000179837	HAWC2
30.0	0.39984200345371207	0.7388532189336929	HAWC2
35.0	0.3638020854833113	0.712904579188499	HAWC2
40.0	0.32348657086163496	0.6826227249563359	HAWC2
45.0	0.2797930587989547	0.6480220837336352	HAWC2
50.0	0.2337089459469888	0.6090902840077624	HAWC2
-40.0	0.33984545408678246	0.6815554195449546	UnifiedMomentum_azimuth
-37.5	0.3565875277004405	0.6940578017479863	UnifiedMomentum_azimuth
-35.0	0.37256905158270437	0.7057222526321073	UnifiedMomentum_azimuth
-32.5	0.38772508539580425	0.716548286352574	UnifiedMomentum_azimuth
-30.0	0.40204238928251884	0.7265733710993494	UnifiedMomentum_azimuth
-27.5	0.4154054528097477	0.7357650407555968	UnifiedMomentum_azimuth
-25.0	0.4277616928451998	0.7441239840589126	UnifiedMomentum_azimuth
-22.5	0.439132027174386	0.7516998975466443	UnifiedMomentum_azimuth
-20.0	0.4494467120457553	0.7584733557887028	UnifiedMomentum_azimuth
-17.5	0.4585721076882279	0.7643853802911265	UnifiedMomentum_azimuth
-15.0	0.46657766646280296	0.7695110800459699	UnifiedMomentum_azimuth
-12.5	0.47342774952031413	0.7738527790256348	UnifiedMomentum_azimuth
-10.0	0.4790870468690422	0.7774100353060214	UnifiedMomentum_azimuth
-7.5	0.48348089543215617	0.7801508133009057	UnifiedMomentum_azimuth
-5.0	0.486613976203587	0.7820863977410115	UnifiedMomentum_azimuth
-2.5	0.48849919181479395	0.7832402154571392	UnifiedMomentum_azimuth
0.0	0.4891371081866713	0.7836286938689236	UnifiedMomentum_azimuth
2.5	0.48849919170397144	0.7832402152228869	UnifiedMomentum_azimuth
5.0	0.48661397856690713	0.7820864026508761	UnifiedMomentum_azimuth
7.5	0.4834808980626254	0.780150817930487	UnifiedMomentum_azimuth
10.0	0.47908706948388535	0.7774100728324608	UnifiedMomentum_azimuth
12.5	0.47342768941433777	0.7738526523818785	UnifiedMomentum_azimuth
15.0	0.4665775850627333	0.7695108666621462	UnifiedMomentum_azimuth
17.5	0.4585715555110168	0.7643843470433722	UnifiedMomentum_azimuth
20.0	0.4494453728715227	0.7584712280742032	UnifiedMomentum_azimuth
22.5	0.43913048323457143	0.7516978388562057	UnifiedMomentum_azimuth
25.0	0.4277600520503075	0.7441220765530648	UnifiedMomentum_azimuth
27.5	0.41540353400206975	0.7357629866513777	UnifiedMomentum_azimuth
30.0	0.40203977757064546	0.7265704997800029	UnifiedMomentum_azimuth
32.5	0.38772111192269504	0.7165433899279284	UnifiedMomentum_azimuth
35.0	0.37256322722168095	0.7057142195342555	UnifiedMomentum_azimuth
37.5	0.35657998894547593	0.6940468436773826	UnifiedMomentum_azimuth
40.0	0.33983680782188763	0.681542289611273	UnifiedMomentum_azimuth
-40.0	0.19750908014948265	0.5660865719404422	MadsenNoSkewCosSquared
-37.5	0.2244426931608644	0.5903952701003451	MadsenNoSkewCosSquared
-35.0	0.2509259062190864	0.613278145177287	MadsenNoSkewCosSquared
-32.5	0.2767139585871695	0.6347025311974487	MadsenNoSkewCosSquared
-30.0	0.3015755930539037	0.6546390466269201	MadsenNoSkewCosSquared
-27.5	0.3252929927207573	0.6730616485894318	MadsenNoSkewCosSquared
-25.0	0.3476627130784513	0.6899491464904679	MadsenNoSkewCosSquared
-22.5	0.3684962767551086	0.7052835130600369	MadsenNoSkewCosSquared
-20.0	0.3876203092698259	0.7190479214407067	MadsenNoSkewCosSquared
-17.5	0.40487717424348374	0.7312256216372615	MadsenNoSkewCosSquared
-15.0	0.42012684831317226	0.7418014338508985	MadsenNoSkewCosSquared
-12.5	0.43324805886102324	0.750764559526667	MadsenNoSkewCosSquared
-10.0	0.4441384449808445	0.7581114304578697	MadsenNoSkewCosSquared
-7.5	0.45270603395189474	0.7638357832985958	MadsenNoSkewCosSquared
-5.0	0.45885794208633573	0.767900679178978	MadsenNoSkewCosSquared
-2.5	0.46255365492691936	0.7703148569922227	MadsenNoSkewCosSquared
0.0	0.46378541687665237	0.7711133631103251	MadsenNoSkewCosSquared
2.5	0.4625536542410802	0.7703148555739525	MadsenNoSkewCosSquared
5.0	0.45885793641255007	0.7679006670297731	MadsenNoSkewCosSquared
7.5	0.45270599612969686	0.7638357140414908	MadsenNoSkewCosSquared
10.0	0.44413845869072754	0.7581114342013668	MadsenNoSkewCosSquared
12.5	0.43324786933997217	0.750764067954333	MadsenNoSkewCosSquared
15.0	0.42012535810058077	0.7417991150180923	MadsenNoSkewCosSquared
17.5	0.404876638837575	0.7312255230806337	MadsenNoSkewCosSquared
20.0	0.38762210034358124	0.7190518260863711	MadsenNoSkewCosSquared
22.5	0.3685004418431394	0.7052912914676894	MadsenNoSkewCosSquared
25.0	0.34766858979694815	0.6899596333414244	MadsenNoSkewCosSquared
27.5	0.3253000562356311	0.6730738184517675	MadsenNoSkewCosSquared
30.0	0.30158398143550313	0.6546536343895308	MadsenNoSkewCosSquared
32.5	0.2767236381296173	0.634720242345686	MadsenNoSkewCosSquared
35.0	0.25093584953918785	0.6132974051693689	MadsenNoSkewCosSquared
37.5	0.22445124678535172	0.59041312233508	MadsenNoSkewCosSquared
40.0	0.1975143608169349	0.5660991409155434	MadsenNoSkewCosSquared
