# Supplementary material for: Unified momentum model for rotor aerodynamics across operating regimes
Source: Nat Commun. 2024 Aug 21;15:6658. doi: 10.1038/s41467-024-50756-5 (PMC11339364; doi:10.1038/s41467-024-50756-5)
Supplement: Supplementary file 4 — Source Data [file 41467_2024_50756_MOESM4_ESM.zip › source_data/Figure_supp_10.xlsx]

## Sheet: du
Streamtube averaged streamwise velocity deficit
0.5	x	-2.94922	-2.85156	-2.75391	-2.65625	-2.55859	-2.46094	-2.36328	-2.26562	-2.16797	-2.07031	-1.97266	-1.875	-1.77734	-1.67969	-1.58203	-1.48438	-1.38672	-1.28906	-1.19141	-1.09375	-0.996094	-0.898438	-0.800781	-0.703125	-0.605469	-0.507812	-0.410156	-0.3125	-0.214844	-0.117188	-0.0195312	0.078125	0.175781	0.273438	0.371094	0.46875	0.566406	0.664062	0.761719	0.859375	0.957031	1.05469	1.15234	1.25	1.34766	1.44531	1.54297	1.64062
0.5	y	0.00138061	0.00148134	0.00159362	0.00172728	0.00186631	0.00202285	0.00220824	0.00240574	0.00263076	0.00289716	0.00318816	0.00352449	0.00392472	0.00437387	0.00490249	0.0055387	0.00627474	0.00716146	0.00824906	0.00955283	0.0111718	0.0131935	0.0157391	0.0190252	0.0233323	0.0289301	0.0365395	0.0469318	0.0611149	0.0802062	0.104416	0.130037	0.151573	0.167356	0.178809	0.187395	0.193751	0.198734	0.202638	0.205695	0.208214	0.210284	0.211956	0.213391	0.214605	0.215602	0.216487	0.21725
1	x	-2.94922	-2.85156	-2.75391	-2.65625	-2.55859	-2.46094	-2.36328	-2.26562	-2.16797	-2.07031	-1.97266	-1.875	-1.77734	-1.67969	-1.58203	-1.48438	-1.38672	-1.28906	-1.19141	-1.09375	-0.996094	-0.898438	-0.800781	-0.703125	-0.605469	-0.507812	-0.410156	-0.3125	-0.214844	-0.117188	-0.0195312	0.078125	0.175781	0.273438	0.371094	0.46875	0.566406	0.664062	0.761719	0.859375	0.957031	1.05469	1.15234	1.25	1.34766	1.44531	1.54297	1.64062
1	y	0.0024718	0.00266556	0.00288025	0.00312987	0.00339587	0.00369368	0.00403983	0.00441424	0.00483971	0.00533674	0.00588661	0.00651915	0.00726395	0.00810743	0.00909576	0.0102755	0.0116484	0.0132955	0.0153026	0.0177166	0.0206621	0.024398	0.0290681	0.035023	0.0428342	0.0530582	0.0666574	0.0850577	0.109854	0.14343	0.185114	0.229369	0.266462	0.293633	0.313755	0.328623	0.33987	0.348863	0.356199	0.362023	0.366979	0.371161	0.37459	0.377642	0.380282	0.38248	0.384488	0.386259
1.5	x	-2.94922	-2.85156	-2.75391	-2.65625	-2.55859	-2.46094	-2.36328	-2.26562	-2.16797	-2.07031	-1.97266	-1.875	-1.77734	-1.67969	-1.58203	-1.48438	-1.38672	-1.28906	-1.19141	-1.09375	-0.996094	-0.898438	-0.800781	-0.703125	-0.605469	-0.507812	-0.410156	-0.3125	-0.214844	-0.117188	-0.0195312	0.078125	0.175781	0.273438	0.371094	0.46875	0.566406	0.664062	0.761719	0.859375	0.957031	1.05469	1.15234	1.25	1.34766	1.44531	1.54297	1.64062
1.5	y	0.0034195	0.00370074	0.00401118	0.004368	0.00475234	0.00518103	0.00567462	0.00621485	0.00682493	0.00753113	0.00831811	0.0092201	0.0102744	0.0114742	0.0128749	0.0145368	0.0164764	0.0187948	0.0216056	0.0249695	0.0291323	0.0343337	0.0407909	0.0490982	0.0598818	0.0739696	0.0925904	0.117168	0.150624	0.194592	0.249445	0.307506	0.355997	0.391616	0.417345	0.436836	0.451752	0.463939	0.473955	0.482053	0.489136	0.495248	0.500297	0.504929	0.509014	0.512427	0.515624	0.51853
2	x	-2.94922	-2.85156	-2.75391	-2.65625	-2.55859	-2.46094	-2.36328	-2.26562	-2.16797	-2.07031	-1.97266	-1.875	-1.77734	-1.67969	-1.58203	-1.48438	-1.38672	-1.28906	-1.19141	-1.09375	-0.996094	-0.898438	-0.800781	-0.703125	-0.605469	-0.507812	-0.410156	-0.3125	-0.214844	-0.117188	-0.0195312	0.078125	0.175781	0.273438	0.371094	0.46875	0.566406	0.664062	0.761719	0.859375	0.957031	1.05469	1.15234	1.25	1.34766	1.44531	1.54297	1.64062
2	y	0.0042349	0.00459975	0.00500157	0.00545868	0.00595505	0.00650763	0.00713881	0.00783346	0.00861588	0.00951615	0.0105234	0.0116743	0.0130126	0.0145396	0.0163166	0.0184154	0.0208678	0.0237663	0.0272892	0.0315263	0.0367279	0.0431606	0.0512283	0.0614353	0.0747007	0.0918263	0.114498	0.144753	0.18448	0.237068	0.301723	0.37005	0.428343	0.468934	0.498741	0.521343	0.538415	0.552884	0.56485	0.574466	0.583195	0.590808	0.597064	0.602996	0.608328	0.612704	0.616991	0.620866
2.5	x	-2.94922	-2.85156	-2.75391	-2.65625	-2.55859	-2.46094	-2.36328	-2.26562	-2.16797	-2.07031	-1.97266	-1.875	-1.77734	-1.67969	-1.58203	-1.48438	-1.38672	-1.28906	-1.19141	-1.09375	-0.996094	-0.898438	-0.800781	-0.703125	-0.605469	-0.507812	-0.410156	-0.3125	-0.214844	-0.117188	-0.0195312	0.078125	0.175781	0.273438	0.371094	0.46875	0.566406	0.664062	0.761719	0.859375	0.957031	1.05469	1.15234	1.25	1.34766	1.44531	1.54297	1.64062
2.5	y	0.00501267	0.00545235	0.00593526	0.00648319	0.00708025	0.00774306	0.0084978	0.00933104	0.0102674	0.0113408	0.0125441	0.0139168	0.015508	0.0173244	0.0194339	0.021919	0.024822	0.0282714	0.0324255	0.0374211	0.0435364	0.0511245	0.0605866	0.0724208	0.0878416	0.107456	0.133539	0.167891	0.213663	0.272048	0.344565	0.420889	0.485218	0.530102	0.562155	0.587201	0.605341	0.620973	0.634225	0.64472	0.654287	0.662781	0.66971	0.676308	0.682367	0.687286	0.692128	0.696615
3	x	-2.94922	-2.85156	-2.75391	-2.65625	-2.55859	-2.46094	-2.36328	-2.26562	-2.16797	-2.07031	-1.97266	-1.875	-1.77734	-1.67969	-1.58203	-1.48438	-1.38672	-1.28906	-1.19141	-1.09375	-0.996094	-0.898438	-0.800781	-0.703125	-0.605469	-0.507812	-0.410156	-0.3125	-0.214844	-0.117188	-0.0195312	0.078125	0.175781	0.273438	0.371094	0.46875	0.566406	0.664062	0.761719	0.859375	0.957031	1.05469	1.15234	1.25	1.34766	1.44531	1.54297	1.64062
3	y	0.00566679	0.00617134	0.00672397	0.00734772	0.00803119	0.00878898	0.00964837	0.0105999	0.0116679	0.0128897	0.0142617	0.0158234	0.0176306	0.0196965	0.0220906	0.0249055	0.0281953	0.0320963	0.0367378	0.0423589	0.0492227	0.0577225	0.0683001	0.0816995	0.0989099	0.120778	0.14942	0.18729	0.237155	0.30087	0.37954	0.462527	0.531912	0.578756	0.612681	0.637879	0.656853	0.672767	0.68644	0.697077	0.706993	0.715649	0.72267	0.729401	0.735609	0.740687	0.745484	0.749919
3.5	x	-2.94922	-2.85156	-2.75391	-2.65625	-2.55859	-2.46094	-2.36328	-2.26562	-2.16797	-2.07031	-1.97266	-1.875	-1.77734	-1.67969	-1.58203	-1.48438	-1.38672	-1.28906	-1.19141	-1.09375	-0.996094	-0.898438	-0.800781	-0.703125	-0.605469	-0.507812	-0.410156	-0.3125	-0.214844	-0.117188	-0.0195312	0.078125	0.175781	0.273438	0.371094	0.46875	0.566406	0.664062	0.761719	0.859375	0.957031	1.05469	1.15234	1.25	1.34766	1.44531	1.54297	1.64062
3.5	y	0.00625844	0.00681799	0.00743054	0.00812218	0.00888101	0.00972062	0.010673	0.0117289	0.0129111	0.0142631	0.0157834	0.01751	0.0195065	0.0217909	0.0244328	0.0275355	0.0311632	0.0354572	0.0406108	0.0467944	0.0543065	0.0636257	0.0751341	0.0897589	0.108216	0.132332	0.163943	0.204137	0.257334	0.325533	0.408532	0.495659	0.569057	0.617386	0.652174	0.677926	0.696488	0.712646	0.726445	0.736886	0.746616	0.755297	0.762344	0.768755	0.774706	0.779751	0.784372	0.788686
4	x	-2.94922	-2.85156	-2.75391	-2.65625	-2.55859	-2.46094	-2.36328	-2.26562	-2.16797	-2.07031	-1.97266	-1.875	-1.77734	-1.67969	-1.58203	-1.48438	-1.38672	-1.28906	-1.19141	-1.09375	-0.996094	-0.898438	-0.800781	-0.703125	-0.605469	-0.507812	-0.410156	-0.3125	-0.214844	-0.117188	-0.0195312	0.078125	0.175781	0.273438	0.371094	0.46875	0.566406	0.664062	0.761719	0.859375	0.957031	1.05469	1.15234	1.25	1.34766	1.44531	1.54297	1.64062
4	y	0.00672418	0.00733227	0.00800142	0.00874189	0.00956506	0.0104797	0.0115014	0.0126456	0.0139305	0.0153833	0.0170286	0.0189001	0.0210451	0.0235069	0.0263596	0.0296957	0.0336101	0.0382374	0.0437652	0.0503624	0.0584567	0.0684346	0.0808229	0.0963963	0.116238	0.141586	0.175113	0.218044	0.274147	0.345778	0.432443	0.523782	0.600198	0.649769	0.683696	0.709354	0.727511	0.743221	0.756674	0.76687	0.776211	0.784452	0.791301	0.797439	0.803219	0.807731	0.812142	0.816033
4.5	x	-2.94922	-2.85156	-2.75391	-2.65625	-2.55859	-2.46094	-2.36328	-2.26562	-2.16797	-2.07031	-1.97266	-1.875	-1.77734	-1.67969	-1.58203	-1.48438	-1.38672	-1.28906	-1.19141	-1.09375	-0.996094	-0.898438	-0.800781	-0.703125	-0.605469	-0.507812	-0.410156	-0.3125	-0.214844	-0.117188	-0.0195312	0.078125	0.175781	0.273438	0.371094	0.46875	0.566406	0.664062	0.761719	0.859375	0.957031	1.05469	1.15234	1.25	1.34766	1.44531	1.54297	1.64062
4.5	y	0.00711288	0.00774033	0.00845471	0.00925686	0.010112	0.0110853	0.012187	0.0133846	0.0147495	0.0163027	0.0180324	0.0200193	0.0223087	0.0249091	0.0279458	0.031496	0.0356219	0.0405349	0.0464137	0.053448	0.0619891	0.0725662	0.0855039	0.102013	0.122926	0.149796	0.184541	0.230588	0.288379	0.362857	0.452459	0.547603	0.625805	0.674996	0.709475	0.73471	0.752244	0.767428	0.780319	0.790106	0.798987	0.806858	0.813372	0.81912	0.824316	0.828939	0.833012	0.836395
5	x	-2.94922	-2.85156	-2.75391	-2.65625	-2.55859	-2.46094	-2.36328	-2.26562	-2.16797	-2.07031	-1.97266	-1.875	-1.77734	-1.67969	-1.58203	-1.48438	-1.38672	-1.28906	-1.19141	-1.09375	-0.996094	-0.898438	-0.800781	-0.703125	-0.605469	-0.507812	-0.410156	-0.3125	-0.214844	-0.117188	-0.0195312	0.078125	0.175781	0.273438	0.371094	0.46875	0.566406	0.664062	0.761719	0.859375	0.957031	1.05469	1.15234	1.25	1.34766	1.44531	1.54297	1.64062
5	y	0.0074755	0.00817136	0.0088984	0.00973393	0.0106692	0.0116685	0.0128192	0.0141139	0.0155263	0.0171577	0.0190108	0.0210792	0.0234857	0.0262535	0.029419	0.0331299	0.0374948	0.0426225	0.0487939	0.0561717	0.065127	0.0762112	0.089967	0.107131	0.128872	0.156929	0.193363	0.240607	0.300841	0.377941	0.469633	0.567252	0.647444	0.696751	0.730491	0.755333	0.77249	0.786915	0.799301	0.80896	0.817362	0.824668	0.830835	0.836528	0.841451	0.84533	0.849352	0.85256
5.5	x	-2.94922	-2.85156	-2.75391	-2.65625	-2.55859	-2.46094	-2.36328	-2.26562	-2.16797	-2.07031	-1.97266	-1.875	-1.77734	-1.67969	-1.58203	-1.48438	-1.38672	-1.28906	-1.19141	-1.09375	-0.996094	-0.898438	-0.800781	-0.703125	-0.605469	-0.507812	-0.410156	-0.3125	-0.214844	-0.117188	-0.0195312	0.078125	0.175781	0.273438	0.371094	0.46875	0.566406	0.664062	0.761719	0.859375	0.957031	1.05469	1.15234	1.25	1.34766	1.44531	1.54297	1.64062
5.5	y	0.00770465	0.0083972	0.00915641	0.0100421	0.0109833	0.0120253	0.0132367	0.0145513	0.0160238	0.0177315	0.019625	0.0217825	0.0242936	0.0271337	0.0304214	0.034296	0.0387909	0.0441259	0.0505354	0.058145	0.067456	0.078949	0.0931639	0.110949	0.133447	0.162409	0.199964	0.248759	0.310372	0.389223	0.48405	0.585027	0.667008	0.715187	0.748114	0.772051	0.788439	0.802074	0.81385	0.822849	0.830836	0.837967	0.843769	0.848557	0.853175	0.85745	0.86067	0.863239
6	x	-2.94922	-2.85156	-2.75391	-2.65625	-2.55859	-2.46094	-2.36328	-2.26562	-2.16797	-2.07031	-1.97266	-1.875	-1.77734	-1.67969	-1.58203	-1.48438	-1.38672	-1.28906	-1.19141	-1.09375	-0.996094	-0.898438	-0.800781	-0.703125	-0.605469	-0.507812	-0.410156	-0.3125	-0.214844	-0.117188	-0.0195312	0.078125	0.175781	0.273438	0.371094	0.46875	0.566406	0.664062	0.761719	0.859375	0.957031	1.05469	1.15234	1.25	1.34766	1.44531	1.54297	1.64062
6	y	0.00797314	0.00867339	0.0094954	0.0103943	0.0113505	0.0124669	0.0137058	0.0150465	0.0166054	0.0183622	0.0203055	0.0225658	0.0251518	0.0280834	0.0315206	0.0355212	0.0401795	0.0457321	0.0523387	0.0602606	0.0699451	0.0817048	0.0962953	0.114807	0.138148	0.167843	0.206337	0.256304	0.319933	0.400915	0.496899	0.599649	0.683042	0.731403	0.762801	0.786518	0.80242	0.815591	0.826901	0.835568	0.843126	0.849875	0.855075	0.860026	0.864572	0.867923	0.871132	0.874088
6.5	x	-2.94922	-2.85156	-2.75391	-2.65625	-2.55859	-2.46094	-2.36328	-2.26562	-2.16797	-2.07031	-1.97266	-1.875	-1.77734	-1.67969	-1.58203	-1.48438	-1.38672	-1.28906	-1.19141	-1.09375	-0.996094	-0.898438	-0.800781	-0.703125	-0.605469	-0.507812	-0.410156	-0.3125	-0.214844	-0.117188	-0.0195312	0.078125	0.175781	0.273438	0.371094	0.46875	0.566406	0.664062	0.761719	0.859375	0.957031	1.05469	1.15234	1.25	1.34766	1.44531	1.54297	1.64062
6.5	y	0.00814708	0.00892439	0.00969941	0.0106296	0.0116727	0.0127477	0.014028	0.0154615	0.0169946	0.0188066	0.0208567	0.0231176	0.0257856	0.0288453	0.0323172	0.036443	0.0412652	0.0468944	0.0537063	0.061873	0.0717478	0.0839741	0.0991095	0.117892	0.141924	0.172643	0.212098	0.263363	0.328484	0.410419	0.507659	0.611533	0.696069	0.744193	0.775073	0.798473	0.813679	0.826434	0.83708	0.845516	0.852905	0.858603	0.864011	0.868976	0.872684	0.87603	0.879156	0.881755
7	x	-2.94922	-2.85156	-2.75391	-2.65625	-2.55859	-2.46094	-2.36328	-2.26562	-2.16797	-2.07031	-1.97266	-1.875	-1.77734	-1.67969	-1.58203	-1.48438	-1.38672	-1.28906	-1.19141	-1.09375	-0.996094	-0.898438	-0.800781	-0.703125	-0.605469	-0.507812	-0.410156	-0.3125	-0.214844	-0.117188	-0.0195312	0.078125	0.175781	0.273438	0.371094	0.46875	0.566406	0.664062	0.761719	0.859375	0.957031	1.05469	1.15234	1.25	1.34766	1.44531	1.54297	1.64062
7	y	0.00823856	0.00900492	0.00984302	0.0107579	0.0117939	0.0129453	0.0142128	0.0156454	0.0172589	0.0190756	0.021139	0.0234877	0.0261828	0.0292848	0.0328653	0.0370496	0.041946	0.0477403	0.0546545	0.0629877	0.0731103	0.0855451	0.101002	0.120221	0.144683	0.17605	0.216316	0.268297	0.334662	0.418165	0.517094	0.622664	0.70911	0.755579	0.785836	0.808076	0.822874	0.835042	0.844947	0.853238	0.859404	0.865482	0.870833	0.874529	0.878445	0.881633	0.884568	0.886859
7.5	x	-2.94922	-2.85156	-2.75391	-2.65625	-2.55859	-2.46094	-2.36328	-2.26562	-2.16797	-2.07031	-1.97266	-1.875	-1.77734	-1.67969	-1.58203	-1.48438	-1.38672	-1.28906	-1.19141	-1.09375	-0.996094	-0.898438	-0.800781	-0.703125	-0.605469	-0.507812	-0.410156	-0.3125	-0.214844	-0.117188	-0.0195312	0.078125	0.175781	0.273438	0.371094	0.46875	0.566406	0.664062	0.761719	0.859375	0.957031	1.05469	1.15234	1.25	1.34766	1.44531	1.54297	1.64062
7.5	y	0.00849798	0.0093137	0.0101564	0.0110928	0.0121916	0.0133444	0.0146409	0.0161603	0.0177904	0.0196383	0.0218056	0.0241967	0.0269385	0.0301494	0.0338038	0.0380772	0.0431473	0.0490648	0.0561166	0.0646846	0.0750041	0.0876645	0.10349	0.123273	0.148301	0.180274	0.221607	0.27412	0.34234	0.426048	0.526058	0.632917	0.719801	0.765931	0.795748	0.817618	0.832021	0.843698	0.853473	0.861658	0.867848	0.873782	0.878637	0.882509	0.886247	0.889665	0.892355	0.894209
8	x	-2.94922	-2.85156	-2.75391	-2.65625	-2.55859	-2.46094	-2.36328	-2.26562	-2.16797	-2.07031	-1.97266	-1.875	-1.77734	-1.67969	-1.58203	-1.48438	-1.38672	-1.28906	-1.19141	-1.09375	-0.996094	-0.898438	-0.800781	-0.703125	-0.605469	-0.507812	-0.410156	-0.3125	-0.214844	-0.117188	-0.0195312	0.078125	0.175781	0.273438	0.371094	0.46875	0.566406	0.664062	0.761719	0.859375	0.957031	1.05469	1.15234	1.25	1.34766	1.44531	1.54297	1.64062
8	y	0.00863882	0.00942351	0.0102971	0.0112861	0.012349	0.0135492	0.0149124	0.0163942	0.0180822	0.0200165	0.0221565	0.0246163	0.0274646	0.030683	0.0344197	0.0388289	0.0439371	0.0499932	0.0572208	0.0658937	0.07644	0.0893654	0.105406	0.12559	0.151029	0.183518	0.225088	0.278865	0.347802	0.432846	0.534126	0.641927	0.729522	0.775787	0.804361	0.825161	0.839455	0.850602	0.860228	0.867238	0.873925	0.879383	0.883766	0.887882	0.891319	0.893988	0.896349	0.898553
8.5	x	-2.94922	-2.85156	-2.75391	-2.65625	-2.55859	-2.46094	-2.36328	-2.26562	-2.16797	-2.07031	-1.97266	-1.875	-1.77734	-1.67969	-1.58203	-1.48438	-1.38672	-1.28906	-1.19141	-1.09375	-0.996094	-0.898438	-0.800781	-0.703125	-0.605469	-0.507812	-0.410156	-0.3125	-0.214844	-0.117188	-0.0195312	0.078125	0.175781	0.273438	0.371094	0.46875	0.566406	0.664062	0.761719	0.859375	0.957031	1.05469	1.15234	1.25	1.34766	1.44531	1.54297	1.64062
8.5	y	0.00869716	0.00951179	0.0104114	0.0113706	0.0124844	0.0136993	0.0150285	0.0165825	0.0182894	0.0201886	0.022417	0.0249046	0.0277275	0.0310509	0.0348389	0.039232	0.0444947	0.050625	0.0578869	0.0667632	0.0774601	0.0905023	0.106857	0.127321	0.153013	0.186074	0.228042	0.28265	0.352187	0.43847	0.540975	0.651309	0.738858	0.783526	0.811568	0.831697	0.845413	0.85612	0.8655	0.872289	0.878708	0.883577	0.888256	0.892223	0.895354	0.897976	0.900418	0.902806
9	x	-2.94922	-2.85156	-2.75391	-2.65625	-2.55859	-2.46094	-2.36328	-2.26562	-2.16797	-2.07031	-1.97266	-1.875	-1.77734	-1.67969	-1.58203	-1.48438	-1.38672	-1.28906	-1.19141	-1.09375	-0.996094	-0.898438	-0.800781	-0.703125	-0.605469	-0.507812	-0.410156	-0.3125	-0.214844	-0.117188	-0.0195312	0.078125	0.175781	0.273438	0.371094	0.46875	0.566406	0.664062	0.761719	0.859375	0.957031	1.05469	1.15234	1.25	1.34766	1.44531	1.54297	1.64062
9	y	0.00885938	0.00965703	0.0105404	0.0115584	0.0126688	0.0138995	0.0152758	0.016808	0.0185612	0.0205292	0.0227287	0.025281	0.0281965	0.0315046	0.0353943	0.0399333	0.0451499	0.0513732	0.0588723	0.067827	0.0786348	0.0920328	0.108482	0.129133	0.155537	0.188915	0.232129	0.287041	0.357249	0.443931	0.547076	0.656446	0.745221	0.790451	0.818142	0.838067	0.851401	0.861873	0.870896	0.877581	0.883841	0.888627	0.893172	0.896961	0.900143	0.902541	0.905147	0.907516
9.5	x	-2.94922	-2.85156	-2.75391	-2.65625	-2.55859	-2.46094	-2.36328	-2.26562	-2.16797	-2.07031	-1.97266	-1.875	-1.77734	-1.67969	-1.58203	-1.48438	-1.38672	-1.28906	-1.19141	-1.09375	-0.996094	-0.898438	-0.800781	-0.703125	-0.605469	-0.507812	-0.410156	-0.3125	-0.214844	-0.117188	-0.0195312	0.078125	0.175781	0.273438	0.371094	0.46875	0.566406	0.664062	0.761719	0.859375	0.957031	1.05469	1.15234	1.25	1.34766	1.44531	1.54297	1.64062
9.5	y	0.00904751	0.00980341	0.0106957	0.0118215	0.0128754	0.0141055	0.0156189	0.0171101	0.0188584	0.0209776	0.0231546	0.0257067	0.0287825	0.0320924	0.0360015	0.0407082	0.0459665	0.0522592	0.0599394	0.0689488	0.0799368	0.0935857	0.110188	0.131135	0.157924	0.191612	0.235379	0.29071	0.361733	0.44928	0.553157	0.665032	0.754198	0.797287	0.824111	0.843637	0.85632	0.86683	0.874977	0.882107	0.887373	0.892642	0.89687	0.900399	0.903246	0.905878	0.90818	0.910637
10	x	-2.94922	-2.85156	-2.75391	-2.65625	-2.55859	-2.46094	-2.36328	-2.26562	-2.16797	-2.07031	-1.97266	-1.875	-1.77734	-1.67969	-1.58203	-1.48438	-1.38672	-1.28906	-1.19141	-1.09375	-0.996094	-0.898438	-0.800781	-0.703125	-0.605469	-0.507812	-0.410156	-0.3125	-0.214844	-0.117188	-0.0195312	0.078125	0.175781	0.273438	0.371094	0.46875	0.566406	0.664062	0.761719	0.859375	0.957031	1.05469	1.15234	1.25	1.34766	1.44531	1.54297	1.64062
10	y	0.00915935	0.00989738	0.0108061	0.0119493	0.0129839	0.014246	0.0157813	0.0172557	0.0190425	0.0211798	0.0233467	0.0259634	0.0290662	0.0323672	0.0363677	0.0411235	0.0463819	0.0528018	0.0605813	0.0696079	0.0807746	0.0945253	0.111337	0.132517	0.159642	0.193635	0.237741	0.293742	0.365368	0.453588	0.558606	0.6721	0.760663	0.803906	0.829349	0.848421	0.860709	0.870914	0.878674	0.885766	0.890882	0.895838	0.899882	0.903061	0.906035	0.908397	0.910288	0.912426
10.5	x	-2.94922	-2.85156	-2.75391	-2.65625	-2.55859	-2.46094	-2.36328	-2.26562	-2.16797	-2.07031	-1.97266	-1.875	-1.77734	-1.67969	-1.58203	-1.48438	-1.38672	-1.28906	-1.19141	-1.09375	-0.996094	-0.898438	-0.800781	-0.703125	-0.605469	-0.507812	-0.410156	-0.3125	-0.214844	-0.117188	-0.0195312	0.078125	0.175781	0.273438	0.371094	0.46875	0.566406	0.664062	0.761719	0.859375	0.957031	1.05469	1.15234	1.25	1.34766	1.44531	1.54297	1.64062
10.5	y	0.00891023	0.00991631	0.0108702	0.011691	0.0130182	0.0143031	0.0155007	0.0172945	0.0190944	0.0208902	0.0234077	0.0260199	0.0287743	0.0324675	0.0364567	0.0408665	0.0465375	0.0529797	0.0604668	0.0699539	0.0811262	0.0946871	0.112031	0.133259	0.16027	0.195025	0.239145	0.295526	0.368144	0.456829	0.562477	0.676868	0.76749	0.808598	0.833308	0.851674	0.863688	0.873636	0.881526	0.887651	0.892817	0.897541	0.901451	0.904294	0.907189	0.909815	0.911514	0.913193
11	x	-2.94922	-2.85156	-2.75391	-2.65625	-2.55859	-2.46094	-2.36328	-2.26562	-2.16797	-2.07031	-1.97266	-1.875	-1.77734	-1.67969	-1.58203	-1.48438	-1.38672	-1.28906	-1.19141	-1.09375	-0.996094	-0.898438	-0.800781	-0.703125	-0.605469	-0.507812	-0.410156	-0.3125	-0.214844	-0.117188	-0.0195312	0.078125	0.175781	0.273438	0.371094	0.46875	0.566406	0.664062	0.761719	0.859375	0.957031	1.05469	1.15234	1.25	1.34766	1.44531	1.54297	1.64062
11	y	0.00916775	0.0100192	0.0109712	0.0120241	0.0132162	0.0144698	0.015928	0.01762	0.0193764	0.021443	0.0238923	0.026463	0.0294812	0.0331361	0.0371104	0.0417525	0.0474434	0.0539467	0.0617034	0.0712597	0.0825914	0.0964361	0.113794	0.135389	0.162677	0.197934	0.242444	0.299551	0.372098	0.461676	0.567401	0.681113	0.771064	0.813979	0.83858	0.856718	0.868737	0.878241	0.885955	0.892204	0.897419	0.902055	0.905995	0.908824	0.911699	0.914432	0.91711	0.919686
11.5	x	-2.94922	-2.85156	-2.75391	-2.65625	-2.55859	-2.46094	-2.36328	-2.26562	-2.16797	-2.07031	-1.97266	-1.875	-1.77734	-1.67969	-1.58203	-1.48438	-1.38672	-1.28906	-1.19141	-1.09375	-0.996094	-0.898438	-0.800781	-0.703125	-0.605469	-0.507812	-0.410156	-0.3125	-0.214844	-0.117188	-0.0195312	0.078125	0.175781	0.273438	0.371094	0.46875	0.566406	0.664062	0.761719	0.859375	0.957031	1.05469	1.15234	1.25	1.34766	1.44531	1.54297	1.64062
11.5	y	0.0093129	0.0101471	0.0111186	0.012189	0.0133309	0.014657	0.0161317	0.0177344	0.0195948	0.0216885	0.0240117	0.0267183	0.0298067	0.033301	0.0374176	0.0421999	0.0477656	0.0544142	0.0623176	0.0717774	0.0833429	0.097324	0.11469	0.136497	0.164074	0.199516	0.244495	0.301944	0.37493	0.464993	0.571434	0.686948	0.77757	0.818388	0.842326	0.859818	0.871977	0.881163	0.88905	0.894895	0.900211	0.904596	0.908092	0.911257	0.913962	0.916208	0.918661	0.920997
12	x	-2.94922	-2.85156	-2.75391	-2.65625	-2.55859	-2.46094	-2.36328	-2.26562	-2.16797	-2.07031	-1.97266	-1.875	-1.77734	-1.67969	-1.58203	-1.48438	-1.38672	-1.28906	-1.19141	-1.09375	-0.996094	-0.898438	-0.800781	-0.703125	-0.605469	-0.507812	-0.410156	-0.3125	-0.214844	-0.117188	-0.0195312	0.078125	0.175781	0.273438	0.371094	0.46875	0.566406	0.664062	0.761719	0.859375	0.957031	1.05469	1.15234	1.25	1.34766	1.44531	1.54297	1.64062
12	y	0.00927905	0.0101373	0.0110919	0.0121555	0.0133241	0.0146317	0.0161005	0.0177339	0.0195769	0.0216662	0.0240235	0.026716	0.0298063	0.0333497	0.037439	0.0422462	0.0478602	0.054502	0.0624509	0.0719825	0.0835529	0.0976378	0.115118	0.137034	0.164783	0.200457	0.245614	0.303525	0.376933	0.467481	0.574668	0.691842	0.781714	0.822121	0.845396	0.862441	0.874349	0.882946	0.890598	0.89609	0.901502	0.905567	0.908944	0.912146	0.914636	0.916477	0.919134	0.921361
Momentum theory streamwise velocity deficit
0.5	x	-2.99805	-2.98828	-2.97852	-2.96875	-2.95898	-2.94922	-2.93945	-2.92969	-2.91992	-2.91016	-2.90039	-2.89062	-2.88086	-2.87109	-2.86133	-2.85156	-2.8418	-2.83203	-2.82227	-2.8125	-2.80273	-2.79297	-2.7832	-2.77344	-2.76367	-2.75391	-2.74414	-2.73437	-2.72461	-2.71484	-2.70508	-2.69531	-2.68555	-2.67578	-2.66602	-2.65625	-2.64648	-2.63672	-2.62695	-2.61719	-2.60742	-2.59766	-2.58789	-2.57812	-2.56836	-2.55859	-2.54883	-2.53906
0.5	y	0.222222	0.222222	0.222222	0.222222	0.222222	0.222222	0.222222	0.222222	0.222222	0.222222	0.222222	0.222222	0.222222	0.222222	0.222222	0.222222	0.222222	0.222222	0.222222	0.222222	0.222222	0.222222	0.222222	0.222222	0.222222	0.222222	0.222222	0.222222	0.222222	0.222222	0.222222	0.222222	0.222222	0.222222	0.222222	0.222222	0.222222	0.222222	0.222222	0.222222	0.222222	0.222222	0.222222	0.222222	0.222222	0.222222	0.222222	0.222222
1	x	-2.99805	-2.98828	-2.97852	-2.96875	-2.95898	-2.94922	-2.93945	-2.92969	-2.91992	-2.91016	-2.90039	-2.89062	-2.88086	-2.87109	-2.86133	-2.85156	-2.8418	-2.83203	-2.82227	-2.8125	-2.80273	-2.79297	-2.7832	-2.77344	-2.76367	-2.75391	-2.74414	-2.73437	-2.72461	-2.71484	-2.70508	-2.69531	-2.68555	-2.67578	-2.66602	-2.65625	-2.64648	-2.63672	-2.62695	-2.61719	-2.60742	-2.59766	-2.58789	-2.57812	-2.56836	-2.55859	-2.54883	-2.53906
1	y	0.4	0.4	0.4	0.4	0.4	0.4	0.4	0.4	0.4	0.4	0.4	0.4	0.4	0.4	0.4	0.4	0.4	0.4	0.4	0.4	0.4	0.4	0.4	0.4	0.4	0.4	0.4	0.4	0.4	0.4	0.4	0.4	0.4	0.4	0.4	0.4	0.4	0.4	0.4	0.4	0.4	0.4	0.4	0.4	0.4	0.4	0.4	0.4
1.5	x	-2.99805	-2.98828	-2.97852	-2.96875	-2.95898	-2.94922	-2.93945	-2.92969	-2.91992	-2.91016	-2.90039	-2.89062	-2.88086	-2.87109	-2.86133	-2.85156	-2.8418	-2.83203	-2.82227	-2.8125	-2.80273	-2.79297	-2.7832	-2.77344	-2.76367	-2.75391	-2.74414	-2.73437	-2.72461	-2.71484	-2.70508	-2.69531	-2.68555	-2.67578	-2.66602	-2.65625	-2.64648	-2.63672	-2.62695	-2.61719	-2.60742	-2.59766	-2.58789	-2.57812	-2.56836	-2.55859	-2.54883	-2.53906
1.5	y	0.545455	0.545455	0.545455	0.545455	0.545455	0.545455	0.545455	0.545455	0.545455	0.545455	0.545455	0.545455	0.545455	0.545455	0.545455	0.545455	0.545455	0.545455	0.545455	0.545455	0.545455	0.545455	0.545455	0.545455	0.545455	0.545455	0.545455	0.545455	0.545455	0.545455	0.545455	0.545455	0.545455	0.545455	0.545455	0.545455	0.545455	0.545455	0.545455	0.545455	0.545455	0.545455	0.545455	0.545455	0.545455	0.545455	0.545455	0.545455
2	x	-2.99805	-2.98828	-2.97852	-2.96875	-2.95898	-2.94922	-2.93945	-2.92969	-2.91992	-2.91016	-2.90039	-2.89062	-2.88086	-2.87109	-2.86133	-2.85156	-2.8418	-2.83203	-2.82227	-2.8125	-2.80273	-2.79297	-2.7832	-2.77344	-2.76367	-2.75391	-2.74414	-2.73437	-2.72461	-2.71484	-2.70508	-2.69531	-2.68555	-2.67578	-2.66602	-2.65625	-2.64648	-2.63672	-2.62695	-2.61719	-2.60742	-2.59766	-2.58789	-2.57812	-2.56836	-2.55859	-2.54883	-2.53906
2	y	0.666667	0.666667	0.666667	0.666667	0.666667	0.666667	0.666667	0.666667	0.666667	0.666667	0.666667	0.666667	0.666667	0.666667	0.666667	0.666667	0.666667	0.666667	0.666667	0.666667	0.666667	0.666667	0.666667	0.666667	0.666667	0.666667	0.666667	0.666667	0.666667	0.666667	0.666667	0.666667	0.666667	0.666667	0.666667	0.666667	0.666667	0.666667	0.666667	0.666667	0.666667	0.666667	0.666667	0.666667	0.666667	0.666667	0.666667	0.666667
2.5	x	-2.99805	-2.98828	-2.97852	-2.96875	-2.95898	-2.94922	-2.93945	-2.92969	-2.91992	-2.91016	-2.90039	-2.89062	-2.88086	-2.87109	-2.86133	-2.85156	-2.8418	-2.83203	-2.82227	-2.8125	-2.80273	-2.79297	-2.7832	-2.77344	-2.76367	-2.75391	-2.74414	-2.73437	-2.72461	-2.71484	-2.70508	-2.69531	-2.68555	-2.67578	-2.66602	-2.65625	-2.64648	-2.63672	-2.62695	-2.61719	-2.60742	-2.59766	-2.58789	-2.57812	-2.56836	-2.55859	-2.54883	-2.53906
2.5	y	0.769231	0.769231	0.769231	0.769231	0.769231	0.769231	0.769231	0.769231	0.769231	0.769231	0.769231	0.769231	0.769231	0.769231	0.769231	0.769231	0.769231	0.769231	0.769231	0.769231	0.769231	0.769231	0.769231	0.769231	0.769231	0.769231	0.769231	0.769231	0.769231	0.769231	0.769231	0.769231	0.769231	0.769231	0.769231	0.769231	0.769231	0.769231	0.769231	0.769231	0.769231	0.769231	0.769231	0.769231	0.769231	0.769231	0.769231	0.769231
3	x	-2.99805	-2.98828	-2.97852	-2.96875	-2.95898	-2.94922	-2.93945	-2.92969	-2.91992	-2.91016	-2.90039	-2.89062	-2.88086	-2.87109	-2.86133	-2.85156	-2.8418	-2.83203	-2.82227	-2.8125	-2.80273	-2.79297	-2.7832	-2.77344	-2.76367	-2.75391	-2.74414	-2.73437	-2.72461	-2.71484	-2.70508	-2.69531	-2.68555	-2.67578	-2.66602	-2.65625	-2.64648	-2.63672	-2.62695	-2.61719	-2.60742	-2.59766	-2.58789	-2.57812	-2.56836	-2.55859	-2.54883	-2.53906
3	y	0.857143	0.857143	0.857143	0.857143	0.857143	0.857143	0.857143	0.857143	0.857143	0.857143	0.857143	0.857143	0.857143	0.857143	0.857143	0.857143	0.857143	0.857143	0.857143	0.857143	0.857143	0.857143	0.857143	0.857143	0.857143	0.857143	0.857143	0.857143	0.857143	0.857143	0.857143	0.857143	0.857143	0.857143	0.857143	0.857143	0.857143	0.857143	0.857143	0.857143	0.857143	0.857143	0.857143	0.857143	0.857143	0.857143	0.857143	0.857143
3.5	x	-2.99805	-2.98828	-2.97852	-2.96875	-2.95898	-2.94922	-2.93945	-2.92969	-2.91992	-2.91016	-2.90039	-2.89062	-2.88086	-2.87109	-2.86133	-2.85156	-2.8418	-2.83203	-2.82227	-2.8125	-2.80273	-2.79297	-2.7832	-2.77344	-2.76367	-2.75391	-2.74414	-2.73437	-2.72461	-2.71484	-2.70508	-2.69531	-2.68555	-2.67578	-2.66602	-2.65625	-2.64648	-2.63672	-2.62695	-2.61719	-2.60742	-2.59766	-2.58789	-2.57812	-2.56836	-2.55859	-2.54883	-2.53906
3.5	y	0.933333	0.933333	0.933333	0.933333	0.933333	0.933333	0.933333	0.933333	0.933333	0.933333	0.933333	0.933333	0.933333	0.933333	0.933333	0.933333	0.933333	0.933333	0.933333	0.933333	0.933333	0.933333	0.933333	0.933333	0.933333	0.933333	0.933333	0.933333	0.933333	0.933333	0.933333	0.933333	0.933333	0.933333	0.933333	0.933333	0.933333	0.933333	0.933333	0.933333	0.933333	0.933333	0.933333	0.933333	0.933333	0.933333	0.933333	0.933333
4	x	-2.99805	-2.98828	-2.97852	-2.96875	-2.95898	-2.94922	-2.93945	-2.92969	-2.91992	-2.91016	-2.90039	-2.89062	-2.88086	-2.87109	-2.86133	-2.85156	-2.8418	-2.83203	-2.82227	-2.8125	-2.80273	-2.79297	-2.7832	-2.77344	-2.76367	-2.75391	-2.74414	-2.73437	-2.72461	-2.71484	-2.70508	-2.69531	-2.68555	-2.67578	-2.66602	-2.65625	-2.64648	-2.63672	-2.62695	-2.61719	-2.60742	-2.59766	-2.58789	-2.57812	-2.56836	-2.55859	-2.54883	-2.53906
4	y	1	1	1	1	1	1	1	1	1	1	1	1	1	1	1	1	1	1	1	1	1	1	1	1	1	1	1	1	1	1	1	1	1	1	1	1	1	1	1	1	1	1	1	1	1	1	1	1
4.5	x	-2.99805	-2.98828	-2.97852	-2.96875	-2.95898	-2.94922	-2.93945	-2.92969	-2.91992	-2.91016	-2.90039	-2.89062	-2.88086	-2.87109	-2.86133	-2.85156	-2.8418	-2.83203	-2.82227	-2.8125	-2.80273	-2.79297	-2.7832	-2.77344	-2.76367	-2.75391	-2.74414	-2.73437	-2.72461	-2.71484	-2.70508	-2.69531	-2.68555	-2.67578	-2.66602	-2.65625	-2.64648	-2.63672	-2.62695	-2.61719	-2.60742	-2.59766	-2.58789	-2.57812	-2.56836	-2.55859	-2.54883	-2.53906
4.5	y	1.05882	1.05882	1.05882	1.05882	1.05882	1.05882	1.05882	1.05882	1.05882	1.05882	1.05882	1.05882	1.05882	1.05882	1.05882	1.05882	1.05882	1.05882	1.05882	1.05882	1.05882	1.05882	1.05882	1.05882	1.05882	1.05882	1.05882	1.05882	1.05882	1.05882	1.05882	1.05882	1.05882	1.05882	1.05882	1.05882	1.05882	1.05882	1.05882	1.05882	1.05882	1.05882	1.05882	1.05882	1.05882	1.05882	1.05882	1.05882
5	x	-2.99805	-2.98828	-2.97852	-2.96875	-2.95898	-2.94922	-2.93945	-2.92969	-2.91992	-2.91016	-2.90039	-2.89062	-2.88086	-2.87109	-2.86133	-2.85156	-2.8418	-2.83203	-2.82227	-2.8125	-2.80273	-2.79297	-2.7832	-2.77344	-2.76367	-2.75391	-2.74414	-2.73437	-2.72461	-2.71484	-2.70508	-2.69531	-2.68555	-2.67578	-2.66602	-2.65625	-2.64648	-2.63672	-2.62695	-2.61719	-2.60742	-2.59766	-2.58789	-2.57812	-2.56836	-2.55859	-2.54883	-2.53906
5	y	1.11111	1.11111	1.11111	1.11111	1.11111	1.11111	1.11111	1.11111	1.11111	1.11111	1.11111	1.11111	1.11111	1.11111	1.11111	1.11111	1.11111	1.11111	1.11111	1.11111	1.11111	1.11111	1.11111	1.11111	1.11111	1.11111	1.11111	1.11111	1.11111	1.11111	1.11111	1.11111	1.11111	1.11111	1.11111	1.11111	1.11111	1.11111	1.11111	1.11111	1.11111	1.11111	1.11111	1.11111	1.11111	1.11111	1.11111	1.11111
5.5	x	-2.99805	-2.98828	-2.97852	-2.96875	-2.95898	-2.94922	-2.93945	-2.92969	-2.91992	-2.91016	-2.90039	-2.89062	-2.88086	-2.87109	-2.86133	-2.85156	-2.8418	-2.83203	-2.82227	-2.8125	-2.80273	-2.79297	-2.7832	-2.77344	-2.76367	-2.75391	-2.74414	-2.73437	-2.72461	-2.71484	-2.70508	-2.69531	-2.68555	-2.67578	-2.66602	-2.65625	-2.64648	-2.63672	-2.62695	-2.61719	-2.60742	-2.59766	-2.58789	-2.57812	-2.56836	-2.55859	-2.54883	-2.53906
5.5	y	1.15789	1.15789	1.15789	1.15789	1.15789	1.15789	1.15789	1.15789	1.15789	1.15789	1.15789	1.15789	1.15789	1.15789	1.15789	1.15789	1.15789	1.15789	1.15789	1.15789	1.15789	1.15789	1.15789	1.15789	1.15789	1.15789	1.15789	1.15789	1.15789	1.15789	1.15789	1.15789	1.15789	1.15789	1.15789	1.15789	1.15789	1.15789	1.15789	1.15789	1.15789	1.15789	1.15789	1.15789	1.15789	1.15789	1.15789	1.15789
6	x	-2.99805	-2.98828	-2.97852	-2.96875	-2.95898	-2.94922	-2.93945	-2.92969	-2.91992	-2.91016	-2.90039	-2.89062	-2.88086	-2.87109	-2.86133	-2.85156	-2.8418	-2.83203	-2.82227	-2.8125	-2.80273	-2.79297	-2.7832	-2.77344	-2.76367	-2.75391	-2.74414	-2.73437	-2.72461	-2.71484	-2.70508	-2.69531	-2.68555	-2.67578	-2.66602	-2.65625	-2.64648	-2.63672	-2.62695	-2.61719	-2.60742	-2.59766	-2.58789	-2.57812	-2.56836	-2.55859	-2.54883	-2.53906
6	y	1.2	1.2	1.2	1.2	1.2	1.2	1.2	1.2	1.2	1.2	1.2	1.2	1.2	1.2	1.2	1.2	1.2	1.2	1.2	1.2	1.2	1.2	1.2	1.2	1.2	1.2	1.2	1.2	1.2	1.2	1.2	1.2	1.2	1.2	1.2	1.2	1.2	1.2	1.2	1.2	1.2	1.2	1.2	1.2	1.2	1.2	1.2	1.2
6.5	x	-2.99805	-2.98828	-2.97852	-2.96875	-2.95898	-2.94922	-2.93945	-2.92969	-2.91992	-2.91016	-2.90039	-2.89062	-2.88086	-2.87109	-2.86133	-2.85156	-2.8418	-2.83203	-2.82227	-2.8125	-2.80273	-2.79297	-2.7832	-2.77344	-2.76367	-2.75391	-2.74414	-2.73437	-2.72461	-2.71484	-2.70508	-2.69531	-2.68555	-2.67578	-2.66602	-2.65625	-2.64648	-2.63672	-2.62695	-2.61719	-2.60742	-2.59766	-2.58789	-2.57812	-2.56836	-2.55859	-2.54883	-2.53906
6.5	y	1.2381	1.2381	1.2381	1.2381	1.2381	1.2381	1.2381	1.2381	1.2381	1.2381	1.2381	1.2381	1.2381	1.2381	1.2381	1.2381	1.2381	1.2381	1.2381	1.2381	1.2381	1.2381	1.2381	1.2381	1.2381	1.2381	1.2381	1.2381	1.2381	1.2381	1.2381	1.2381	1.2381	1.2381	1.2381	1.2381	1.2381	1.2381	1.2381	1.2381	1.2381	1.2381	1.2381	1.2381	1.2381	1.2381	1.2381	1.2381
7	x	-2.99805	-2.98828	-2.97852	-2.96875	-2.95898	-2.94922	-2.93945	-2.92969	-2.91992	-2.91016	-2.90039	-2.89062	-2.88086	-2.87109	-2.86133	-2.85156	-2.8418	-2.83203	-2.82227	-2.8125	-2.80273	-2.79297	-2.7832	-2.77344	-2.76367	-2.75391	-2.74414	-2.73437	-2.72461	-2.71484	-2.70508	-2.69531	-2.68555	-2.67578	-2.66602	-2.65625	-2.64648	-2.63672	-2.62695	-2.61719	-2.60742	-2.59766	-2.58789	-2.57812	-2.56836	-2.55859	-2.54883	-2.53906
7	y	1.27273	1.27273	1.27273	1.27273	1.27273	1.27273	1.27273	1.27273	1.27273	1.27273	1.27273	1.27273	1.27273	1.27273	1.27273	1.27273	1.27273	1.27273	1.27273	1.27273	1.27273	1.27273	1.27273	1.27273	1.27273	1.27273	1.27273	1.27273	1.27273	1.27273	1.27273	1.27273	1.27273	1.27273	1.27273	1.27273	1.27273	1.27273	1.27273	1.27273	1.27273	1.27273	1.27273	1.27273	1.27273	1.27273	1.27273	1.27273
7.5	x	-2.99805	-2.98828	-2.97852	-2.96875	-2.95898	-2.94922	-2.93945	-2.92969	-2.91992	-2.91016	-2.90039	-2.89062	-2.88086	-2.87109	-2.86133	-2.85156	-2.8418	-2.83203	-2.82227	-2.8125	-2.80273	-2.79297	-2.7832	-2.77344	-2.76367	-2.75391	-2.74414	-2.73437	-2.72461	-2.71484	-2.70508	-2.69531	-2.68555	-2.67578	-2.66602	-2.65625	-2.64648	-2.63672	-2.62695	-2.61719	-2.60742	-2.59766	-2.58789	-2.57812	-2.56836	-2.55859	-2.54883	-2.53906
7.5	y	1.30435	1.30435	1.30435	1.30435	1.30435	1.30435	1.30435	1.30435	1.30435	1.30435	1.30435	1.30435	1.30435	1.30435	1.30435	1.30435	1.30435	1.30435	1.30435	1.30435	1.30435	1.30435	1.30435	1.30435	1.30435	1.30435	1.30435	1.30435	1.30435	1.30435	1.30435	1.30435	1.30435	1.30435	1.30435	1.30435	1.30435	1.30435	1.30435	1.30435	1.30435	1.30435	1.30435	1.30435	1.30435	1.30435	1.30435	1.30435
8	x	-2.99805	-2.98828	-2.97852	-2.96875	-2.95898	-2.94922	-2.93945	-2.92969	-2.91992	-2.91016	-2.90039	-2.89062	-2.88086	-2.87109	-2.86133	-2.85156	-2.8418	-2.83203	-2.82227	-2.8125	-2.80273	-2.79297	-2.7832	-2.77344	-2.76367	-2.75391	-2.74414	-2.73437	-2.72461	-2.71484	-2.70508	-2.69531	-2.68555	-2.67578	-2.66602	-2.65625	-2.64648	-2.63672	-2.62695	-2.61719	-2.60742	-2.59766	-2.58789	-2.57812	-2.56836	-2.55859	-2.54883	-2.53906
8	y	1.33333	1.33333	1.33333	1.33333	1.33333	1.33333	1.33333	1.33333	1.33333	1.33333	1.33333	1.33333	1.33333	1.33333	1.33333	1.33333	1.33333	1.33333	1.33333	1.33333	1.33333	1.33333	1.33333	1.33333	1.33333	1.33333	1.33333	1.33333	1.33333	1.33333	1.33333	1.33333	1.33333	1.33333	1.33333	1.33333	1.33333	1.33333	1.33333	1.33333	1.33333	1.33333	1.33333	1.33333	1.33333	1.33333	1.33333	1.33333
8.5	x	-2.99805	-2.98828	-2.97852	-2.96875	-2.95898	-2.94922	-2.93945	-2.92969	-2.91992	-2.91016	-2.90039	-2.89062	-2.88086	-2.87109	-2.86133	-2.85156	-2.8418	-2.83203	-2.82227	-2.8125	-2.80273	-2.79297	-2.7832	-2.77344	-2.76367	-2.75391	-2.74414	-2.73437	-2.72461	-2.71484	-2.70508	-2.69531	-2.68555	-2.67578	-2.66602	-2.65625	-2.64648	-2.63672	-2.62695	-2.61719	-2.60742	-2.59766	-2.58789	-2.57812	-2.56836	-2.55859	-2.54883	-2.53906
8.5	y	1.36	1.36	1.36	1.36	1.36	1.36	1.36	1.36	1.36	1.36	1.36	1.36	1.36	1.36	1.36	1.36	1.36	1.36	1.36	1.36	1.36	1.36	1.36	1.36	1.36	1.36	1.36	1.36	1.36	1.36	1.36	1.36	1.36	1.36	1.36	1.36	1.36	1.36	1.36	1.36	1.36	1.36	1.36	1.36	1.36	1.36	1.36	1.36
9	x	-2.99805	-2.98828	-2.97852	-2.96875	-2.95898	-2.94922	-2.93945	-2.92969	-2.91992	-2.91016	-2.90039	-2.89062	-2.88086	-2.87109	-2.86133	-2.85156	-2.8418	-2.83203	-2.82227	-2.8125	-2.80273	-2.79297	-2.7832	-2.77344	-2.76367	-2.75391	-2.74414	-2.73437	-2.72461	-2.71484	-2.70508	-2.69531	-2.68555	-2.67578	-2.66602	-2.65625	-2.64648	-2.63672	-2.62695	-2.61719	-2.60742	-2.59766	-2.58789	-2.57812	-2.56836	-2.55859	-2.54883	-2.53906
9	y	1.38462	1.38462	1.38462	1.38462	1.38462	1.38462	1.38462	1.38462	1.38462	1.38462	1.38462	1.38462	1.38462	1.38462	1.38462	1.38462	1.38462	1.38462	1.38462	1.38462	1.38462	1.38462	1.38462	1.38462	1.38462	1.38462	1.38462	1.38462	1.38462	1.38462	1.38462	1.38462	1.38462	1.38462	1.38462	1.38462	1.38462	1.38462	1.38462	1.38462	1.38462	1.38462	1.38462	1.38462	1.38462	1.38462	1.38462	1.38462
9.5	x	-2.99805	-2.98828	-2.97852	-2.96875	-2.95898	-2.94922	-2.93945	-2.92969	-2.91992	-2.91016	-2.90039	-2.89062	-2.88086	-2.87109	-2.86133	-2.85156	-2.8418	-2.83203	-2.82227	-2.8125	-2.80273	-2.79297	-2.7832	-2.77344	-2.76367	-2.75391	-2.74414	-2.73437	-2.72461	-2.71484	-2.70508	-2.69531	-2.68555	-2.67578	-2.66602	-2.65625	-2.64648	-2.63672	-2.62695	-2.61719	-2.60742	-2.59766	-2.58789	-2.57812	-2.56836	-2.55859	-2.54883	-2.53906
9.5	y	1.40741	1.40741	1.40741	1.40741	1.40741	1.40741	1.40741	1.40741	1.40741	1.40741	1.40741	1.40741	1.40741	1.40741	1.40741	1.40741	1.40741	1.40741	1.40741	1.40741	1.40741	1.40741	1.40741	1.40741	1.40741	1.40741	1.40741	1.40741	1.40741	1.40741	1.40741	1.40741	1.40741	1.40741	1.40741	1.40741	1.40741	1.40741	1.40741	1.40741	1.40741	1.40741	1.40741	1.40741	1.40741	1.40741	1.40741	1.40741
10	x	-2.99805	-2.98828	-2.97852	-2.96875	-2.95898	-2.94922	-2.93945	-2.92969	-2.91992	-2.91016	-2.90039	-2.89062	-2.88086	-2.87109	-2.86133	-2.85156	-2.8418	-2.83203	-2.82227	-2.8125	-2.80273	-2.79297	-2.7832	-2.77344	-2.76367	-2.75391	-2.74414	-2.73437	-2.72461	-2.71484	-2.70508	-2.69531	-2.68555	-2.67578	-2.66602	-2.65625	-2.64648	-2.63672	-2.62695	-2.61719	-2.60742	-2.59766	-2.58789	-2.57812	-2.56836	-2.55859	-2.54883	-2.53906
10	y	1.42857	1.42857	1.42857	1.42857	1.42857	1.42857	1.42857	1.42857	1.42857	1.42857	1.42857	1.42857	1.42857	1.42857	1.42857	1.42857	1.42857	1.42857	1.42857	1.42857	1.42857	1.42857	1.42857	1.42857	1.42857	1.42857	1.42857	1.42857	1.42857	1.42857	1.42857	1.42857	1.42857	1.42857	1.42857	1.42857	1.42857	1.42857	1.42857	1.42857	1.42857	1.42857	1.42857	1.42857	1.42857	1.42857	1.42857	1.42857
10.5	x	-2.99805	-2.98828	-2.97852	-2.96875	-2.95898	-2.94922	-2.93945	-2.92969	-2.91992	-2.91016	-2.90039	-2.89062	-2.88086	-2.87109	-2.86133	-2.85156	-2.8418	-2.83203	-2.82227	-2.8125	-2.80273	-2.79297	-2.7832	-2.77344	-2.76367	-2.75391	-2.74414	-2.73437	-2.72461	-2.71484	-2.70508	-2.69531	-2.68555	-2.67578	-2.66602	-2.65625	-2.64648	-2.63672	-2.62695	-2.61719	-2.60742	-2.59766	-2.58789	-2.57812	-2.56836	-2.55859	-2.54883	-2.53906
10.5	y	1.44828	1.44828	1.44828	1.44828	1.44828	1.44828	1.44828	1.44828	1.44828	1.44828	1.44828	1.44828	1.44828	1.44828	1.44828	1.44828	1.44828	1.44828	1.44828	1.44828	1.44828	1.44828	1.44828	1.44828	1.44828	1.44828	1.44828	1.44828	1.44828	1.44828	1.44828	1.44828	1.44828	1.44828	1.44828	1.44828	1.44828	1.44828	1.44828	1.44828	1.44828	1.44828	1.44828	1.44828	1.44828	1.44828	1.44828	1.44828
11	x	-2.99805	-2.98828	-2.97852	-2.96875	-2.95898	-2.94922	-2.93945	-2.92969	-2.91992	-2.91016	-2.90039	-2.89062	-2.88086	-2.87109	-2.86133	-2.85156	-2.8418	-2.83203	-2.82227	-2.8125	-2.80273	-2.79297	-2.7832	-2.77344	-2.76367	-2.75391	-2.74414	-2.73437	-2.72461	-2.71484	-2.70508	-2.69531	-2.68555	-2.67578	-2.66602	-2.65625	-2.64648	-2.63672	-2.62695	-2.61719	-2.60742	-2.59766	-2.58789	-2.57812	-2.56836	-2.55859	-2.54883	-2.53906
11	y	1.46667	1.46667	1.46667	1.46667	1.46667	1.46667	1.46667	1.46667	1.46667	1.46667	1.46667	1.46667	1.46667	1.46667	1.46667	1.46667	1.46667	1.46667	1.46667	1.46667	1.46667	1.46667	1.46667	1.46667	1.46667	1.46667	1.46667	1.46667	1.46667	1.46667	1.46667	1.46667	1.46667	1.46667	1.46667	1.46667	1.46667	1.46667	1.46667	1.46667	1.46667	1.46667	1.46667	1.46667	1.46667	1.46667	1.46667	1.46667
11.5	x	-2.99805	-2.98828	-2.97852	-2.96875	-2.95898	-2.94922	-2.93945	-2.92969	-2.91992	-2.91016	-2.90039	-2.89062	-2.88086	-2.87109	-2.86133	-2.85156	-2.8418	-2.83203	-2.82227	-2.8125	-2.80273	-2.79297	-2.7832	-2.77344	-2.76367	-2.75391	-2.74414	-2.73437	-2.72461	-2.71484	-2.70508	-2.69531	-2.68555	-2.67578	-2.66602	-2.65625	-2.64648	-2.63672	-2.62695	-2.61719	-2.60742	-2.59766	-2.58789	-2.57812	-2.56836	-2.55859	-2.54883	-2.53906
11.5	y	1.48387	1.48387	1.48387	1.48387	1.48387	1.48387	1.48387	1.48387	1.48387	1.48387	1.48387	1.48387	1.48387	1.48387	1.48387	1.48387	1.48387	1.48387	1.48387	1.48387	1.48387	1.48387	1.48387	1.48387	1.48387	1.48387	1.48387	1.48387	1.48387	1.48387	1.48387	1.48387	1.48387	1.48387	1.48387	1.48387	1.48387	1.48387	1.48387	1.48387	1.48387	1.48387	1.48387	1.48387	1.48387	1.48387	1.48387	1.48387
12	x	-2.99805	-2.98828	-2.97852	-2.96875	-2.95898	-2.94922	-2.93945	-2.92969	-2.91992	-2.91016	-2.90039	-2.89062	-2.88086	-2.87109	-2.86133	-2.85156	-2.8418	-2.83203	-2.82227	-2.8125	-2.80273	-2.79297	-2.7832	-2.77344	-2.76367	-2.75391	-2.74414	-2.73437	-2.72461	-2.71484	-2.70508	-2.69531	-2.68555	-2.67578	-2.66602	-2.65625	-2.64648	-2.63672	-2.62695	-2.61719	-2.60742	-2.59766	-2.58789	-2.57812	-2.56836	-2.55859	-2.54883	-2.53906
12	y	1.5	1.5	1.5	1.5	1.5	1.5	1.5	1.5	1.5	1.5	1.5	1.5	1.5	1.5	1.5	1.5	1.5	1.5	1.5	1.5	1.5	1.5	1.5	1.5	1.5	1.5	1.5	1.5	1.5	1.5	1.5	1.5	1.5	1.5	1.5	1.5	1.5	1.5	1.5	1.5	1.5	1.5	1.5	1.5	1.5	1.5	1.5	1.5
Streamtube averaged pressure
0.5	x	0.5	-2.94922	-2.85156	-2.75391	-2.65625	-2.55859	-2.46094	-2.36328	-2.26562	-2.16797	-2.07031	-1.97266	-1.875	-1.77734	-1.67969	-1.58203	-1.48438	-1.38672	-1.28906	-1.19141	-1.09375	-0.996094	-0.898438	-0.800781	-0.703125	-0.605469	-0.507812	-0.410156	-0.3125	-0.214844	-0.117188	-0.0195312	0.078125	0.175781	0.273438	0.371094	0.46875	0.566406	0.664062	0.761719	0.859375	0.957031	1.05469	1.15234	1.25	1.34766	1.44531	1.54297
0.5	y	0.5	0.00167495	0.00212135	0.00256397	0.0019824	0.00251494	0.00302717	0.00241383	0.00306549	0.0036774	0.00303823	0.00386271	0.00462499	0.00397817	0.00506877	0.00607307	0.0054661	0.00699855	0.00842487	0.00797908	0.0103187	0.0125569	0.0125709	0.0165653	0.0205438	0.021924	0.0298344	0.037953	0.0430493	0.0624696	0.0703567	0.0197133	-0.0488699	-0.063734	-0.0438187	-0.0356359	-0.0314174	-0.0226722	-0.02	-0.0182589	-0.0135085	-0.0125676	-0.0118148	-0.00879024	-0.00852286	-0.0082044	-0.00607298	-0.00610815
1	x	1	-2.94922	-2.85156	-2.75391	-2.65625	-2.55859	-2.46094	-2.36328	-2.26562	-2.16797	-2.07031	-1.97266	-1.875	-1.77734	-1.67969	-1.58203	-1.48438	-1.38672	-1.28906	-1.19141	-1.09375	-0.996094	-0.898438	-0.800781	-0.703125	-0.605469	-0.507812	-0.410156	-0.3125	-0.214844	-0.117188	-0.0195312	0.078125	0.175781	0.273438	0.371094	0.46875	0.566406	0.664062	0.761719	0.859375	0.957031	1.05469	1.15234	1.25	1.34766	1.44531	1.54297
1	y	1	0.00334009	0.00409456	0.00484597	0.00393347	0.00483766	0.00571317	0.00476123	0.00587196	0.00692544	0.00595014	0.00736425	0.00868722	0.00772846	0.00960967	0.0113668	0.0105209	0.0131786	0.0156918	0.0151925	0.0192666	0.0231885	0.0236161	0.0305701	0.0375459	0.0404344	0.0541406	0.0681176	0.0771482	0.109144	0.122309	0.0390384	-0.0739531	-0.10005	-0.0695271	-0.0574939	-0.0518893	-0.0385304	-0.0347787	-0.0322411	-0.0247457	-0.0232875	-0.0220847	-0.0171731	-0.0166609	-0.0160571	-0.0125147	-0.0124453
1.5	x	1.5	-2.94922	-2.85156	-2.75391	-2.65625	-2.55859	-2.46094	-2.36328	-2.26562	-2.16797	-2.07031	-1.97266	-1.875	-1.77734	-1.67969	-1.58203	-1.48438	-1.38672	-1.28906	-1.19141	-1.09375	-0.996094	-0.898438	-0.800781	-0.703125	-0.605469	-0.507812	-0.410156	-0.3125	-0.214844	-0.117188	-0.0195312	0.078125	0.175781	0.273438	0.371094	0.46875	0.566406	0.664062	0.761719	0.859375	0.957031	1.05469	1.15234	1.25	1.34766	1.44531	1.54297
1.5	y	1.5	0.00501453	0.00599251	0.00697067	0.00588091	0.00705804	0.00820512	0.0070825	0.00853702	0.00992726	0.00879954	0.0106589	0.0124172	0.0113478	0.0138332	0.0161843	0.0153171	0.0188431	0.0222239	0.0218944	0.0272934	0.0326279	0.0336507	0.0428574	0.0522934	0.0567316	0.0747991	0.0933166	0.105312	0.14615	0.162212	0.0578661	-0.0845341	-0.119089	-0.0830064	-0.0700307	-0.0643721	-0.04875	-0.0447682	-0.0422025	-0.0333009	-0.0317548	-0.0304258	-0.0244692	-0.0238755	-0.0231488	-0.0187716	-0.0186332
2	x	2	-2.94922	-2.85156	-2.75391	-2.65625	-2.55859	-2.46094	-2.36328	-2.26562	-2.16797	-2.07031	-1.97266	-1.875	-1.77734	-1.67969	-1.58203	-1.48438	-1.38672	-1.28906	-1.19141	-1.09375	-0.996094	-0.898438	-0.800781	-0.703125	-0.605469	-0.507812	-0.410156	-0.3125	-0.214844	-0.117188	-0.0195312	0.078125	0.175781	0.273438	0.371094	0.46875	0.566406	0.664062	0.761719	0.859375	0.957031	1.05469	1.15234	1.25	1.34766	1.44531	1.54297
2	y	2	0.00652042	0.00766845	0.00882109	0.00764996	0.00903746	0.0103974	0.00920858	0.0109304	0.0125891	0.011423	0.0136336	0.0157447	0.0146881	0.0176549	0.0204935	0.0197351	0.0239576	0.0280328	0.0279945	0.0344839	0.0409521	0.0426075	0.0536572	0.0649718	0.0708416	0.0920545	0.113976	0.129002	0.175391	0.193906	0.0754423	-0.0864525	-0.126694	-0.0885826	-0.0757261	-0.0707797	-0.0545304	-0.0508343	-0.0486197	-0.0392755	-0.0379023	-0.0367437	-0.0304085	-0.0299023	-0.0292333	-0.0245595	-0.0244622
2.5	x	2.5	-2.94922	-2.85156	-2.75391	-2.65625	-2.55859	-2.46094	-2.36328	-2.26562	-2.16797	-2.07031	-1.97266	-1.875	-1.77734	-1.67969	-1.58203	-1.48438	-1.38672	-1.28906	-1.19141	-1.09375	-0.996094	-0.898438	-0.800781	-0.703125	-0.605469	-0.507812	-0.410156	-0.3125	-0.214844	-0.117188	-0.0195312	0.078125	0.175781	0.273438	0.371094	0.46875	0.566406	0.664062	0.761719	0.859375	0.957031	1.05469	1.15234	1.25	1.34766	1.44531	1.54297
2.5	y	2.5	0.00769862	0.00897698	0.0102653	0.00906569	0.0106165	0.0121447	0.0109459	0.0128777	0.0147519	0.0136066	0.0160962	0.0184942	0.017511	0.0208637	0.0241027	0.0235107	0.0282946	0.0329843	0.0332892	0.0406573	0.0480726	0.0504524	0.0629883	0.075832	0.0830451	0.106628	0.131238	0.148215	0.19938	0.218674	0.0911496	-0.0840477	-0.129356	-0.0902612	-0.0783356	-0.0741324	-0.0580504	-0.0550569	-0.0533761	-0.04411	-0.043108	-0.0422978	-0.036056	-0.0357792	-0.0353537	-0.0307681	-0.0308259
3	x	3	-2.94922	-2.85156	-2.75391	-2.65625	-2.55859	-2.46094	-2.36328	-2.26562	-2.16797	-2.07031	-1.97266	-1.875	-1.77734	-1.67969	-1.58203	-1.48438	-1.38672	-1.28906	-1.19141	-1.09375	-0.996094	-0.898438	-0.800781	-0.703125	-0.605469	-0.507812	-0.410156	-0.3125	-0.214844	-0.117188	-0.0195312	0.078125	0.175781	0.273438	0.371094	0.46875	0.566406	0.664062	0.761719	0.859375	0.957031	1.05469	1.15234	1.25	1.34766	1.44531	1.54297
3	y	3	0.00865982	0.0100397	0.0114343	0.0102302	0.0119094	0.0135711	0.012386	0.0144845	0.0165318	0.0154295	0.0181425	0.0207734	0.019882	0.0235461	0.0271132	0.0266971	0.0319366	0.0371141	0.0376989	0.0457594	0.0539284	0.0568979	0.0705704	0.0848436	0.0931983	0.118802	0.14528	0.163959	0.217896	0.238274	0.104143	-0.0802986	-0.129334	-0.0905926	-0.0794732	-0.0767726	-0.0609975	-0.0586924	-0.0576156	-0.0488425	-0.0482408	-0.0478045	-0.0419636	-0.0419293	-0.0418042	-0.0375323	-0.0377536
3.5	x	3.5	-2.94922	-2.85156	-2.75391	-2.65625	-2.55859	-2.46094	-2.36328	-2.26562	-2.16797	-2.07031	-1.97266	-1.875	-1.77734	-1.67969	-1.58203	-1.48438	-1.38672	-1.28906	-1.19141	-1.09375	-0.996094	-0.898438	-0.800781	-0.703125	-0.605469	-0.507812	-0.410156	-0.3125	-0.214844	-0.117188	-0.0195312	0.078125	0.175781	0.273438	0.371094	0.46875	0.566406	0.664062	0.761719	0.859375	0.957031	1.05469	1.15234	1.25	1.34766	1.44531	1.54297
3.5	y	3.5	0.00957838	0.0110366	0.0125188	0.0113278	0.0131092	0.014882	0.0137274	0.0159602	0.0181524	0.0171083	0.0200031	0.0228301	0.0220416	0.0259614	0.0298053	0.0295679	0.0351837	0.040773	0.0417182	0.0503699	0.0591714	0.0627105	0.0772901	0.0926403	0.101728	0.129266	0.157966	0.177481	0.233412	0.254737	0.115478	-0.0763205	-0.128447	-0.0902423	-0.0801607	-0.0784198	-0.063313	-0.0616134	-0.0611515	-0.0527911	-0.0525595	-0.0525516	-0.0470246	-0.0472421	-0.0473216	-0.0434043	-0.0437963
4	x	4	-2.94922	-2.85156	-2.75391	-2.65625	-2.55859	-2.46094	-2.36328	-2.26562	-2.16797	-2.07031	-1.97266	-1.875	-1.77734	-1.67969	-1.58203	-1.48438	-1.38672	-1.28906	-1.19141	-1.09375	-0.996094	-0.898438	-0.800781	-0.703125	-0.605469	-0.507812	-0.410156	-0.3125	-0.214844	-0.117188	-0.0195312	0.078125	0.175781	0.273438	0.371094	0.46875	0.566406	0.664062	0.761719	0.859375	0.957031	1.05469	1.15234	1.25	1.34766	1.44531	1.54297
4	y	4	0.0102645	0.0117854	0.0133479	0.0121624	0.0140238	0.0158961	0.0147619	0.0171014	0.0194215	0.0184212	0.0214626	0.0244608	0.0237526	0.0278731	0.0319548	0.0318629	0.0377864	0.0437271	0.0449246	0.0540021	0.0633691	0.0673634	0.082775	0.0989475	0.108961	0.137469	0.167485	0.188376	0.245954	0.267728	0.124362	-0.0730346	-0.127764	-0.0901147	-0.0814079	-0.0805383	-0.0661184	-0.0649654	-0.0649605	-0.0571183	-0.057186	-0.057398	-0.0523359	-0.052726	-0.0530148	-0.0494047	-0.0498947
4.5	x	4.5	-2.94922	-2.85156	-2.75391	-2.65625	-2.55859	-2.46094	-2.36328	-2.26562	-2.16797	-2.07031	-1.97266	-1.875	-1.77734	-1.67969	-1.58203	-1.48438	-1.38672	-1.28906	-1.19141	-1.09375	-0.996094	-0.898438	-0.800781	-0.703125	-0.605469	-0.507812	-0.410156	-0.3125	-0.214844	-0.117188	-0.0195312	0.078125	0.175781	0.273438	0.371094	0.46875	0.566406	0.664062	0.761719	0.859375	0.957031	1.05469	1.15234	1.25	1.34766	1.44531	1.54297
4.5	y	4.5	0.0108166	0.0123973	0.0139986	0.0128361	0.0147724	0.0166991	0.0156011	0.0180375	0.0204349	0.0194893	0.0226576	0.0257655	0.0251488	0.0294557	0.0337059	0.03376	0.0399472	0.0461502	0.0475975	0.057148	0.0669118	0.0713334	0.0872824	0.104226	0.114937	0.144707	0.175393	0.198131	0.256375	0.27839	0.131608	-0.0703673	-0.127545	-0.0908595	-0.0828065	-0.0827671	-0.0690039	-0.0682864	-0.0687316	-0.061315	-0.0616034	-0.0620866	-0.0573222	-0.0578261	-0.0582731	-0.054929	-0.0554931
5	x	5	-2.94922	-2.85156	-2.75391	-2.65625	-2.55859	-2.46094	-2.36328	-2.26562	-2.16797	-2.07031	-1.97266	-1.875	-1.77734	-1.67969	-1.58203	-1.48438	-1.38672	-1.28906	-1.19141	-1.09375	-0.996094	-0.898438	-0.800781	-0.703125	-0.605469	-0.507812	-0.410156	-0.3125	-0.214844	-0.117188	-0.0195312	0.078125	0.175781	0.273438	0.371094	0.46875	0.566406	0.664062	0.761719	0.859375	0.957031	1.05469	1.15234	1.25	1.34766	1.44531	1.54297
5	y	5	0.0113378	0.0129645	0.014606	0.0134675	0.0154629	0.0174438	0.016382	0.0188966	0.0213687	0.0204803	0.0237582	0.0269747	0.0264437	0.0309045	0.0353127	0.0354788	0.0418888	0.0483285	0.0499929	0.0598589	0.0700312	0.0748207	0.0914996	0.109002	0.120211	0.150878	0.182734	0.205711	0.265282	0.287738	0.137958	-0.0679606	-0.127076	-0.0911122	-0.0839864	-0.084652	-0.0713219	-0.071037	-0.0717423	-0.0647028	-0.0651765	-0.0658364	-0.0613653	-0.061974	-0.0625416	-0.0594033	-0.0600261
5.5	x	5.5	-2.94922	-2.85156	-2.75391	-2.65625	-2.55859	-2.46094	-2.36328	-2.26562	-2.16797	-2.07031	-1.97266	-1.875	-1.77734	-1.67969	-1.58203	-1.48438	-1.38672	-1.28906	-1.19141	-1.09375	-0.996094	-0.898438	-0.800781	-0.703125	-0.605469	-0.507812	-0.410156	-0.3125	-0.214844	-0.117188	-0.0195312	0.078125	0.175781	0.273438	0.371094	0.46875	0.566406	0.664062	0.761719	0.859375	0.957031	1.05469	1.15234	1.25	1.34766	1.44531	1.54297
5.5	y	5.5	0.0115952	0.0132738	0.0149736	0.0138012	0.0158599	0.01791	0.0168215	0.0194155	0.0219731	0.0210701	0.0244512	0.027778	0.0272531	0.0318542	0.0364018	0.0366242	0.0432296	0.0498858	0.0516576	0.0618139	0.0723274	0.0773406	0.0944993	0.112526	0.124143	0.155565	0.188126	0.211694	0.271861	0.294009	0.142221	-0.0670093	-0.127682	-0.0927786	-0.0863471	-0.0874722	-0.0749397	-0.0748343	-0.0758325	-0.0692341	-0.0697922	-0.0705462	-0.0663928	-0.0670558	-0.0676609	-0.0647701	-0.065432
6	x	6	-2.94922	-2.85156	-2.75391	-2.65625	-2.55859	-2.46094	-2.36328	-2.26562	-2.16797	-2.07031	-1.97266	-1.875	-1.77734	-1.67969	-1.58203	-1.48438	-1.38672	-1.28906	-1.19141	-1.09375	-0.996094	-0.898438	-0.800781	-0.703125	-0.605469	-0.507812	-0.410156	-0.3125	-0.214844	-0.117188	-0.0195312	0.078125	0.175781	0.273438	0.371094	0.46875	0.566406	0.664062	0.761719	0.859375	0.957031	1.05469	1.15234	1.25	1.34766	1.44531	1.54297
6	y	6	0.011972	0.0136911	0.0154194	0.0142596	0.016369	0.0184577	0.0173908	0.0200499	0.022661	0.0217937	0.0252615	0.0286644	0.0281975	0.0329183	0.0375886	0.0379167	0.0447066	0.0515409	0.0534797	0.0639562	0.0747696	0.0799792	0.0974845	0.116068	0.128298	0.160254	0.193295	0.217304	0.27858	0.301136	0.146705	-0.0653902	-0.127582	-0.0931945	-0.0876646	-0.0892437	-0.0770347	-0.0771971	-0.0784227	-0.0720493	-0.0727225	-0.0736234	-0.0696323	-0.0703426	-0.071052	-0.0682653	-0.0689496
6.5	x	6.5	-2.94922	-2.85156	-2.75391	-2.65625	-2.55859	-2.46094	-2.36328	-2.26562	-2.16797	-2.07031	-1.97266	-1.875	-1.77734	-1.67969	-1.58203	-1.48438	-1.38672	-1.28906	-1.19141	-1.09375	-0.996094	-0.898438	-0.800781	-0.703125	-0.605469	-0.507812	-0.410156	-0.3125	-0.214844	-0.117188	-0.0195312	0.078125	0.175781	0.273438	0.371094	0.46875	0.566406	0.664062	0.761719	0.859375	0.957031	1.05469	1.15234	1.25	1.34766	1.44531	1.54297
6.5	y	6.5	0.0122543	0.0139407	0.0157098	0.0146044	0.016687	0.0188242	0.0178202	0.0204615	0.0231346	0.0223413	0.0258073	0.0292945	0.0289208	0.0336651	0.0384528	0.038902	0.0457525	0.0527437	0.0548582	0.0654706	0.076541	0.0821258	0.100023	0.118898	0.131574	0.16424	0.19796	0.222531	0.284462	0.306604	0.150203	-0.0650723	-0.128762	-0.0948711	-0.0898598	-0.0918334	-0.0799554	-0.0803456	-0.0817275	-0.0755685	-0.0763691	-0.0773111	-0.0734997	-0.0742918	-0.0750207	-0.0723688	-0.0731683
7	x	7	-2.94922	-2.85156	-2.75391	-2.65625	-2.55859	-2.46094	-2.36328	-2.26562	-2.16797	-2.07031	-1.97266	-1.875	-1.77734	-1.67969	-1.58203	-1.48438	-1.38672	-1.28906	-1.19141	-1.09375	-0.996094	-0.898438	-0.800781	-0.703125	-0.605469	-0.507812	-0.410156	-0.3125	-0.214844	-0.117188	-0.0195312	0.078125	0.175781	0.273438	0.371094	0.46875	0.566406	0.664062	0.761719	0.859375	0.957031	1.05469	1.15234	1.25	1.34766	1.44531	1.54297
7	y	7	0.012293	0.0140305	0.0158677	0.0146777	0.0168197	0.0190343	0.017946	0.0206568	0.023416	0.0225444	0.0260948	0.0296858	0.0292431	0.034097	0.0390145	0.0394178	0.0464097	0.0535778	0.0556807	0.066514	0.077833	0.0834778	0.10172	0.120971	0.133828	0.167025	0.201276	0.225927	0.288474	0.310807	0.152041	-0.0658962	-0.130651	-0.0975989	-0.0929498	-0.0955533	-0.0839158	-0.0844717	-0.0859473	-0.0800431	-0.0809007	-0.081935	-0.0782401	-0.079081	-0.0798801	-0.0773415	-0.0781441
7.5	x	7.5	-2.94922	-2.85156	-2.75391	-2.65625	-2.55859	-2.46094	-2.36328	-2.26562	-2.16797	-2.07031	-1.97266	-1.875	-1.77734	-1.67969	-1.58203	-1.48438	-1.38672	-1.28906	-1.19141	-1.09375	-0.996094	-0.898438	-0.800781	-0.703125	-0.605469	-0.507812	-0.410156	-0.3125	-0.214844	-0.117188	-0.0195312	0.078125	0.175781	0.273438	0.371094	0.46875	0.566406	0.664062	0.761719	0.859375	0.957031	1.05469	1.15234	1.25	1.34766	1.44531	1.54297
7.5	y	7.5	0.0126543	0.0144328	0.0162175	0.0151115	0.0173015	0.0194696	0.0184771	0.0212481	0.0239727	0.0232118	0.026839	0.0304086	0.0300963	0.0350462	0.0399648	0.0405332	0.0476805	0.054909	0.0572023	0.068242	0.0796886	0.0855718	0.104112	0.123785	0.137102	0.170706	0.205599	0.230301	0.293951	0.315329	0.155776	-0.0639397	-0.129869	-0.0972833	-0.0929756	-0.0958545	-0.0845196	-0.0851622	-0.0868291	-0.0810391	-0.0819386	-0.0831043	-0.0794711	-0.0803213	-0.0812553	-0.078805	-0.0794994
8	x	8	-2.94922	-2.85156	-2.75391	-2.65625	-2.55859	-2.46094	-2.36328	-2.26562	-2.16797	-2.07031	-1.97266	-1.875	-1.77734	-1.67969	-1.58203	-1.48438	-1.38672	-1.28906	-1.19141	-1.09375	-0.996094	-0.898438	-0.800781	-0.703125	-0.605469	-0.507812	-0.410156	-0.3125	-0.214844	-0.117188	-0.0195312	0.078125	0.175781	0.273438	0.371094	0.46875	0.566406	0.664062	0.761719	0.859375	0.957031	1.05469	1.15234	1.25	1.34766	1.44531	1.54297
8	y	8	0.0128854	0.0146679	0.0165339	0.0153902	0.0175902	0.0198479	0.018821	0.0216107	0.0244364	0.0236471	0.0273061	0.0309932	0.0306671	0.0356651	0.0407248	0.0412985	0.0485288	0.0559378	0.0582722	0.0694488	0.0811379	0.0871266	0.105894	0.125912	0.139386	0.173379	0.208308	0.233635	0.297441	0.319033	0.158129	-0.0632665	-0.130118	-0.0979038	-0.0940539	-0.096983	-0.086215	-0.0869258	-0.0886353	-0.0831081	-0.0840096	-0.0851381	-0.0817228	-0.0825877	-0.0834427	-0.0810052	-0.0816506
8.5	x	8.5	-2.94922	-2.85156	-2.75391	-2.65625	-2.55859	-2.46094	-2.36328	-2.26562	-2.16797	-2.07031	-1.97266	-1.875	-1.77734	-1.67969	-1.58203	-1.48438	-1.38672	-1.28906	-1.19141	-1.09375	-0.996094	-0.898438	-0.800781	-0.703125	-0.605469	-0.507812	-0.410156	-0.3125	-0.214844	-0.117188	-0.0195312	0.078125	0.175781	0.273438	0.371094	0.46875	0.566406	0.664062	0.761719	0.859375	0.957031	1.05469	1.15234	1.25	1.34766	1.44531	1.54297
8.5	y	8.5	0.0129889	0.0147726	0.01658	0.0155289	0.0177329	0.0199349	0.0190084	0.0218071	0.0245825	0.0239044	0.0275811	0.0312272	0.0310278	0.0360594	0.0410922	0.0418171	0.0491077	0.0565115	0.0590414	0.0703282	0.0820705	0.0883103	0.107274	0.127436	0.141214	0.175576	0.210608	0.236443	0.300352	0.32204	0.159726	-0.0633238	-0.131259	-0.0996341	-0.0960627	-0.0993162	-0.0887086	-0.0894923	-0.0913447	-0.0858934	-0.0868165	-0.0879932	-0.0846103	-0.0854978	-0.0863774	-0.0839184	-0.0846365
9	x	9	-2.94922	-2.85156	-2.75391	-2.65625	-2.55859	-2.46094	-2.36328	-2.26562	-2.16797	-2.07031	-1.97266	-1.875	-1.77734	-1.67969	-1.58203	-1.48438	-1.38672	-1.28906	-1.19141	-1.09375	-0.996094	-0.898438	-0.800781	-0.703125	-0.605469	-0.507812	-0.410156	-0.3125	-0.214844	-0.117188	-0.0195312	0.078125	0.175781	0.273438	0.371094	0.46875	0.566406	0.664062	0.761719	0.859375	0.957031	1.05469	1.15234	1.25	1.34766	1.44531	1.54297
9	y	9	0.0131297	0.0149772	0.0168778	0.0157098	0.0179863	0.0202879	0.0192447	0.0221274	0.0250118	0.0242195	0.0279961	0.0317653	0.0314588	0.0366226	0.0418089	0.0424439	0.0498625	0.0574374	0.0599298	0.0714368	0.0833689	0.0896725	0.108862	0.129231	0.143317	0.178021	0.214039	0.239563	0.303824	0.32508	0.161811	-0.0630901	-0.131845	-0.100405	-0.097092	-0.100562	-0.0900823	-0.0909609	-0.0929082	-0.0875386	-0.0885288	-0.0898005	-0.0865354	-0.0874575	-0.088323	-0.085877	-0.0866369
9.5	x	9.5	-2.94922	-2.85156	-2.75391	-2.65625	-2.55859	-2.46094	-2.36328	-2.26562	-2.16797	-2.07031	-1.97266	-1.875	-1.77734	-1.67969	-1.58203	-1.48438	-1.38672	-1.28906	-1.19141	-1.09375	-0.996094	-0.898438	-0.800781	-0.703125	-0.605469	-0.507812	-0.410156	-0.3125	-0.214844	-0.117188	-0.0195312	0.078125	0.175781	0.273438	0.371094	0.46875	0.566406	0.664062	0.761719	0.859375	0.957031	1.05469	1.15234	1.25	1.34766	1.44531	1.54297
9.5	y	9.5	0.0133448	0.015196	0.0171474	0.0159667	0.0182515	0.0206113	0.0195586	0.0224561	0.0254085	0.0246121	0.0284129	0.0322642	0.0319625	0.0371655	0.0424542	0.0431096	0.0505937	0.0582994	0.0608424	0.0724447	0.0845645	0.0909629	0.110309	0.130942	0.145186	0.180118	0.216464	0.241959	0.30653	0.327841	0.163776	-0.0618505	-0.130957	-0.100401	-0.0974343	-0.100923	-0.0907908	-0.0917563	-0.0936244	-0.0885188	-0.0895597	-0.0908292	-0.0877614	-0.0886788	-0.0894845	-0.0872684	-0.0880891
10	x	10	-2.94922	-2.85156	-2.75391	-2.65625	-2.55859	-2.46094	-2.36328	-2.26562	-2.16797	-2.07031	-1.97266	-1.875	-1.77734	-1.67969	-1.58203	-1.48438	-1.38672	-1.28906	-1.19141	-1.09375	-0.996094	-0.898438	-0.800781	-0.703125	-0.605469	-0.507812	-0.410156	-0.3125	-0.214844	-0.117188	-0.0195312	0.078125	0.175781	0.273438	0.371094	0.46875	0.566406	0.664062	0.761719	0.859375	0.957031	1.05469	1.15234	1.25	1.34766	1.44531	1.54297
10	y	10	0.0135202	0.0152885	0.0172386	0.0161728	0.0183739	0.0207368	0.0198064	0.0226208	0.0255827	0.0249186	0.0286394	0.0325095	0.0323543	0.0374844	0.0428071	0.0436295	0.0510482	0.0588231	0.0615567	0.0731106	0.085358	0.0919186	0.111378	0.13218	0.146735	0.18179	0.218292	0.244183	0.308884	0.330111	0.165042	-0.0617585	-0.131755	-0.10136	-0.0986307	-0.102444	-0.0924815	-0.0934466	-0.0953367	-0.0903571	-0.0913942	-0.0926468	-0.0895591	-0.0903927	-0.0911297	-0.0888411	-0.0895621
10.5	x	10.5	-2.94922	-2.85156	-2.75391	-2.65625	-2.55859	-2.46094	-2.36328	-2.26562	-2.16797	-2.07031	-1.97266	-1.875	-1.77734	-1.67969	-1.58203	-1.48438	-1.38672	-1.28906	-1.19141	-1.09375	-0.996094	-0.898438	-0.800781	-0.703125	-0.605469	-0.507812	-0.410156	-0.3125	-0.214844	-0.117188	-0.0195312	0.078125	0.175781	0.273438	0.371094	0.46875	0.566406	0.664062	0.761719	0.859375	0.957031	1.05469	1.15234	1.25	1.34766	1.44531	1.54297
10.5	y	10.5	0.0133607	0.015253	0.0171433	0.0160083	0.018339	0.0206403	0.0196398	0.022591	0.0254902	0.0247561	0.0286233	0.0324319	0.0322085	0.0374989	0.0427649	0.0435253	0.0511241	0.0588549	0.0615433	0.0733082	0.0855464	0.0921365	0.11184	0.132682	0.147291	0.182727	0.21921	0.245345	0.31048	0.331504	0.164918	-0.0639515	-0.134391	-0.104723	-0.102134	-0.106196	-0.0963553	-0.0974014	-0.0994455	-0.0944379	-0.0955151	-0.0968483	-0.0937757	-0.094719	-0.0955771	-0.093295	-0.094079
11	x	11	-2.94922	-2.85156	-2.75391	-2.65625	-2.55859	-2.46094	-2.36328	-2.26562	-2.16797	-2.07031	-1.97266	-1.875	-1.77734	-1.67969	-1.58203	-1.48438	-1.38672	-1.28906	-1.19141	-1.09375	-0.996094	-0.898438	-0.800781	-0.703125	-0.605469	-0.507812	-0.410156	-0.3125	-0.214844	-0.117188	-0.0195312	0.078125	0.175781	0.273438	0.371094	0.46875	0.566406	0.664062	0.761719	0.859375	0.957031	1.05469	1.15234	1.25	1.34766	1.44531	1.54297
11	y	11	0.0137405	0.0156769	0.0174952	0.0164496	0.0188304	0.0210626	0.0201622	0.0231716	0.0260064	0.0253864	0.0293232	0.0330753	0.0329849	0.0383618	0.0435751	0.0444828	0.0522354	0.0599601	0.0628564	0.074821	0.0870856	0.0938751	0.113756	0.134714	0.14944	0.185466	0.221877	0.24834	0.313273	0.334368	0.16789	-0.0612395	-0.132522	-0.102566	-0.100174	-0.104311	-0.0945309	-0.0956267	-0.0977129	-0.0927998	-0.0939007	-0.0952737	-0.0922993	-0.0932287	-0.0941706	-0.0921676	-0.0930342
11.5	x	11.5	-2.94922	-2.85156	-2.75391	-2.65625	-2.55859	-2.46094	-2.36328	-2.26562	-2.16797	-2.07031	-1.97266	-1.875	-1.77734	-1.67969	-1.58203	-1.48438	-1.38672	-1.28906	-1.19141	-1.09375	-0.996094	-0.898438	-0.800781	-0.703125	-0.605469	-0.507812	-0.410156	-0.3125	-0.214844	-0.117188	-0.0195312	0.078125	0.175781	0.273438	0.371094	0.46875	0.566406	0.664062	0.761719	0.859375	0.957031	1.05469	1.15234	1.25	1.34766	1.44531	1.54297
11.5	y	11.5	0.0138071	0.0156538	0.0176279	0.0165389	0.0188303	0.0212271	0.0202822	0.0232035	0.0262144	0.0255496	0.0294016	0.0333446	0.0332118	0.0384992	0.0439269	0.0448087	0.0524912	0.0604572	0.0633339	0.0752523	0.0878375	0.0946012	0.114476	0.135741	0.150565	0.186641	0.223517	0.249981	0.314934	0.33604	0.168858	-0.061226	-0.132555	-0.103448	-0.101246	-0.105373	-0.0958613	-0.0969989	-0.0991077	-0.0942633	-0.0954181	-0.0967627	-0.0937582	-0.0946326	-0.0955128	-0.0933891	-0.0941446
12	x	12	-2.94922	-2.85156	-2.75391	-2.65625	-2.55859	-2.46094	-2.36328	-2.26562	-2.16797	-2.07031	-1.97266	-1.875	-1.77734	-1.67969	-1.58203	-1.48438	-1.38672	-1.28906	-1.19141	-1.09375	-0.996094	-0.898438	-0.800781	-0.703125	-0.605469	-0.507812	-0.410156	-0.3125	-0.214844	-0.117188	-0.0195312	0.078125	0.175781	0.273438	0.371094	0.46875	0.566406	0.664062	0.761719	0.859375	0.957031	1.05469	1.15234	1.25	1.34766	1.44531	1.54297
12	y	12	0.013703	0.0156136	0.0175418	0.0164309	0.0187901	0.0211396	0.0201724	0.0231664	0.0261292	0.0254424	0.0293742	0.0332695	0.0331161	0.0385051	0.0438781	0.044742	0.0525318	0.0604642	0.0633336	0.0753885	0.0879442	0.0947413	0.114803	0.136102	0.150984	0.187336	0.224235	0.250839	0.31613	0.337014	0.168575	-0.0629172	-0.135122	-0.106221	-0.104168	-0.108426	-0.0990115	-0.100164	-0.102292	-0.0975442	-0.098669	-0.100049	-0.0970818	-0.0979416	-0.0988671	-0.0967727	-0.0974818
Streamtube averaged spanwise velocity rms
0.5	x	0.5	-2.94922	-2.85156	-2.75391	-2.65625	-2.55859	-2.46094	-2.36328	-2.26562	-2.16797	-2.07031	-1.97266	-1.875	-1.77734	-1.67969	-1.58203	-1.48438	-1.38672	-1.28906	-1.19141	-1.09375	-0.996094	-0.898438	-0.800781	-0.703125	-0.605469	-0.507812	-0.410156	-0.3125	-0.214844	-0.117188	-0.0195312	0.078125	0.175781	0.273438	0.371094	0.46875	0.566406	0.664062	0.761719	0.859375	0.957031	1.05469	1.15234	1.25	1.34766	1.44531	1.54297
0.5	y	0.5	9.19418e-05	9.72152e-05	0.00011219	0.000124018	0.000133494	0.000154403	0.000172459	0.000189204	0.000220078	0.000249128	0.000279107	0.000327834	0.00037755	0.000433231	0.000516523	0.000608218	0.000717974	0.000874714	0.0010601	0.00129533	0.00162622	0.0020324	0.00258924	0.00337895	0.00443659	0.00586032	0.00792759	0.0106858	0.0142322	0.0183539	0.0211481	0.0204992	0.0169041	0.0128941	0.00967283	0.00736855	0.00560909	0.00437521	0.0034263	0.00273779	0.00224669	0.00182662	0.0015151	0.00128955	0.00107102	0.000912383	0.00079841
1	x	1	-2.94922	-2.85156	-2.75391	-2.65625	-2.55859	-2.46094	-2.36328	-2.26562	-2.16797	-2.07031	-1.97266	-1.875	-1.77734	-1.67969	-1.58203	-1.48438	-1.38672	-1.28906	-1.19141	-1.09375	-0.996094	-0.898438	-0.800781	-0.703125	-0.605469	-0.507812	-0.410156	-0.3125	-0.214844	-0.117188	-0.0195312	0.078125	0.175781	0.273438	0.371094	0.46875	0.566406	0.664062	0.761719	0.859375	0.957031	1.05469	1.15234	1.25	1.34766	1.44531	1.54297
1	y	1	0.000161555	0.000173026	0.000196354	0.000217334	0.000236237	0.000269459	0.000301231	0.000331312	0.000381063	0.000431523	0.00048568	0.000565221	0.00065084	0.000748797	0.000885987	0.00104253	0.00123182	0.00149123	0.00180489	0.00220423	0.0028524	0.00357741	0.00454562	0.00592041	0.0077433	0.0102651	0.013994	0.0191317	0.0251642	0.0314264	0.0365586	0.0361274	0.0299627	0.0225927	0.0175017	0.0132339	0.0102858	0.00825895	0.0067149	0.00557765	0.00480355	0.00398858	0.00339388	0.00297551	0.00252393	0.00219808	0.00198603
1.5	x	1.5	-2.94922	-2.85156	-2.75391	-2.65625	-2.55859	-2.46094	-2.36328	-2.26562	-2.16797	-2.07031	-1.97266	-1.875	-1.77734	-1.67969	-1.58203	-1.48438	-1.38672	-1.28906	-1.19141	-1.09375	-0.996094	-0.898438	-0.800781	-0.703125	-0.605469	-0.507812	-0.410156	-0.3125	-0.214844	-0.117188	-0.0195312	0.078125	0.175781	0.273438	0.371094	0.46875	0.566406	0.664062	0.761719	0.859375	0.957031	1.05469	1.15234	1.25	1.34766	1.44531	1.54297
1.5	y	1.5	0.000222676	0.000239811	0.000269603	0.000298473	0.00032575	0.000368601	0.000411981	0.000456376	0.000521209	0.000589895	0.000664901	0.000769094	0.000884701	0.0010181	0.00119821	0.00140782	0.00166203	0.00200231	0.00241851	0.00292529	0.0036356	0.00454991	0.00589475	0.0076144	0.00992388	0.0130972	0.0179782	0.0246536	0.0324352	0.0419142	0.0467876	0.0479284	0.0388059	0.0297795	0.0230557	0.0181812	0.0147041	0.0120701	0.00990877	0.00832841	0.0072333	0.00606611	0.00526027	0.00472461	0.00406184	0.00366308	0.00345405
2	x	2	-2.94922	-2.85156	-2.75391	-2.65625	-2.55859	-2.46094	-2.36328	-2.26562	-2.16797	-2.07031	-1.97266	-1.875	-1.77734	-1.67969	-1.58203	-1.48438	-1.38672	-1.28906	-1.19141	-1.09375	-0.996094	-0.898438	-0.800781	-0.703125	-0.605469	-0.507812	-0.410156	-0.3125	-0.214844	-0.117188	-0.0195312	0.078125	0.175781	0.273438	0.371094	0.46875	0.566406	0.664062	0.761719	0.859375	0.957031	1.05469	1.15234	1.25	1.34766	1.44531	1.54297
2	y	2	0.000287151	0.000310871	0.000347377	0.000383726	0.000420048	0.000473199	0.000527864	0.000585356	0.000665925	0.000752535	0.000848156	0.000977293	0.00112217	0.00129023	0.00151309	0.00177396	0.00209025	0.00253376	0.00305232	0.00370964	0.00459248	0.00566986	0.00716228	0.00921306	0.0119586	0.0155861	0.0211296	0.0287381	0.0386313	0.0500604	0.0557752	0.0561251	0.0461934	0.0359372	0.0282218	0.0219785	0.0174106	0.0150037	0.0125271	0.0107639	0.00964421	0.0082332	0.00721356	0.00671066	0.00572284	0.00518917	0.00496915
2.5	x	2.5	-2.94922	-2.85156	-2.75391	-2.65625	-2.55859	-2.46094	-2.36328	-2.26562	-2.16797	-2.07031	-1.97266	-1.875	-1.77734	-1.67969	-1.58203	-1.48438	-1.38672	-1.28906	-1.19141	-1.09375	-0.996094	-0.898438	-0.800781	-0.703125	-0.605469	-0.507812	-0.410156	-0.3125	-0.214844	-0.117188	-0.0195312	0.078125	0.175781	0.273438	0.371094	0.46875	0.566406	0.664062	0.761719	0.859375	0.957031	1.05469	1.15234	1.25	1.34766	1.44531	1.54297
2.5	y	2.5	0.000331318	0.000358632	0.000399386	0.000442057	0.000484017	0.000543408	0.000607261	0.000673483	0.000763138	0.000862941	0.000972757	0.00111716	0.00128259	0.00147395	0.00172316	0.0020185	0.00237562	0.00284307	0.00342029	0.00414979	0.00512031	0.00637383	0.00803108	0.0106533	0.0137817	0.0180064	0.0237759	0.031691	0.0421597	0.0562392	0.0616146	0.0635537	0.0506924	0.0400259	0.0311586	0.0248864	0.0201347	0.017371	0.0141634	0.0122374	0.0113615	0.00963116	0.00855563	0.00825051	0.00694168	0.0062359	0.00611385
3	x	3	-2.94922	-2.85156	-2.75391	-2.65625	-2.55859	-2.46094	-2.36328	-2.26562	-2.16797	-2.07031	-1.97266	-1.875	-1.77734	-1.67969	-1.58203	-1.48438	-1.38672	-1.28906	-1.19141	-1.09375	-0.996094	-0.898438	-0.800781	-0.703125	-0.605469	-0.507812	-0.410156	-0.3125	-0.214844	-0.117188	-0.0195312	0.078125	0.175781	0.273438	0.371094	0.46875	0.566406	0.664062	0.761719	0.859375	0.957031	1.05469	1.15234	1.25	1.34766	1.44531	1.54297
3	y	3	0.00036994	0.00040311	0.000443319	0.000491041	0.000541471	0.000603796	0.000672735	0.000748861	0.000846732	0.000955448	0.00107695	0.00123463	0.00141688	0.00162663	0.00189622	0.0022201	0.00261153	0.00311679	0.00385118	0.0046648	0.00574284	0.00713146	0.00896095	0.0114459	0.0147668	0.020008	0.0261741	0.0339825	0.046035	0.0610991	0.0674698	0.0685304	0.056231	0.0425662	0.0342216	0.0265363	0.0214041	0.0190123	0.0156891	0.0132294	0.0123473	0.0105144	0.00938043	0.00912048	0.00760077	0.00668854	0.00675245
3.5	x	3.5	-2.94922	-2.85156	-2.75391	-2.65625	-2.55859	-2.46094	-2.36328	-2.26562	-2.16797	-2.07031	-1.97266	-1.875	-1.77734	-1.67969	-1.58203	-1.48438	-1.38672	-1.28906	-1.19141	-1.09375	-0.996094	-0.898438	-0.800781	-0.703125	-0.605469	-0.507812	-0.410156	-0.3125	-0.214844	-0.117188	-0.0195312	0.078125	0.175781	0.273438	0.371094	0.46875	0.566406	0.664062	0.761719	0.859375	0.957031	1.05469	1.15234	1.25	1.34766	1.44531	1.54297
3.5	y	3.5	0.000385219	0.000410905	0.00046002	0.000512421	0.000555394	0.000624035	0.000700017	0.000770637	0.000873763	0.000991188	0.00111067	0.00127332	0.00146461	0.00167726	0.00195529	0.00228915	0.00268754	0.00320713	0.00384873	0.00468748	0.00587919	0.00729072	0.00948077	0.0120896	0.0159836	0.0207772	0.0272127	0.0366997	0.0476287	0.0621967	0.070326	0.0712771	0.058609	0.0434673	0.0353564	0.02678	0.0221671	0.0196975	0.0157191	0.0136003	0.0129954	0.010685	0.00929576	0.00932726	0.00788199	0.0068054	0.00693192
4	x	4	-2.94922	-2.85156	-2.75391	-2.65625	-2.55859	-2.46094	-2.36328	-2.26562	-2.16797	-2.07031	-1.97266	-1.875	-1.77734	-1.67969	-1.58203	-1.48438	-1.38672	-1.28906	-1.19141	-1.09375	-0.996094	-0.898438	-0.800781	-0.703125	-0.605469	-0.507812	-0.410156	-0.3125	-0.214844	-0.117188	-0.0195312	0.078125	0.175781	0.273438	0.371094	0.46875	0.566406	0.664062	0.761719	0.859375	0.957031	1.05469	1.15234	1.25	1.34766	1.44531	1.54297
4	y	4	0.000428056	0.000439905	0.000507497	0.000560575	0.000592932	0.000683713	0.000758392	0.000820934	0.000951461	0.00106673	0.00117848	0.00137693	0.00157749	0.00180703	0.00212959	0.00248606	0.0028939	0.00347064	0.00416389	0.00498725	0.00614094	0.00760173	0.00957614	0.0124435	0.0165584	0.0220546	0.0288241	0.0390036	0.048906	0.0648519	0.0733364	0.0742553	0.0611403	0.0458206	0.0359648	0.0277551	0.0223083	0.0200418	0.0161186	0.0135868	0.0131082	0.0109224	0.00930603	0.00933234	0.0076524	0.00673147	0.00686188
4.5	x	4.5	-2.94922	-2.85156	-2.75391	-2.65625	-2.55859	-2.46094	-2.36328	-2.26562	-2.16797	-2.07031	-1.97266	-1.875	-1.77734	-1.67969	-1.58203	-1.48438	-1.38672	-1.28906	-1.19141	-1.09375	-0.996094	-0.898438	-0.800781	-0.703125	-0.605469	-0.507812	-0.410156	-0.3125	-0.214844	-0.117188	-0.0195312	0.078125	0.175781	0.273438	0.371094	0.46875	0.566406	0.664062	0.761719	0.859375	0.957031	1.05469	1.15234	1.25	1.34766	1.44531	1.54297
4.5	y	4.5	0.000425959	0.00046006	0.000569328	0.000568552	0.000623568	0.000755945	0.000783071	0.000870317	0.00103726	0.00110489	0.0012505	0.00147286	0.00162166	0.00188253	0.00224015	0.00254041	0.00300834	0.00363648	0.00427769	0.00519623	0.00653316	0.00801197	0.0100227	0.0127727	0.016743	0.0225194	0.0301835	0.0389602	0.0513327	0.0664868	0.0758256	0.0761081	0.0626906	0.0463861	0.0367104	0.0279297	0.0220579	0.0201355	0.0158891	0.0134058	0.0130953	0.0106948	0.0089866	0.00919343	0.00766067	0.00639827	0.0065284
5	x	5	-2.94922	-2.85156	-2.75391	-2.65625	-2.55859	-2.46094	-2.36328	-2.26562	-2.16797	-2.07031	-1.97266	-1.875	-1.77734	-1.67969	-1.58203	-1.48438	-1.38672	-1.28906	-1.19141	-1.09375	-0.996094	-0.898438	-0.800781	-0.703125	-0.605469	-0.507812	-0.410156	-0.3125	-0.214844	-0.117188	-0.0195312	0.078125	0.175781	0.273438	0.371094	0.46875	0.566406	0.664062	0.761719	0.859375	0.957031	1.05469	1.15234	1.25	1.34766	1.44531	1.54297
5	y	5	0.000457176	0.00047741	0.000520309	0.000604243	0.000640793	0.000710839	0.000824619	0.000889287	0.000999746	0.00116433	0.00128367	0.00146249	0.00171432	0.0019394	0.0022504	0.00274307	0.00318473	0.00379099	0.00458233	0.00544213	0.00665454	0.00827117	0.0103063	0.0133158	0.0170334	0.0225561	0.0304259	0.040426	0.052926	0.0665724	0.0777468	0.0774965	0.0637384	0.0464406	0.0367556	0.0273084	0.0220598	0.0198826	0.0158058	0.0130697	0.0128117	0.0104849	0.00889873	0.00889988	0.0072369	0.0062838	0.00640167
5.5	x	5.5	-2.94922	-2.85156	-2.75391	-2.65625	-2.55859	-2.46094	-2.36328	-2.26562	-2.16797	-2.07031	-1.97266	-1.875	-1.77734	-1.67969	-1.58203	-1.48438	-1.38672	-1.28906	-1.19141	-1.09375	-0.996094	-0.898438	-0.800781	-0.703125	-0.605469	-0.507812	-0.410156	-0.3125	-0.214844	-0.117188	-0.0195312	0.078125	0.175781	0.273438	0.371094	0.46875	0.566406	0.664062	0.761719	0.859375	0.957031	1.05469	1.15234	1.25	1.34766	1.44531	1.54297
5.5	y	5.5	0.000475966	0.000516442	0.000534801	0.000622554	0.000692389	0.000736035	0.000843362	0.00095115	0.00104513	0.00119232	0.0013536	0.00153172	0.0017682	0.00202959	0.00238508	0.00281942	0.00332629	0.00394663	0.00474934	0.00564519	0.00690826	0.00856544	0.0106915	0.0137891	0.0176069	0.0233065	0.0316564	0.0416197	0.0544667	0.0708601	0.0795881	0.0809043	0.0643442	0.0465524	0.0373931	0.0278284	0.02161	0.0201114	0.0157909	0.0130061	0.0127014	0.0103572	0.00855375	0.00871242	0.00729597	0.00597911	0.0060291
6	x	6	-2.94922	-2.85156	-2.75391	-2.65625	-2.55859	-2.46094	-2.36328	-2.26562	-2.16797	-2.07031	-1.97266	-1.875	-1.77734	-1.67969	-1.58203	-1.48438	-1.38672	-1.28906	-1.19141	-1.09375	-0.996094	-0.898438	-0.800781	-0.703125	-0.605469	-0.507812	-0.410156	-0.3125	-0.214844	-0.117188	-0.0195312	0.078125	0.175781	0.273438	0.371094	0.46875	0.566406	0.664062	0.761719	0.859375	0.957031	1.05469	1.15234	1.25	1.34766	1.44531	1.54297
6	y	6	0.000462476	0.000525813	0.000607395	0.000628024	0.000701953	0.000803709	0.000866553	0.000977981	0.00111078	0.00122624	0.00140509	0.00160774	0.00181521	0.00211116	0.00244931	0.00283584	0.00336524	0.00398803	0.00474782	0.00578066	0.00705829	0.00891693	0.0110541	0.0139862	0.018148	0.0233775	0.0322431	0.0426124	0.0558579	0.0696612	0.0806797	0.0819069	0.0652325	0.0465948	0.0369755	0.0272156	0.0208712	0.0196503	0.0152502	0.0124717	0.0124311	0.0098855	0.00837164	0.00853681	0.00696439	0.00572531	0.00613281
6.5	x	6.5	-2.94922	-2.85156	-2.75391	-2.65625	-2.55859	-2.46094	-2.36328	-2.26562	-2.16797	-2.07031	-1.97266	-1.875	-1.77734	-1.67969	-1.58203	-1.48438	-1.38672	-1.28906	-1.19141	-1.09375	-0.996094	-0.898438	-0.800781	-0.703125	-0.605469	-0.507812	-0.410156	-0.3125	-0.214844	-0.117188	-0.0195312	0.078125	0.175781	0.273438	0.371094	0.46875	0.566406	0.664062	0.761719	0.859375	0.957031	1.05469	1.15234	1.25	1.34766	1.44531	1.54297
6.5	y	6.5	0.000562959	0.000583498	0.000489976	0.000715576	0.000758192	0.000696429	0.000962106	0.00104386	0.00103203	0.00136162	0.00147522	0.00153792	0.00198431	0.00219114	0.0023995	0.00304949	0.00346635	0.00397099	0.00502211	0.0059242	0.00711722	0.0090855	0.0111703	0.0144024	0.0184799	0.0239793	0.0308334	0.0425008	0.0566918	0.0683288	0.0805387	0.0830519	0.0652859	0.0463048	0.0366486	0.0267035	0.0206704	0.0191898	0.014952	0.012169	0.0119305	0.00978883	0.00808096	0.0080115	0.00655364	0.00570134	0.00557103
7	x	7	-2.94922	-2.85156	-2.75391	-2.65625	-2.55859	-2.46094	-2.36328	-2.26562	-2.16797	-2.07031	-1.97266	-1.875	-1.77734	-1.67969	-1.58203	-1.48438	-1.38672	-1.28906	-1.19141	-1.09375	-0.996094	-0.898438	-0.800781	-0.703125	-0.605469	-0.507812	-0.410156	-0.3125	-0.214844	-0.117188	-0.0195312	0.078125	0.175781	0.273438	0.371094	0.46875	0.566406	0.664062	0.761719	0.859375	0.957031	1.05469	1.15234	1.25	1.34766	1.44531	1.54297
7	y	7	0.000515515	0.000553197	0.000599869	0.000661225	0.000730919	0.000813876	0.000900515	0.00101388	0.00116047	0.00129557	0.00146574	0.00168273	0.00191217	0.00220461	0.00257644	0.0029824	0.00350261	0.0041961	0.00498678	0.00601893	0.00741181	0.00912494	0.0113872	0.0148356	0.0186905	0.0244703	0.0315466	0.0438459	0.0582036	0.0694408	0.0829867	0.0832827	0.0661396	0.0461646	0.0369568	0.0262806	0.0201819	0.0189511	0.0147731	0.0117542	0.0119694	0.00954536	0.00759251	0.00793871	0.00651023	0.00518629	0.00527397
7.5	x	7.5	-2.94922	-2.85156	-2.75391	-2.65625	-2.55859	-2.46094	-2.36328	-2.26562	-2.16797	-2.07031	-1.97266	-1.875	-1.77734	-1.67969	-1.58203	-1.48438	-1.38672	-1.28906	-1.19141	-1.09375	-0.996094	-0.898438	-0.800781	-0.703125	-0.605469	-0.507812	-0.410156	-0.3125	-0.214844	-0.117188	-0.0195312	0.078125	0.175781	0.273438	0.371094	0.46875	0.566406	0.664062	0.761719	0.859375	0.957031	1.05469	1.15234	1.25	1.34766	1.44531	1.54297
7.5	y	7.5	0.000508504	0.000575601	0.000569541	0.000669137	0.000746474	0.000770802	0.000909432	0.00101031	0.00106887	0.0012754	0.00144011	0.00155836	0.00187456	0.00219203	0.0024822	0.00296512	0.0034835	0.00406469	0.00515153	0.00621368	0.00751934	0.00935832	0.0116615	0.0146814	0.0195028	0.0245366	0.0321537	0.0438489	0.0562726	0.0703185	0.0822693	0.0837298	0.0659061	0.0457329	0.0366784	0.0258171	0.0196501	0.0187201	0.0145324	0.0114406	0.0117187	0.00933519	0.00758006	0.00808099	0.00674784	0.00536234	0.00593447
8	x	8	-2.94922	-2.85156	-2.75391	-2.65625	-2.55859	-2.46094	-2.36328	-2.26562	-2.16797	-2.07031	-1.97266	-1.875	-1.77734	-1.67969	-1.58203	-1.48438	-1.38672	-1.28906	-1.19141	-1.09375	-0.996094	-0.898438	-0.800781	-0.703125	-0.605469	-0.507812	-0.410156	-0.3125	-0.214844	-0.117188	-0.0195312	0.078125	0.175781	0.273438	0.371094	0.46875	0.566406	0.664062	0.761719	0.859375	0.957031	1.05469	1.15234	1.25	1.34766	1.44531	1.54297
8	y	8	0.000450215	0.000560795	0.000666465	0.000597573	0.000747206	0.000879456	0.000827591	0.00102216	0.0012017	0.00119127	0.00145435	0.00171588	0.00179371	0.00222088	0.00264968	0.0029184	0.00355648	0.0042664	0.00513264	0.00635594	0.00778607	0.00939986	0.0119134	0.0150613	0.019609	0.024998	0.032666	0.0443318	0.0580308	0.0711858	0.0850482	0.0842788	0.0664998	0.0456464	0.0366096	0.0263202	0.019434	0.0185298	0.0144552	0.011409	0.0113237	0.00940744	0.00758061	0.00776383	0.00638025	0.00549126	0.00535505
8.5	x	8.5	-2.94922	-2.85156	-2.75391	-2.65625	-2.55859	-2.46094	-2.36328	-2.26562	-2.16797	-2.07031	-1.97266	-1.875	-1.77734	-1.67969	-1.58203	-1.48438	-1.38672	-1.28906	-1.19141	-1.09375	-0.996094	-0.898438	-0.800781	-0.703125	-0.605469	-0.507812	-0.410156	-0.3125	-0.214844	-0.117188	-0.0195312	0.078125	0.175781	0.273438	0.371094	0.46875	0.566406	0.664062	0.761719	0.859375	0.957031	1.05469	1.15234	1.25	1.34766	1.44531	1.54297
8.5	y	8.5	0.000461569	0.00068606	0.000636693	0.000638595	0.000845759	0.000825316	0.0008962	0.0011089	0.00112034	0.00128968	0.00154525	0.00160025	0.00190737	0.00233555	0.0025219	0.00304692	0.00368921	0.00419605	0.00528121	0.00651765	0.00771294	0.00961517	0.012133	0.0150766	0.0199088	0.025367	0.032861	0.0450168	0.0597539	0.0716868	0.08538	0.08909	0.0665526	0.0450661	0.0362962	0.0259352	0.0194648	0.0185267	0.014515	0.011448	0.0113439	0.00936314	0.00766952	0.00762844	0.0066988	0.00559232	0.00565251
9	x	9	-2.94922	-2.85156	-2.75391	-2.65625	-2.55859	-2.46094	-2.36328	-2.26562	-2.16797	-2.07031	-1.97266	-1.875	-1.77734	-1.67969	-1.58203	-1.48438	-1.38672	-1.28906	-1.19141	-1.09375	-0.996094	-0.898438	-0.800781	-0.703125	-0.605469	-0.507812	-0.410156	-0.3125	-0.214844	-0.117188	-0.0195312	0.078125	0.175781	0.273438	0.371094	0.46875	0.566406	0.664062	0.761719	0.859375	0.957031	1.05469	1.15234	1.25	1.34766	1.44531	1.54297
9	y	9	0.000663023	0.000582366	0.00053969	0.000779065	0.000759322	0.000744873	0.000963982	0.00100397	0.00106824	0.00133669	0.0013658	0.00154294	0.00193112	0.00201324	0.00236074	0.00295891	0.00341263	0.00412267	0.00521288	0.00602984	0.00754141	0.00954292	0.0121676	0.0153536	0.019798	0.0258348	0.0329241	0.0433361	0.0581175	0.0726118	0.0843442	0.0846137	0.066764	0.0444672	0.0356885	0.0256357	0.0189312	0.0177206	0.0141702	0.01111	0.0109919	0.00946325	0.00766515	0.00758989	0.00714922	0.00618567	0.0068259
9.5	x	9.5	-2.94922	-2.85156	-2.75391	-2.65625	-2.55859	-2.46094	-2.36328	-2.26562	-2.16797	-2.07031	-1.97266	-1.875	-1.77734	-1.67969	-1.58203	-1.48438	-1.38672	-1.28906	-1.19141	-1.09375	-0.996094	-0.898438	-0.800781	-0.703125	-0.605469	-0.507812	-0.410156	-0.3125	-0.214844	-0.117188	-0.0195312	0.078125	0.175781	0.273438	0.371094	0.46875	0.566406	0.664062	0.761719	0.859375	0.957031	1.05469	1.15234	1.25	1.34766	1.44531	1.54297
9.5	y	9.5	0.000578195	0.000482715	0.000672328	0.000739343	0.000633097	0.000875705	0.000974964	0.000876791	0.00118475	0.00134298	0.00129586	0.00167611	0.00192624	0.00199593	0.00252898	0.0029298	0.00336762	0.00436552	0.00517507	0.00603951	0.00784179	0.00958197	0.0122683	0.015744	0.0199074	0.0260982	0.0334738	0.0442202	0.0586556	0.0732628	0.0857389	0.0887691	0.0671214	0.0441513	0.0356317	0.0254558	0.0183588	0.0176245	0.0142495	0.0106015	0.0108996	0.00964292	0.00749073	0.00770477	0.0076009	0.00684283	0.00721197
10	x	10	-2.94922	-2.85156	-2.75391	-2.65625	-2.55859	-2.46094	-2.36328	-2.26562	-2.16797	-2.07031	-1.97266	-1.875	-1.77734	-1.67969	-1.58203	-1.48438	-1.38672	-1.28906	-1.19141	-1.09375	-0.996094	-0.898438	-0.800781	-0.703125	-0.605469	-0.507812	-0.410156	-0.3125	-0.214844	-0.117188	-0.0195312	0.078125	0.175781	0.273438	0.371094	0.46875	0.566406	0.664062	0.761719	0.859375	0.957031	1.05469	1.15234	1.25	1.34766	1.44531	1.54297
10	y	10	0.000468824	0.000530932	0.000763887	0.000611945	0.000710102	0.0009718	0.000833597	0.000984313	0.00128325	0.00117764	0.00140944	0.00178736	0.00174005	0.00210671	0.00264401	0.00274449	0.00357452	0.00448587	0.0050241	0.0062847	0.00799967	0.00987372	0.012502	0.0159721	0.0199091	0.026492	0.0340067	0.0444184	0.059258	0.0738812	0.0866796	0.090345	0.0670494	0.043844	0.0358198	0.0252955	0.018179	0.0176007	0.0140538	0.0105984	0.0107084	0.00912051	0.00683654	0.00748565	0.00681915	0.0056773	0.00680895
10.5	x	10.5	-2.94922	-2.85156	-2.75391	-2.65625	-2.55859	-2.46094	-2.36328	-2.26562	-2.16797	-2.07031	-1.97266	-1.875	-1.77734	-1.67969	-1.58203	-1.48438	-1.38672	-1.28906	-1.19141	-1.09375	-0.996094	-0.898438	-0.800781	-0.703125	-0.605469	-0.507812	-0.410156	-0.3125	-0.214844	-0.117188	-0.0195312	0.078125	0.175781	0.273438	0.371094	0.46875	0.566406	0.664062	0.761719	0.859375	0.957031	1.05469	1.15234	1.25	1.34766	1.44531	1.54297
10.5	y	10.5	0.000579763	0.000743127	0.000664202	0.000715484	0.000925485	0.000857396	0.000928069	0.00119192	0.00114538	0.00127013	0.00162124	0.00161712	0.0018376	0.00233948	0.00242456	0.00283586	0.00386361	0.00421183	0.00513302	0.0066341	0.00769344	0.00987665	0.0128724	0.0156778	0.0202414	0.0270066	0.0340956	0.0450376	0.0600454	0.0737611	0.0874471	0.0910917	0.0673653	0.0434025	0.0361063	0.0244061	0.0177726	0.0180071	0.0132804	0.0103355	0.0113433	0.00913831	0.00697557	0.0085328	0.00725482	0.00701087	0.0091511
11	x	11	-2.94922	-2.85156	-2.75391	-2.65625	-2.55859	-2.46094	-2.36328	-2.26562	-2.16797	-2.07031	-1.97266	-1.875	-1.77734	-1.67969	-1.58203	-1.48438	-1.38672	-1.28906	-1.19141	-1.09375	-0.996094	-0.898438	-0.800781	-0.703125	-0.605469	-0.507812	-0.410156	-0.3125	-0.214844	-0.117188	-0.0195312	0.078125	0.175781	0.273438	0.371094	0.46875	0.566406	0.664062	0.761719	0.859375	0.957031	1.05469	1.15234	1.25	1.34766	1.44531	1.54297
11	y	11	0.000678101	0.000644502	0.000615794	0.00085735	0.000802548	0.000770641	0.00112418	0.00106205	0.00102826	0.00152242	0.00153481	0.00149328	0.0020958	0.00229638	0.00235418	0.00308809	0.00353814	0.00391758	0.00505668	0.00599905	0.00728084	0.00969227	0.0122988	0.0158474	0.0205847	0.0262624	0.0341364	0.0442345	0.0600751	0.0730142	0.0860096	0.0896241	0.0662715	0.0428082	0.0352743	0.0249403	0.017422	0.0167947	0.0137363	0.0105531	0.010321	0.00936268	0.00737817	0.0072358	0.00733185	0.007112	0.00711464
11.5	x	11.5	-2.94922	-2.85156	-2.75391	-2.65625	-2.55859	-2.46094	-2.36328	-2.26562	-2.16797	-2.07031	-1.97266	-1.875	-1.77734	-1.67969	-1.58203	-1.48438	-1.38672	-1.28906	-1.19141	-1.09375	-0.996094	-0.898438	-0.800781	-0.703125	-0.605469	-0.507812	-0.410156	-0.3125	-0.214844	-0.117188	-0.0195312	0.078125	0.175781	0.273438	0.371094	0.46875	0.566406	0.664062	0.761719	0.859375	0.957031	1.05469	1.15234	1.25	1.34766	1.44531	1.54297
11.5	y	11.5	0.00052999	0.000541236	0.000620583	0.000695547	0.000726502	0.000838037	0.000943704	0.00100509	0.00116643	0.00132726	0.0014474	0.0016913	0.00195067	0.0021682	0.00255504	0.00299786	0.00346076	0.00415605	0.00498186	0.00595022	0.00732607	0.00969255	0.01233	0.016308	0.02067	0.0264267	0.0346413	0.0444264	0.0604388	0.0745236	0.0875155	0.090959	0.0673441	0.0426527	0.0350685	0.0247644	0.0174617	0.0170926	0.0131958	0.0104096	0.0105984	0.00860426	0.00712791	0.00727916	0.00658071	0.00621832	0.00753669
12	x	12	-2.94922	-2.85156	-2.75391	-2.65625	-2.55859	-2.46094	-2.36328	-2.26562	-2.16797	-2.07031	-1.97266	-1.875	-1.77734	-1.67969	-1.58203	-1.48438	-1.38672	-1.28906	-1.19141	-1.09375	-0.996094	-0.898438	-0.800781	-0.703125	-0.605469	-0.507812	-0.410156	-0.3125	-0.214844	-0.117188	-0.0195312	0.078125	0.175781	0.273438	0.371094	0.46875	0.566406	0.664062	0.761719	0.859375	0.957031	1.05469	1.15234	1.25	1.34766	1.44531	1.54297
12	y	12	0.000551607	0.000545813	0.000603173	0.000719868	0.000730161	0.000817042	0.000967032	0.00100858	0.00114837	0.00134816	0.00144567	0.00167881	0.00197426	0.00217589	0.00254653	0.00303276	0.00345624	0.004152	0.00502989	0.00595976	0.00745844	0.00975882	0.0123862	0.0163684	0.0208129	0.0265679	0.0347155	0.0447254	0.0607825	0.0754149	0.0889568	0.0927298	0.0673658	0.0422435	0.0346604	0.0245073	0.0170625	0.0166274	0.0130992	0.00996708	0.00993852	0.00813097	0.00643914	0.00630752	0.00575953	0.00494998	0.00577095
[truncated: 464 more columns]
