# Supplementary material for: Unified momentum model for rotor aerodynamics across operating regimes
Source: Nat Commun. 2024 Aug 21;15:6658. doi: 10.1038/s41467-024-50756-5 (PMC11339364; doi:10.1038/s41467-024-50756-5)
Supplement: Supplementary file 4 — Source Data [file 41467_2024_50756_MOESM4_ESM.zip › source_data/Figure_supp_11.xlsx]

## Sheet: Figure_supp_11a
Figure 11a
x	0.566406	0.664062	0.761719	0.859375	0.957031	1.05469	1.15234	1.25	1.34766	1.44531	1.54297	1.64062	1.73828	1.83594	1.93359	2.03125	2.12891	2.22656	2.32422	2.42188
y	0.0704208	0.0624679	0.0560253	0.0513331	0.0473505	0.0438983	0.0411304	0.0387304	0.0365413	0.0348719	0.0333236	0.0319326	0.0307459	0.0297135	0.0287156	0.0279705	0.0273305	0.0267098	0.0261403	0.0256496
x	0.566406	0.664062	0.761719	0.859375	0.957031	1.05469	1.15234	1.25	1.34766	1.44531	1.54297	1.64062	1.73828	1.83594	1.93359	2.03125	2.12891	2.22656	2.32422	2.42188
y	-0.941817	-0.941817	-0.941817	-0.941817	-0.941817	-0.941817	-0.941817	-0.941817	-0.941817	-0.941817	-0.941817	-0.941817	-0.941817	-0.941817	-0.941817	-0.941817	-0.941817	-0.941817	-0.941817	-0.941817
x	0.566406	0.664062	0.761719	0.859375	0.957031	1.05469	1.15234	1.25	1.34766	1.44531	1.54297	1.64062	1.73828	1.83594	1.93359	2.03125	2.12891	2.22656	2.32422	2.42188
y	-0.124534	-0.12234	-0.122353	-0.107607	-0.107717	-0.108111	-0.0985816	-0.0993026	-0.0998439	-0.093083	-0.0939833	-0.0945403	-0.0894676	-0.0904581	-0.091047	-0.0870382	-0.0880719	-0.088624	-0.0854356	-0.0864957
x	0.566406	0.664062	0.761719	0.859375	0.957031	1.05469	1.15234	1.25	1.34766	1.44531	1.54297	1.64062	1.73828	1.83594	1.93359	2.03125	2.12891	2.22656	2.32422	2.42188
y	1	1	1	1	1	1	1	1	1	1	1	1	1	1	1	1	1	1	1	1
x	0.566406	0.664062	0.761719	0.859375	0.957031	1.05469	1.15234	1.25	1.34766	1.44531	1.54297	1.64062	1.73828	1.83594	1.93359	2.03125	2.12891	2.22656	2.32422	2.42188
y	0.00406978	-0.00168874	-0.00814452	0.0019092	-0.00218399	-0.00602965	0.000731791	-0.00238923	-0.00511955	-2.8e-05	-0.00247659	-0.00442462	-0.000538605	-0.00256152	-0.00414841	-0.000884672	-0.0025584	-0.00373112	-0.0011122	-0.00266307
x	0.566406	0.664062	0.761719	0.859375	0.957031	1.05469	1.15234	1.25	1.34766	1.44531	1.54297	1.64062	1.73828	1.83594	1.93359	2.03125	2.12891	2.22656	2.32422	2.42188
y	-0.0376977	-0.0376977	-0.0376977	-0.0376977	-0.0376977	-0.0376977	-0.0376977	-0.0376977	-0.0376977	-0.0376977	-0.0376977	-0.0376977	-0.0376977	-0.0376977	-0.0376977	-0.0376977	-0.0376977	-0.0376977	-0.0376977	-0.0376977
x	0.566406	0.664062	0.761719	0.859375	0.957031	1.05469	1.15234	1.25	1.34766	1.44531	1.54297	1.64062	1.73828	1.83594	1.93359	2.03125	2.12891	2.22656	2.32422	2.42188
y	0.0868363	0.0868363	0.0868363	0.0868363	0.0868363	0.0868363	0.0868363	0.0868363	0.0868363	0.0868363	0.0868363	0.0868363	0.0868363	0.0868363	0.0868363	0.0868363	0.0868363	0.0868363	0.0868363	0.0868363
Figure 11b
x	0.566406	0.664062	0.761719	0.859375	0.957031	1.05469	1.15234	1.25	1.34766	1.44531	1.54297	1.64062	1.73828	1.83594	1.93359	2.03125	2.12891	2.22656	2.32422	2.42188
y	0.227054	0.213568	0.203596	0.195223	0.187684	0.183282	0.178416	0.173164	0.17129	0.166086	0.164623	0.161082	0.159399	0.157261	0.158238	0.155388	0.157279	0.157437	0.159885	0.158377
x	0.566406	0.664062	0.761719	0.859375	0.957031	1.05469	1.15234	1.25	1.34766	1.44531	1.54297	1.64062	1.73828	1.83594	1.93359	2.03125	2.12891	2.22656	2.32422	2.42188
y	-1.12339	-1.12339	-1.12339	-1.12339	-1.12339	-1.12339	-1.12339	-1.12339	-1.12339	-1.12339	-1.12339	-1.12339	-1.12339	-1.12339	-1.12339	-1.12339	-1.12339	-1.12339	-1.12339	-1.12339
x	0.566406	0.664062	0.761719	0.859375	0.957031	1.05469	1.15234	1.25	1.34766	1.44531	1.54297	1.64062	1.73828	1.83594	1.93359	2.03125	2.12891	2.22656	2.32422	2.42188
y	-0.108192	-0.095727	-0.0855283	-0.0773814	-0.0714415	-0.0659601	-0.0611983	-0.0576415	-0.0542549	-0.0518663	-0.0495318	-0.0477366	-0.0462964	-0.0450892	-0.0439831	-0.0429528	-0.0419789	-0.0412138	-0.0402821	-0.040008
x	0.566406	0.664062	0.761719	0.859375	0.957031	1.05469	1.15234	1.25	1.34766	1.44531	1.54297	1.64062	1.73828	1.83594	1.93359	2.03125	2.12891	2.22656	2.32422	2.42188
y	1	1	1	1	1	1	1	1	1	1	1	1	1	1	1	1	1	1	1	1
x	0.566406	0.664062	0.761719	0.859375	0.957031	1.05469	1.15234	1.25	1.34766	1.44531	1.54297	1.64062	1.73828	1.83594	1.93359	2.03125	2.12891	2.22656	2.32422	2.42188
y	-0.00452341	-0.00554524	-0.00531855	-0.005544	-0.00714318	-0.00606439	-0.00616838	-0.00786317	-0.00635077	-0.00916649	-0.00829462	-0.0100401	-0.0102839	-0.0112146	-0.00913097	-0.0109505	-0.0080856	-0.00716284	-0.0037831	-0.0050171
x	0.566406	0.664062	0.761719	0.859375	0.957031	1.05469	1.15234	1.25	1.34766	1.44531	1.54297	1.64062	1.73828	1.83594	1.93359	2.03125	2.12891	2.22656	2.32422	2.42188
y	-0.0771518	-0.0771518	-0.0771518	-0.0771518	-0.0771518	-0.0771518	-0.0771518	-0.0771518	-0.0771518	-0.0771518	-0.0771518	-0.0771518	-0.0771518	-0.0771518	-0.0771518	-0.0771518	-0.0771518	-0.0771518	-0.0771518	-0.0771518
x	0.566406	0.664062	0.761719	0.859375	0.957031	1.05469	1.15234	1.25	1.34766	1.44531	1.54297	1.64062	1.73828	1.83594	1.93359	2.03125	2.12891	2.22656	2.32422	2.42188
y	0.03104	0.03104	0.03104	0.03104	0.03104	0.03104	0.03104	0.03104	0.03104	0.03104	0.03104	0.03104	0.03104	0.03104	0.03104	0.03104	0.03104	0.03104	0.03104	0.03104
Figure 11c
x	0.566406	0.664062	0.761719	0.859375	0.957031	1.05469	1.15234	1.25	1.34766	1.44531	1.54297	1.64062	1.73828	1.83594	1.93359	2.03125	2.12891	2.22656	2.32422	2.42188
y	0.0136304	0.0118846	0.0102603	0.00935459	0.00850228	0.00792911	0.00734716	0.00685482	0.00648104	0.00623313	0.00588019	0.00555985	0.00533538	0.0051515	0.00489633	0.00515233	0.00622909	0.00862942	0.0118473	0.0153101
x	0.566406	0.664062	0.761719	0.859375	0.957031	1.05469	1.15234	1.25	1.34766	1.44531	1.54297	1.64062	1.73828	1.83594	1.93359	2.03125	2.12891	2.22656	2.32422	2.42188
y	-0.843089	-0.843089	-0.843089	-0.843089	-0.843089	-0.843089	-0.843089	-0.843089	-0.843089	-0.843089	-0.843089	-0.843089	-0.843089	-0.843089	-0.843089	-0.843089	-0.843089	-0.843089	-0.843089	-0.843089
x	0.566406	0.664062	0.761719	0.859375	0.957031	1.05469	1.15234	1.25	1.34766	1.44531	1.54297	1.64062	1.73828	1.83594	1.93359	2.03125	2.12891	2.22656	2.32422	2.42188
y	-0.166948	-0.168892	-0.172552	-0.164469	-0.166373	-0.168697	-0.16369	-0.165147	-0.166714	-0.163168	-0.16437	-0.165477	-0.162815	-0.164379	-0.166323	-0.166134	-0.170295	-0.175323	-0.17766	-0.181886
x	0.566406	0.664062	0.761719	0.859375	0.957031	1.05469	1.15234	1.25	1.34766	1.44531	1.54297	1.64062	1.73828	1.83594	1.93359	2.03125	2.12891	2.22656	2.32422	2.42188
y	1	1	1	1	1	1	1	1	1	1	1	1	1	1	1	1	1	1	1	1
x	0.566406	0.664062	0.761719	0.859375	0.957031	1.05469	1.15234	1.25	1.34766	1.44531	1.54297	1.64062	1.73828	1.83594	1.93359	2.03125	2.12891	2.22656	2.32422	2.42188
y	0.00359281	-9.65e-05	-0.00538147	0.00179662	-0.00096017	-0.00385741	0.000567745	-0.00138186	-0.00332213	-2.42e-05	-0.00157916	-0.00300628	-0.000569368	-0.00231722	-0.00451604	-0.00407112	-0.00715557	-0.00978282	-0.00890177	-0.0096648
x	0.566406	0.664062	0.761719	0.859375	0.957031	1.05469	1.15234	1.25	1.34766	1.44531	1.54297	1.64062	1.73828	1.83594	1.93359	2.03125	2.12891	2.22656	2.32422	2.42188
y	-0.00580579	-0.00580579	-0.00580579	-0.00580579	-0.00580579	-0.00580579	-0.00580579	-0.00580579	-0.00580579	-0.00580579	-0.00580579	-0.00580579	-0.00580579	-0.00580579	-0.00580579	-0.00580579	-0.00580579	-0.00580579	-0.00580579	-0.00580579
x	0.566406	0.664062	0.761719	0.859375	0.957031	1.05469	1.15234	1.25	1.34766	1.44531	1.54297	1.64062	1.73828	1.83594	1.93359	2.03125	2.12891	2.22656	2.32422	2.42188
y	0.161142	0.161142	0.161142	0.161142	0.161142	0.161142	0.161142	0.161142	0.161142	0.161142	0.161142	0.161142	0.161142	0.161142	0.161142	0.161142	0.161142	0.161142	0.161142	0.161142
