# Supplementary material for: Unified momentum model for rotor aerodynamics across operating regimes
Source: Nat Commun. 2024 Aug 21;15:6658. doi: 10.1038/s41467-024-50756-5 (PMC11339364; doi:10.1038/s41467-024-50756-5)
Supplement: Supplementary file 4 — Source Data [file 41467_2024_50756_MOESM4_ESM.zip › source_data/Figure_supp_12.xlsx]

## Sheet: Figure_supp_12a
Figure 12a
x	0.1111	0.199	0.2705	0.3298	0.3793	0.4205	0.4554	0.4848	0.51	0.5321	0.551	0.5682	0.5832	0.5964	0.6093	0.6208	0.6309	0.6406	0.6498	0.658	0.6651	0.6731	0.6798	0.6856
y	0.395072	0.641601	0.798255	0.898336	0.963171	1.00746	1.03806	1.06172	1.08045	1.09465	1.10881	1.11871	1.12919	1.14025	1.14485	1.15034	1.158	1.16252	1.16508	1.16964	1.17766	1.1755	1.17907	1.18617
x	0.0529243	0.112367	0.181635	0.269057	0.407109	0.666672	0.962422	1.01368	0.460529	0.524472	0.594605	0.746731	0.808613	0.872519	0.997264	1.00017	0.973085	0.967666	0.993996	1.00015	-0.0246801	-0.0709759	-0.0928219	-0.113981	-0.134561
y	0.2	0.4	0.6	0.8	1	1.2	1.4	1.6	1.05	1.1	1.15	1.25	1.3	1.35	1.45	1.5	1.41	1.42	1.43	1.44	-0.1	-0.3	-0.4	-0.5	-0.6
x	0.0231074	0.0474258	0.0732053	0.100772	0.130593	0.16346	0.200688	0.24513	0.305335	0.409434	0.530798	0.681238	0.77134	0.774576	0.981841	0.999205
y	0.1	0.2	0.3	0.4	0.5	0.6	0.7	0.8	0.9	1	1.1	1.2	1.3	1.4	1.5	1.7
x	0.1089	0.1963	0.2677	0.3264	0.3751	0.4157	0.4494	0.4783
y	0.39703	0.645934	0.804395	0.907474	0.97625	1.02422	1.06106	1.08868
x	0.0524	0.1101	0.176	0.2575	0.3835	0.6142	0.8888	0.489	0.5508	0.6774	0.7306	0.8049	0.9612	1.0126
y	0.2	0.4	0.6	0.8	1	1.2	1.4	1.1	1.15	1.25	1.3	1.35	1.45	1.5
Figure 12b
x	0.1111	0.199	0.2705	0.3298	0.3793	0.4205	0.4554	0.4848	0.51	0.5321	0.551	0.5682	0.5832	0.5964	0.6093	0.6208	0.6309	0.6406	0.6498	0.658	0.6651	0.6731	0.6798	0.6856
y	0.351179	0.513922	0.582327	0.602065	0.59784	0.583824	0.565329	0.547	0.52942	0.512188	0.497854	0.483058	0.470648	0.460205	0.447292	0.436209	0.427416	0.417808	0.408011	0.400017	0.394398	0.384271	0.377539	0.372931
x	0.0529243	0.112367	0.181635	0.269057	0.407109	0.666672	0.962422	1.01368	0.460529	0.524472	0.594605	0.746731	0.808613	0.872519	0.997264	1.00017	0.973085	0.967666	0.993996	1.00015	-0.0246801	-0.0709759	-0.0928219	-0.113981	-0.134561
y	0.189415	0.355053	0.491019	0.584754	0.592891	0.399993	0.0526086	-0.0218804	0.566445	0.523081	0.466204	0.316586	0.248803	0.172099	0.00396706	-0.000254199	0.0379495	0.0459148	0.00858546	-0.000210433	-0.102468	-0.321293	-0.437129	-0.556991	-0.680737
x	0.0231074	0.0474258	0.0732053	0.100772	0.130593	0.16346	0.200688	0.24513	0.305335	0.409434	0.530798	0.681238	0.77134	0.774576	0.981841	0.999205
y	0.0976893	0.190515	0.278038	0.359691	0.434704	0.501924	0.559518	0.603896	0.625199	0.590566	0.516122	0.382515	0.297258	0.315593	0.0272387	0.0013507
x	0.1089	0.1963	0.2677	0.3264	0.3751	0.4157	0.4494	0.4783
y	0.353793	0.519137	0.589058	0.611274	0.610059	0.598451	0.58422	0.567966
x	0.0524	0.1101	0.176	0.2575	0.3835	0.6142	0.8888	0.489	0.5508	0.6774	0.7306	0.8049	0.9612	1.0126
y	0.18952	0.35596	0.4944	0.594	0.6165	0.46296	0.15568	0.5621	0.51658	0.40325	0.35022	0.263385	0.05626	-0.0189
