# Supplementary material for: Unified momentum model for rotor aerodynamics across operating regimes
Source: Nat Commun. 2024 Aug 21;15:6658. doi: 10.1038/s41467-024-50756-5 (PMC11339364; doi:10.1038/s41467-024-50756-5)
Supplement: Supplementary file 4 — Source Data [file 41467_2024_50756_MOESM4_ESM.zip › source_data/Figure_supp_13.xlsx]

## Sheet: Figure_supp_13a
Figure 13 a
x	0.5	1	1.5	2	2.5	3	3.5	4	4.5	5	5.5	6	6.5	7	7.5	8	8.5	9	9.5	10	10.5	11	11.5
y	0.395072	0.641601	0.798255	0.898336	0.963171	1.00746	1.03806	1.06172	1.08045	1.09465	1.10881	1.11871	1.12919	1.14025	1.14485	1.15034	1.158	1.16252	1.16508	1.16964	1.17766	1.1755	1.17907
x	0.5	1	1.5	2	2.5	3	3.5	4
y	0.39703	0.645934	0.804395	0.907474	0.97625	1.02422	1.06106	1.08868
Figure 13b
x	0.5	1	1.5	2	2.5	3	3.5	4	4.5	5	5.5	6	6.5	7	7.5	8	8.5	9	9.5	10	10.5	11	11.5
y	0.351179	0.513922	0.582327	0.602065	0.59784	0.583824	0.565329	0.547	0.52942	0.512188	0.497854	0.483058	0.470648	0.460205	0.447292	0.436209	0.427416	0.417808	0.408011	0.400017	0.394398	0.384271	0.377539
x	0.5	1	1.5	2	2.5	3	3.5	4
y	0.353793	0.519137	0.589058	0.611274	0.610059	0.598451	0.58422	0.567966
