# Supplementary material for: Unified momentum model for rotor aerodynamics across operating regimes
Source: Nat Commun. 2024 Aug 21;15:6658. doi: 10.1038/s41467-024-50756-5 (PMC11339364; doi:10.1038/s41467-024-50756-5)
Supplement: Supplementary file 4 — Source Data [file 41467_2024_50756_MOESM4_ESM.zip › source_data/Figure_supp_14.xlsx]

## Sheet: Figure_supp_14a
Figure 14a
0.994548	0.979716	0.970107	0.964421	0.960639	0.957916	0.955947	0.954483	0.953352	0.952465	0.95176	0.951189	0.95072	0.950332	0.950007	0.949733	0.949499	0.949299	0.949126	0.948976	0.948846	0.948731	0.94863	0.948541	0.948462	0.948391	0.948328	0.948272	0.948221	0.948175	0.948134	0.948097	0.948063	0.948033	0.948005	0.94798	0.947957	0.947936	0.947917	0.947899	0.947883	0.947869	0.947855	0.947843	0.947832	0.947822	0.947813	0.947804	0.947797	0.94779
0.989155	0.959627	0.940973	0.929785	0.92216	0.91651	0.912277	0.909016	0.906419	0.904314	0.902584	0.901142	0.899925	0.898886	0.897994	0.897221	0.896547	0.895955	0.895433	0.89497	0.894558	0.894191	0.89386	0.893563	0.893295	0.893053	0.892832	0.892632	0.892449	0.892282	0.892129	0.891989	0.891861	0.891742	0.891633	0.891532	0.891439	0.891353	0.891273	0.891199	0.891131	0.891067	0.891008	0.890953	0.890902	0.890854	0.89081	0.890769	0.890731	0.890695
0.98382	0.939731	0.912559	0.896047	0.884576	0.875865	0.869151	0.863842	0.859495	0.855883	0.85284	0.850231	0.847973	0.846006	0.844274	0.842736	0.841366	0.840139	0.839032	0.83803	0.837122	0.836294	0.835537	0.834842	0.834204	0.833617	0.833074	0.832571	0.832106	0.831673	0.831271	0.830896	0.830546	0.830219	0.829912	0.829626	0.829357	0.829104	0.828867	0.828643	0.828433	0.828234	0.828047	0.827871	0.827704	0.827546	0.827397	0.827256	0.827123	0.826996
0.978542	0.920025	0.884827	0.863167	0.847881	0.836037	0.826687	0.819151	0.81285	0.807479	0.802869	0.79885	0.79529	0.792117	0.789274	0.78671	0.784377	0.782244	0.780287	0.778488	0.776825	0.775283	0.773848	0.77251	0.771261	0.770091	0.768993	0.767959	0.766986	0.766069	0.765201	0.764381	0.763603	0.762864	0.762164	0.761497	0.760863	0.760258	0.759681	0.759131	0.758605	0.758101	0.75762	0.757159	0.756717	0.756294	0.755887	0.755497	0.755122	0.754761
0.973321	0.900506	0.857744	0.831102	0.812058	0.797064	0.784973	0.775072	0.766685	0.75939	0.752994	0.747344	0.742279	0.737687	0.733496	0.729651	0.726105	0.722822	0.719767	0.716909	0.714228	0.711706	0.709329	0.707083	0.704956	0.702935	0.701012	0.699179	0.697429	0.695757	0.694156	0.692622	0.691149	0.689732	0.688369	0.687057	0.685792	0.684572	0.683393	0.682254	0.681151	0.680084	0.67905	0.678048	0.677077	0.676134	0.675218	0.674328	0.673463	0.672621
0.972024	0.895655	0.85107	0.823208	0.803235	0.787457	0.774671	0.76416	0.755235	0.747443	0.740578	0.734489	0.729017	0.724042	0.719487	0.715291	0.711407	0.707798	0.704432	0.701275	0.698305	0.695501	0.692848	0.690333	0.687945	0.685671	0.683502	0.681427	0.679441	0.677536	0.675708	0.673951	0.67226	0.67063	0.669057	0.667538	0.666069	0.664649	0.663274	0.661942	0.66065	0.659396	0.658179	0.656995	0.655844	0.654725	0.653634	0.652572	0.651537	0.650527
0.970731	0.890815	0.844435	0.815363	0.794465	0.777905	0.764421	0.753293	0.743824	0.735532	0.72819	0.721653	0.715763	0.710394	0.705464	0.70091	0.696677	0.69273	0.689037	0.685567	0.682293	0.679195	0.676254	0.673457	0.670791	0.668248	0.665816	0.663484	0.661247	0.659095	0.657022	0.655024	0.653097	0.651236	0.649436	0.647693	0.646005	0.644368	0.642778	0.641235	0.639734	0.638275	0.636854	0.63547	0.634121	0.632805	0.63152	0.630265	0.629039	0.627841
0.969441	0.885987	0.837838	0.807564	0.785746	0.768407	0.754223	0.742474	0.732455	0.723657	0.715834	0.708841	0.702523	0.696749	0.691434	0.686511	0.681922	0.677626	0.673594	0.669796	0.666206	0.6628	0.659559	0.656468	0.653513	0.650684	0.647973	0.645368	0.642863	0.640449	0.638119	0.635866	0.633686	0.631575	0.62953	0.627547	0.625621	0.62375	0.62193	0.620157	0.61843	0.616746	0.615102	0.613498	0.61193	0.610398	0.6089	0.607433	0.605997	0.60459
0.968155	0.881171	0.831278	0.799812	0.777079	0.758963	0.744079	0.731702	0.721128	0.711821	0.703514	0.696058	0.689302	0.683113	0.677403	0.672102	0.667149	0.662497	0.658115	0.653977	0.650056	0.646328	0.642776	0.639379	0.636124	0.632998	0.629994	0.627101	0.624312	0.621619	0.619015	0.616494	0.614048	0.611674	0.609369	0.607127	0.604946	0.602822	0.600752	0.598733	0.596762	0.594835	0.592952	0.591109	0.589305	0.587539	0.585808	0.584111	0.582446	0.580813
0.966872	0.876365	0.824754	0.792107	0.768463	0.749573	0.733989	0.72098	0.709845	0.700025	0.69123	0.683306	0.676106	0.669494	0.663377	0.657689	0.652363	0.647348	0.64261	0.638122	0.633859	0.629797	0.625917	0.622203	0.618637	0.615205	0.611897	0.608704	0.605617	0.60263	0.599737	0.59693	0.594204	0.591552	0.588972	0.586458	0.584007	0.581615	0.579279	0.576998	0.574767	0.572584	0.570448	0.568354	0.566302	0.564289	0.562313	0.560373	0.558466	0.556592
0.965592	0.871571	0.818267	0.784447	0.759897	0.740237	0.723953	0.710308	0.698607	0.68827	0.678985	0.67059	0.66294	0.655896	0.649365	0.643279	0.637572	0.632187	0.627086	0.622241	0.617627	0.61322	0.609001	0.604956	0.601067	0.597317	0.593696	0.590193	0.586799	0.583507	0.58031	0.577204	0.574181	0.571238	0.56837	0.565573	0.562844	0.560176	0.557567	0.555014	0.552513	0.550062	0.547658	0.545298	0.542982	0.540706	0.538468	0.536267	0.534101	0.531968
0.964316	0.866788	0.811815	0.776831	0.751381	0.730954	0.713972	0.699688	0.687415	0.676558	0.666781	0.657911	0.649806	0.642326	0.635372	0.628879	0.622782	0.61702	0.61155	0.606343	0.601371	0.596611	0.592044	0.587656	0.58343	0.579351	0.575405	0.571583	0.567874	0.564269	0.560761	0.557344	0.554017	0.550774	0.54761	0.544519	0.541498	0.538542	0.535647	0.532809	0.530025	0.527293	0.524609	0.521971	0.519376	0.516824	0.514311	0.511836	0.509397	0.506991
0.963043	0.862017	0.805399	0.769261	0.742913	0.721725	0.704046	0.68912	0.676271	0.66489	0.654618	0.645272	0.63671	0.628788	0.621406	0.614497	0.608	0.601853	0.596008	0.590433	0.585099	0.579982	0.575059	0.570319	0.565746	0.561326	0.557046	0.552894	0.548859	0.544933	0.541107	0.537377	0.53374	0.530189	0.526718	0.523322	0.519998	0.516741	0.513547	0.510412	0.507332	0.504306	0.501329	0.498399	0.495513	0.49267	0.489866	0.487101	0.484372	0.481678
0.961774	0.857256	0.799018	0.761734	0.734495	0.712548	0.694174	0.678606	0.665175	0.653267	0.642498	0.632675	0.623652	0.615287	0.607472	0.600141	0.593236	0.586695	0.580468	0.574519	0.568818	0.563339	0.558059	0.552961	0.548035	0.543265	0.538639	0.534146	0.529775	0.525517	0.521366	0.517316	0.513361	0.509495	0.50571	0.502002	0.498366	0.494799	0.491296	0.487853	0.484466	0.481133	0.47785	0.474615	0.471424	0.468276	0.465168	0.462098	0.459064	0.456064
0.960508	0.852507	0.792672	0.75425	0.726124	0.703423	0.684357	0.668146	0.65413	0.64169	0.630422	0.62012	0.610635	0.601825	0.593575	0.585817	0.578496	0.571555	0.564938	0.558608	0.552535	0.54669	0.54105	0.535594	0.530309	0.525184	0.520205	0.515362	0.510646	0.50605	0.501565	0.497186	0.492903	0.488711	0.484603	0.480574	0.476617	0.472729	0.468905	0.465142	0.461436	0.457784	0.454184	0.450632	0.447125	0.443661	0.440237	0.436851	0.433501	0.430184
0.959245	0.847769	0.78636	0.746809	0.717801	0.69435	0.674596	0.65774	0.643136	0.630161	0.618392	0.607609	0.597662	0.588405	0.579719	0.571531	0.56379	0.55644	0.549426	0.542709	0.536258	0.530044	0.524039	0.518222	0.512578	0.507095	0.501764	0.496573	0.491512	0.486573	0.481748	0.477027	0.472405	0.467876	0.463433	0.459069	0.454779	0.450559	0.446404	0.44231	0.438273	0.434289	0.430354	0.426467	0.422625	0.418824	0.415062	0.411336	0.407644	0.403984
0.957986	0.843041	0.780081	0.739411	0.709525	0.685329	0.664889	0.64739	0.632195	0.618681	0.606409	0.595144	0.584733	0.575029	0.565907	0.557289	0.549123	0.54136	0.533945	0.526834	0.519998	0.513407	0.507034	0.500853	0.49485	0.489016	0.483336	0.477796	0.472387	0.467101	0.461931	0.456867	0.451901	0.447026	0.442237	0.437529	0.432897	0.428333	0.423834	0.419395	0.415012	0.410681	0.406397	0.402158	0.39796	0.3938	0.389677	0.385588	0.381529	0.377502
0.952981	0.824242	0.755297	0.71023	0.676885	0.649751	0.626611	0.606555	0.588975	0.573275	0.558968	0.545761	0.533482	0.521985	0.511129	0.500806	0.490953	0.481522	0.472467	0.463748	0.455336	0.447201	0.439321	0.431669	0.424219	0.416951	0.409849	0.4029	0.396087	0.389396	0.382815	0.376336	0.369953	0.363656	0.357436	0.351286	0.345201	0.339175	0.333202	0.327276	0.32139	0.31554	0.30972	0.303924	0.298146	0.292379	0.286619	0.280861	0.275101	0.269336
0.948028	0.805617	0.731022	0.681687	0.644975	0.614968	0.589195	0.566629	0.546668	0.52875	0.512377	0.497206	0.483041	0.469735	0.457148	0.445149	0.433647	0.422602	0.411968	0.401698	0.391746	0.382075	0.372661	0.363485	0.354525	0.345756	0.337157	0.328711	0.320402	0.312237	0.304177	0.296184	0.288266	0.280412	0.272611	0.264853	0.257125	0.249416	0.241724	0.234022	0.226316	0.218593	0.210838	0.20304	0.195182	0.187248	0.179221	0.171084	0.162821	0.154411
Figure 14b
0.959245	0.847769	0.78636	0.746809	0.717801	0.69435	0.674596	0.65774	0.643136	0.630161	0.618392	0.607609	0.597662	0.588405	0.579719	0.571531	0.56379	0.55644	0.549426	0.542709	0.536258	0.530044	0.524039	0.518222	0.512578	0.507095	0.501764	0.496573	0.491512	0.486573	0.481748	0.477027	0.472405	0.467876	0.463433	0.459069	0.454779	0.450559	0.446404	0.44231	0.438273	0.434289	0.430354	0.426467	0.422625	0.418824	0.415062	0.411336	0.407644	0.403984
0.952981	0.824242	0.755297	0.71023	0.676885	0.649751	0.626611	0.606555	0.588975	0.573275	0.558968	0.545761	0.533482	0.521985	0.511129	0.500806	0.490953	0.481522	0.472467	0.463748	0.455336	0.447201	0.439321	0.431669	0.424219	0.416951	0.409849	0.4029	0.396087	0.389396	0.382815	0.376336	0.369953	0.363656	0.357436	0.351286	0.345201	0.339175	0.333202	0.327276	0.32139	0.31554	0.30972	0.303924	0.298146	0.292379	0.286619	0.280861	0.275101	0.269336
0.948028	0.805617	0.731022	0.681687	0.644975	0.614968	0.589195	0.566629	0.546668	0.52875	0.512377	0.497206	0.483041	0.469735	0.457148	0.445149	0.433647	0.422602	0.411968	0.401698	0.391746	0.382075	0.372661	0.363485	0.354525	0.345756	0.337157	0.328711	0.320402	0.312237	0.304177	0.296184	0.288266	0.280412	0.272611	0.264853	0.257125	0.249416	0.241724	0.234022	0.226316	0.218593	0.210838	0.20304	0.195182	0.187248	0.179221	0.171084	0.162821	0.154411
Figure 14c
0.994548	0.979716	0.970107	0.964421	0.960639	0.957916	0.955947	0.954483	0.953352	0.952465	0.95176	0.951189	0.95072	0.950332	0.950007	0.949733	0.949499	0.949299	0.949126	0.948976	0.948846	0.948731	0.94863	0.948541	0.948462	0.948391	0.948328	0.948272	0.948221	0.948175	0.948134	0.948097	0.948063	0.948033	0.948005	0.94798	0.947957	0.947936	0.947917	0.947899	0.947883	0.947869	0.947855	0.947843	0.947832	0.947822	0.947813	0.947804	0.947797	0.94779
0.989155	0.959627	0.940973	0.929785	0.92216	0.91651	0.912277	0.909016	0.906419	0.904314	0.902584	0.901142	0.899925	0.898886	0.897994	0.897221	0.896547	0.895955	0.895433	0.89497	0.894558	0.894191	0.89386	0.893563	0.893295	0.893053	0.892832	0.892632	0.892449	0.892282	0.892129	0.891989	0.891861	0.891742	0.891633	0.891532	0.891439	0.891353	0.891273	0.891199	0.891131	0.891067	0.891008	0.890953	0.890902	0.890854	0.89081	0.890769	0.890731	0.890695
0.98382	0.939731	0.912559	0.896047	0.884576	0.875865	0.869151	0.863842	0.859495	0.855883	0.85284	0.850231	0.847973	0.846006	0.844274	0.842736	0.841366	0.840139	0.839032	0.83803	0.837122	0.836294	0.835537	0.834842	0.834204	0.833617	0.833074	0.832571	0.832106	0.831673	0.831271	0.830896	0.830546	0.830219	0.829912	0.829626	0.829357	0.829104	0.828867	0.828643	0.828433	0.828234	0.828047	0.827871	0.827704	0.827546	0.827397	0.827256	0.827123	0.826996
0.978542	0.920025	0.884827	0.863167	0.847881	0.836037	0.826687	0.819151	0.81285	0.807479	0.802869	0.79885	0.79529	0.792117	0.789274	0.78671	0.784377	0.782244	0.780287	0.778488	0.776825	0.775283	0.773848	0.77251	0.771261	0.770091	0.768993	0.767959	0.766986	0.766069	0.765201	0.764381	0.763603	0.762864	0.762164	0.761497	0.760863	0.760258	0.759681	0.759131	0.758605	0.758101	0.75762	0.757159	0.756717	0.756294	0.755887	0.755497	0.755122	0.754761
0.973321	0.900506	0.857744	0.831102	0.812058	0.797064	0.784973	0.775072	0.766685	0.75939	0.752994	0.747344	0.742279	0.737687	0.733496	0.729651	0.726105	0.722822	0.719767	0.716909	0.714228	0.711706	0.709329	0.707083	0.704956	0.702935	0.701012	0.699179	0.697429	0.695757	0.694156	0.692622	0.691149	0.689732	0.688369	0.687057	0.685792	0.684572	0.683393	0.682254	0.681151	0.680084	0.67905	0.678048	0.677077	0.676134	0.675218	0.674328	0.673463	0.672621
0.972024	0.895655	0.85107	0.823208	0.803235	0.787457	0.774671	0.76416	0.755235	0.747443	0.740578	0.734489	0.729017	0.724042	0.719487	0.715291	0.711407	0.707798	0.704432	0.701275	0.698305	0.695501	0.692848	0.690333	0.687945	0.685671	0.683502	0.681427	0.679441	0.677536	0.675708	0.673951	0.67226	0.67063	0.669057	0.667538	0.666069	0.664649	0.663274	0.661942	0.66065	0.659396	0.658179	0.656995	0.655844	0.654725	0.653634	0.652572	0.651537	0.650527
0.970731	0.890815	0.844435	0.815363	0.794465	0.777905	0.764421	0.753293	0.743824	0.735532	0.72819	0.721653	0.715763	0.710394	0.705464	0.70091	0.696677	0.69273	0.689037	0.685567	0.682293	0.679195	0.676254	0.673457	0.670791	0.668248	0.665816	0.663484	0.661247	0.659095	0.657022	0.655024	0.653097	0.651236	0.649436	0.647693	0.646005	0.644368	0.642778	0.641235	0.639734	0.638275	0.636854	0.63547	0.634121	0.632805	0.63152	0.630265	0.629039	0.627841
0.969441	0.885987	0.837838	0.807564	0.785746	0.768407	0.754223	0.742474	0.732455	0.723657	0.715834	0.708841	0.702523	0.696749	0.691434	0.686511	0.681922	0.677626	0.673594	0.669796	0.666206	0.6628	0.659559	0.656468	0.653513	0.650684	0.647973	0.645368	0.642863	0.640449	0.638119	0.635866	0.633686	0.631575	0.62953	0.627547	0.625621	0.62375	0.62193	0.620157	0.61843	0.616746	0.615102	0.613498	0.61193	0.610398	0.6089	0.607433	0.605997	0.60459
0.968155	0.881171	0.831278	0.799812	0.777079	0.758963	0.744079	0.731702	0.721128	0.711821	0.703514	0.696058	0.689302	0.683113	0.677403	0.672102	0.667149	0.662497	0.658115	0.653977	0.650056	0.646328	0.642776	0.639379	0.636124	0.632998	0.629994	0.627101	0.624312	0.621619	0.619015	0.616494	0.614048	0.611674	0.609369	0.607127	0.604946	0.602822	0.600752	0.598733	0.596762	0.594835	0.592952	0.591109	0.589305	0.587539	0.585808	0.584111	0.582446	0.580813
0.966872	0.876365	0.824754	0.792107	0.768463	0.749573	0.733989	0.72098	0.709845	0.700025	0.69123	0.683306	0.676106	0.669494	0.663377	0.657689	0.652363	0.647348	0.64261	0.638122	0.633859	0.629797	0.625917	0.622203	0.618637	0.615205	0.611897	0.608704	0.605617	0.60263	0.599737	0.59693	0.594204	0.591552	0.588972	0.586458	0.584007	0.581615	0.579279	0.576998	0.574767	0.572584	0.570448	0.568354	0.566302	0.564289	0.562313	0.560373	0.558466	0.556592
0.965592	0.871571	0.818267	0.784447	0.759897	0.740237	0.723953	0.710308	0.698607	0.68827	0.678985	0.67059	0.66294	0.655896	0.649365	0.643279	0.637572	0.632187	0.627086	0.622241	0.617627	0.61322	0.609001	0.604956	0.601067	0.597317	0.593696	0.590193	0.586799	0.583507	0.58031	0.577204	0.574181	0.571238	0.56837	0.565573	0.562844	0.560176	0.557567	0.555014	0.552513	0.550062	0.547658	0.545298	0.542982	0.540706	0.538468	0.536267	0.534101	0.531968
0.964316	0.866788	0.811815	0.776831	0.751381	0.730954	0.713972	0.699688	0.687415	0.676558	0.666781	0.657911	0.649806	0.642326	0.635372	0.628879	0.622782	0.61702	0.61155	0.606343	0.601371	0.596611	0.592044	0.587656	0.58343	0.579351	0.575405	0.571583	0.567874	0.564269	0.560761	0.557344	0.554017	0.550774	0.54761	0.544519	0.541498	0.538542	0.535647	0.532809	0.530025	0.527293	0.524609	0.521971	0.519376	0.516824	0.514311	0.511836	0.509397	0.506991
0.963043	0.862017	0.805399	0.769261	0.742913	0.721725	0.704046	0.68912	0.676271	0.66489	0.654618	0.645272	0.63671	0.628788	0.621406	0.614497	0.608	0.601853	0.596008	0.590433	0.585099	0.579982	0.575059	0.570319	0.565746	0.561326	0.557046	0.552894	0.548859	0.544933	0.541107	0.537377	0.53374	0.530189	0.526718	0.523322	0.519998	0.516741	0.513547	0.510412	0.507332	0.504306	0.501329	0.498399	0.495513	0.49267	0.489866	0.487101	0.484372	0.481678
0.961774	0.857256	0.799018	0.761734	0.734495	0.712548	0.694174	0.678606	0.665175	0.653267	0.642498	0.632675	0.623652	0.615287	0.607472	0.600141	0.593236	0.586695	0.580468	0.574519	0.568818	0.563339	0.558059	0.552961	0.548035	0.543265	0.538639	0.534146	0.529775	0.525517	0.521366	0.517316	0.513361	0.509495	0.50571	0.502002	0.498366	0.494799	0.491296	0.487853	0.484466	0.481133	0.47785	0.474615	0.471424	0.468276	0.465168	0.462098	0.459064	0.456064
0.960508	0.852507	0.792672	0.75425	0.726124	0.703423	0.684357	0.668146	0.65413	0.64169	0.630422	0.62012	0.610635	0.601825	0.593575	0.585817	0.578496	0.571555	0.564938	0.558608	0.552535	0.54669	0.54105	0.535594	0.530309	0.525184	0.520205	0.515362	0.510646	0.50605	0.501565	0.497186	0.492903	0.488711	0.484603	0.480574	0.476617	0.472729	0.468905	0.465142	0.461436	0.457784	0.454184	0.450632	0.447125	0.443661	0.440237	0.436851	0.433501	0.430184
0.957986	0.843041	0.780081	0.739411	0.709525	0.685329	0.664889	0.64739	0.632195	0.618681	0.606409	0.595144	0.584733	0.575029	0.565907	0.557289	0.549123	0.54136	0.533945	0.526834	0.519998	0.513407	0.507034	0.500853	0.49485	0.489016	0.483336	0.477796	0.472387	0.467101	0.461931	0.456867	0.451901	0.447026	0.442237	0.437529	0.432897	0.428333	0.423834	0.419395	0.415012	0.410681	0.406397	0.402158	0.39796	0.3938	0.389677	0.385588	0.381529	0.377502
[truncated: 5,000 more columns]
